# Supplementary material for: Pre-vaccination monocyte-to-lymphocyte ratio as a biomarker for the efficacy of malaria candidate vaccines: A subgroup analysis of pooled clinical trial data
Source: PLoS One. 2023 Sep 14;18(9):e0291244. doi: 10.1371/journal.pone.0291244 (PMC10501550; doi:10.1371/journal.pone.0291244)
Supplement: S1 Data — (ZIP) [file pone.0291244.s001.zip]

Archive with 23 entries (22 files):
- Manuscript Data/
- Manuscript Data/BSPZV2_Parasitology.xlsx
- __MACOSX/Manuscript Data/._BSPZV2_Parasitology.xlsx
- Manuscript Data/BSPZV2_Demography.xlsx
- __MACOSX/Manuscript Data/._BSPZV2_Demography.xlsx
- Manuscript Data/.DS_Store
- __MACOSX/Manuscript Data/._.DS_Store
- Manuscript Data/BSPZV2_Hematology.xlsx
- __MACOSX/Manuscript Data/._BSPZV2_Hematology.xlsx
- Manuscript Data/BSPZV1_Parasitology.xlsx
- __MACOSX/Manuscript Data/._BSPZV1_Parasitology.xlsx
- Manuscript Data/RTSS - Hematology_data.xlsx
- __MACOSX/Manuscript Data/._RTSS - Hematology_data.xlsx
- Manuscript Data/Database_Documentation.doc
- __MACOSX/Manuscript Data/._Database_Documentation.doc
- Manuscript Data/RTSS - Parasitology_data.xlsx
- __MACOSX/Manuscript Data/._RTSS - Parasitology_data.xlsx
- Manuscript Data/RTSS - Demography_data.csv
- __MACOSX/Manuscript Data/._RTSS - Demography_data.csv
- Manuscript Data/BSPZV1_Demography.xlsx
- __MACOSX/Manuscript Data/._BSPZV1_Demography.xlsx
- Manuscript Data/BSPZV1_Hematology.xlsx
- __MACOSX/Manuscript Data/._BSPZV1_Hematology.xlsx
