# Supplementary material for: Pre-vaccination monocyte-to-lymphocyte ratio as a biomarker for the efficacy of malaria candidate vaccines: A subgroup analysis of pooled clinical trial data
Source: PLoS One. 2023 Sep 14;18(9):e0291244. doi: 10.1371/journal.pone.0291244 (PMC10501550; doi:10.1371/journal.pone.0291244)
Supplement: S1 Data — (ZIP) [file pone.0291244.s001.zip › Manuscript Data/BSPZV2_Parasitology.xlsx]

## Sheet: complete
study	subject	group	visit	chmi_type	days_post_chmi	dna_code	qpcr_result_reviewed	qpcr_density_reviewed
BSPZV2	001G1a	G1a	CH1+8T0	CH1	8	D0645	negative	0
BSPZV2	001G1a	G1a	CH1+8T12	CH1	8.5	D0934	negative	0
BSPZV2	001G1a	G1a	CH1+9T0	CH1	9	D0667	negative	0
BSPZV2	001G1a	G1a	CH1+9T12	CH1	9.5	D0914	negative	0
BSPZV2	001G1a	G1a	CH1+10T0	CH1	10	D0679	negative	0
BSPZV2	001G1a	G1a	CH1+10T12	CH1	10.5	D0907	negative	0
BSPZV2	001G1a	G1a	CH1+11T0	CH1	11	D0687	negative	0
BSPZV2	001G1a	G1a	CH1+11T12	CH1	11.5	D0859	negative	0
BSPZV2	001G1a	G1a	CH1+12T0	CH1	12	D0710	negative	0
BSPZV2	001G1a	G1a	CH1+12T12	CH1	12.5	D0894	negative	0
BSPZV2	001G1a	G1a	CH1+13T0	CH1	13	D0729	negative	0
BSPZV2	001G1a	G1a	CH1+13T12	CH1	13.5	D0880	negative	0
BSPZV2	001G1a	G1a	CH1+14T0	CH1	14	D0735	negative	0
BSPZV2	001G1a	G1a	CH1+14T12	CH1	14.5	D0874	negative	0
BSPZV2	001G1a	G1a	CH1+15T0	CH1	15	D0769	negative	0
BSPZV2	001G1a	G1a	CH1+16T0	CH1	16	D0821	negative	0
BSPZV2	001G1a	G1a	CH1+17T0	CH1	17	D0781	negative	0
BSPZV2	001G1a	G1a	CH1+18T0	CH1	18	D0815	negative	0
BSPZV2	001G1a	G1a	CH1+19T0	CH1	19	D0792	negative	0
BSPZV2	001G1a	G1a	CH1+20T0	CH1	20	D0806	negative	0
BSPZV2	001G1a	G1a	CH2+23T0	CH2	23.25	D1582	P. falciparum	71.32
BSPZV2	001G1a	G1a	CH2+23T0	CH2	23	D1575	P. falciparum	44.52
BSPZV2	001G1a	G1a	CH2+18T0	CH2	18	D1538	P. falciparum	0.72
BSPZV2	001G1a	G1a	CH2+20T0	CH2	20	D1565	P. falciparum	0.43
BSPZV2	001G1a	G1a	CH2+9T12	CH2	9.5	D1236	P. falciparum	0.4
BSPZV2	001G1a	G1a	CH2+19T0	CH2	19	D1543	P. falciparum	0.37
BSPZV2	001G1a	G1a	CH2+15	CH2	15	D1473	P. falciparum	0.1
BSPZV2	001G1a	G1a	CH2+17T0	CH2	17	D1521	P. falciparum	0.1
BSPZV2	001G1a	G1a	CH2+8T0	CH2	8	D1167	negative	0
BSPZV2	001G1a	G1a	CH2+8T12	CH2	8.5	D1186	negative	0
BSPZV2	001G1a	G1a	CH2+9T0	CH2	9	D1199	negative	0
BSPZV2	001G1a	G1a	CH2+10T0	CH2	10	D1257	negative	0
BSPZV2	001G1a	G1a	CH2+10T12	CH2	10.5	D1284	negative	0
BSPZV2	001G1a	G1a	CH2+11T0	CH2	11	D1292	negative	0
BSPZV2	001G1a	G1a	CH2+11T12	CH2	11.5	D1315	negative	0
BSPZV2	001G1a	G1a	CH2+12T0	CH2	12	D1340	negative	0
BSPZV2	001G1a	G1a	CH2+12T12	CH2	12.5	D1376	negative	0
BSPZV2	001G1a	G1a	CH2T13T0	CH2	13	D1392	negative	0
BSPZV2	001G1a	G1a	CH2+13T12	CH2	13.5	D1420	negative	0
BSPZV2	001G1a	G1a	CH2+14T0	CH2	14	D1430	negative	0
BSPZV2	001G1a	G1a	CH2+14T12	CH2	14.5	D1464	negative	0
BSPZV2	001G1a	G1a	CH2+16T0	CH2	16	D1513	negative	0
BSPZV2	001G1a	G1a	CH2+28	CH2	28	D1591	negative	0
BSPZV2	002G1a	G1a	CH1+8T0	CH1	8	D0300	P. falciparum	0.24
BSPZV2	002G1a	G1a	CH1+8T12	CH1	8.5	D0303	P. falciparum	0.2
BSPZV2	002G1a	G1a	CH1+9T0	CH1	9	D0318	P. falciparum	0.38
BSPZV2	002G1a	G1a	CH1+9T12	CH1	9.5	D0321	P. falciparum	0.16
BSPZV2	002G1a	G1a	CH1+10T0	CH1	10	D0330	P. falciparum	0.07
BSPZV2	002G1a	G1a	CH1+10T12	CH1	10.5	D0342	negative	0
BSPZV2	002G1a	G1a	CH1+11T0	CH1	11	D0357	P. falciparum	0.48
BSPZV2	002G1a	G1a	CH1+11T12	CH1	11.5	D0360	P. falciparum	0.8
BSPZV2	002G1a	G1a	CH1+12T0	CH1	12	D0376	P. falciparum	0.62
BSPZV2	002G1a	G1a	CH1+12T12	CH1	12.5	D0386	P. falciparum	1.1
BSPZV2	002G1a	G1a	CH1+13T0	CH1	13	D0405	P. falciparum	4.62
BSPZV2	002G1a	G1a	CH1+13T12	CH1	13.5	D0410	P. falciparum	1.21
BSPZV2	002G1a	G1a	CH1+14T0	CH1	14	D0423	P. falciparum	4.72
BSPZV2	002G1a	G1a	CH1+14T12	CH1	14.5	D0426	P. falciparum	16.65
BSPZV2	002G1a	G1a	CH1+15T0	CH1	15	D0433	P. falciparum	14.29
BSPZV2	002G1a	G1a	CH1+16T0	CH1	16	D0445	P. falciparum	251.68
BSPZV2	002G1a	G1a	CH1+17T0	CH1	17	D0457	P. falciparum	32.83
BSPZV2	002G1a	G1a	CH1+17T0	CH1	17.25	D0475	P. falciparum	219.11
BSPZV2	002G1a	G1a	CH2+28	CH2	28	D1606	P. falciparum	7.99
BSPZV2	002G1a	G1a	CH2+19T0	CH2	19	D1546	P. falciparum	0.3
BSPZV2	002G1a	G1a	CH2+18T0	CH2	18	D1535	P. falciparum	0.13
BSPZV2	002G1a	G1a	CH2+8T0	CH2	8	D1155	P. falciparum	0.1
BSPZV2	002G1a	G1a	CH2+8T12	CH2	8.5	D1180	negative	0
BSPZV2	002G1a	G1a	CH2+9T0	CH2	9	D1216	negative	0
BSPZV2	002G1a	G1a	CH2+9T12	CH2	9.5	D1222	negative	0
BSPZV2	002G1a	G1a	CH2+10T0	CH2	10	D1262	negative	0
BSPZV2	002G1a	G1a	CH2+10T12	CH2	10.5	D1280	negative	0
BSPZV2	002G1a	G1a	CH2+11T0	CH2	11	D1295	negative	0
BSPZV2	002G1a	G1a	CH2+11T12	CH2	11.5	D1330	negative	0
BSPZV2	002G1a	G1a	CH2+12T0	CH2	12	D1356	negative	0
BSPZV2	002G1a	G1a	CH2+12T12	CH2	12.5	D1358	negative	0
BSPZV2	002G1a	G1a	CH2T13T0	CH2	13	D1395	negative	0
BSPZV2	002G1a	G1a	CH2+13T12	CH2	13.5	D1419	negative	0
BSPZV2	002G1a	G1a	CH2+14T0	CH2	14	D1438	negative	0
BSPZV2	002G1a	G1a	CH2+14T12	CH2	14.5	D1452	negative	0
BSPZV2	002G1a	G1a	CH2+15	CH2	15	D1474	negative	0
BSPZV2	002G1a	G1a	CH2+16T0	CH2	16	D1514	negative	0
BSPZV2	002G1a	G1a	CH2+17T0	CH2	17	D1517	P. falciparum	0
BSPZV2	002G1a	G1a	CH2+20T0	CH2	20	D1569	negative	0
BSPZV2	003G1a	G1a	CH1+8T0	CH1	8	D0302	P. falciparum	0.62
BSPZV2	003G1a	G1a	CH1+8T12	CH1	8.5	D0309	P. falciparum	0.18
BSPZV2	003G1a	G1a	CH1+9T0	CH1	9	D0314	P. falciparum	0.32
BSPZV2	003G1a	G1a	CH1+9T12	CH1	9.5	D0329	P. falciparum	0.38
BSPZV2	003G1a	G1a	CH1+10T0	CH1	10	D0338	negative	0
BSPZV2	003G1a	G1a	CH1+10T12	CH1	10.5	D0344	negative	0
BSPZV2	003G1a	G1a	CH1+11T0	CH1	11	D0354	P. falciparum	0.72
BSPZV2	003G1a	G1a	CH1+11T12	CH1	11.5	D0359	P. falciparum	0.41
BSPZV2	003G1a	G1a	CH1+12T0	CH1	12	D0375	P. falciparum	0.26
BSPZV2	003G1a	G1a	CH1+12T12	CH1	12.5	D0390	P. falciparum	1.28
BSPZV2	003G1a	G1a	CH1+13T0	CH1	13	D0401	P. falciparum	2.25
BSPZV2	003G1a	G1a	CH1+13T12	CH1	13.5	D0409	P. falciparum	1.14
BSPZV2	003G1a	G1a	CH1+14T0	CH1	14	D0419	P. falciparum	17.23
BSPZV2	003G1a	G1a	CH1+14T12	CH1	14.5	D0429	P. falciparum	20.07
BSPZV2	003G1a	G1a	CH1+15T0	CH1	15	D0440	P. falciparum	15.53
BSPZV2	003G1a	G1a	CH1+16T0	CH1	16	D0441	P. falciparum	258.75
BSPZV2	003G1a	G1a	CH1+16T0	CH1	16.25	D0449	P. falciparum	180.48
BSPZV2	003G1a	G1a	CH2+8T0	CH2	8	D1159	P. falciparum	0.64
BSPZV2	003G1a	G1a	CH2+8T12	CH2	8.5	D1175	P. falciparum	0.44
BSPZV2	003G1a	G1a	CH2+9T0	CH2	9	D1205	negative	0
BSPZV2	003G1a	G1a	CH2+9T12	CH2	9.5	D1234	P. falciparum	0.12
BSPZV2	003G1a	G1a	CH2+10T0	CH2	10	D1263	negative	0
BSPZV2	003G1a	G1a	CH2+10T12	CH2	10.5	D1287	negative	0
BSPZV2	003G1a	G1a	CH2+11T0	CH2	11	D1293	negative	0
BSPZV2	003G1a	G1a	CH2+11T12	CH2	11.5	D1323	negative	0
BSPZV2	003G1a	G1a	CH2+12T0	CH2	12	D1347	negative	0
BSPZV2	003G1a	G1a	CH2+12T12	CH2	12.5	D1371	negative	0
BSPZV2	003G1a	G1a	CH2T13T0	CH2	13	D1396	negative	0
BSPZV2	003G1a	G1a	CH2+13T12	CH2	13.5	D1418	negative	0
BSPZV2	003G1a	G1a	CH2+14T0	CH2	14	D1442	negative	0
BSPZV2	003G1a	G1a	CH2+14T12	CH2	14.5	D1465	negative	0
BSPZV2	003G1a	G1a	CH2+15	CH2	15	D1485	negative	0
BSPZV2	003G1a	G1a	CH2+16T0	CH2	16	D1510	negative	0
BSPZV2	003G1a	G1a	CH2+17T0	CH2	17	D1518	P. falciparum	0.08
BSPZV2	003G1a	G1a	CH2+18T0	CH2	18	D1531	P. falciparum	0.29
BSPZV2	003G1a	G1a	CH2+19T0	CH2	19	D1550	P. falciparum	0.23
BSPZV2	003G1a	G1a	CH2+20T0	CH2	20	D1566	negative	0
BSPZV2	003G1a	G1a	CH2+28	CH2	28	D1600	P. falciparum	2.94
BSPZV2	004G1b	G1b	CH1+8T0	CH1	8	D0643	negative	0
BSPZV2	004G1b	G1b	CH1+8T12	CH1	8.5	D0932	negative	0
BSPZV2	004G1b	G1b	CH1+9T0	CH1	9	D0660	P. falciparum	0.11
BSPZV2	004G1b	G1b	CH1+9T12	CH1	9.5	D0917	P. falciparum	0.33
BSPZV2	004G1b	G1b	CH1+10T0	CH1	10	D0672	negative	0
BSPZV2	004G1b	G1b	CH1+10T12	CH1	10.5	D0908	P. falciparum	0.22
BSPZV2	004G1b	G1b	CH1+11T0	CH1	11	D0696	P. falciparum	0.56
BSPZV2	004G1b	G1b	CH1+11T12	CH1	11.5	D0861	P. falciparum	0.88
BSPZV2	004G1b	G1b	CH1+12T0	CH1	12	D0707	negative	0
BSPZV2	004G1b	G1b	CH1+12T12	CH1	12.5	D0864	P. falciparum	11.94
BSPZV2	004G1b	G1b	CH1+13T0	CH1	13	D0725	P. falciparum	0.38
BSPZV2	004G1b	G1b	CH1+13T12	CH1	13.5	D0887	P. falciparum	3.86
BSPZV2	004G1b	G1b	CH1+14T0	CH1	14	D0747	P. falciparum	67.47
BSPZV2	004G1b	G1b	CH1+14T0	CH1	14.1	D0761	P. falciparum	162.66
BSPZV2	004G1b	G1b	CH1+14T0	CH1	14.25	D0758	P. falciparum	574.01
BSPZV2	004G1b	G1b	CH2+8T0	CH2	8	D1172	negative	0
BSPZV2	004G1b	G1b	CH2+8T12	CH2	8.5	D1192	negative	0
BSPZV2	004G1b	G1b	CH2+9T0	CH2	9	D1213	negative	0
BSPZV2	004G1b	G1b	CH2+9T12	CH2	9.5	D1240	P. falciparum	0.22
BSPZV2	004G1b	G1b	CH2+10T0	CH2	10	D1254	negative	0
BSPZV2	004G1b	G1b	CH2+10T12	CH2	10.5	D1270	P. falciparum	0.49
BSPZV2	004G1b	G1b	CH2+11T0	CH2	11	D1304	negative	0
BSPZV2	004G1b	G1b	CH2+11T12	CH2	11.5	D1320	P. falciparum	0.34
BSPZV2	004G1b	G1b	CH2+12T0	CH2	12	D1352	P. falciparum	0.31
BSPZV2	004G1b	G1b	CH2+12T12	CH2	12.5	D1361	P. falciparum	3.16
BSPZV2	004G1b	G1b	CH2T13T0	CH2	13.25	D1403	P. falciparum	6.95
BSPZV2	004G1b	G1b	CH2+28	CH2	28	D1584	negative	0
BSPZV2	005G1a	G1a	CH1+8T0	CH1	8	D0295	negative	0
BSPZV2	005G1a	G1a	CH1+8T12	CH1	8.5	D0308	negative	0
BSPZV2	005G1a	G1a	CH1+9T0	CH1	9	D0319	negative	0
BSPZV2	005G1a	G1a	CH1+9T12	CH1	9.5	D0322	negative	0
BSPZV2	005G1a	G1a	CH1+10T0	CH1	10	D0334	negative	0
BSPZV2	005G1a	G1a	CH1+10T12	CH1	10.5	D0341	negative	0
BSPZV2	005G1a	G1a	CH1+11T0	CH1	11	D0351	negative	0
BSPZV2	005G1a	G1a	CH1+11T12	CH1	11.5	D0366	negative	0
BSPZV2	005G1a	G1a	CH1+12T0	CH1	12	D0378	negative	0
BSPZV2	005G1a	G1a	CH1+12T12	CH1	12.5	D0387	negative	0
BSPZV2	005G1a	G1a	CH1+13T0	CH1	13	D0400	negative	0
BSPZV2	005G1a	G1a	CH1+13T12	CH1	13.5	D0408	negative	0
BSPZV2	005G1a	G1a	CH1+14T0	CH1	14	D0424	negative	0
BSPZV2	005G1a	G1a	CH1+14T12	CH1	14.5	D0428	negative	0
BSPZV2	005G1a	G1a	CH1+15T0	CH1	15	D0437	negative	0
BSPZV2	005G1a	G1a	CH1+16T0	CH1	16	D0448	negative	0
BSPZV2	005G1a	G1a	CH1+17T0	CH1	17	D0454	negative	0
BSPZV2	005G1a	G1a	CH1+18T0	CH1	18	D0477	negative	0
BSPZV2	005G1a	G1a	CH1+19T0	CH1	19	D0494	negative	0
BSPZV2	005G1a	G1a	CH1+20T0	CH1	20	D0499	negative	0
BSPZV2	005G1a	G1a	CH2+14T12	CH2	14.5	D1460	P. falciparum	17.6
BSPZV2	005G1a	G1a	CH2+14T12	CH2	14.75	D1489	P. falciparum	9.37
BSPZV2	005G1a	G1a	CH2+14T0	CH2	14	D1429	P. falciparum	2.22
BSPZV2	005G1a	G1a	CH2T13T0	CH2	13	D1399	P. falciparum	1.56
BSPZV2	005G1a	G1a	CH2+12T12	CH2	12.5	D1366	P. falciparum	0.86
BSPZV2	005G1a	G1a	CH2+11T0	CH2	11	D1306	P. falciparum	0.63
BSPZV2	005G1a	G1a	CH2+8T0	CH2	8	D1154	P. falciparum	0.56
BSPZV2	005G1a	G1a	CH2+13T12	CH2	13.5	D1417	P. falciparum	0.49
BSPZV2	005G1a	G1a	CH2+9T12	CH2	9.5	D1232	P. falciparum	0.31
BSPZV2	005G1a	G1a	CH2+8T12	CH2	8.5	D1193	P. falciparum	0.2
BSPZV2	005G1a	G1a	CH2+11T12	CH2	11.5	D1322	P. falciparum	0.16
BSPZV2	005G1a	G1a	CH2+12T0	CH2	12	D1354	P. falciparum	0.16
BSPZV2	005G1a	G1a	CH2+9T0	CH2	9	D1198	P. falciparum	0.15
BSPZV2	005G1a	G1a	CH2+10T0	CH2	10	D1255	negative	0
BSPZV2	005G1a	G1a	CH2+10T12	CH2	10.5	D1279	negative	0
BSPZV2	005G1a	G1a	CH2+28	CH2	28	D1593	negative	0
BSPZV2	006G1a	G1a	CH1+8T0	CH1	8	D0296	P. falciparum	0.34
BSPZV2	006G1a	G1a	CH1+8T12	CH1	8.5	D0306	P. falciparum	0.27
BSPZV2	006G1a	G1a	CH1+9T0	CH1	9	D0316	P. falciparum	2.55
BSPZV2	006G1a	G1a	CH1+9T12	CH1	9.5	D0323	P. falciparum	0.43
BSPZV2	006G1a	G1a	CH1+10T0	CH1	10	D0333	P. falciparum	0.84
BSPZV2	006G1a	G1a	CH1+10T12	CH1	10.5	D0340	P. falciparum	4.25
BSPZV2	006G1a	G1a	CH1+11T0	CH1	11	D0350	P. falciparum	32.83
BSPZV2	006G1a	G1a	CH1+11T12	CH1	11.5	D0358	P. falciparum	26.3
BSPZV2	006G1a	G1a	CH1+12T0	CH1	12	D0383	P. falciparum	62.09
BSPZV2	006G1a	G1a	CH1+12T0	CH1	12.25	D0395	P. falciparum	124.15
BSPZV2	006G1a	G1a	CH1+12T12	CH1	12.5	D0394	P. falciparum	201.63
BSPZV2	006G1a	G1a	CH2+8T0	CH2	8	D1173	P. falciparum	0.39
BSPZV2	006G1a	G1a	CH2+8T12	CH2	8.5	D1184	P. falciparum	0.16
BSPZV2	006G1a	G1a	CH2+9T0	CH2	9	D1211	P. falciparum	0.36
BSPZV2	006G1a	G1a	CH2+9T12	CH2	9.5	D1235	P. falciparum	0.51
BSPZV2	006G1a	G1a	CH2+10T0	CH2	10	D1264	negative	0
BSPZV2	006G1a	G1a	CH2+10T12	CH2	10.5	D1281	P. falciparum	0.38
BSPZV2	006G1a	G1a	CH2+11T0	CH2	11	D1307	P. falciparum	0.91
BSPZV2	006G1a	G1a	CH2+11T12	CH2	11.5	D1325	P. falciparum	0.81
BSPZV2	006G1a	G1a	CH2+12T0	CH2	12	D1353	P. falciparum	0.22
BSPZV2	006G1a	G1a	CH2+12T12	CH2	12.5	D1368	P. falciparum	1.75
BSPZV2	006G1a	G1a	CH2T13T0	CH2	13	D1400	P. falciparum	7.45
BSPZV2	006G1a	G1a	CH2+13T12	CH2	13.5	D1416	P. falciparum	1.12
BSPZV2	006G1a	G1a	CH2+14T0	CH2	14	D1441	P. falciparum	27.41
BSPZV2	006G1a	G1a	CH2+14T0	CH2	14.25	D1488	P. falciparum	51.14
BSPZV2	006G1a	G1a	CH2+28	CH2	28	D1604	negative	0
BSPZV2	007G1a	G1a	CH1+8T0	CH1	8	D0301	negative	0
BSPZV2	007G1a	G1a	CH1+8T12	CH1	8.5	D0304	negative	0
BSPZV2	007G1a	G1a	CH1+9T0	CH1	9	D0317	negative	0
BSPZV2	007G1a	G1a	CH1+9T12	CH1	9.5	D0328	negative	0
BSPZV2	007G1a	G1a	CH1+10T0	CH1	10	D0331	negative	0
BSPZV2	007G1a	G1a	CH1+10T12	CH1	10.5	D0343	negative	0
BSPZV2	007G1a	G1a	CH1+11T0	CH1	11	D0353	negative	0
BSPZV2	007G1a	G1a	CH1+11T12	CH1	11.5	D0362	negative	0
BSPZV2	007G1a	G1a	CH1+12T0	CH1	12	D0380	negative	0
BSPZV2	007G1a	G1a	CH1+12T12	CH1	12.5	D0389	negative	0
BSPZV2	007G1a	G1a	CH1+13T0	CH1	13	D0404	negative	0
BSPZV2	007G1a	G1a	CH1+13T12	CH1	13.5	D0412	negative	0
BSPZV2	007G1a	G1a	CH1+14T0	CH1	14	D0421	negative	0
BSPZV2	007G1a	G1a	CH1+14T12	CH1	14.5	D0425	negative	0
BSPZV2	007G1a	G1a	CH1+15T0	CH1	15	D0435	negative	0
BSPZV2	007G1a	G1a	CH1+16T0	CH1	16	D0444	negative	0
BSPZV2	007G1a	G1a	CH1+17T0	CH1	17	D0460	negative	0
BSPZV2	007G1a	G1a	CH1+18T0	CH1	18	D0476	negative	0
BSPZV2	007G1a	G1a	CH1+19T0	CH1	19	D0493	negative	0
BSPZV2	007G1a	G1a	CH1+20T0	CH1	20	D0497	negative	0
BSPZV2	007G1a	G1a	CH2+16T0	CH2	16.25	D1559	P. falciparum	48.38
BSPZV2	007G1a	G1a	CH2+16T0	CH2	16	D1506	P. falciparum	18.86
BSPZV2	007G1a	G1a	CH2+14T12	CH2	14.5	D1457	P. falciparum	1.8
BSPZV2	007G1a	G1a	CH2+15	CH2	15	D1477	P. falciparum	0.81
BSPZV2	007G1a	G1a	CH2+14T0	CH2	14	D1431	P. falciparum	0.36
BSPZV2	007G1a	G1a	CH2T13T0	CH2	13	D1394	P. falciparum	0.34
BSPZV2	007G1a	G1a	CH2+8T0	CH2	8	D1151	negative	0
BSPZV2	007G1a	G1a	CH2+8T12	CH2	8.5	D1194	negative	0
BSPZV2	007G1a	G1a	CH2+9T0	CH2	9	D1215	negative	0
BSPZV2	007G1a	G1a	CH2+9T12	CH2	9.5	D1221	negative	0
BSPZV2	007G1a	G1a	CH2+10T0	CH2	10	D1253	negative	0
BSPZV2	007G1a	G1a	CH2+10T12	CH2	10.5	D1276	negative	0
BSPZV2	007G1a	G1a	CH2+11T0	CH2	11	D1311	negative	0
BSPZV2	007G1a	G1a	CH2+11T12	CH2	11.5	D1328	negative	0
BSPZV2	007G1a	G1a	CH2+12T0	CH2	12	D1357	negative	0
BSPZV2	007G1a	G1a	CH2+12T12	CH2	12.5	D1372	negative	0
BSPZV2	007G1a	G1a	CH2+13T12	CH2	13.5	D1415	negative	0
BSPZV2	007G1a	G1a	CH2+28	CH2	28	D1601	negative	0
BSPZV2	008G1a	G1a	CH1+8T0	CH1	8	D0297	negative	0
BSPZV2	008G1a	G1a	CH1+8T12	CH1	8.5	D0307	negative	0
BSPZV2	008G1a	G1a	CH1+9T0	CH1	9	D0312	negative	0
BSPZV2	008G1a	G1a	CH1+9T12	CH1	9.5	D0327	negative	0
BSPZV2	008G1a	G1a	CH1+10T0	CH1	10	D0335	negative	0
BSPZV2	008G1a	G1a	CH1+10T12	CH1	10.5	D0345	negative	0
BSPZV2	008G1a	G1a	CH1+11T0	CH1	11	D0352	negative	0
BSPZV2	008G1a	G1a	CH1+11T12	CH1	11.5	D0364	negative	0
BSPZV2	008G1a	G1a	CH1+12T0	CH1	12	D0381	negative	0
BSPZV2	008G1a	G1a	CH1+12T12	CH1	12.5	D0391	negative	0
BSPZV2	008G1a	G1a	CH1+13T0	CH1	13	D0399	negative	0
BSPZV2	008G1a	G1a	CH1+13T12	CH1	13.5	D0414	negative	0
BSPZV2	008G1a	G1a	CH1+14T0	CH1	14	D0418	negative	0
BSPZV2	008G1a	G1a	CH1+14T12	CH1	14.5	D0430	negative	0
BSPZV2	008G1a	G1a	CH1+15T0	CH1	15	D0436	negative	0
BSPZV2	008G1a	G1a	CH1+16T0	CH1	16	D0442	negative	0
BSPZV2	008G1a	G1a	CH1+17T0	CH1	17	D0459	negative	0
BSPZV2	008G1a	G1a	CH1+18T0	CH1	18	D0478	negative	0
BSPZV2	008G1a	G1a	CH1+19T0	CH1	19	D0495	negative	0
BSPZV2	008G1a	G1a	CH1+20T0	CH1	20	D0498	negative	0
BSPZV2	008G1a	G1a	CH2+8T0	CH2	8	D1163	negative	0
BSPZV2	008G1a	G1a	CH2+8T12	CH2	8.5	D1195	negative	0
BSPZV2	008G1a	G1a	CH2+9T0	CH2	9	D1197	negative	0
BSPZV2	008G1a	G1a	CH2+9T12	CH2	9.5	D1228	negative	0
BSPZV2	008G1a	G1a	CH2+10T0	CH2	10	D1251	negative	0
BSPZV2	008G1a	G1a	CH2+10T12	CH2	10.5	D1283	negative	0
BSPZV2	008G1a	G1a	CH2+11T12	CH2	11.5	D1327	negative	0
BSPZV2	008G1a	G1a	CH2+12T0	CH2	12	D1344	negative	0
BSPZV2	008G1a	G1a	CH2+12T12	CH2	12.5	D1369	negative	0
BSPZV2	008G1a	G1a	CH2T13T0	CH2	13	D1388	negative	0
BSPZV2	008G1a	G1a	CH2+13T12	CH2	13.5	D1414	negative	0
BSPZV2	008G1a	G1a	CH2+14T0	CH2	14	D1433	negative	0
BSPZV2	008G1a	G1a	CH2+14T12	CH2	14.5	D1468	negative	0
BSPZV2	008G1a	G1a	CH2+15	CH2	15	D1484	negative	0
BSPZV2	008G1a	G1a	CH2+16T0	CH2	16	D1511	negative	0
BSPZV2	008G1a	G1a	CH2+17T0	CH2	17	D1522	P. falciparum	0.11
BSPZV2	008G1a	G1a	CH2+18T0	CH2	18	D1534	negative	0
BSPZV2	008G1a	G1a	CH2+19T0	CH2	19	D1549	P. falciparum	0.23
BSPZV2	008G1a	G1a	CH2+20T0	CH2	20	D1563	negative	0
BSPZV2	008G1a	G1a	CH2+28	CH2	28	D1602	P. falciparum	0.45
BSPZV2	009G1a	G1a	CH1+8T0	CH1	8	D0644	negative	0
BSPZV2	009G1a	G1a	CH1+8T12	CH1	8.5	D0938	negative	0
BSPZV2	009G1a	G1a	CH1+9T0	CH1	9	D0658	negative	0
BSPZV2	009G1a	G1a	CH1+9T12	CH1	9.5	D0920	negative	0
BSPZV2	009G1a	G1a	CH1+10T0	CH1	10	D0671	negative	0
BSPZV2	009G1a	G1a	CH1+10T12	CH1	10.5	D0911	negative	0
BSPZV2	009G1a	G1a	CH1+11T0	CH1	11	D0688	negative	0
BSPZV2	009G1a	G1a	CH1+11T12	CH1	11.5	D0863	negative	0
BSPZV2	009G1a	G1a	CH1+12T0	CH1	12	D0704	negative	0
BSPZV2	009G1a	G1a	CH1+12T12	CH1	12.5	D0869	negative	0
BSPZV2	009G1a	G1a	CH1+13T0	CH1	13	D0724	negative	0
BSPZV2	009G1a	G1a	CH1+13T12	CH1	13.5	D0892	negative	0
BSPZV2	009G1a	G1a	CH1+14T0	CH1	14	D0736	negative	0
BSPZV2	009G1a	G1a	CH1+14T12	CH1	14.5	D0873	negative	0
BSPZV2	009G1a	G1a	CH1+15T0	CH1	15	D0765	negative	0
BSPZV2	009G1a	G1a	CH1+16T0	CH1	16	D0829	negative	0
BSPZV2	009G1a	G1a	CH1+17T0	CH1	17	D0783	negative	0
BSPZV2	009G1a	G1a	CH1+18T0	CH1	18	D0820	negative	0
BSPZV2	009G1a	G1a	CH1+19T0	CH1	19	D0796	negative	0
BSPZV2	009G1a	G1a	CH1+20T0	CH1	20	D0804	negative	0
BSPZV2	009G1a	G1a	CH2+8T0	CH2	8	D1165	negative	0
BSPZV2	009G1a	G1a	CH2+8T12	CH2	8.5	D1181	P. falciparum	0.11
BSPZV2	009G1a	G1a	CH2+9T0	CH2	9	D1219	negative	0
BSPZV2	009G1a	G1a	CH2+9T12	CH2	9.5	D1231	negative	0
BSPZV2	009G1a	G1a	CH2+10T0	CH2	10	D1243	negative	0
BSPZV2	009G1a	G1a	CH2+10T12	CH2	10.5	D1269	negative	0
BSPZV2	009G1a	G1a	CH2+11T0	CH2	11	D1308	negative	0
BSPZV2	009G1a	G1a	CH2+11T12	CH2	11.5	D1321	negative	0
BSPZV2	009G1a	G1a	CH2+12T0	CH2	12	D1350	negative	0
BSPZV2	009G1a	G1a	CH2+12T12	CH2	12.5	D1363	negative	0
BSPZV2	009G1a	G1a	CH2T13T0	CH2	13	D1390	negative	0
BSPZV2	009G1a	G1a	CH2+13T12	CH2	13.5	D1413	negative	0
BSPZV2	009G1a	G1a	CH2+14T0	CH2	14	D1440	P. falciparum	0.12
BSPZV2	009G1a	G1a	CH2+14T12	CH2	14.5	D1466	P. falciparum	0.78
BSPZV2	009G1a	G1a	CH2+15	CH2	15	D1483	P. falciparum	0.63
BSPZV2	009G1a	G1a	CH2+16T0	CH2	16	D1509	P. falciparum	1.2
BSPZV2	009G1a	G1a	CH2+17T0	CH2	17	D1527	P. falciparum	2.11
BSPZV2	009G1a	G1a	CH2+18T0	CH2	18	D1539	P. falciparum	37.19
BSPZV2	009G1a	G1a	CH2+19T0	CH2	19	D1551	P. falciparum	8.21
BSPZV2	009G1a	G1a	CH2+19T0	CH2	19.25	D1572	P. falciparum	72.32
BSPZV2	009G1a	G1a	CH2+28	CH2	28	D1605	negative	0
BSPZV2	010G1a	G1a	CH1+8T0	CH1	8	D0650	negative	0
BSPZV2	010G1a	G1a	CH1+8T12	CH1	8.5	D0935	negative	0
BSPZV2	010G1a	G1a	CH1+9T0	CH1	9	D0663	negative	0
BSPZV2	010G1a	G1a	CH1+9T12	CH1	9.5	D0915	negative	0
BSPZV2	010G1a	G1a	CH1+10T0	CH1	10	D0669	negative	0
BSPZV2	010G1a	G1a	CH1+10T12	CH1	10.5	D0899	negative	0
BSPZV2	010G1a	G1a	CH1+11T0	CH1	11	D0684	negative	0
BSPZV2	010G1a	G1a	CH1+11T12	CH1	11.5	D0852	negative	0
BSPZV2	010G1a	G1a	CH1+12T0	CH1	12	D0698	negative	0
BSPZV2	010G1a	G1a	CH1+12T12	CH1	12.5	D0895	negative	0
BSPZV2	010G1a	G1a	CH1+13T0	CH1	13	D0722	negative	0
BSPZV2	010G1a	G1a	CH1+13T12	CH1	13.5	D0891	negative	0
BSPZV2	010G1a	G1a	CH1+14T0	CH1	14	D0741	negative	0
BSPZV2	010G1a	G1a	CH1+14T12	CH1	14.5	D0846	negative	0
BSPZV2	010G1a	G1a	CH1+15T0	CH1	15	D0766	negative	0
BSPZV2	010G1a	G1a	CH1+16T0	CH1	16	D0828	negative	0
BSPZV2	010G1a	G1a	CH1+17T0	CH1	17	D0786	negative	0
BSPZV2	010G1a	G1a	CH1+18T0	CH1	18	D0814	negative	0
BSPZV2	010G1a	G1a	CH1+19T0	CH1	19	D0797	negative	0
BSPZV2	010G1a	G1a	CH1+20T0	CH1	20	D0807	negative	0
BSPZV2	010G1a	G1a	CH2+23T0	CH2	23.25	D1583	P. falciparum	159.32
BSPZV2	010G1a	G1a	CH2+23T0	CH2	23	D1576	P. falciparum	75.39
BSPZV2	010G1a	G1a	CH2+20T0	CH2	20	D1570	P. falciparum	2.56
BSPZV2	010G1a	G1a	CH2+18T0	CH2	18	D1530	P. falciparum	2.43
BSPZV2	010G1a	G1a	CH2+19T0	CH2	19	D1552	P. falciparum	0.94
BSPZV2	010G1a	G1a	CH2+8T12	CH2	8.5	D1188	negative	0
BSPZV2	010G1a	G1a	CH2+9T0	CH2	9	D1217	negative	0
BSPZV2	010G1a	G1a	CH2+9T12	CH2	9.5	D1241	negative	0
BSPZV2	010G1a	G1a	CH2+10T0	CH2	10	D1250	negative	0
BSPZV2	010G1a	G1a	CH2+10T12	CH2	10.5	D1275	negative	0
BSPZV2	010G1a	G1a	CH2+11T0	CH2	11	D1303	negative	0
BSPZV2	010G1a	G1a	CH2+11T12	CH2	11.5	D1334	negative	0
BSPZV2	010G1a	G1a	CH2+12T0	CH2	12	D1355	negative	0
BSPZV2	010G1a	G1a	CH2+12T12	CH2	12.5	D1359	negative	0
BSPZV2	010G1a	G1a	CH2T13T0	CH2	13	D1386	negative	0
BSPZV2	010G1a	G1a	CH2+13T12	CH2	13.5	D1412	negative	0
BSPZV2	010G1a	G1a	CH2+14T0	CH2	14	D1443	negative	0
BSPZV2	010G1a	G1a	CH2+14T12	CH2	14.5	D1451	negative	0
BSPZV2	010G1a	G1a	CH2+15	CH2	15	D1480	negative	0
BSPZV2	010G1a	G1a	CH2+16T0	CH2	16	D1504	negative	0
BSPZV2	010G1a	G1a	CH2+17T0	CH2	17	D1525	negative	0
BSPZV2	010G1a	G1a	CH2+28	CH2	28	D1585	negative	0
BSPZV2	010G1a	G1a	CH2+8T0	CH2		D1170	negative	0
BSPZV2	011G1b	G1b	CH1+8T0	CH1	8	D0641	P. falciparum	0.4
BSPZV2	011G1b	G1b	CH1+8T12	CH1	8.5	D0930	P. falciparum	0.39
BSPZV2	011G1b	G1b	CH1+9T0	CH1	9	D0654	P. falciparum	0.21
BSPZV2	011G1b	G1b	CH1+9T12	CH1	9.5	D0925	P. falciparum	0.41
BSPZV2	011G1b	G1b	CH1+10T0	CH1	10	D0675	negative	0
BSPZV2	011G1b	G1b	CH1+10T12	CH1	10.5	D0900	P. falciparum	0.24
BSPZV2	011G1b	G1b	CH1+11T0	CH1	11	D0697	P. falciparum	0.46
BSPZV2	011G1b	G1b	CH1+11T12	CH1	11.5	D0856	P. falciparum	2.17
BSPZV2	011G1b	G1b	CH1+12T0	CH1	12	D0706	P. falciparum	0.24
BSPZV2	011G1b	G1b	CH1+12T12	CH1	12.5	D0893	P. falciparum	3.34
BSPZV2	011G1b	G1b	CH1+13T0	CH1	13	D0728	P. falciparum	22.89
BSPZV2	011G1b	G1b	CH1+13T12	CH1	13.5	D0885	P. falciparum	6.76
BSPZV2	011G1b	G1b	CH1+14T0	CH1	14	D0738	P. falciparum	32.83
BSPZV2	011G1b	G1b	CH1+14T12	CH1	14.5	D0843	P. falciparum	99.46
BSPZV2	011G1b	G1b	CH1+14T12	CH1	14.75	D0773	P. falciparum	124.15
BSPZV2	011G1b	G1b	CH2+8T0	CH2	8	D1168	P. falciparum	0.15
BSPZV2	011G1b	G1b	CH2+8T12	CH2	8.5	D1182	negative	0
BSPZV2	011G1b	G1b	CH2+9T0	CH2	9	D1207	P. falciparum	0.13
BSPZV2	011G1b	G1b	CH2+9T12	CH2	9.5	D1230	negative	0
BSPZV2	011G1b	G1b	CH2+10T0	CH2	10	D1252	negative	0
BSPZV2	011G1b	G1b	CH2+10T12	CH2	10.5	D1271	negative	0
BSPZV2	011G1b	G1b	CH2+11T0	CH2	11	D1309	negative	0
BSPZV2	011G1b	G1b	CH2+11T12	CH2	11.5	D1332	negative	0
BSPZV2	011G1b	G1b	CH2+12T0	CH2	12	D1335	negative	0
BSPZV2	011G1b	G1b	CH2+12T12	CH2	12.5	D1373	negative	0
BSPZV2	011G1b	G1b	CH2T13T0	CH2	13	D1391	negative	0
BSPZV2	011G1b	G1b	CH2+13T12	CH2	13.5	D1411	negative	0
BSPZV2	011G1b	G1b	CH2+14T0	CH2	14	D1436	negative	0
BSPZV2	011G1b	G1b	CH2+14T12	CH2	14.5	D1461	negative	0
BSPZV2	011G1b	G1b	CH2+15	CH2	15	D1475	negative	0
BSPZV2	011G1b	G1b	CH2+16T0	CH2	16	D1507	P. falciparum	0.21
BSPZV2	011G1b	G1b	CH2+17T0	CH2	17	D1520	P. falciparum	0.81
BSPZV2	011G1b	G1b	CH2+18T0	CH2	18	D1537	P. falciparum	2.49
BSPZV2	011G1b	G1b	CH2+19T0	CH2	19	D1547	P. falciparum	1.17
BSPZV2	011G1b	G1b	CH2+20T0	CH2	20	D1568	P. falciparum	7.3
BSPZV2	011G1b	G1b	CH2+28	CH2	28	D1597	P. falciparum	6.67
BSPZV2	012G1b	G1b	CH1+8T0	CH1	8	D0649	negative	0
BSPZV2	012G1b	G1b	CH1+8T12	CH1	8.5	D0940	negative	0
BSPZV2	012G1b	G1b	CH1+9T0	CH1	9	D0662	negative	0
BSPZV2	012G1b	G1b	CH1+9T12	CH1	9.5	D0916	negative	0
BSPZV2	012G1b	G1b	CH1+10T0	CH1	10	D0681	negative	0
BSPZV2	012G1b	G1b	CH1+10T12	CH1	10.5	D0901	negative	0
BSPZV2	012G1b	G1b	CH1+11T0	CH1	11	D0685	negative	0
BSPZV2	012G1b	G1b	CH1+11T12	CH1	11.5	D0860	negative	0
BSPZV2	012G1b	G1b	CH1+12T0	CH1	12	D0700	negative	0
BSPZV2	012G1b	G1b	CH1+12T12	CH1	12.5	D0867	negative	0
BSPZV2	012G1b	G1b	CH1+13T0	CH1	13	D0717	negative	0
BSPZV2	012G1b	G1b	CH1+13T12	CH1	13.5	D0882	negative	0
BSPZV2	012G1b	G1b	CH1+14T0	CH1	14	D0749	negative	0
BSPZV2	012G1b	G1b	CH1+14T12	CH1	14.5	D0875	negative	0
BSPZV2	012G1b	G1b	CH1+15T0	CH1	15	D0762	negative	0
BSPZV2	012G1b	G1b	CH1+16T0	CH1	16	D0830	negative	0
BSPZV2	012G1b	G1b	CH1+17T0	CH1	17	D0785	negative	0
BSPZV2	012G1b	G1b	CH1+18T0	CH1	18	D0812	negative	0
BSPZV2	012G1b	G1b	CH1+19T0	CH1	19	D0794	negative	0
BSPZV2	012G1b	G1b	CH1+20T0	CH1	20	D0808	negative	0
BSPZV2	012G1b	G1b	CH2+8T0	CH2	8	D1153	negative	0
BSPZV2	012G1b	G1b	CH2+8T12	CH2	8.5	D1185	negative	0
BSPZV2	012G1b	G1b	CH2+9T0	CH2	9	D1212	negative	0
BSPZV2	012G1b	G1b	CH2+9T12	CH2	9.5	D1233	negative	0
BSPZV2	012G1b	G1b	CH2+10T0	CH2	10	D1249	negative	0
BSPZV2	012G1b	G1b	CH2+10T12	CH2	10.5	D1266	negative	0
BSPZV2	012G1b	G1b	CH2+11T0	CH2	11	D1301	negative	0
BSPZV2	012G1b	G1b	CH2+11T12	CH2	11.5	D1331	negative	0
BSPZV2	012G1b	G1b	CH2+12T0	CH2	12	D1346	negative	0
BSPZV2	012G1b	G1b	CH2+12T12	CH2	12.5	D1362	negative	0
BSPZV2	012G1b	G1b	CH2T13T0	CH2	13	D1385	negative	0
BSPZV2	012G1b	G1b	CH2+13T12	CH2	13.5	D1410	negative	0
BSPZV2	012G1b	G1b	CH2+14T0	CH2	14	D1427	negative	0
BSPZV2	012G1b	G1b	CH2+14T12	CH2	14.5	D1463	negative	0
BSPZV2	012G1b	G1b	CH2+15	CH2	15	D1481	negative	0
BSPZV2	012G1b	G1b	CH2+16T0	CH2	16	D1515	negative	0
BSPZV2	012G1b	G1b	CH2+17T0	CH2	17	D1519	negative	0
BSPZV2	012G1b	G1b	CH2+18T0	CH2	18	D1533	negative	0
BSPZV2	012G1b	G1b	CH2+19T0	CH2	19	D1544	negative	0
BSPZV2	012G1b	G1b	CH2+20T0	CH2	20	D1561	negative	0
BSPZV2	012G1b	G1b	CH2+28	CH2	28	D1592	negative	0
BSPZV2	013G1b	G1b	CH1+8T0	CH1	8	D0639	negative	0
BSPZV2	013G1b	G1b	CH1+8T12	CH1	8.5	D0939	negative	0
BSPZV2	013G1b	G1b	CH1+9T0	CH1	9	D0655	negative	0
BSPZV2	013G1b	G1b	CH1+9T12	CH1	9.5	D0923	negative	0
BSPZV2	013G1b	G1b	CH1+10T0	CH1	10	D0673	negative	0
BSPZV2	013G1b	G1b	CH1+10T12	CH1	10.5	D0909	negative	0
BSPZV2	013G1b	G1b	CH1+11T0	CH1	11	D0689	P. falciparum	0.05
BSPZV2	013G1b	G1b	CH1+11T12	CH1	11.5	D0862	negative	0
BSPZV2	013G1b	G1b	CH1+12T0	CH1	12	D0703	negative	0
BSPZV2	013G1b	G1b	CH1+12T12	CH1	12.5	D0868	P. falciparum	0.3
BSPZV2	013G1b	G1b	CH1+13T0	CH1	13	D0726	P. falciparum	14.29
BSPZV2	013G1b	G1b	CH1+13T12	CH1	13.5	D0884	P. falciparum	0.18
BSPZV2	013G1b	G1b	CH1+14T0	CH1	14	D0742	P. falciparum	0.56
BSPZV2	013G1b	G1b	CH1+14T12	CH1	14.5	D0845	P. falciparum	2.31
BSPZV2	013G1b	G1b	CH1+15T0	CH1	15	D0770	P. falciparum	0.36
BSPZV2	013G1b	G1b	CH1+16T0	CH1	16	D0832	P. falciparum	17.11
BSPZV2	013G1b	G1b	CH1+17T0	CH1	17	D0787	P. falciparum	1.36
BSPZV2	013G1b	G1b	CH1+18T0	CH1	18	D0818	P. falciparum	188.14
BSPZV2	013G1b	G1b	CH1+18T0	CH1	18.25	D0789	P. falciparum	114.24
BSPZV2	013G1b	G1b	CH2+8T0	CH2	8	D1156	negative	0
BSPZV2	013G1b	G1b	CH2+8T12	CH2	8.5	D1196	negative	0
BSPZV2	013G1b	G1b	CH2+9T0	CH2	9	D1203	negative	0
BSPZV2	013G1b	G1b	CH2+9T12	CH2	9.5	D1227	negative	0
BSPZV2	013G1b	G1b	CH2+10T0	CH2	10	D1246	negative	0
BSPZV2	013G1b	G1b	CH2+10T12	CH2	10.5	D1268	negative	0
BSPZV2	013G1b	G1b	CH2+11T0	CH2	11	D1289	negative	0
BSPZV2	013G1b	G1b	CH2+11T12	CH2	11.5	D1314	negative	0
BSPZV2	013G1b	G1b	CH2+12T0	CH2	12	D1342	negative	0
BSPZV2	013G1b	G1b	CH2+12T12	CH2	12.5	D1364	negative	0
BSPZV2	013G1b	G1b	CH2T13T0	CH2	13	D1382	negative	0
BSPZV2	013G1b	G1b	CH2+13T12	CH2	13.5	D1421	negative	0
BSPZV2	013G1b	G1b	CH2+14T0	CH2	14	D1428	negative	0
BSPZV2	013G1b	G1b	CH2+14T12	CH2	14.5	D1456	negative	0
BSPZV2	013G1b	G1b	CH2+15	CH2	15	D1479	negative	0
BSPZV2	013G1b	G1b	CH2+16T0	CH2	16	D1503	negative	0
BSPZV2	013G1b	G1b	CH2+17T0	CH2	17	D1523	negative	0
BSPZV2	013G1b	G1b	CH2+18T0	CH2	18	D1532	negative	0
BSPZV2	013G1b	G1b	CH2+19T0	CH2	19	D1548	negative	0
BSPZV2	013G1b	G1b	CH2+20T0	CH2	20	D1567	P. falciparum	0.1
BSPZV2	013G1b	G1b	CH2+28	CH2	28	D1598	P. falciparum	0.27
BSPZV2	014G1b	G1b	CH1+8T0	CH1	8	D0638	negative	0
BSPZV2	014G1b	G1b	CH1+8T12	CH1	8.5	D0937	P. falciparum	0.17
BSPZV2	014G1b	G1b	CH1+9T12	CH1	9.5	D0926	P. falciparum	0.11
BSPZV2	014G1b	G1b	CH1+10T0	CH1	10	D0668	negative	0
BSPZV2	014G1b	G1b	CH1+10T12	CH1	10.5	D0902	P. falciparum	1.62
BSPZV2	014G1b	G1b	CH1+11T0	CH1	11	D0691	P. falciparum	0.3
BSPZV2	014G1b	G1b	CH1+11T12	CH1	11.5	D0853	P. falciparum	0.81
BSPZV2	014G1b	G1b	CH1+12T0	CH1	12	D0702	P. falciparum	1.93
BSPZV2	014G1b	G1b	CH1+12T12	CH1	12.5	D0871	P. falciparum	11.94
BSPZV2	014G1b	G1b	CH1+13T0	CH1	13	D0727	P. falciparum	21.36
BSPZV2	014G1b	G1b	CH1+13T12	CH1	13.5	D0890	P. falciparum	4.22
BSPZV2	014G1b	G1b	CH1+14T0	CH1	14	D0744	P. falciparum	150
BSPZV2	014G1b	G1b	CH1+14T0	CH1	14.25	D0756	P. falciparum	225.25
BSPZV2	014G1b	G1b	CH1+9T0	CH1		D0653	negative	0
BSPZV2	014G1b	G1b	CH2+14T12	CH2	14.5	D1462	P. falciparum	31.93
BSPZV2	014G1b	G1b	CH2+14T12	CH2	14.75	D1486	P. falciparum	15.75
BSPZV2	014G1b	G1b	CH2+14T0	CH2	14	D1439	P. falciparum	2.23
BSPZV2	014G1b	G1b	CH2T13T0	CH2	13	D1381	P. falciparum	1.36
BSPZV2	014G1b	G1b	CH2+11T0	CH2	11	D1302	negative	0.93
BSPZV2	014G1b	G1b	CH2+13T12	CH2	13.5	D1405	P. falciparum	0.54
BSPZV2	014G1b	G1b	CH2+12T12	CH2	12.5	D1375	P. falciparum	0.33
BSPZV2	014G1b	G1b	CH2+11T12	CH2	11.5	D1316	P. falciparum	0.28
BSPZV2	014G1b	G1b	CH2+9T0	CH2	9	D1204	P. falciparum	0.22
BSPZV2	014G1b	G1b	CH2+8T0	CH2	8	D1171	P. falciparum	0.16
BSPZV2	014G1b	G1b	CH2+10T0	CH2	10	D1248	P. falciparum	0.1
BSPZV2	014G1b	G1b	CH2+10T12	CH2	10.5	D1267	P. falciparum	0.08
BSPZV2	014G1b	G1b	CH2+12T0	CH2	12	D1348	P. falciparum	0.05
BSPZV2	014G1b	G1b	CH2+8T12	CH2	8.5	D1183	negative	0
BSPZV2	014G1b	G1b	CH2+9T12	CH2	9.5	D1239	negative	0
BSPZV2	014G1b	G1b	CH2+28	CH2	28	D1599	negative	0
BSPZV2	015G1b	G1b	CH1+8T0	CH1	8	D0642	P. falciparum	0.42
BSPZV2	015G1b	G1b	CH1+8T12	CH1	8.5	D0936	negative	0
BSPZV2	015G1b	G1b	CH1+9T0	CH1	9	D0665	negative	0
BSPZV2	015G1b	G1b	CH1+9T12	CH1	9.5	D0912	negative	0
BSPZV2	015G1b	G1b	CH1+10T0	CH1	10	D0670	negative	0
BSPZV2	015G1b	G1b	CH1+10T12	CH1	10.5	D0906	negative	0
BSPZV2	015G1b	G1b	CH1+11T0	CH1	11	D0683	negative	0
BSPZV2	015G1b	G1b	CH1+11T12	CH1	11.5	D0849	negative	0
BSPZV2	015G1b	G1b	CH1+12T0	CH1	12	D0701	negative	0
BSPZV2	015G1b	G1b	CH1+12T12	CH1	12.5	D0865	P. falciparum	0.54
BSPZV2	015G1b	G1b	CH1+13T0	CH1	13	D0721	negative	0
BSPZV2	015G1b	G1b	CH1+13T12	CH1	13.5	D0879	negative	0
BSPZV2	015G1b	G1b	CH1+14T0	CH1	14	D0737	P. falciparum	0.51
BSPZV2	015G1b	G1b	CH1+14T12	CH1	14.5	D0877	P. falciparum	0.77
BSPZV2	015G1b	G1b	CH1+15T0	CH1	15	D0768	P. falciparum	0.05
BSPZV2	015G1b	G1b	CH1+16T0	CH1	15	D0831	P. falciparum	8.68
BSPZV2	015G1b	G1b	CH1+17T0	CH1	17	D0788	P. falciparum	14.8
BSPZV2	015G1b	G1b	CH1+18T0	CH1	18	D0819	P. falciparum	3.13
BSPZV2	015G1b	G1b	CH1+19T0	CH1	19	D0791	P. falciparum	305.57
BSPZV2	015G1b	G1b	CH1+20T0	CH1	20	D0799	P. falciparum	10.68
BSPZV2	015G1b	G1b	CH2+8T0	CH2	8	D1158	P. falciparum	0.46
BSPZV2	015G1b	G1b	CH2+8T12	CH2	8.5	D1179	P. falciparum	0.17
BSPZV2	015G1b	G1b	CH2+9T0	CH2	9	D1202	negative	0
BSPZV2	015G1b	G1b	CH2+9T12	CH2	9.5	D1224	negative	0
BSPZV2	015G1b	G1b	CH2+10T0	CH2	10	D1265	negative	0
BSPZV2	015G1b	G1b	CH2+10T12	CH2	10.5	D1288	negative	0
BSPZV2	015G1b	G1b	CH2+11T0	CH2	11	D1290	negative	0
BSPZV2	015G1b	G1b	CH2+11T12	CH2	11.5	D1333	negative	0
BSPZV2	015G1b	G1b	CH2+12T0	CH2	12	D1349	negative	0
BSPZV2	015G1b	G1b	CH2+12T12	CH2	12.5	D1380	negative	0
BSPZV2	015G1b	G1b	CH2T13T0	CH2	13	D1389	negative	0
BSPZV2	015G1b	G1b	CH2+13T12	CH2	13.5	D1423	negative	0
BSPZV2	015G1b	G1b	CH2+14T0	CH2	14	D1434	negative	0
BSPZV2	015G1b	G1b	CH2+14T12	CH2	14.5	D1454	P. falciparum	0.15
BSPZV2	015G1b	G1b	CH2+15	CH2	15	D1472	negative	0
BSPZV2	015G1b	G1b	CH2+16T0	CH2	16	D1505	negative	0
BSPZV2	015G1b	G1b	CH2+17T0	CH2	17	D1528	P. falciparum	0.24
BSPZV2	015G1b	G1b	CH2+18T0	CH2	18	D1536	P. falciparum	0.36
BSPZV2	015G1b	G1b	CH2+19T0	CH2	19	D1553	P. falciparum	0.43
BSPZV2	015G1b	G1b	CH2+20T0	CH2	20	D1571	P. falciparum	0.53
BSPZV2	015G1b	G1b	CH2+28	CH2	28	D1595	P. falciparum	9.37
BSPZV2	022G1b	G1b	CH1+8T0	CH1	8	D0640	negative	0
BSPZV2	022G1b	G1b	CH1+8T12	CH1	8.5	D0941	negative	0
BSPZV2	022G1b	G1b	CH1+9T0	CH1	9	D0664	negative	0
BSPZV2	022G1b	G1b	CH1+9T12	CH1	9.5	D0924	negative	0
BSPZV2	022G1b	G1b	CH1+10T0	CH1	10	D0674	negative	0
BSPZV2	022G1b	G1b	CH1+10T12	CH1	10.5	D0905	negative	0
BSPZV2	022G1b	G1b	CH1+11T0	CH1	11	D0694	negative	0
BSPZV2	022G1b	G1b	CH1+11T12	CH1	11.5	D0851	negative	0
BSPZV2	022G1b	G1b	CH1+12T0	CH1	12	D0705	negative	0
BSPZV2	022G1b	G1b	CH1+12T12	CH1	12.5	D0872	negative	0
BSPZV2	022G1b	G1b	CH1+13T0	CH1	13	D0719	negative	0
BSPZV2	022G1b	G1b	CH1+13T12	CH1	13.5	D0878	negative	0
BSPZV2	022G1b	G1b	CH1+14T0	CH1	14	D0743	negative	0
BSPZV2	022G1b	G1b	CH1+14T12	CH1	14.5	D0847	negative	0
BSPZV2	022G1b	G1b	CH1+15T0	CH1	15	D0764	negative	0
BSPZV2	022G1b	G1b	CH1+16T0	CH1	16	D0834	negative	0
BSPZV2	022G1b	G1b	CH1+17T0	CH1	17	D0780	negative	0
BSPZV2	022G1b	G1b	CH1+18T0	CH1	18	D0813	negative	0
BSPZV2	022G1b	G1b	CH1+19T0	CH1	19	D0793	negative	0
BSPZV2	022G1b	G1b	CH1+20T0	CH1	20	D0805	negative	0
BSPZV2	022G1b	G1b	CH2+8T0	CH2	8	D1157	P. falciparum	0.13
BSPZV2	022G1b	G1b	CH2+8T12	CH2	8.5	D1174	negative	0
BSPZV2	022G1b	G1b	CH2+9T0	CH2	9	D1201	negative	0
BSPZV2	022G1b	G1b	CH2+9T12	CH2	9.5	D1225	negative	0
BSPZV2	022G1b	G1b	CH2+10T0	CH2	10	D1247	P. falciparum	0.07
BSPZV2	022G1b	G1b	CH2+10T12	CH2	10.5	D1274	negative	0
BSPZV2	022G1b	G1b	CH2+11T0	CH2	11	D1291	P. falciparum	0.25
BSPZV2	022G1b	G1b	CH2+11T12	CH2	11.5	D1318	P. falciparum	0.49
BSPZV2	022G1b	G1b	CH2+12T0	CH2	12	D1336	negative	0
BSPZV2	022G1b	G1b	CH2+12T12	CH2	12.5	D1379	P. falciparum	0.58
BSPZV2	022G1b	G1b	CH2T13T0	CH2	13	D1384	P. falciparum	1.06
BSPZV2	022G1b	G1b	CH2+13T12	CH2	13.5	D1422	P. falciparum	0.9
BSPZV2	022G1b	G1b	CH2+14T0	CH2	14	D1435	P. falciparum	1.97
BSPZV2	022G1b	G1b	CH2+14T12	CH2	14.5	D1467	P. falciparum	41.54
BSPZV2	022G1b	G1b	CH2+15T0	CH2	15	D1471	P. falciparum	27.04
BSPZV2	022G1b	G1b	CH2+15T0	CH2	15.25	D1516	P. falciparum	14.8
BSPZV2	022G1b	G1b	CH2+28	CH2	28	D1596	negative	0
BSPZV2	023G1b	G1b	CH1+8T0	CH1	8	D0648	P. falciparum	0.98
BSPZV2	023G1b	G1b	CH1+8T12	CH1	8.5	D0933	P. falciparum	0.16
BSPZV2	023G1b	G1b	CH1+9T0	CH1	9	D0659	P. falciparum	0.58
BSPZV2	023G1b	G1b	CH1+9T12	CH1	9.5	D0921	P. falciparum	0.33
BSPZV2	023G1b	G1b	CH1+10T0	CH1	10	D0677	P. falciparum	0.15
BSPZV2	023G1b	G1b	CH1+10T12	CH1	10.5	D0904	P. falciparum	1.25
BSPZV2	023G1b	G1b	CH1+11T0	CH1	11	D0686	P. falciparum	2.28
BSPZV2	023G1b	G1b	CH1+11T12	CH1	11.5	D0857	P. falciparum	14.19
BSPZV2	023G1b	G1b	CH1+12T0	CH1	12	D0699	P. falciparum	1.85
BSPZV2	023G1b	G1b	CH1+12T12	CH1	12.5	D0715	P. falciparum	60.81
BSPZV2	023G1b	G1b	CH1+13T0	CH1	13	D0723	P. falciparum	108.08
BSPZV2	023G1b	G1b	CH1+13T12	CH1	13.5	D0889	P. falciparum	11.77
BSPZV2	023G1b	G1b	CH1+14T0	CH1	14	D0745	P. falciparum	214.61
BSPZV2	023G1b	G1b	CH1+14T0	CH1	14.25	D0754	P. falciparum	1056.12
BSPZV2	034G1b	G1b	CH1+8T0	CH1	8	D0646	negative	0
BSPZV2	034G1b	G1b	CH1+8T12	CH1	8.5	D0931	negative	0
BSPZV2	034G1b	G1b	CH1+9T0	CH1	9	D0661	negative	0
BSPZV2	034G1b	G1b	CH1+9T12	CH1	9.5	D0922	negative	0
BSPZV2	034G1b	G1b	CH1+10T0	CH1	10	D0680	negative	0
BSPZV2	034G1b	G1b	CH1+10T12	CH1	10.5	D0897	negative	0
BSPZV2	034G1b	G1b	CH1+11T0	CH1	11	D0692	negative	0
BSPZV2	034G1b	G1b	CH1+11T12	CH1	11.5	D0858	negative	0
BSPZV2	034G1b	G1b	CH1+12T0	CH1	12	D0711	negative	0
BSPZV2	034G1b	G1b	CH1+12T12	CH1	12.5	D0870	P. falciparum	0.26
BSPZV2	034G1b	G1b	CH1+13T0	CH1	13	D0731	negative	0
BSPZV2	034G1b	G1b	CH1+13T12	CH1	13.5	D0888	negative	0
BSPZV2	034G1b	G1b	CH1+14T0	CH1	14	D0740	negative	0
BSPZV2	034G1b	G1b	CH1+14T12	CH1	14.5	D0848	P. falciparum	0.5
BSPZV2	034G1b	G1b	CH1+15T0	CH1	15	D0763	P. falciparum	0.33
BSPZV2	034G1b	G1b	CH1+16T0	CH1	16	D0822	P. falciparum	0.8
BSPZV2	034G1b	G1b	CH1+17T0	CH1	17	D0784	P. falciparum	0.22
BSPZV2	034G1b	G1b	CH1+18T0	CH1	18	D0816	P. falciparum	28.58
BSPZV2	034G1b	G1b	CH1+19T0	CH1	19	D0795	P. falciparum	159.32
BSPZV2	034G1b	G1b	CH1+20T0	CH1	20	D0809	P. falciparum	161.54
BSPZV2	034G1b	G1b	CH1+20T0	CH1	20.25	D0798
BSPZV2	034G1b	G1b	CH2+8T0	CH2	8	D1169	negative	0
BSPZV2	034G1b	G1b	CH2+8T12	CH2	8.5	D1176	negative	0
BSPZV2	034G1b	G1b	CH2+9T0	CH2	9	D1200	negative	0
BSPZV2	034G1b	G1b	CH2+9T12	CH2	9.5	D1242	negative	0
BSPZV2	034G1b	G1b	CH2+10T0	CH2	10	D1256	negative	0
BSPZV2	034G1b	G1b	CH2+10T12	CH2	10.5	D1278	negative	0
BSPZV2	034G1b	G1b	CH2+11T0	CH2	11	D1305	negative	0
BSPZV2	034G1b	G1b	CH2+11T12	CH2	11.5	D1324	negative	0
BSPZV2	034G1b	G1b	CH2+12T0	CH2	12	D1351	negative	0
BSPZV2	034G1b	G1b	CH2+12T12	CH2	12.5	D1370	negative	0
BSPZV2	034G1b	G1b	CH2T13T0	CH2	13	D1397	negative	0
BSPZV2	034G1b	G1b	CH2+13T12	CH2	13.5	D1409	negative	0
BSPZV2	034G1b	G1b	CH2+14T0	CH2	14	D1444	negative	0
BSPZV2	034G1b	G1b	CH2+14T12	CH2	14.5	D1455	negative	0
BSPZV2	034G1b	G1b	CH2+15	CH2	15	D1478	negative	0
BSPZV2	034G1b	G1b	CH2+16T0	CH2	16	D1508	negative	0
BSPZV2	034G1b	G1b	CH2+17T0	CH2	17	D1524	negative	0
BSPZV2	034G1b	G1b	CH2+18T0	CH2	18	D1529	negative	0
BSPZV2	034G1b	G1b	CH2+19T0	CH2	19	D1542	negative	0
BSPZV2	034G1b	G1b	CH2+20T0	CH2	20	D1564	negative	0
BSPZV2	034G1b	G1b	CH2+28	CH2	28	D1587	P. falciparum	0.07
BSPZV2	158G1a	G1a	CH1+8T0	CH1	8	D0298	P. falciparum	0.24
BSPZV2	158G1a	G1a	CH1+8T12	CH1	8.5	D0310	P. falciparum	0.1
BSPZV2	158G1a	G1a	CH1+9T0	CH1	9	D0315	P. falciparum	0.51
BSPZV2	158G1a	G1a	CH1+9T12	CH1	9.5	D0324	P. falciparum	0.46
BSPZV2	158G1a	G1a	CH1+10T0	CH1	10	D0337	negative	0
BSPZV2	158G1a	G1a	CH1+10T12	CH1	10.5	D0339	P. falciparum	0.83
BSPZV2	158G1a	G1a	CH1+11T0	CH1	11	D0349	P. falciparum	0.48
BSPZV2	158G1a	G1a	CH1+11T12	CH1	11.5	D0365	P. falciparum	0.32
BSPZV2	158G1a	G1a	CH1+12T0	CH1	12	D0382	P. falciparum	0.45
BSPZV2	158G1a	G1a	CH1+12T12	CH1	12.5	D0388	P. falciparum	1.4
BSPZV2	158G1a	G1a	CH1+13T0	CH1	13	D0402	P. falciparum	0.98
BSPZV2	158G1a	G1a	CH1+13T12	CH1	13.5	D0413	P. falciparum	1.63
BSPZV2	158G1a	G1a	CH1+14T0	CH1	14	D0420	P. falciparum	9.83
BSPZV2	158G1a	G1a	CH1+14T12	CH1	14.5	D0431	P. falciparum	11.94
BSPZV2	158G1a	G1a	CH1+15T0	CH1	15	D0438	P. falciparum	10.98
BSPZV2	158G1a	G1a	CH1+16T0	CH1	16	D0447	P. falciparum	163.79
BSPZV2	158G1a	G1a	CH1+17T0	CH1	17	D0456	P. falciparum	196.12
BSPZV2	158G1a	G1a	CH1+17T0	CH1	17.25	D0474	P. falciparum	154.96
BSPZV2	160G1b	G1b	CH1+8T0	CH1	8	D0647	P. falciparum	0.87
BSPZV2	160G1b	G1b	CH1+8T12	CH1	8.5	D0929	P. falciparum	0.32
BSPZV2	160G1b	G1b	CH1+9T0	CH1	9	D0656	negative	0
BSPZV2	160G1b	G1b	CH1+9T12	CH1	9.5	D0919	negative	0
BSPZV2	160G1b	G1b	CH1+10T0	CH1	10	D0676	negative	0
BSPZV2	160G1b	G1b	CH1+10T12	CH1	10.5	D0898	P. falciparum	0.07
BSPZV2	160G1b	G1b	CH1+11T0	CH1	11	D0695	P. falciparum	0.15
BSPZV2	160G1b	G1b	CH1+11T12	CH1	11.5	D0855	P. falciparum	0.26
BSPZV2	160G1b	G1b	CH1+12T0	CH1	12	D0708	P. falciparum	0.22
BSPZV2	160G1b	G1b	CH1+12T12	CH1	12.5	D0896	P. falciparum	3.86
BSPZV2	160G1b	G1b	CH1+13T0	CH1	13	D0718	P. falciparum	5.77
BSPZV2	160G1b	G1b	CH1+13T12	CH1	13.5	D0883	P. falciparum	2.99
BSPZV2	160G1b	G1b	CH1+14T0	CH1	14	D0748	P. falciparum	34.22
BSPZV2	160G1b	G1b	CH1+14T12	CH1	14.5	D0844	P. falciparum	86.59
BSPZV2	160G1b	G1b	CH1+14T12	CH1	14.75	D0775	P. falciparum	153.89
BSPZV2	161G1b	G1b	CH1+8T0	CH1	8	D0651	P. falciparum	0.37
BSPZV2	161G1b	G1b	CH1+8T12	CH1	8.5	D0928	negative	0
BSPZV2	161G1b	G1b	CH1+9T0	CH1	9	D0657	negative	0
BSPZV2	161G1b	G1b	CH1+9T12	CH1	9.5	D0918	negative	0
BSPZV2	161G1b	G1b	CH1+10T0	CH1	10	D0678	negative	0
BSPZV2	161G1b	G1b	CH1+10T12	CH1	10.5	D0903	negative	0
BSPZV2	161G1b	G1b	CH1+11T0	CH1	11	D0690	negative	0
BSPZV2	161G1b	G1b	CH1+11T12	CH1	11.5	D0854	negative	0
BSPZV2	161G1b	G1b	CH1+12T0	CH1	12	D0709	negative	0
BSPZV2	161G1b	G1b	CH1+12T12	CH1	12.5	D0713	P. falciparum	5.89
BSPZV2	161G1b	G1b	CH1+13T0	CH1	13	D0730	P. falciparum	0.09
BSPZV2	161G1b	G1b	CH1+13T12	CH1	13.5	D0886	negative	0
BSPZV2	161G1b	G1b	CH1+14T0	CH1	14	D0746	negative	0
BSPZV2	161G1b	G1b	CH1+14T12	CH1	14.5	D0876	negative	0
BSPZV2	161G1b	G1b	CH1+15T0	CH1	15	D0767	negative	0
BSPZV2	161G1b	G1b	CH1+16T0	CH1	16	D0833	negative	0
BSPZV2	161G1b	G1b	CH1+17T0	CH1	17	D0782	negative	0
BSPZV2	161G1b	G1b	CH1+18T0	CH1	18	D0817	negative	0
BSPZV2	161G1b	G1b	CH1+19T0	CH1	19	D0790	negative	0
BSPZV2	161G1b	G1b	CH1+20T0	CH1	20	D0800	negative	0
BSPZV2	162G1b	G1b	CH1+8T0	CH1	8	D0652	negative	0
BSPZV2	162G1b	G1b	CH1+8T12	CH1	8.5	D0927	P. falciparum	0.35
BSPZV2	162G1b	G1b	CH1+9T0	CH1	9	D0666	P. falciparum	0.68
BSPZV2	162G1b	G1b	CH1+9T12	CH1	9.5	D0913	P. falciparum	0.45
BSPZV2	162G1b	G1b	CH1+10T0	CH1	10	D0682	P. falciparum	0.15
BSPZV2	162G1b	G1b	CH1+10T12	CH1	10.5	D0910	P. falciparum	0.53
BSPZV2	162G1b	G1b	CH1+11T0	CH1	11	D0693	P. falciparum	1.33
BSPZV2	162G1b	G1b	CH1+11T12	CH1	11.5	D0850	P. falciparum	0.75
BSPZV2	162G1b	G1b	CH1+12T0	CH1	12	D0712	P. falciparum	3.43
BSPZV2	162G1b	G1b	CH1+12T12	CH1	12.5	D0866	P. falciparum	64.73
BSPZV2	162G1b	G1b	CH1+13T0	CH1	13	D0720	P. falciparum	30.63
BSPZV2	162G1b	G1b	CH1+13T12	CH1	13.5	D0881	P. falciparum	33.75
BSPZV2	162G1b	G1b	CH1+14T0	CH1	14	D0739	P. falciparum	840.27
BSPZV2	162G1b	G1b	CH1+14T0	CH1	14.25	D0760	P. falciparum	463.07
BSPZV2	163G1a	G1a	CH1+8T0	CH1	8	D0294	P. falciparum	0.16
BSPZV2	163G1a	G1a	CH1+8T12	CH1	8.5	D0311	P. falciparum	0.12
BSPZV2	163G1a	G1a	CH1+9T0	CH1	9	D0313	negative	0
BSPZV2	163G1a	G1a	CH1+9T12	CH1	9.5	D0325	P. falciparum	0.5
BSPZV2	163G1a	G1a	CH1+10T0	CH1	10	D0336	negative	0
BSPZV2	163G1a	G1a	CH1+10T12	CH1	10.5	D0347	negative	0
BSPZV2	163G1a	G1a	CH1+11T0	CH1	11	D0355	P. falciparum	0.08
BSPZV2	163G1a	G1a	CH1+11T12	CH1	11.5	D0363	P. falciparum	0.31
BSPZV2	163G1a	G1a	CH1+12T0	CH1	12	D0379	P. falciparum	0.46
BSPZV2	163G1a	G1a	CH1+12T12	CH1	12.5	D0384	negative	0
BSPZV2	163G1a	G1a	CH1+13T0	CH1	13	D0403	P. falciparum	0.72
BSPZV2	163G1a	G1a	CH1+13T12	CH1	13.5	D0407	P. falciparum	0.45
BSPZV2	163G1a	G1a	CH1+14T0	CH1	14	D0417	P. falciparum	0.1
BSPZV2	163G1a	G1a	CH1+14T12	CH1	14.5	D0432	P. falciparum	1.14
BSPZV2	163G1a	G1a	CH1+15T0	CH1	15	D0439	P. falciparum	0.33
BSPZV2	163G1a	G1a	CH1+16T0	CH1	16	D0446	P. falciparum	6.86
BSPZV2	163G1a	G1a	CH1+17T0	CH1	17	D0455	P. falciparum	0.59
BSPZV2	163G1a	G1a	CH1+18T0	CH1	18	D0479	P. falciparum	40.69
BSPZV2	163G1a	G1a	CH1+18T0	CH1	18.25	D0488	P. falciparum	8.5
BSPZV2	165G1a	G1a	CH1+8T0	CH1	8	D0299	P. falciparum	0.82
BSPZV2	165G1a	G1a	CH1+8T12	CH1	8.5	D0305	P. falciparum	0.29
BSPZV2	165G1a	G1a	CH1+9T0	CH1	9	D0320	P. falciparum	2.24
BSPZV2	165G1a	G1a	CH1+9T12	CH1	9.5	D0326	P. falciparum	0.76
BSPZV2	165G1a	G1a	CH1+10T0	CH1	10	D0332	P. falciparum	0.08
BSPZV2	165G1a	G1a	CH1+10T12	CH1	10.5	D0346	P. falciparum	0.47
BSPZV2	165G1a	G1a	CH1+11T0	CH1	11	D0356	P. falciparum	1.32
BSPZV2	165G1a	G1a	CH1+11T12	CH1	11.5	D0361	P. falciparum	0.52
BSPZV2	165G1a	G1a	CH1+12T0	CH1	12	D0377	P. falciparum	1.55
BSPZV2	165G1a	G1a	CH1+12T12	CH1	12.5	D0385	P. falciparum	0.14
BSPZV2	165G1a	G1a	CH1+13T0	CH1	13	D0398	P. falciparum	14.39
BSPZV2	165G1a	G1a	CH1+13T12	CH1	13.5	D0411	P. falciparum	6.18
BSPZV2	165G1a	G1a	CH1+14T0	CH1	14	D0422	P. falciparum	6.76
BSPZV2	165G1a	G1a	CH1+14T12	CH1	14.5	D0427	P. falciparum	25.76
BSPZV2	165G1a	G1a	CH1+15T0	CH1	15	D0434	P. falciparum	49.06
BSPZV2	165G1a	G1a	CH1+16T0	CH1	16	D0443	P. falciparum	115.04
BSPZV2	165G1a	G1a	CH1+17T0	CH1	17	D0458	P. falciparum	36.17
BSPZV2	165G1a	G1a	CH1+17T0	CH1	17.25	D0473	P. falciparum	59.56
BSPZV2	169G1x	G1x	CH2+28	CH2	28	D1590	P. falciparum	32.83
BSPZV2	169G1x	G1x	CH2+20T0	CH2	20	D1562	P. falciparum	7.25
BSPZV2	169G1x	G1x	CH2+18T0	CH2	18	D1540	P. falciparum	6.44
BSPZV2	169G1x	G1x	CH2+9T12	CH2	9.5	D1220	P. falciparum	1.44
BSPZV2	169G1x	G1x	CH2+8T0	CH2	8	D1162	P. falciparum	1.06
BSPZV2	169G1x	G1x	CH2+11T12	CH2	11.5	D1326	P. falciparum	0.93
BSPZV2	169G1x	G1x	CH2+13T12	CH2	13.5	D1408	P. falciparum	0.84
BSPZV2	169G1x	G1x	CH2T13T0	CH2	13	D1393	P. falciparum	0.74
BSPZV2	169G1x	G1x	CH2+10T0	CH2	10	D1261	P. falciparum	0.59
BSPZV2	169G1x	G1x	CH2+14T0	CH2	14	D1437	P. falciparum	0.5
BSPZV2	169G1x	G1x	CH2+9T0	CH2	9	D1214	P. falciparum	0.48
BSPZV2	169G1x	G1x	CH2+12T0	CH2	12	D1343	P. falciparum	0.38
BSPZV2	169G1x	G1x	CH2+10T12	CH2	10.5	D1285	P. falciparum	0.33
BSPZV2	169G1x	G1x	CH2+19T0	CH2	19	D1545	P. falciparum	0.28
BSPZV2	169G1x	G1x	CH2+16T0	CH2	16	D1512	P. falciparum	0.25
BSPZV2	169G1x	G1x	CH2+11T0	CH2	11	D1299	P. falciparum	0.2
BSPZV2	169G1x	G1x	CH2+8T12	CH2	8.5	D1189	P. falciparum	0.14
BSPZV2	169G1x	G1x	CH2+15	CH2	15	D1476	P. falciparum	0.13
BSPZV2	169G1x	G1x	CH2+14T12	CH2	14.5	D1458	P. falciparum	0.09
BSPZV2	169G1x	G1x	CH2+12T12	CH2	12.5	D1377	negative	0
BSPZV2	169G1x	G1x	CH2+17T0	CH2	17	D1526	negative	0
BSPZV2	170G1x	G1x	CH2+8T0	CH2	8	D1166	P. falciparum	0.29
BSPZV2	170G1x	G1x	CH2+8T12	CH2	8.5	D1187	P. falciparum	0.07
BSPZV2	170G1x	G1x	CH2+9T0	CH2	9	D1209	negative	0
BSPZV2	170G1x	G1x	CH2+9T12	CH2	9.5	D1237	negative	0
BSPZV2	170G1x	G1x	CH2+10T0	CH2	10	D1258	P. falciparum	0.25
BSPZV2	170G1x	G1x	CH2+10T12	CH2	10.5	D1277	P. falciparum	0.33
BSPZV2	170G1x	G1x	CH2+11T0	CH2	11	D1296	P. falciparum	0.38
BSPZV2	170G1x	G1x	CH2+11T12	CH2	11.5	D1329	P. falciparum	0.29
BSPZV2	170G1x	G1x	CH2+12T0	CH2	12	D1338	P. falciparum	0.49
BSPZV2	170G1x	G1x	CH2+12T12	CH2	12.5	D1360	P. falciparum	0.77
BSPZV2	170G1x	G1x	CH2T13T0	CH2	13	D1398	P. falciparum	3.11
BSPZV2	170G1x	G1x	CH2+13T12	CH2	13.5	D1407	P. falciparum	0.86
BSPZV2	170G1x	G1x	CH2+14T0	CH2	14	D1445	P. falciparum	3.03
BSPZV2	170G1x	G1x	CH2+14T12	CH2	14.5	D1459	P. falciparum	31.71
BSPZV2	170G1x	G1x	CH2+15	CH2	15	D1482	P. falciparum	27.41
BSPZV2	170G1x	G1x	CH2+15T0	CH2	15.25	D1558	P. falciparum	64.73
BSPZV2	170G1x	G1x	CH2+28	CH2	28	D1594	negative	0
BSPZV2	172G1x	G1x	CH2+8T0	CH2	8	D1164	P. falciparum	0.36
BSPZV2	172G1x	G1x	CH2+8T12	CH2	8.5	D1190	negative	0
BSPZV2	172G1x	G1x	CH2+9T0	CH2	9	D1208	P. falciparum	0.04
BSPZV2	172G1x	G1x	CH2+9T12	CH2	9.5	D1226	P. falciparum	0.13
BSPZV2	172G1x	G1x	CH2+10T0	CH2	10	D1245	negative	0
BSPZV2	172G1x	G1x	CH2+10T12	CH2	10.5	D1282	negative	0
BSPZV2	172G1x	G1x	CH2+11T0	CH2	11	D1297	P. falciparum	0.3
BSPZV2	172G1x	G1x	CH2+11T12	CH2	11.5	D1319	negative	0
BSPZV2	172G1x	G1x	CH2+12T0	CH2	12	D1345	negative	0
BSPZV2	172G1x	G1x	CH2+12T12	CH2	12.5	D1367	P. falciparum	0.12
BSPZV2	172G1x	G1x	CH2T13T0	CH2	13	D1387	P. falciparum	0.13
BSPZV2	172G1x	G1x	CH2+13T12	CH2	13.5	D1406	P. falciparum	0.16
BSPZV2	172G1x	G1x	CH2+14T0	CH2	14	D1446	negative	0
BSPZV2	172G1x	G1x	CH2+28	CH2	28	D1603	negative	0
BSPZV2	174G1x	G1x	CH2+8T0	CH2	8	D1152	P. falciparum	0.12
BSPZV2	174G1x	G1x	CH2+8T12	CH2	8.5	D1178	negative	0
BSPZV2	174G1x	G1x	CH2+9T0	CH2	9	D1210	P. falciparum	0.15
BSPZV2	174G1x	G1x	CH2+9T12	CH2	9.5	D1229	P. falciparum	0.96
BSPZV2	174G1x	G1x	CH2+10T0	CH2	10	D1244	P. falciparum	0.5
BSPZV2	174G1x	G1x	CH2+10T12	CH2	10.5	D1273	P. falciparum	0.42
BSPZV2	174G1x	G1x	CH2+11T0	CH2	11	D1300	P. falciparum	3.27
BSPZV2	174G1x	G1x	CH2+11T12	CH2	11.5	D1317	P. falciparum	3.99
BSPZV2	174G1x	G1x	CH2+12T0	CH2	12	D1341	P. falciparum	0.78
BSPZV2	174G1x	G1x	CH2+12T12	CH2	12.5	D1364	P. falciparum	11.45
BSPZV2	174G1x	G1x	CH2T13T0	CH2	13.25	D1402	P. falciparum	31.93
BSPZV2	174G1x	G1x	CH2+28	CH2	28	D1588	negative	0
BSPZV2	176G1x	G1x	CH2+8T0	CH2	8	D1160	P. falciparum	0.48
BSPZV2	176G1x	G1x	CH2+8T12	CH2	8.5	D1191	P. falciparum	0.31
BSPZV2	176G1x	G1x	CH2+9T0	CH2	9	D1206	P. falciparum	0.3
BSPZV2	176G1x	G1x	CH2+9T12	CH2	9.5	D1223	P. falciparum	0.55
BSPZV2	176G1x	G1x	CH2+10T0	CH2	10	D1260	P. falciparum	0.62
BSPZV2	176G1x	G1x	CH2+10T12	CH2	10.5	D1286	P. falciparum	0.52
BSPZV2	176G1x	G1x	CH2+11T0	CH2	11	D1298	P. falciparum	0.99
BSPZV2	176G1x	G1x	CH2+11T12	CH2	11.5	D1312	P. falciparum	2.29
BSPZV2	176G1x	G1x	CH2+12T0	CH2	12	D1337	P. falciparum	0.9
BSPZV2	176G1x	G1x	CH2+12T12	CH2	12.5	D1378	P. falciparum	1.21
BSPZV2	176G1x	G1x	CH2T13T0	CH2	13	D1383	P. falciparum	8.33
BSPZV2	176G1x	G1x	CH2+13T12	CH2	13.5	D1404	P. falciparum	5.6
BSPZV2	176G1x	G1x	CH2+14T0	CH2	14	D1432	P. falciparum	15
BSPZV2	176G1x	G1x	CH2+14T12	CH2	14.5	D1453	P. falciparum	83.06
BSPZV2	176G1x	G1x	CH2+14T12	CH2	14.75	D1487	P. falciparum	75.91
BSPZV2	176G1x	G1x	CH2+28	CH2	28	D1589	negative	0
BSPZV2	182G1x	G1x	CH2+8T0	CH2	8	D1161	negative	0
BSPZV2	182G1x	G1x	CH2+8T12	CH2	8.5	D1177	P. falciparum	0.14
BSPZV2	182G1x	G1x	CH2+9T0	CH2	9	D1218	P. falciparum	0.5
BSPZV2	182G1x	G1x	CH2+9T12	CH2	9.5	D1238	P. falciparum	0.84
BSPZV2	182G1x	G1x	CH2+10T0	CH2	10	D1259	P. falciparum	0.45
BSPZV2	182G1x	G1x	CH2+10T12	CH2	10.5	D1272	P. falciparum	1.02
BSPZV2	182G1x	G1x	CH2+11T0	CH2	11	D1294	P. falciparum	3.83
BSPZV2	182G1x	G1x	CH2+11T12	CH2	11.5	D1313	P. falciparum	1.56
BSPZV2	182G1x	G1x	CH2+12T0	CH2	12	D1339	P. falciparum	0.86
BSPZV2	182G1x	G1x	CH2+12T12	CH2	12.5	D1374	P. falciparum	11.14
BSPZV2	182G1x	G1x	CH2T13T0	CH2	13.25	D1401	P. falciparum	23.21
BSPZV2	182G1x	G1x	CH2+28	CH2	28	D1586	negative	0
BSPZV2	169G1x	G1x	CH2+28	CH2	28	D1590	P. falciparum	32.83
BSPZV2	169G1x	G1x	CH2+20T0	CH2	20	D1562	P. falciparum	7.25
