# Supplementary material for: Pre-vaccination monocyte-to-lymphocyte ratio as a biomarker for the efficacy of malaria candidate vaccines: A subgroup analysis of pooled clinical trial data
Source: PLoS One. 2023 Sep 14;18(9):e0291244. doi: 10.1371/journal.pone.0291244 (PMC10501550; doi:10.1371/journal.pone.0291244)
Supplement: S1 Data — (ZIP) [file pone.0291244.s001.zip › Manuscript Data/BSPZV2_Demography.xlsx]

## Sheet: BSPZV2_DEM
PROT	SEX	BLACK	ASIAN	WHITE	RACE
S0EG2	F	Y	N	N	4
S0EG2	F	Y	N	N	4
S0EG2	M	Y	N	N	4
S0EG2	M	Y	N	N	4
S0EG2	M	Y	N	N	4
S0EG2	M	Y	N	N	4
S0EG2	F	Y	N	N	4
S0EG2	M	Y	N	N	4
S0EG2	M	Y	N	N	4
S0EG2	M	Y	N	N	4
S0EG2	M	Y	N	N	4
S0EG2	M	Y	N	N	4
S0EG2	M	Y	N	N	4
S0EG2	M	Y	N	N	4
S0EG2	F	Y	N	N	4
S0EG2	F	Y	N	N	4
S0EG2	M	Y	N	N	4
S0EG2	M	Y	N	N	4
S0EG2	F	Y	N	N	4
S0EG2	M	Y	N	N	4
S0EG2	M	Y	N	N	4
S0EG2	F	Y	N	N	4
S0EG2	M	Y	N	N	4
S0EG2	M	Y	N	N	4
S0EG2	F	Y	N	N	4
S0EG2	F	Y	N	N	4
S0EG2	F	Y	N	N	4
S0EG2	M	Y	N	N	4
S0EG2	F	Y	N	N	4
S0EG2	F	Y	N	N	4
S0EG2	M	Y	N	N	4
S0EG2	F	Y	N	N	4
S0EG2	F	Y	N	N	4
S0EG2	M	Y	N	N	4
S0EG2	M	Y	N	N	4
S0EG2	F	Y	N	N	4
S0EG2	F	Y	N	N	4
S0EG2	M	Y	N	N	4
S0EG2	F	Y	N	N	4
S0EG2	M	Y	N	N	4
S0EG2	F	Y	N	N	4
S0EG2	F	Y	N	N	4
S0EG2	F	Y	N	N	4
S0EG2	F	Y	N	N	4
S0EG2	M	Y	N	N	4
S0EG2	M	Y	N	N	4
S0EG2	M	Y	N	N	4
S0EG2	M	Y	N	N	4
S0EG2	M	Y	N	N	4
S0EG2	F	Y	N	N	4
S0EG2	F	Y	N	N	4
S0EG2	F	Y	N	N	4
S0EG2	M	Y	N	N	4
S0EG2	M	Y	N	N	4
S0EG2	M	Y	N	N	4
S0EG2	F	Y	N	N	4
S0EG2	F	Y	N	N	4
S0EG2	M	Y	N	N	4
S0EG2	M	Y	N	N	4
S0EG2	F	Y	N	N	4
S0EG2	F	Y	N	N	4
S0EG2	F	Y	N	N	4
S0EG2	M	Y	N	N	4
S0EG2	F	Y	N	N	4
S0EG2	F	Y	N	N	4
S0EG2	M	Y	N	N	4
S0EG2	F	Y	N	N	4
S0EG2	F	Y	N	N	4
S0EG2	M	Y	N	N	4
S0EG2	M	Y	N	N	4
S0EG2	F	Y	N	N	4
S0EG2	F	Y	N	N	4
S0EG2	F	Y	N	N	4
S0EG2	M	Y	N	N	4
S0EG2	M	Y	N	N	4
S0EG2	F	Y	N	N	4
S0EG2	M	Y	N	N	4
S0EG2	M	Y	N	N	4
S0EG2	M	Y	N	N	4
S0EG2	F	Y	N	N	4
S0EG2	F	Y	N	N	4
S0EG2	M	Y	N	N	4
S0EG2	M	Y	N	N	4
S0EG2	M	Y	N	N	4
S0EG2	F	Y	N	N	4
S0EG2	M	Y	N	N	4
S0EG2	F	Y	N	N	4
S0EG2	M	Y	N	N	4
S0EG2	M	Y	N	N	4
S0EG2	F	Y	N	N	4
S0EG2	F	Y	N	N	4
S0EG2	M	Y	N	N	4
S0EG2	F	Y	N	N	4
S0EG2	M	Y	N	N	4
S0EG2	F	Y	N	N	4
S0EG2	F	Y	N	N	4
S0EG2	M	Y	N	N	4
S0EG2	F	Y	N	N	4
S0EG2	M	Y	N	N	4
S0EG2	M	Y	N	N	4
S0EG2	F	Y	N	N	4
S0EG2	F	Y	N	N	4
S0EG2	M	Y	N	N	4
S0EG2	F	Y	N	N	4
S0EG2	M	Y	N	N	4
S0EG2	M	Y	N	N	4
S0EG2	M	Y	N	N	4
S0EG2	M	Y	N	N	4
S0EG2	M	Y	N	N	4
S0EG2	M	Y	N	N	4
S0EG2	M	Y	N	N	4
S0EG2	F	Y	N	N	4
S0EG2	F	Y	N	N	4
S0EG2	M	Y	N	N	4
S0EG2	M	Y	N	N	4
S0EG2	F	Y	N	N	4
S0EG2	F	Y	N	N	4
S0EG2	F	Y	N	N	4
S0EG2	F	Y	N	N	4
S0EG2	M	Y	N	N	4
S0EG2	F	Y	N	N	4
S0EG2	F	Y	N	N	4
S0EG2	F	Y	N	N	4
S0EG2	F	Y	N	N	4
S0EG2	F	Y	N	N	4
S0EG2	F	Y	N	N	4
S0EG2	M	Y	N	N	4
S0EG2	M	Y	N	N	4
S0EG2	M	Y	N	N	4
S0EG2	F	Y	N	N	4
S0EG2	M	Y	N	N	4
S0EG2	F	Y	N	N	4
S0EG2	F	Y	N	N	4
S0EG2	M	Y	N	N	4
S0EG2	F	Y	N	N	4
S0EG2	F	Y	N	N	4
S0EG2	F	Y	N	N	4
S0EG2	M	Y	N	N	4
S0EG2	F	Y	N	N	4
S0EG2	M	Y	N	N	4
S0EG2	F	Y	N	N	4
S0EG2	F	Y	N	N	4
S0EG2	M	Y	N	N	4
S0EG2	M	Y	N	N	4
S0EG2	F	Y	N	N	4
S0EG2	M	Y	N	N	4
S0EG2	F	Y	N	N	4
S0EG2	F	Y	N	N	4
S0EG2	F	Y	N	N	4
S0EG2	F	Y	N	N	4
S0EG2	M	Y	N	N	4
S0EG2	F	Y	N	N	4
S0EG2	F	Y	N	N	4
S0EG2	F	Y	N	N	4
S0EG2	F	Y	N	N	4
S0EG2	F	Y	N	N	4
S0EG2	F	Y	N	N	4
S0EG2	M	Y	N	N	4
S0EG2	M	Y	N	N	4
S0EG2	M	Y	N	N	4
S0EG2	M	Y	N	N	4
S0EG2	F	Y	N	N	4
S0EG2	M	Y	N	N	4
S0EG2	F	Y	N	N	4
S0EG2	F	Y	N	N	4
S0EG2	M	Y	N	N	4
S0EG2	M	Y	N	N	4
S0EG2	F	Y	N	N	4
S0EG2	M	Y	N	N	4
S0EG2	F	Y	N	N	4
S0EG2	M	Y	N	N	4
S0EG2	F	Y	N	N	4
S0EG2	M	Y	N	N	4
