# Supplementary material for: Pre-vaccination monocyte-to-lymphocyte ratio as a biomarker for the efficacy of malaria candidate vaccines: A subgroup analysis of pooled clinical trial data
Source: PLoS One. 2023 Sep 14;18(9):e0291244. doi: 10.1371/journal.pone.0291244 (PMC10501550; doi:10.1371/journal.pone.0291244)
Supplement: S1 Data — (ZIP) [file pone.0291244.s001.zip › Manuscript Data/BSPZV2_Hematology.xlsx]

## Sheet: junkj
VISNO	WBC_10_UL_	WBC_M	RBC_10_4_U	RBC_M	HGB_G_L_	HGB_M	HCT_10__	HCT_M	MCV_10__	MCV_M	MCH_10__	MCH_M	MCHC_G_L_	MCHC_M	PLT_10_3_U	PLT_M	RDW	RDW0	RDW1	RDW2	PDW_10__	PDW_M	MPV_10__	MPV_M	NEUT__10_U	NEUT__M	LYMPH__10_	LYMPH__M	MONO__10_U	MONO__M	EO__10_UL_	EO__M	BASO__10_U	BASO__M	NEUT__10__	NEUT__M0	LYMPH__100	LYMPH__M0	MONO__10__	MONO__M0	EO__10__	EO__M0	BASO__10__	BASO__M0	NEUT___10_	NEUT___100	LYMPH___10	LYMPH___M	LYMPH___11
SCREENING	835		451		124		358	-	794		275		346		238		421		149		145		116		292	*	443	*	70	*	27		3		349	*	531	*	84	*	32		4		291	348	438		525
V1 + 2	569		459		126		363		791		275		347		232		412		146		139		113		174	*	321	*	48	*	23		3		307	*	564	*	84	*	40		5		174	307	316		555
V1	548		465		129		366		787		277		352		226		417		149		156		119		187		283		49		27		2		342		516		89		49		4		187	342	281		512
V1 + 14	636		433		118		339	-	783		273		348		218		403		145		145		116		198	*	361	*	57	*	17		3		310	*	568	*	90	*	27		5		198	310	358		563
V2 + 2	692		419		112		328	-	783		267		341		192		414		149		147		117		243	*	331	*	67	*	49		2		351	*	478	*	97	*	71		3		243	351	323		466
V2	703		423		113		328	-	775		267		345		170		412		152		140		111		263	*	320	*	63	*	56		1		374	*	455	*	90	*	80		1		263	374	315		448
V2 + 14	686		417		114		319	-	765		273		357		202		395		146		139		111		283	*	331	*	55	*	16		1		413	*	483	*	80	*	23		1		283	413	323		471
V1 + 14	628		410		113		340	-	829		276		332		271		507	+	171	+	147		118		315		254		41		17		1		502		404		65		27		2		315	502	252		401
SCREENING	764		426		117		348	-	817		275		336		221		458		156		153		116		339		334		60		29		2		443		437		79		38		3		339	443	332		434
V1 + 2	752		409		112		339	-	829		274		330		218		481		163	+	151		120		384		302		46		19		1		511		402		61		25		1		384	511	300		399
V1	731		434		120		360	-	829		276		333		219		476		161		157		121		406		256		51		17		1		556		350		70		23		1		406	556	254		347
V2 + 2	692		430		118		391		909		274		302	-	205		602	+	185	+	161		127		360		256		51		23		2		520		370		74		33		3		360	520	255		369
V2	629		431		116		351	-	814		269		330		199		499	+	170	+	133		111		316		248		41		22		2		503		394		65		35		3		316	503	247		392
V2 + 14	706		419		119		345	-	823		284		345		197		472		160		146		118		379	*	250	*	53	*	22		2		537	*	354	*	75	*	31		3		379	537	246		348
V1 + 14	564		592		133		424		716		225	-	314		236		400		169	+	150		119		275		198		41		47		3		488		351		73		83		5		275	488	196		347
SCREENING	806		583		130		416		714		223	-	313		239		393		162	+	144		118		355		342	+	70		36		3		440		424		87		45		4		354	439	341		423
V1 + 2	520		572		126		409		715		220	-	308		232		398		163	+	141		114		229		223		42		23		3		440		429		81		44		6		228	438	222		427
V1	471		601		135		428		712		225	-	315		212		405		168	+	150		117		212		194		38		24		3		450		412		81		51		6		212	450	193		410
V2	457		552		121	-	389		705		219	-	311		204		374		149		130		115		200		193		41		21		2		438		422		90		46		4		199	436	191		418
V2 + 2	464		561		126		399		711		225	-	316		242		382		149		163		119		175		217		49		21		2		377		468		106		45		4		175	377	216		466
V2 + 14	695		545		122	-	385	-	706		224	-	317		226		378		150		138		116		313	*	294	*	50	*	34		4		450	*	423	*	72	*	49		6		313	450	290		417
SCREENING	593		529		152		438		828		287		347		225		376		125		115		106		285		241		59		7		1		481		406		99		12		2		285	481	241		406
V1 + 14	517		520		147		429		825		283		343		246		388		129		103		99		259	*	189		60		8	*	1	*	501	*	366		116		15	*	2	*	258	499	188		364
V1 + 2	451		514		144		423		823		280		340		226		373		126		107		98		197	*	185	*	57	*	10		2		438	*	410	*	126	*	22		4		197	438	183		406
V1	420		523		151		432		826		289		350		249		373		124		116		102		200		177		36		5		2		476		421		86		12		5		200	476	175		416
V2	590		502		142		400		797		283		355		240		357		126		110		99		295		220		60		12		3		500		373		102		20		5		295	500	219		371
V2 + 2	524		515		147		412		800		285		357		226		362		127		113		98		262		199		52		9		2		500		380		99		17		4		261	498	198		378
V2 + 14	533		499		144		405		812		289		356		256		344	-	120		108		97		292	*	178	*	53	*	9		1		548	*	334	*	99	*	17		2		291	546	175		328
SCREENING	553		601		146		418		696	-	243		349		214		339	-	139		111		96		204		283		54		11		1		368		512		98		20		2		203	366	281		508
V1 + 2	460		605		146		417		689	-	241		350		235		338	-	144		110		96		165		236		43		14		2		360		513		93		30		4		165	360	234		509
V1	387		627		151		435		694	-	241		347		215		343	-	146		106		93		112	*	227	*	37	*	10		1		288	*	587	*	96	*	26		3		112	288	220		569
V1 + 14	432		631		153		440		697	-	242		348		221		342	-	142		109		94		156	*	222	*	41	*	11		2		361	*	514	*	95	*	25		5		156	361	219		507
V2	415		620		146		424		684	-	235		344		195		340	-	146		108		98		131		231		37		15		1		316		557	+	89		36		2		131	316	229		552
V2 + 2	381		617		148		426		690	-	240		347		216		346	-	146		105		95		120		207		38		14		2		315		543		100		37		5		120	315	206		540
V2 + 14	401		609		147		414		680	-	241		355		208		331	-	143		111		98		154		196		37		13		1		385		489		92		32		2		154	385	195		487
V1 + 14	340	-	530		152		439		828		287		346		258		369		122		96		94		135		155		38		11		1		397		456		112		32		3		135	397	154		453
SCREENING	529		568		165		467		822		290		353		312		373		124		114		96		150	*	296	*	67	*	12		4		282	*	560	*	127	*	23		8		150	282	293		554
V1 + 2	421		550		160		459		835		291		349		275		375		124		104		92		145	*	215	*	44	*	16		1		344	*	511	*	105	*	38		2		145	344	212		504
V1	410		555		161		463		834		290		348		269		371		124		101		91		124	*	219	*	53	*	12		2		303	*	534	*	129	*	29		5		124	303	216		527
V2	457		554		156		456		823		282		342		247		368		124		89	-	87		154		244		39		19		1		337		534		85		42		2		154	337	242		530
V2 + 2	486		537		155		446		831		289		348		303		369		123		98		88		202		197		56		30		1		416		405		115		62		2		202	416	196		403
V2 + 14	529		493		145		406		824		294		357		250		363		125		93		89		181	*	239	*	55	*	53		1		342	*	452	*	104	*	100		2		181	342	236		446
V1 + 14	601		452		131		391		865		290		335		225		407		132		126		108		328		221		35		16		1		545		368		58		27		2		328	545	220		366
SCREENING	706		462		137		401		868		297		342		233		419		136		130		111		374		252		58		20		2		530		357		82		28		3		373	529	251		356
V1 + 2	436		461		137		400		868		297		343		199		419		136		125		109		247		135		40		13		1		566		310		92		30		2		247	566	134		308
V1	542		454		134		395		870		295		339		222		426		136		125		110		267		216		39		19		1		492		399		72		35		2		267	492	215		397
V2	575		449		128		387		862		285		331		189		414		135		137		109		285		206		36		47		1		495		358		63		82		2		285	495	205		356
V2 + 2	401		437		128		378		865		293		339		213		417		135		130		109		166		169		32		33		1		415		421		80		82		2		166	415	169		421
V2 + 14	670		425		127		364		856		299		349		214		388		127		119		106		392	*	198	*	40	*	39		1		585	*	296	*	60	*	58		1		392	585	195		292
SCREENING	875		641		145		432		674	-	226	-	336		288		388		177	+	158		115		435		364	+	56		18		2		497		416		64		21		2		434	496	363		415
V1 + 2	828		616		140		424		688	-	227	-	330		267		406		181	+	148		114		433		321		53		19		2		523		388		64		23		2		432	522	319		386
V1	788		635		145		434		683	-	228	-	334		256		406		185	+	151		123		390		323		54		19		2		494		410		69		24		3		388	491	322		409
V1 + 14	775		621		140		427		688	-	225	-	328		266		420		187	+	158		119		427	*	291	*	38	*	18		1		552	*	375	*	49	*	23		1		426	551	288		371
V2	529		627		142		432		689	-	226	-	329		227		406		178	+	118		104		218		266		33		10		2		412		503		62		19		4		218	412	265		501
V2 + 2	596		598		138		417		697	-	231		331		226		404		173	+	137		110		236		306		38		15		1		396		513		64		25		2		236	396	305		511
V2 + 14	738		552		126		374	-	678	-	228	-	337		235		398		172	+	137		108		358	*	332	*	32	*	15		1		486	*	450	*	43	*	20		1		357	485	329		446
V1 + 14	418		509		149		410		806		293		363		287		366		128		121		103		187		180		44		7		0		447		431		105		17		0		187	447	179		429
SCREENING	528		532		155		429		806		291		361		281		377		129		119		102		233		230		54		9		2		441		436		102		17		4		233	441	228		432
V1 + 2	495		505		148		408		808		293		363		234		372		129		119		102		357		70	-	62		5		1		722	+	141	-	125		10		2		357	722	69		139
V1	383		545		159		442		811		292		360		269		377		128		119		102		153		184		39		6		1		399		480		102		16		3		153	399	183		477
V2	419		524		149		420		802		284		355		270		377		131		105		99		176		198		36		8		1		420		473		86		19		2		176	420	196		468
V2 + 2	409		514		149		414		805		290		360		283		380		132		115		97		192		161		46		8		2		469		394		112		20		5		192	469	160		392
V2 + 14	458		509		151	*	406		798		297	*	372	*	243		366		130		109		100		239		172		35		10		2		522		376		76		22		4		239	522	170		372
V1 + 14	530		476		133		401		842		279		332		285		350		117		118		102		198		195		44		91	+	2		373		368		83		172	+	4		198	373	194		366
SCREENING	834		530		149		436		823		281		342		266		353		117		119		102		342	*	302	*	68	*	119	+	3		409	*	362	*	82	*	143	+	4		342	409	294		352
V1 + 2	475		497		138		414		833		278		333		260		346	-	117		105		94		211		127		49		86	+	2		445		267		103		181	+	4		211	445	126		265
V1	649		528		147		435		824		278		338		282		352		117		112		100		276		220		51		100	+	2		425		339		79		154	+	3		276	425	218		336
V2	604		513		140		427		832		273		328		254		365		121		109		101		241		218		39		104	+	2		399		361		65		172	+	3		240	397	216		358
V2 + 2	606		496		139		416		839		280		334		254		352		118		117		100		279		163		52		110	+	2		460		269		86		182	+	3		279	460	162		267
V2 + 14	706		474		132		394		831		278		335		228		361		121		110		101		316	*	254	*	53	*	82	+	1		448	*	360	*	75	*	116		1		316	448	251		356
SCREENING	499		627		166		486		775		265		342		214		391		146		168		121		256		171		57		14		1		513		343		114		28		2		255	511	170		341
V1 + 14	375		623		161		474		761		258		340		178		380		139		159		117		135		191		37		11		1		360		509		99		29		3		134	357	190		506
V1 + 2	438		592		153		460		777		258		333		173		387		139		141		114		140		238		40		19		1		321		543		91		43		2		139	319	237		541
V1	448		646		171		502	+	777		265		341		214		392		149		157		119		170		214		44		19		1		380		478		98		42		2		170	380	214		478
V2	480		644		166		479		744		258		347		272		387		155		157		119		195	*	224	*	42	*	18		1		405	*	467	*	88	*	38		2		195	405	221		461
V2 + 2	456		617		159		460		746		258		346		217		383		149		147		119		194		224		26		11		1		426		491		57		24		2		194	426	222		487
V2 + 14	520		632		166		481		761		263		345		204		380		140		153		118		197	*	243	*	53	*	26		1		379	*	467	*	102	*	50		2		196	377	239		459
SCREENING	695		616		165		475		771		268		347		259		387		143		134		105		360		240		60		31		4		518		345		86		45		6		359	517	239		344
V1 + 14	610		580		152		444		766		262		342		276		371		135		123		104		341		183		39		45		2		559		300		64		74		3		340	557	182		298
V1 + 7S	587		564		149		435		771		264		343		231		373		135		116		104		316		175		54		39		3		539		298		92		66		5		315	537	173		295
V1 + 2	451		553		149		430		778		269		347		201		378		135		123		104		252		107	-	58		32		2		559		237		129		71		4		252	559	106		235
V1	499		569		155		443		779		272		350		259		382		134		123		109		273		159		41		24		2		547		319		82		48		4		273	547	158		317
V2	573		562		149		421		749		265		354		230		359		133		121		102		296		186		48		41		2		516		325		84		72		3		296	516	185		323
V2 + 2	561		577		161	*	428		742		279	*	376	*	249		358		135		122		104		279		173		43		64		2		497		308		77		114		4		279	497	172		306
V2 + 14	656		565		152		430		761		269		353		274		366		135		117		102		347		214		46		47		2		529		326		70		72		3		346	527	212		323
SCREENING	719		535		161		458		856		301		352		215		379		123		156		120		397		233		66		20		3		552		324		92		28		4		395	549	231		321
V1 + 14	773		499		147		436		874		295		337		157		389		123		158		117		477		184		103	+	7		2		617		238		133		9		3		476	616	183		237
V1 + 2	628		507		151		435		858		298		347		180		373		123		149		118		378	*	183		49		16	*	2	*	603	*	291		78		25	*	3	*	377	601	182		289
V1	662		509		152		443		870		299		343		194		387		123		149		120		375		219		52		14		2		566		331		79		21		3		374	564	218		329
V2	575		505		148		429		850		293		345		189		369		123		169		122		291		210		48		24		2		507		365		83		42		3		290	505	209		363
V2 + 2	604		499		147		421		844		295		349		177		364		121		174		124		347		196		46		13		2		574		325		76		22		3		346	572	195		323
V2 + 14	541		485		147		415		856		303		354		175		352		117		155		123		322		176		33		9		1		595		325		61		17		2		320	591	174		321
SCREENING	572		518		131		398		768		253		329		167		381		137		163		124		296		215		45		14		2		518		376		79		24		3		296	518	214		374
V1 + 14	415		507		123	-	385	-	759		243		319		162		389		145		132		118		200		156		46		12		1		482		376		111		29		2		200	482	155		374
V1 + 7S	375		509		124	-	386	-	758		244		321		150		379		142		161		121		128		185		53		8		1		342		493		141	+	21		3		127	339	185		493
V1 + 2S	375		509		124	-	386	-	758		244		321		150		379		142		161		121		128		185		53		8		1		342		493		141	+	21		3		127	339	185		493
V1 + 2	410		513		125	-	386	-	752		244		324		138		371		139		134		113		193		162		47		7		1		471		395		115		17		2		193	471	161		393
V1	412		530		130		400		755		245		325		167		376		138		175		128		174		183		43		10		2		423		444		104		24		5		173	421	182		442
V2	465		509		126		378	-	743		248		333		160		385		146		176		120		190		208		55		10		2		409		447		118		22		4		190	409	207		445
V2 + 2	421		512		127		377	-	736		248		337		151		377		143		169		114		180		197		34		8		2		427		468		81		19		5		180	427	196		466
V2 + 14	424		482		123	-	363	-	753		255		339		147		367		137		159		120		162		206		45		9		2		382		486		106		21		5		162	382	205		484
V1 + 14	493		451		107	-	332	-	736		237		322		291		418		160		132		113		253		199		33		6		2		513		404		67		12		4		252	511	198		402
V1 + 2	486		444		104	-	323	-	727		234		322		277		421		164	+	140		114		237		194		45		9		1		487		399		93		19		2		237	487	192		395
V1	463		482		114		355	-	737		237		321		306		437		164	+	144		115		197		218		40		7		1		426		471		86		15		2		197	426	217		469
SCREENING	601		464		112		341	-	735		241		328		303		445		167	+	148		113		284	*	251	*	59	*	6		1		472	*	418	*	98	*	10		2		284	472	246		410
V2	532		445		107	-	317	-	712		240		338		247		400		156		148		119		215		255		50		12		0		404		479		94		23		0		215	404	254		477
V2 + 2	561		442		107	-	313	-	708		242		342		243		393		154		141		118		309		196		48		7		1		551		349		86		12		2		309	551	195		347
V2 + 14	541		429		106	-	310	-	723		247		342		259		380		149		142		117		261	*	238	*	36	*	5		1		482	*	440	*	67	*	9		2		260	480	234		433
V1 + 14	836		472		130		379		803		275		343		472	+	367		131		99		94		394	*	363	*	60	*	18		1		471	*	434	*	72	*	22		1		394	471	360		430
V1 + 2	967	+	480		132		380		792		275		347		411	+	351		126		103		94		554	*	309	*	85	*	18		1		572	*	320	*	88	*	19		1		553	571	306		317
SCREENING	993	+	477		134		383		803		281		350		525	+	350		123		112		98		570	+	333		70		18		2		575		335		70		18		2		570	575	331		333
V1	721		495		138		396		800		279		348		455	+	348	-	123		107		97		372	*	282	*	57	*	9		1		517	*	391	*	79	*	12		1		372	517	279		387
V2	758		468		130		366		782		278		355		448	+	347	-	124		112		99		352	*	342	*	49	*	13		2		464	*	451	*	65	*	17		3		352	464	334		440
V2 + 2	969	+	453		126		354	-	781		278		356		468	+	356		126		104		96		440		445		61		22		1		454		459		63		23		1		440	454	443		457
V2 + 14	725		440		127		357	-	811		289		356		383		341	-	120		105		97		352	*	302	*	58	*	12		1		485	*	417	*	80	*	17		1		351	484	297		410
V1 + 14	395		460		117	-	361	-	785		254		324		335		357		127		101		94		124	*	212	*	31	*	27		1		314	*	537	*	78	*	68		3		124	314	209		529
V1 + 2	491		496		126		386		778	-	254	-	326		366		358	-	128		92		93		167		228		51		42	+	3		340	-	464		104		86	+	6		167	340	227		462
SCREENING	853		539		140		421		781		260		333		467	+	373		131		110		95		432		268		77		73		3		506		314		90		86		4		432	506	266		312
V1	653		521		134		409		785		257		328		465	+	363		128		107		95		276	*	276	*	47	*	49		5		422	*	423	*	72	*	75		8		276	422	273		418
V1 + 14S	479		477		124	-	376	-	788		260		330		404	+	364		128		99		94		203		189		35		50		2		424		395		73		104		4		203	424	188		393
V2	856		469		122	-	360	-	768		260		339		370		350		127		110		99		499		216		62		77		2		584		252		72		90		2		499	584	215		251
V2 + 2	558		502		129		383	-	763		257		337		327		356		130		116		99		290		156		50		61		1		519		280		90		109		2		290	519	155		278
V2 + 14	589		462		123	-	360	-	779		266		342		197		349	-	126		106		105		302		204		37		45		1		513		346		63		76		2		302	513	202		343
V1 + 14	426		394		98	-	305	-	774		249		321		193		384		143		118		107		147		218		28		32		1		345		512		66		75		2		147	345	217		510
V1 + 2	535		410		102	-	320	-	780		249		319		331		398		147		116		100		205		244		42		43		1		383		456		79		80		2		205	383	242		452
SCREENING	816		423		107	-	329	-	778		253		325		355		409		149		115		103		358	*	332	*	64	*	60		2		439	*	407	*	78	*	74		2		358	439	328		402
V1	561		406		103	-	317	-	781		254		325		388		396		142		122		105		179	*	295	*	31	*	56		0		319	*	526	*	55	*	100		0		179	319	292		521
V2	573		427		105	-	318	-	745		246		330		305		379		144		133		109		180		327		40		25		1		313		571	+	70		44		2		180	313	325		568
V2 + 2	472		434		108	-	322	-	742		249		335		318		385		146		122		106		161		244		33		34		0		341		517		70		72		0		161	341	242		513
V2 + 14	463		397		101	-	303	-	763		254		333		284		375		141		113		103		153	*	253	*	22	*	34		1		331	*	546	*	48	*	73		2		153	331	250		540
V1 + 14S	629		446		121		368		825		271		329		341		384		132		98		94		341		191		73		22		2		542		304		116		35		3		340		190		302
V1 + 14	570		384		82	-	258	-	672	-	214	-	318		327		379		160		105		95		273		161		54		80	+	2		479		282		95		140		4		273	479	160		280
V1 + 2	408		440		119		357		811	-	270		333		360		368	-	130		95		91		232		114		47		13		2		569		279		115		32		5		232	569	113		277
SCREENING	766		471		130		390		828		276		333		452	+	388		130		104		95		485		193		65		19		4		633		252		85		25		5		485	633	192		251
V1	543		745	+	115		592	+	795		154	-	194	-	655	+	408		165	+	109		97		335		141		49		16		2		617		260		90		29		4		333	613	141		260
V2	599		453		123		358	-	790		272		344		419	+	370		131		106		97		334	*	195	*	47	*	21		2		558	*	326	*	78	*	35		3		334	558	192		321
V2 + 2	562		444		120		347	-	782		270		346		409	+	376		134		100		94		282		169		68		42		1		501		301		121		75		2		282	501	167		297
V2 + 14	436		412		119		339	-	823		289		351		347		367		128		101		97		188		181		46		19		2		430		415		106		44		5		188	430	179		410
V1 + 14	603		521		156		438		841		299		356		250		355		119		103		95		298		176		57		69		3		494		292		95		114		5		298	494	175		290
V1 + 2	445		507		153		426		840		302		359		281		354		118		94		90		164	*	161	*	44	*	71		5		368	*	362	*	99	*	160	+	11	+	164	368	157		353
SCREENING	484		523		159		445		851		304		357		265		356		118		110		95		180	*	218	*	56	*	26		4		372	*	450	*	116	*	54		8		180	372	215		444
V1	560		530		162		451		851		306		359		329		351		116	-	106		94		196		219		50		92	+	3		351		391		89		164	+	5		196	351	217		387
V2	565		529		168	*	433		819		318	*	388	*	259		359		121		98		91		275		191		62		33		4		487		338		110		58		7		275	487	189		334
V2 + 2	455		524		158	*	430		821		302	*	367	*	240		360		121		100		93		216		164		46		27		2		476		360		101		59		4		216	476	162		356
V2 + 14	520		498		154		423		849		309		364	+	254		351		117		98		92		279		178		37		23		3		537		342		71		44		6		279	537	176		338
V1 + 14	631		452		123		367		812		272		335		323		388		135		119		103		264	*	293	*	58	*	14		2		419	*	464	*	92	*	22		3		263	417	281		445
V1 + 2	624		467		128		376		805		274		340		336		391		137		114		101		274	*	283	*	51	*	14		2		439	*	454	*	82	*	22		3		274	439	279		448
V1	519		500		138		400		800		276		345		374		390		136		127		105		192		261		40		25		1		370		503		77		48		2		192	370	259		499
SCREENING	807		494		137		397		804		277		345		397	+	396		137		123		105		387	*	334	*	65	*	19		2		479	*	414	*	81	*	24		2		387	479	331		410
V2	589		471		128		364		773		272		352		328		377		135		130		108		228	*	284	*	48	*	28		1		387	*	482	*	81	*	48		2		228	387	282		479
V2 + 2	643		429		116		330	-	769		270		352		285		373		136		135		108		340	*	213	*	74	*	15		1		529	*	331	*	115	*	23		2		340	529	209		325
V2 + 14	594		460		129		361	-	785		280		357		345		370		132		120		106		281	*	234	*	50	*	28		1		473	*	394	*	84	*	47		2		281	473	230		387
V1 + 14	586		455		118	-	353	-	776		259		334		398	+	383		139		109		105		244	*	259	*	49	*	33		1		416	*	442	*	84	*	56		2		243	414	256		437
V1 + 7S	641		464		121	-	360	-	776		261		336		446	+	381		139		105		102		244	*	300	*	59	*	35		3		380	*	468	*	92	*	55		5		244	380	283		441
V1 + 2	538		436	-	116	-	341	-	782		266		340		392		379		138		107		101		282		170		60		25		1		524		316		112		46		2		282	524	168		312
V1	639		472		125	-	365	-	773		265		342		368		384		138		120		107		436		134		43		25		1		682		210		67		39		2		436	682	132		207
SCREENING	519		440		118	-	346	-	786		268		341		356		395		140		113		100		225	*	204	*	52	*	36		2		434	*	393	*	100	*	69		4		224	432	201		387
V2	616		460		120	-	349	-	759		261		344		358		357		133		110		103		233	*	286	*	65	*	30		2		378	*	464	*	106	*	49		3		233	378	281		456
V2 + 2	532		491		127		369	-	752		259		344		309		356		135		123		107		227		229		52		22		2		427		430		98		41		4		227	427	227		426
V2 + 14	565		441		118	-	339	-	769		268		348		266		348	-	129		103		104		254	*	225	*	59	*	26		1		450	*	398	*	104	*	46		2		254	450	222		393
V1 + 14	383		498		124		362		727		249		343		197		369		142		141		115		148	*	205	*	23	*	6		1		386	*	535	*	60	*	16		3		148	386	202		527
V1 + 2	552		506		125		367		725		247		341		205		373		144		129		111		264	*	244	*	29	*	14		1		478	*	442	*	53	*	25		2		264	478	241		437
V1	513		555		139		407		733		250		342		252		381		143		143		116		201		263		36		12		1		392		513		70		23		2		201	392	261		509
SCREENING	800		512		130		374		730		254		348		266		387		147		153		120		288		426		58		26		2		358		533		73		33		3		288	358	424		530
V2	675		486		122		340	-	700	-	251		359		225		355		142		140		117		305		318		43		8		1		452		471		64		12		1		305	452	317		470
V2 + 2	513		516		129		359	-	696	-	250		359		221		356		143		144		116		259		209		35		9		1		505		407		68		18		2		259	505	208		405
V2 + 14	562		487		125		355	-	729		257		352		259		358		138		134		113		201	*	313	*	37	*	9		2		357	*	557	*	66	*	16		4		201	357	309		550
V1 + 14	534		460		117		362		787		254		323		336		364		131		117		101		301		143		71		18		1		563		268		133		34		2		300	561	141		264
V1 + 7S	440		457		118		361	-	790		258		327		337		364		129		113		100		227	*	156	*	39	*	15		3		515	*	355	*	89	*	34		7		226	513	153		348
V1 + 2	325	-	482		125		384		797		259		326		318		378		134		107		99		163	*	92	-	58		10	*	2	*	502	*	283		178	+	31	*	6	*	161	496	91		280
V1	594		454		120		368		811		264		326		375		378		132		125		105		325		198		48		21		2		548		333		81		35		3		323	545	196		330
SCREENING	761		459		121		370		806		264		327		361		377		131		113		103		458		217		55		28		3		602		285		72		37		4		457	601	216		284
V1 + 7S	440		457		118		361	-	790		258		327		337		364		129		113		100		227	*	156	*	39	*	15		3		515	*	355	*	89	*	34		7		226	513	153		348
V2	539		448		115		350	-	781		257		329		285		388		139		120		105		356		112	-	69		1		1		660		208	-	128		2		2		355	658	110		204
V2 + 2	225	-	465		120		362		778		258		331		229		390		140		119		104		73	-	110	-	38		3		1		325		489		169	+	13		4		73	325	108		480
V2 + 14	475		487		126		379		778		259		332		361		366		131		113		106		253	*	162	*	40	*	17		3		533	*	341	*	84	*	36		6		253	533	158		333
V2 + 7S	581		472		124		373		790		263		332		349		376		133		115		104		282	*	232	*	55	*	11		1		485	*	399	*	95	*	19		2		281	483	227		390
V1 + 14	688		456		121	-	354	-	776		265		342		290		385		141		132		114		283		346	+	34		21		4		411		503		49		31		6		283	411	344		500
V1 + 2	883		476		126		367	-	771		265		343		238		380		139		140		113		455	*	342	*	59	*	23		4		515	*	387	*	67	*	26		5		454	514	339		384
V1	782		497		133		385	-	775		268		345		316		384		138		145		118		308	*	380	*	57	*	32		5		394	*	486	*	73	*	41		6		308	394	377		482
SCREENING	956	+	506		136		390		771		269		349		314		382		138		145		114		443		414	+	73		22		4		464		433		76		23		4		442	463	412		431
V2	990	+	463		124	-	351	-	758		268		353		299		361		135		142		112		385		471	+	52		74		8	+	388		476		53		75		8		384	387	469		474
V2 + 2	924	+	485		129		374	-	771		266		345		196		386		139		145		114		464		304		59		91	+	6	+	503		329		64		98		6		463	502	302		327
V2 + 14	598		480		132		382	-	796		275		346		277		375		133		134		112		191	*	335	*	38	*	31		3		319	*	560	*	64	*	52		5		191	319	329		550
V1 + 14	344	-	601		130		407		677	-	216	-	319		164	*	377		160		167	*	124	*	165		132		27		19		1		480		384		78		55		3		165	480	131		381
V1 + 2	318	-	585		128		396		677	-	219	-	323		147		373		152		176		121		144		122		27		24		1		453		384		85		75		3		144	453	122		384
SCREENING	425		602	+	135		413		686	-	224	-	327		163	*	383		162	+	196	*	128	*	193		162		43		27		0		454		381		101		64		0		192	452	162		381
V1	342	-	616		136		423		687	-	221	-	322		166	*	380		162	+	208	*	122	*	159		135		24		23		1		465		395		70		67		3		159	465	134		392
V2	374		577		127		377	-	653	-	220	-	337		159	*	358		161		178	*	116	*	145		165		42		21		1		388		441		112		56		3		145	388	164		438
V2 + 2	340	-	570		125	-	374	-	656	-	219	-	334		143	*	361		165	+					118		149		43		29		1		348		438		126		85		3		118	348	148		435
V1 + 14S	511		611		136		415		679	-	223	-	328		151	*	374		159		195	*	128	*	395		49	-	54		13		0		773	+	96	-	106		25		0		394	771	48		94
V2 + 14	347	-	568		129		386	-	680	-	227	-	334		155	*	375		157		177	*	128	*	174	*	139	*	18	*	16		0		501	*	401	*	52	*	46		0		174	501	136		392
V2 + 7S	427		566		128		382	-	675	-	226	-	335		128	*	367		155						232		142		27		25		1		543		333		63		59		2		232	543	140		328
V1 + 14	534		453		106	-	318	-	702		234		333		363		357		145		110		99		276	*	170	*	70	*	17		1		517	*	318	*	131	*	32		2		276	517	167		312
V1 + 7S	724		490		114	-	347	-	708		233		329		343		380		151		121		109		408	*	211	*	87	*	17		1		565	*	291	*	120	*	23		1		407	564	208		287
V1 + 2	415		489		114	-	345	-	706		233		330		310		378		151		123		104		166	*	151	*	81	*	16		1		400	*	364	*	195	*	39		2		165	398	148		357
SCREENING	537		491		115	-	346	-	705		234		332		297		373		149		125		111		166	*	287	*	66	*	17		1		309	*	534	*	123	*	32		2		165	307	284		528
V1	542		499		118	-	350	-	701		236		337		340		370		149		119		102		224	*	237	*	60	*	20		1		413	*	437	*	111	*	37		2		224	413	233		430
V2	809		438	-	108	-	303	-	692	-	247		356		366		357		161		132		107		454	*	280	*	64	*	10		1		562	*	346	*	79	*	12		1		453	561	277		342
V2 + 2	589		478		109	-	320	-	669	-	228	-	341		291		360		153		115		111		256	*	242	*	74	*	15		2		435	*	411	*	126	*	25		3		256	435	238		404
V2 + 14	485		421	-	107	-	307	-	729		254		349		319		356		157		119		111		216	*	202	*	52	*	13		2		446	*	416	*	107	*	27		4		215	444	195		402
V1 + 14	852		450		103	-	315	-	700	-	229		327		367		367		149		121		108		402	*	377	*	45	*	26		2		472	*	442	*	53	*	31		2		401	471	374		438
V1 + 2	805		458		104	-	324	-	707		227	-	321		363		373		149		117		108		284	*	434	*	40	*	45		2		353	*	539	*	50	*	56		2		283	352	430		534
SCREENING	814		496		114		356	-	718		230		320		264		390		153		133		112		283	*	407	*	64	*	57		3		347	*	500	*	79	*	70		4		283	347	404		496
V1	769		504		115		356	-	706		228	-	323		376		377		149		131		111		285	*	347	*	73	*	61		3		371	*	451	*	95	*	79		4		285	371	343		446
V2	752		493		111		336	-	682	-	225	-	330		236		357		146		154		121		303	*	356	*	44	*	47		2		402	*	473	*	59	*	63		3		303	402	354		470
V2 + 2	679		455		104	-	307	-	675	-	229		339		206		349	-	146		146		120		355	*	242	*	67	*	12		3		523	*	356	*	99	*	18		4		355	523	239		352
V2 + 14	775		488		113		341	-	699	-	232		331		369		345	-	139		116		108		307	*	360	*	43	*	63		2		396	*	465	*	55	*	81		3		306	395	349		451
V1 + 14	534		440		115		346	-	786		261		332		304		405		147		122		106		175		309		41		8		1		327		579	+	77		15		2		175	327	307		575
SCREENING	711		490		126		383		782		257		329		363		402		146		132		108		218	*	419	*	62	*	11		1		308	*	589	*	87	*	15		1		218	308	412		579
V1 + 2	652		480		125		377		785		260		332		421	+	416		149		121		104		244	*	337	*	60	*	10		1		374	*	517	*	92	*	15		2		244	374	334		512
V1	595		483		125		379		785		259		330		460	+	408		146		128		108		180	*	356	*	50	*	8		1		303	*	598	*	84	*	13		2		180	303	351		590
V2	590		465		121		353	-	759		260		343		370		381		141		131		108		207	*	330	*	41	*	11		1		351	*	559	*	69	*	19		2		207	351	326		552
V2 + 2	482		465		120		358	-	770		258		335		309		398		144		133		105		139		279		53		10		1		288		579	+	110		21		2		139	288	277		575
V2 + 14	645		459		122		353	-	769		266		346		296		367		135		127		109		260	*	314	*	50	*	20		1		402	*	487	*	78	*	31		2		260	402	307		476
V1 + 14	675		393	-	109	-	325	-	827		277		335		504	+	353		120		86	-	85		336	*	256	*	67	*	14		2		498	*	379	*	99	*	21		3		336	498	252		373
V1 + 7S	849		396	-	111	-	331	-	836		280		335		501	+	358		121		89	-	86		457	*	316	*	47	*	27		2		539	*	372	*	55	*	32		2		457	539	313		368
V1 + 2	755		403	-	113	-	329	-	816		280		343		468	+	343	-	118		85	-	83		377	*	274	*	66	*	33		5		499	*	363	*	87	*	44		7		376	498	271		359
SCREENING	941	*	421	-	121	-	349	-	829		287		347		518	*	350		118		95	*	88	*	414	*	377	*	85	*	61	*	4	*	440	*	401	*	90	*	65	*	4	*	413	439	373	*	397
V1	805	*	440		125	-	362	-	823		284		345		165	*	351		119		104	*	101	*	397	*	292	*	67	*	45	*	4	*	493	*	363	*	83	*	56	*	5	*	396	492	289	*	359
V1 + 7S	849		396	-	111	-	331	-	836		280		335		501	+	358		121		89	-	86		457	*	316	*	47	*	27		2		539	*	372	*	55	*	32		2		457	539	313		368
V2	852		428	-	118	-	341	-	797		276		346		453	+	335	-	118		101		93		373	*	377	*	71	*	27		4		438	*	442	*	83	*	32		5		373	438	372		436
V2 + 2	754		419	-	115	-	330	-	788		274		348		452	+	331	-	117		95		89		432		232		73		15		2		572		308		97		20		3		432	572	230		305
V2 + 14	952	+	383	-	109	-	311	-	812		285		350		454	+	330	-	113	-	87	-	86		508	*	338	*	82	*	22		2		534	*	355	*	86	*	23		2		508	534	333		350
V1 + 14	522		361	-	90	-	282	-	781		249		319		362		364		133		112		104		247	*	170	*	60	*	45		0		473	*	326	*	115	*	86		0		247	473	166		318
V1 + 7S	723		362	-	91	-	284	-	785		251		320		434	+	377		138		121		108		307	*	334	*	40	*	41		1		425	*	462	*	55	*	57		1		306	424	331		458
V1 + 2	578		379	-	95	-	299	-	789		251		318		405	+	380		138		120		112		212	*	290	*	33	*	42		1		366	*	502	*	57	*	73		2		212	366	287		497
SCREENING	692	*	384		97	-	301	-	784		253		322		473	*	375		133		123	*	110	*	263	*	340	*	48	*	39	*	2	*	381	*	491	*	69	*	56	*	3	*	263	381	338	*	488
V1	637		385		96	-	302	-	784		249		318		486	+	377		134		128		110		200		346		50		39		2		315		543		78		61		3		200	315	344		540
V1 + 7S	723		362	-	91	-	284	-	785		251		320		434	+	377		138		121		108		307	*	334	*	40	*	41		1		425	*	462	*	55	*	57		1		306	424	331		458
V2	675		369	-	90	-	274	-	743		244		328		433	+	367		139		128		110		258	*	336	*	52	*	28		1		383	*	498	*	77	*	41		1		258	383	333		494
V2 + 2	569		376	-	92	-	280	-	745		245		329		414	+	370		141		127		109		191	*	269	*	60	*	48		1		336	*	473	*	105	*	84		2		191	336	266		468
V2 + 14	679		371	-	93	-	281	-	757		251		331		496	+	366		138		111		106		309	*	299	*	44	*	26		1		456	*	440	*	65	*	38		1		309	456	295		434
V1 + 14	497		429	-	117	-	352	-	821		273		332		332		381		130		102		96		287		144		44		20		2		577		290		89		40		4		287	577	143		288
V1	511		435	-	94	-	294	-	676	-	216	-	320		319		402		168	+	116		100		206	*	179	*	41	*	84	+	1		404	*	350	*	80	*	164	+	2		206	404	174		340
SCREENING	626		431	-	93	-	289	-	671	-	216	-	322		337		393		163	+	114		100		292		210		43		79	+	2		467		335		69		126		3		292	467	208		332
V1 + 2	554		419	-	90	-	282	-	673	-	215	-	319		311		400		166	+	101		95		221	*	192	*	43	*	96	+	2		398	*	347	*	78	*	173	+	4		221	398	189		342
V2	520		405	-	85	-	266	-	657	-	210	-	320		338		356		161		107		99		212	*	220	*	61	*	24		3		408	*	423	*	117	*	46		6		212	408	216		415
V2 + 2	607		385	-	79	-	246	-	639	-	205	-	321		291		349	-	158		107		97		321	*	204	*	63	*	17		2		529	*	336	*	104	*	28		3		321	529	201		331
V2 + 14	697		389	-	84	-	260	-	668	-	216	-	323		302		360		156		107		97		467	*	137	*	70	*	22		1		670	*	197	*	100	*	32		1		467	670	133		191
V2 + 7S	439		414	-	88	-	273	-	659	-	213	-	322		256		367		159		113		98		211		155		41		30		2		481		353		93		68		5		211	481	153		348
V1 + 14	569		416	-	113	-	334	-	803		272		338		305		406		143		115		101		264	*	238	*	57	*	9		1		464	*	418	*	100	*	16		2		263	462	234		411
V1 + 2	549		405	-	110	-	329	-	812		272		334		315		412		142		118		104		238		245		55		10		1		434		446		100		18		2		237	432	243		442
V1	678		460		126		368	-	800		274		342		375		407		141		126		110		305	*	317	*	44	*	11		1		450	*	468	*	65	*	16		1		305	450	314		464
SCREENING	623	*	393	-	109	-	318	-	809		277		343		304	*	405		139		133	*	111	*	272	*	297	*	45	*	9	*	0	*	437	*	477	*	72	*	14	*	0	*	271	435	293	*	471
V2	798		412	-	111	-	317	-	769		269		350		252		371		136		134		114		419	*	309	*	56	*	13		1		526	*	387	*	70	*	16		1		419	526	297		372
V2 + 2	767		402	-	108	-	311	-	774		269		347		322		375		137		136		108		419	*	274	*	64	*	9		1		547	*	357	*	83	*	12		1		419	547	271		353
V2 + 14	656		399	-	113	-	315	-	789		283		359		256		354		130		117		108		354	*	243	*	44	*	13		2		540	*	370	*	67	*	20		3		353	538	240		365
V1 + 14	479		489		112	-	321	-	656	-	229		349		392		331	-	142		119		106		195		220		42		21		1		407		459		88		44		2		195	407	218		455
V1 + 7S	457		503		113	-	333	-	662	-	225	-	339		406	+	331	-	142		124		107		155	*	216	*	61	*	23		2		340	*	473	*	133	*	50		4		155	340	213		466
V1 + 2	431		493		112	-	326	-	661	-	227	-	344		381		328	-	140		113		103		158	*	189	*	62	*	21		1		366	*	439	*	144	*	49		2		158	366	186		432
SCREENING	583		495		114	-	332	-	671	-	230		343		346		343	-	142		117		103		183	*	307	*	64	*	27		2		314	*	527	*	110	*	46		3		183	314	303		520
V1	513		508		116	-	333	-	656	-	228	-	348		395		330	-	140		141		115		177		252		59		24		1		345		491		115		47		2		177	345	250		487
V1 + 7S	457		503		113	-	333	-	662	-	225	-	339		406	+	331	-	142		124		107		155	*	216	*	61	*	23		2		340	*	473	*	133	*	50		4		155	340	213		466
V2	482		521		118	-	331	-	635	-	226	-	356		321		316	-	140		137		110		146		275		45		15		1		303		571	+	93		31		2		146	303	273		567
V2 + 2	399		533		121	-	339	-	636	-	227	-	357		351		320	-	142		138		112		144		179		54		20		2		361		449		135		50		5		144	361	178		446
V2 + 14	451		485		113	-	316	-	652	-	233		358		357		306	-	135		128		112		175	*	217	*	48	*	10		1		389	*	481	*	106	*	22		2		175	389	214		474
V2 + 7S	499		483		114	-	319	-	660	-	236		357		333		321	-	138		125		110		207	*	184	*	78	*	26		4		415	*	369	*	156	*	52		8		207	415	179		359
V1 + 14	728		451		104	-	321	-	712		231		324		346		405		158		122		106		304	*	289	*	77	*	55		3		417	*	397	*	106	*	76		4		304	417	286		393
V1 + 2	658		500		115	-	354	-	708		230		325		326		421		166	+	140		109		336	*	233	*	52	*	35		2		511	*	354	*	79	*	53		3		336	511	228		346
SCREENING	860		477		111	-	339	-	711		233		327		349		423		167	+	145		121		360	*	384	*	71	*	42		3		418	*	447	*	83	*	49		3		360	418	375		437
V1	901		492		114	-	348	-	707		232		328		333		419		165	+	156		122		464	*	300	*	97	*	38		2		515	*	333	*	108	*	42		2		464	515	296		329
V2	962	+	447		99	-	300	-	671	-	221	-	330		354		367		155		139		109		478	*	331	*	74	*	75		4		497	*	344	*	77	*	78		4		478	497	328		341
V2 + 2	816		447		100	-	300	-	671	-	224	-	333		342		376		157		139		108		357	*	295	*	89	*	73		2		438	*	362	*	109	*	89		2		357	438	289		355
V2 + 14	639		451		102	-	306	-	678	-	226	-	333		394		372		155		138		113		273	*	278	*	49	*	37		2		427	*	435	*	77	*	58		3		272	425	273		427
V2 + 7S	803		458		104	-	312	-	681	-	227	-	333		329		364		150		135		117		568	*	91	*	120	*	22		2		709	*	113	*	149	*	27		2		567	708	84		104
V1 + 14	716		417		103	-	304	-	729		247		339		387		346	-	134		86	-	85		411	*	258	*	39	*	6		2		575	*	360	*	54	*	8		3		411	575	254		354
V1 + 2	676		427		105	-	314	-	735		246		334		448	+	355		135		86	-	89		334	*	289	*	46	*	6		1		494	*	428	*	68	*	9		1		334	494	284		421
SCREENING	1044	+	456		112		337	-	739		246		332		403	+	356		134		90		95		560	*	406	*	61	*	16		1		537	*	389	*	58	*	15		1		559	536	401		384
V1	752		467		116		343	-	734		248		338		559	+	356		134		92		92		329	*	367	*	45	*	9		2		437	*	488	*	60	*	12		3		329	437	363		483
V2	1151	+	433		106	-	307	-	709		245		345		430	+	335	-	133		103		98		737	*	332	*	70	*	10		2		640	*	288	*	61	*	9		2		736	639	327		284
V2 + 2	521		435		105	-	306	-	703		241		343		359		338	-	134		93		94		219	*	262	*	33	*	6		1		420	*	503	*	63	*	12		2		219	420	259		497
V2 + 14	619		420		105	-	304	-	724		250		345		265		333	-	129		97		103		266	*	307	*	36	*	7		3		430	*	496	*	58	*	11		5		266	430	300		485
SCREENING	785		405		101		310		765	-	249	-	326		537		358	-	134		88	-	88	-	312	*	341	*	66	*	63	+	3		398	*	434	*	84	*	80		4		310	395	333		424
V1 + 2	696		404		101		297		735	-	250	-	340		411		377		143		102		94		268	*	292	*	83	*	51	+	2		385	*	420	*	119	*	73		3		268	385	287		413
V1	724		415		104		310		747	-	251	-	335		401		394		148		103		95		250	*	317	*	102	*	52	+	3		345	*	438	*	141	*	72		4		250	345	311		430
V1 + 14	926		426		109		322		756	-	256	-	339		533		363	-	137		98		92		399	*	380	*	65	*	79	+	3		432	*	410	*	70	*	85		3		398	431	372		401
SCREENING	1379		472		107		317		672	-	227	-	338		426		374		156		90		90		587	*	572	*	210	*	8	*	2		426	*	415	*	152	*	6	*	1		586	425	558		405
V1	765		500		116		344		688	-	232	-	337		686		383		156		91		85	-	158	*	500	*	93	*	12		2		205	*	654	*	122	*	16		3		158	205	489		640
V1 + 2	968		466		110		328		704	-	236	-	335		669		385		158		92		88	-	208	*	622	*	105	*	29		4		215	*	643	*	108	*	30		4		208	215	611		632
V1 + 14	949		476		110		315		662	-	231	-	349		437		367	-	156		92		89	-	271	*	520	*	123	*	33		2		285	*	548	*	130	*	35		2		271	285	506		533
SCREENING	721		550		110		336		611	-	200	-	327		578		346	-	159		95		92		305	*	305	*	73	*	37		1		424	*	423	*	101	*	51		1		304	423	295		409
V1	476		566		113		345		610	-	200	-	328		486		339	-	157		102		88	-	163	*	245	*	65	*	2		1		342	*	515	*	137	*	4		2		163	342	236		496
V1 + 2	423	-	535		108		328		613	-	202	-	329		455		329	-	151		95		90		158	*	221	*	38	*	5		1		374	*	522	*	90	*	12		2		158	374	206		487
V1 + 14	683		575		114		335		583	-	198	-	340		847	+	323	-	173	+	96		88	-	272	*	288	*	88	*	34		1		398	*	422	*	129	*	50		1		271	397	278		407
SCREENING	979		442		118		341		771	-	267		346		459	+	356	-	131		112		99		368	*	474	*	54	*	74	+	9		376	*	484	*	55	*	76	+	9		367	375	470		480
V1 + 2	932		466		124		348		747	-	266		356		401	+	375		141		118		102		340	*	466	*	49	*	72	+	5		365	*	500	*	53	*	77	+	5		340	365	462		496
V1	805		452		120		341		754	-	265		352		365		373		139		113		99		235	*	434	*	49	*	81	+	6		292	*	539	*	61	*	101	+	7		235	292	429		533
V1 + 14	570		440		119		336		764	-	270		354		316		353	-	132		107		95		206	*	257	*	38	*	66	+	3		361	*	451	*	67	*	116	+	5		206	361	245		430
SCREENING	1127		440		122		347		789	-	277		352		443		372		132		110		100		366	*	600	*	74	*	81	+	6		325	*	532	*	66	*	72		5		365	324	595		528
V1	1084		429		118		339		790	-	275		348		415		370		131		107		94		466	*	433	*	95	*	88	+	2		430	*	399	*	88	*	81		2		466	430	426		393
V1 + 2	810		402		114		319		794	-	284		357		418		368	-	129		106		97		380	*	291	*	80	*	57	+	2		470	*	359	*	99	*	70		2		380	470	286		353
V1 + 14	651		461		126		349		757	-	273		361		396		350	-	131		105		97		222	*	329	*	56	*	41	+	3		341	*	505	*	86	*	63		5		222	341	321		493
SCREENING	839		465		117		345		742	-	252	-	339		328		357	-	135		96		92		213		498	+	50		76	+	2		253	-	594	+	60		91	+	2		213	253	496		592
V1	495		461		118		349		757	-	256	-	338		189		374		140		103		96		114	-	302		34		44	+	1		230	-	610	+	69		89	+	2		114	230	300		606
V1 + 2	929		445		114		340		764	-	256	-	335		257		384		142		113		98		489		321		75	+	42	+	2		526		346		81		45		2		489	526	319		344
V1 + 14	565		471		120		339		720	-	255	-	354		289		379		149		109		94		136	-	327		33		68	+	1		241	-	579	+	58		120	+	2		136	241	325		575
SCREENING	988	*	497		109		324		652	-	219	-	336		378	*	339	-	147		114	*	104	*	214	*	636	*	68	*	67	*	3	*	216	*	644	*	69	*	68	*	3	*	211	213	631	*	639
V1	836		498		111		332		667	-	223	-	334		461		348	-	147		119		104		266	*	456	*	52	*	60	+	2		319	*	545	*	62	*	72		2		266	319	451		539
V1 + 2	928		484		108		323		667	-	223	-	334		469		346	-	146		121		105		226	*	551	*	68	*	81	+	2		244	*	594	*	73	*	87		2		226	244	548		591
V1 + 14	813		466		103		294		631	-	221	-	350		513		327	-	147		111		98		254	*	473	*	59	*	26		1		312	*	582	*	73	*	32		1		254	312	468		576
SCREENING	1236		518		110		336		649	-	212	-	327		812	+	449		195	+	88	-	84	-	276	*	851	*	95	*	12		2		222	*	689	*	77	*	10		2		276	222	827		670
V1 + 2	1301		454		99		289		637	-	218	-	343		550		458		208	+	111		99		248	*	942	*	91	*	18		2		190	*	724	*	70	*	14		2		248	190	931		716
V1	1826	+	523		114		335		641	-	218	-	340		818	+	468		212	+	102		93		281	*	1376	*	150	*	18		1		153	*	754	*	82	*	10		1		281	153	1363		747
V1 + 14	2178	*	469		106		306		652	-	226	-	346		249	*	461		201	+	124	*	99	*	405	*	1493	*	265	*	14	*	1	*	187	*	685	*	122	*	6	*	0	*	404	187	1282	*	588
V1 + 14S	1615		478		106		314		657	-	222	-	338		696		470		208	+	103		94		322	*	1185	*	89	*	17		2		199	*	734	*	55	*	11		1		320	198	1162		720
V1 + 14S	1760	+	416		96		269		647	-	231	-	357		391		426		191	+	102		93		150	*	1371	*	216	*	19		4		85	*	779	*	123	*	11		2		149	84	1186		674
SCREENING	1038		485		106		323		666	-	219	-	328		471		357	-	153		92		93		386	*	533	*	98	*	18		3		373	*	513	*	94	*	17		3		386	373	525		505
V1 + 2	1004		449		96		284		633	-	214	-	338		509		338	-	152		93		89	-	488	*	432	*	73	*	9		2		486	*	430	*	73	*	9		2		488	486	420		418
V1	912		466		99		293		629	-	212	-	338		595		333	-	149		88	-	84	-	273	*	549	*	76	*	12		2		300	*	602	*	83	*	13		2		273	300	533		584
V1 + 14	917		464		101		302		651	-	218	-	334		578		331	-	145		86	-	84	-	301	*	549	*	58	*	7		2		328	*	599	*	63	*	8		2		301	328	536		585
SCREENING	673		529		118		349		660	-	223	-	338		500		386		165	+	101		93		211	*	369	*	78	*	14		1		314	*	548	*	116	*	21		1		211	314	361		536
V1	547		503		114		336		668	-	227	-	339		565		389		164	+	98		94		175	*	306	*	55	*	11		0		320	*	559	*	101	*	20		0		175	320	293		535
V1 + 2	557		508		116		341		671	-	228	-	340		586		386		164	+	107		97		168	*	282	*	78	*	28		1		302	*	506	*	140	*	50		2		168	302	269		483
V1 + 14	870		460		104		305		663	-	226	-	341		453		383		163	+	106		95		473	*	258	*	115	*	23		1		544	*	297	*	132	*	26		1		473	544	252		290
V1 + 14S	592	*	485		111		318		656	-	229	-	349		102	*	379		164	+					235	*	270	*	58	*	26	*	3	*	397	*	456	*	98	*	44	*	5	*	234	395	252	*	426
SCREENING	782		396		111		328		828	-	280		338		393		377		130		93		90		265	*	420	*	48	*	47	+	2		339	*	537	*	61	*	60		3		265	339	415		531
V1	754		379		110		319		842	-	290		345		370		371		125		106		98		424	*	228	*	67	*	33		2		562	*	302	*	89	*	44		3		424	562	225		298
V1 + 2	868		369		109		317		859	-	295		344		361		377		126		113		100		498	*	259	*	75	*	34		2		575	*	298	*	86	*	39		2		498	575	255		293
V1 + 14	659		378		107		302		799	-	283		354		455		361	-	127		97		92		284	*	284	*	59	*	30		2		430	*	431	*	90	*	46		3		284	430	281		426
SCREENING	989		417		103		311		746	-	247	-	331		531		382		144		100		96		236	*	644	*	93	*	15		1		239	*	651	*	94	*	15		1		235	238	630		637
V1	1109		454		114		350		771	-	251	-	326		436		401		146		107		101		262	*	734	*	89	*	23		1		236	*	662	*	80	*	21		1		262	236	721		650
V1 + 2	842		444		112		345		777	-	252	-	325		547		398		145		106		93		260	*	467	*	100	*	14		1		308	*	555	*	119	*	17		1		260	308	457		543
V1 + 14	1007		423		104		309		730	-	246	-	337		499		375		144		99		96		195	*	679	*	104	*	28		1		194	*	674	*	103	*	28		1		195	194	667		662
V1	540		478		122	-	362	-	757		255		337		351		359		134		146		115		218		204		54		62		2		403		378		100		115		4		218	403	203		376
SCREENING	676		474		120	-	356	-	751		253		337		338		355		134		145		117		315	*	228	*	69	*	62		2		466	*	337	*	102	*	92		3		315	466	224		331
V1 + 2	639		443		115	-	345	-	779		260		333		304		370		134		140		115		296		212		65		65		1		462		332		102		102		2		296	462	210		329
V1 + 14	518		467		118	-	343	-	734		253		344		333		354		136		134		114		205		210		50		51		2		396		405		97		98		4		205	396	208		401
V1	1142		503		122		367		730	-	243	-	332		484		351	-	134		110		97		484	*	510	*	123	*	23		2		423	*	447	*	108	*	20		2		484	423	506		443
V1 + 2	999		493		119		363		736	-	241	-	328		441		357	-	134		111		98		487	*	381	*	104	*	25		2		488	*	381	*	104	*	25		2		487	488	377		377
SCREENING	1194		491		118		354		721	-	240	-	333		526		342	-	133		102		93		383	*	683	*	96	*	30		2		321	*	572	*	80	*	25		2		383	321	680		569
V1 + 14	1224		479		115		337		704	-	240	-	341		402		344	-	136		105		95		394	*	671	*	98	*	58	+	3		323	*	548	*	80	*	47		2		394	323	667		545
SCREENING	1138	+	479		109	-	321	-	670	-	228	-	340		456	+	364		154		123		103		592	*	409	*	88	*	46		3		521	*	359	*	77	*	40		3		591	520	405		355
V1	725		433		99	-	296	-	684	-	229		334		641	+	375		154		110		98		255	*	351	*	69	*	47		3		352	*	484	*	95	*	65		4		254	351	343		473
V1 + 2	724		424		99	-	297	-	700	-	233		333		622	+	380		153		106		95		349	*	273	*	62	*	37		3		482	*	377	*	86	*	51		4		347	479	264		365
V1 + 14	638		406		94	-	271	-	667	-	232		347		452	+	380		161		111		100		277	*	289	*	48	*	22		2		435	*	453	*	75	*	34		3		277	435	285		447
SCREENING	667		549		124	-	368	-	670	-	226	-	337		343		381		158		139		114		154	*	391	*	84	*	34		4		231	*	586	*	126	*	51		6		153	230	384		576
V1 + 2	582		552		127		378	-	685	-	230		336		309		388		163	+	145		113		133	*	351	*	58	*	37		3		228	*	603	*	100	*	64		5		133	228	344		591
V1	497		541		124	-	362	-	669	-	229		343		290		380		157		142		115		108	*	312	*	45	*	30		2		217	*	628	*	91	*	60		4		108	217	305		614
V1 + 14	611		487		113	-	322	-	661	-	232		351		289		369		157		136		112		128		383	+	62		36		2		210	-	627	+	101		59		3		128	210	382		625
SCREENING	617		474		109	-	337	-	711		230		323		219		352		141		117		109		252	*	307	*	32	*	24		2		408	*	498	*	52	*	39		3		252	408	301		488
V1	529		468		107	-	338	-	722		229		317		360		352		140		112		103		233		245		35		15		1		441		463		66		28		2		233	441	244		461
V1 + 2	471		427		101	-	314	-	735		237		322		285		355		139		114		107		229		182		47		11		2		487		386		100		23		4		228	485	181		384
V1 + 14	671		446		103	-	308	-	691	-	231		334		343		346	-	141		108		103		332	*	276	*	44	*	17		2		495	*	411	*	66	*	25		3		332	495	273		407
SCREENING	1117	+	447		124		363		812		277		342		393		356		125		119		104		532	*	425	*	85	*	70		5		477	*	380	*	76	*	63		4		531	476	420		376
V1	809		438		123		358	-	817		281		344		429	+	357		123		129		105		365		321		60		60		3		451		397		74		74		4		365	451	319		395
V1 + 2	626		446		127		372		834		285		341		391		371		123		122		104		229	*	257	*	87	*	51		2		366	*	411	*	139	*	81		3		229	366	254		406
V1 + 14	834		413		115		330	-	799		278		348		373		356		125		126		105		385		343		56		48		2		462		411		67		58		2		385	462	341		409
SCREENING	722		568		103	-	322	-	567	-	181	-	320		315	*	378		196	+	130	*	105	*	325	*	281	*	66	*	48		2		451	*	389	*	91	*	66		3		324	450	276		382
V1	828		599		110	-	345	-	576	-	184	-	319		377		387		203	+	134		103		391	*	334	*	65	*	36		2		473	*	403	*	79	*	43		2		391	473	324		391
V1 + 2	737		557		105	-	320	-	575	-	189	-	328		384		381		200	+	126		103		403	*	237	*	70	*	26		1		547	*	322	*	95	*	35		1		402	546	233		317
V1 + 14	778		552		101	-	301	-	545	-	183	-	336		375		368		200	+	125		102		376	*	313	*	54	*	33		2		484	*	402	*	69	*	42		3		376	484	309		397
SCREENING	950	+	464		118	-	352	-	759		254		335		426	+	377		141		127		110		444	*	427	*	59	*	18		2		468	*	449	*	62	*	19		2		443	467	412		433
V1 + 2	1117	+	467		120	-	359	-	769		257		334		497	+	376		138		110		100		681	*	330	*	78	*	26		2		610	*	295	*	70	*	23		2		680	609	324		290
V1	938	+	465		120	-	356	-	766		258		337		473	+	378		138		106		97		436	*	364	*	90	*	46		2		465	*	388	*	96	*	49		2		436	465	361		385
V1 + 14	823		465		119	-	340	-	731		256		350		462	+	372		142		109		98		360	*	358	*	78	*	25		2		438	*	435	*	95	*	30		2		360	438	350		425
SCREENING	1015		487		108		331		680	-	222	-	326		519		383		156		103		95		401	*	488	*	111	*	13		2		395	*	481	*	109	*	13		2		400	394	483		476
V1 + 2	949		430		102		282		656	-	237	-	362		485		360	-	155		107		95		450	*	346	*	146	*	5		2		474	*	365	*	154	*	5		2		450	474	341		360
V1	1071		427		94		278		651	-	220	-	338		650		355	-	152		96		91		549	*	420	*	89	*	11		2		513	*	392	*	83	*	10		2		549	513	416		388
V1 + 14	1100		468		106		317		677	-	226	-	334		598		350	-	148		107		96		554	*	426	*	97	*	21		2		504	*	387	*	88	*	19		2		553	503	416		378
V1 + 2	1249		430		96		294		684	-	223	-	327		297		381		157		83	-	84	-	411	*	667	*	168	*	1		2		328	*	534	*	135	*	1		2		409	326	626		501
SCREENING	944		464		103		317		683	-	222	-	325		420		373		151		83	-	81	-	179	*	637	*	102	*	23		3		190	*	675	*	108	*	24		3		179	190	629		667
V1	1324		477		105		329		690	-	220	-	319		341		388		157		97		92		480	*	610	*	231	*	1		2		362	*	461	*	174	*	1		2		479	361	590		446
V1 + 14	1436		464		101		299		644	-	218	-	338		573		369	-	160		88	-	87	-	264	*	1054	*	110	*	6		2		184	*	734	*	77	*	4		1		264	184	1035		721
V1 + 14	1436		464		101		299		644	-	218	-	338		573		369	-	160		88	-	87	-	264	*	1054	*	110	*	6		2		184	*	734	*	77	*	4		1		264	184	1035		721
SCREENING	683		440		106		312		709	-	241	-	340		407		385		153		96		91		271	*	337	*	56	*	17		2		397	*	493	*	82	*	25		3		271	397	333		487
V1	746		459		112		329		717	-	244	-	340		358		391		153		107		100		279	*	382	*	67	*	17		1		374	*	512	*	90	*	23		1		279	374	378		507
V1 + 2	674		443		107		319		720	-	242	-	335		443		383		149		102		94		238	*	345	*	77	*	13		1		354	*	512	*	114	*	19		1		237	353	342		508
V1 + 14	867		437		108		301		689	-	247	-	359		396		368	-	149		94		94		453	*	305	*	94	*	13		2		523	*	352	*	108	*	15		2		453	523	299		345
SCREENING	763		445		105	-	328	-	737		236		320		241		391		150		158		120		229		455	+	42		34		3		300		596	+	55		45		4		229	300	453		593
V1	521		466		112	-	345	-	740		240		325		265		389		148		175		125		138		318		31		32		2		265	-	610	+	60		61		4		138	265	317		608
V1 + 2	591		450		108	-	338	-	751		240		320		237		391		147		191		129		146	*	349	*	58	*	36		2		247	*	591	*	98	*	61		3		146	247	347		588
V1 + 14	481		448		106	-	320	-	714		237		331		261		370		148		166		118		121		304		30		24		2		252	-	632	+	62		50		4		121	252	302		628
SCREENING	895		526		123		359	-	683	-	234		343		456	+	349	-	142		115		102		342	*	400	*	101	*	50		2		382	*	447	*	113	*	56		2		341	381	391		437
V1	752		558		131		388		695	-	235		338		534	+	366		153		118		98		191	*	412	*	56	*	91	+	2		254	*	548	*	74	*	121		3		190	253	405		539
V1 + 2	661		499		122		358	-	717		244		341		469	+	353		143		111		102		181	*	356	*	59	*	64		1		273	*	539	*	89	*	97		2		181	273	349		528
V1 + 14	645		495		117		331	-	669	-	236		353		280		360		152		125		101		246	*	276	*	59	*	63		1		381	*	428	*	91	*	98		2		246	381	273		423
SCREENING	422		486		123	-	365	-	751		253		337		311		358		134		108		99		166	*	199	*	43	*	14		0		393	*	472	*	102	*	33		0		166	393	193		458
V1	680		462		117	-	350	-	758		253		334		474	+	361		135		109		95		476		138		46		19		1		700	+	203	-	68		28		1		476	700	136		200
V1 + 2	588		459		117	-	350	-	763		255		334		526	+	351		130		105		95		341	*	154		71		20	*	2	*	580	*	262		121		34	*	3	*	340	578	153		260
V1 + 14	353		427	-	107	-	312	-	731		251		343		504	+	351		135		100		91		157	*	142	*	43	*	10		1		445	*	402	*	122	*	28		3		156	442	139		394
SCREENING	665		435		126		374		860		290		337		432	+	379		124		94		90		349		198		66		50		2		525		298		99		75		3		349	525	196		295
V1	778		401		117		347	-	865		292		337		489	+	370		121		89	-	87		472	*	200	*	77	*	28		1		607	*	257	*	99	*	36		1		472	607	197		253
V1 + 2	631	*	429		125		371		865		291		337		445	*	378		123		99	*	90	*	392	*	160	*	69	*	8	*	2	*	621	*	254	*	109	*	13	*	3	*	392	621	153	*	243
V1 + 14	853		392		113		323	-	824		288		350		527	+	371		128		93		87		421		303		71		56		2		494		355		83		66		2		421	494	301		353
SCREENING	771		494		125	-	363	-	735		253		344		198		387		147		142		114		321	*	270	*	55	*	123	+	2		416	*	350	*	71	*	160	+	3		320	415	266		345
V1 + 2	643		499		128		378	-	758		257		339		307		383		144		142		115		192	*	267	*	63	*	119	+	2		299	*	415	*	98	*	185	+	3		192	299	264		410
V1	712		528		136		392		742		258		347		329		388		146		134		112		226	*	269	*	52	*	163	+	2		317	*	378	*	73	*	229	+	3		226	317	261		367
V1 + 14	522		484		122	-	350	-	723		252		349		264		380		148		146		112		175	*	180	*	51	*	115	+	1		335	*	345	*	98	*	220	+	2		175	335	177		339
SCREENING	616		474		122		367		774		257		332		434	+	346	-	125		95		91		272		295		37		9		3		441		479		60		15		5		271	439	293		476
V1	474		463		122		368		795		263		332		440	+	359		126		100		91		168		256		33		13		4		355		540		70		27		8		168	355	255		538
V1 + 2	562		454		120		357	-	786		264		336		419	+	358		126		96		91		236		265		44		14		3		420		472		78		25		5		236	420	264		470
V1 + 14	564		451		118		341	-	756		262		346		458	+	344	-	127		100		93		182		326		33		20		3		323		578	+	59		35		5		182	323	324		574
SCREENING	559		477		107	-	313	-	656	-	224	-	342		402	+	374		160		106		97		306		203		43		6		1		547		363		77		11		2		306	547	201		359
V1	435		490		112	-	329	-	671	-	229		340		445	+	385		160		118		104		165		226		35		8		1		380		520		80		18		2		165	380	224		515
V1 + 2	344	-	473		108	-	317	-	670	-	228	-	341		382		370		154		119		100		161		144		33		5		1		467		419		96		15		3		161	467	143		416
V1 + 14	398		437	-	98	-	283	-	648	-	224	-	346		322		373		159		121		101		129		229		30		8		2		325		575	+	75		20		5		129	325	229		575
SCREENING	538		430		121		361	-	840		281		335		263		417		140		155		119		159		264		42		72		1		295		491		78		134		2		159	295	263		489
V1	252	-	398		111		332	-	834		279		334		244		415		140		167		123		52	-	146		36		18		0		207	-	579	+	143	+	71		0		52	207	144		571
V1 + 2	387		427		120		354	-	829		281		339		256		413		140		150		121		127	*	207	*	29	*	24		0		328	*	535	*	75	*	62		0		127	328	199		514
V1 + 14	387		421		117		339	-	805		278		345		273		403		141		161		122		104	-	212		36		34		1		268	-	548		93		88		3		104	268	211		545
SCREENING	658		442		128		368		833		290		348		279		375		125		129		112		338		250		52		16		2		514		380		79		24		3		338	514	249		378
V1	485		446		129		379		850		289		340		316		377		124		137		110		252		180		42		10		1		519		371		87		21		2		252	519	179		369
V1 + 2	444		457		133		382		836		291		348		336		377		124		136		110		229		155		50		9		1		516		349		113		20		2		229	516	153		344
V1 + 14	703		432		125		346	-	801		289		361		281		362		126		129		110		407	*	242	*	44	*	8		2		579	*	344	*	63	*	11		3		407	579	238		338
SCREENING	889		422		121		364		863		287		332		405	+	385		126		89	-	88		443	*	332	*	87	*	25		2		499	*	373	*	98	*	28		2		443	499	329		370
V1	646		424		122		374		882		288		326		430	+	398		127		99		89		309		243		72		21		1		478		376		111		33		2		309	478	241		373
V1 + 2	618		405		119		356	-	879		294		334		433	+	393		125		90		85		229	*	285	*	78	*	25		1		371	*	461	*	126	*	40		2		229	371	282		456
V1 + 14	687		380	-	112		320	-	842		295		350		394		384		129		94		89		325		278		61		21		2		472		405		89		31		3		325	472	277		404
SCREENING	720		518		124	-	368	-	710		239		337		350		397		155		105		92		236	*	364	*	53	*	65		2		327	*	506	*	74	*	90		3		236	327	360		500
V1	804		503		122	-	361	-	718		243		338		379		402		156		98		93		486	*	196	*	44	*	77		1		604	*	244	*	55	*	96		1		486	604	193		240
V1 + 2	525		527		126		380	-	721		239		332		366		409		156		104		96		180	*	223	*	51	*	69		2		343	*	425	*	97	*	131		4		180	343	220		419
V1 + 14	742		474		114	-	323	-	681	-	241		353		317		384		156		110		96		322	*	264	*	55	*	99	+	2		434	*	356	*	74	*	133		3		322	434	260		351
V1 + 14S	365		481		119	-	341	-	709		247		349		271		392		155		96		90		194	*	84	*	73	*	13		1		531	*	230	*	200	*	36		3		194	531	81		222
SCREENING	832		511		100		315		616	-	196	-	317		334		357	-	166	+	89	-	83	-	159	*	527	*	140	*	5		1		192	*	633	*	168	*	6		1		158	191	516		620
V1	813	*	525		105		332		632	-	200	-	316		274	*	380		170	+	98	*	92	*	287	*	397	*	124	*	4	*	1	*	353	*	488	*	153	*	5	*	1	*	287	353	391	*	481
V1 + 2	1021		510		101		318		624	-	198	-	318		376		365	-	166	+	87	-	83	-	313	*	535	*	166	*	6		1		306	*	524	*	163	*	6		1		313	306	528		517
V1 + 14	864		480		94		289		602	-	196	-	325		569		343	-	160		80	-	77	-	310	*	424	*	122	*	7		1		359	*	491	*	141	*	8		1		310	359	419		485
SCREENING	1039		424		103		311		733	-	243	-	331		515		360	-	140		87	-	87	-	146	*	749	*	104	*	37		3		140	*	721	*	100	*	36		3		145	139	737		709
V1	1416		415		102		313		754	-	246	-	326		612		379		144		88	-	83	-	253	*	946	*	132	*	83		2		179	*	668	*	93	*	59		1		253	179	933		659
V1 + 2	1102		394		98		298		756	-	249	-	329		308		387		145		93		90		311	*	637	*	103	*	50		1		283	*	578	*	93	*	45		1		311	283	630		572
V1 + 14	1150	*	417		100		301		722	-	240	-	332		559		363	-	147		87	-	88	-	284	*	703	*	108	*	52	*	3	*	247	*	611	*	94	*	45	*	3	*	283	246	694	*	603
V1 + 7S	842	*	501		96		298		595	-	192	-	322		218	*	393		193	+	0		0		127	*	580	*	75	*	59	*	1	*	151	*	689	*	89	*	70	*	1	*	125	149	568	*	675
SCREENING	1046		469		89		278		593	-	190	-	320		349	*	387		189	+	135	*	106	*	103	*	717	*	144	*	80		2		99	*	685	*	138	*	76		2		102	98	704		673
V1	931		522		98		310		594	-	188	-	316		285	*	405		202	+	0		0		73	*	726	*	111	*	19		2		79	*	780	*	119	*	20		2		73	79	703		755
V1 + 2	578		470		91		283		602	-	194	-	322		246	*	408		193	+	0		0		65	*	403	*	99	*	10		1		113	*	697	*	171	*	17		2		65	113	387		669
V1 + 2S	669		447		87		266		595	-	195	-	327		287	*	392		191	+	143	*	100	*	47	*	523	*	58	*	40		1		70	*	782	*	87	*	60		1		46	69	496		742
V1 + 14	756		448		84		260		580	-	188	-	323		370	*	378		187	+	150	*	103	*	148	*	414	*	146	*	46		2		195	*	548	*	193	*	61		3		148	195	405		536
V1 + 14	756		448		84		260		580	-	188	-	323		370	*	378		187	+	150	*	103	*	148	*	414	*	146	*	46		2		195	*	548	*	193	*	61		3		148	195	405		536
SCREENING	1572		455		92		300		659	-	202	-	307	-	223	*	383		239	+	152	*	100	*	199	*	1178	*	191	*	1		3		126	*	749	*	122	*	1		2		196	124	1162		739
V1	1508		467		91		293		627	-	195	-	311		327	*	367	-	206	+	122	*	99	*	106	*	1171	*	228	*	1		2		70	*	777	*	151	*	1		1		101	66	1185		774
V1 + 2	1260		457		91		290		635	-	199	-	314		330	*	362	-	210	+	126	*	102	*	124	*	960	*	172	*	1		3		98	*	762	*	137	*	1		2		123	97	949		753
V1S	1311		460		90		278		604	-	196	-	324		248	*	348	-	190	+	131	*	97	*	291	*	800	*	218	*	0		2		222	*	610	*	166	*	0		2		289	220	770		587
V1 + 14	1445	*	534		98		299		560	-	184	-	328		232	*	334	-	196	+					187	*	1076	*	174	*	6	*	2	*	130	*	745	*	120	*	4	*	1	*	186	129	1060	*	734
V1 + 14	1445	*	534		98		299		560	-	184	-	328		232	*	334	-	196	+					187	*	1076	*	174	*	6	*	2	*	130	*	745	*	120	*	4	*	1	*	186	129	1060	*	734
SCREENING	1029		491		101		293		597	-	206	-	345		233	*	370		175	+	0		0		248	*	696	*	82	*	1		2		241	*	676	*	80	*	1		2		247	240	681		661
V1 + 2	961		478		100		286		598	-	209	-	350		475		372		176	+	149		107		166	*	715	*	77	*	2		1		173	*	744	*	80	*	2		1		165	172	649		675
V1	1028		471		99		288		611	-	210	-	344		549		379		177	+	134		105		341	*	548	*	136	*	2		1		332	*	533	*	132	*	2		1		340	331	530		515
V1 + 14	897		471		98		274		582	-	208	-	358		638		382		189	+	142		107		165	*	612	*	111	*	8		1		184	*	682	*	124	*	9		1		165	184	594		662
V1 + 14	897		471		98		274		582	-	208	-	358		638		382		189	+	142		107		165	*	612	*	111	*	8		1		184	*	682	*	124	*	9		1		165	184	594		662
SCREENING	1198		516		102		311		603	-	198	-	328		645		402		202	+	125		98		213	*	833	*	138	*	12		2		178	*	695	*	115	*	10		2		210	175	817		682
V1	1015		490		96		299		610	-	196	-	321		681		417		201	+	121		102		239	*	696	*	70	*	10		0		235	*	686	*	69	*	10		0		237	233	687		677
V1 + 2	1067		462		93		277		600	-	201	-	336		597		409		200	+	122		101		263	*	714	*	78	*	10		2		247	*	669	*	73	*	9		2		262	246	701		657
V1 + 14	1493		473		91		271		573	-	192	-	336		534	*	398		207	+	127	*	102	*	494	*	849	*	140	*	8		2		331	*	569	*	94	*	5		1		492	330	839		562
V1 + 14	1493		473		91		271		573	-	192	-	336		534	*	398		207	+	127	*	102	*	494	*	849	*	140	*	8		2		331	*	569	*	94	*	5		1		492	330	839		562
SCREENING	1113	*	417		94		284		681	-	225	-	331		138	*	423		175	+	0		0		256	*	706	*	99	*	50	*	2	*	230	*	634	*	89	*	45	*	2	*	254	228	698	*	627
V1	1347		423		97		294		695	-	229	-	330		630		427		173	+	100		98		285	*	893	*	85	*	83		1		211	*	663	*	63	*	62		1		285	211	875		650
V1 + 2	1295		410		95		284		693	-	232	-	335		625		413		171	+	92		95		327	*	730	*	144	*	93		1		252	*	564	*	111	*	72		1		326	251	711		549
V1 + 14	1364	*	394		89		262		665	-	226	-	340		483	*	409		175	+	96	*	101	*	290	*	754	*	230	*	88	*	2	*	212	*	553	*	169	*	65	*	1	*	287	210	728	*	534
V1 + 14	1364	*	394		89		262		665	-	226	-	340		483	*	409		175	+	96	*	101	*	290	*	754	*	230	*	88	*	2	*	212	*	553	*	169	*	65	*	1	*	287	210	728	*	534
SCREENING	1118		511		97		283		554	-	190	-	343		693	*	352	-	191	+	143	*	104	*	238	*	772	*	86	*	20		2		212	*	691	*	77	*	18		2		237	211	744		666
V1	967		511		100		296		579	-	196	-	338		740		380		201	+	134		105		284	*	542	*	108	*	31		2		294	*	560	*	112	*	32		2		284	294	532		550
V1 + 2	892		540		104		306		567	-	193	-	340		670		363	-	192	+	119		100		300	*	488	*	74	*	29		1		336	*	547	*	83	*	33		1		299	335	471		528
V1 + 14	1333		529		100		288		544	-	189	-	347		647		376		209	+	126		99		512	*	632	*	153	*	34		2		383	*	474	*	115	*	26		2		511	382	616		462
V1 + 14	1333		529		100		288		544	-	189	-	347		647		376		209	+	126		99		512	*	632	*	153	*	34		2		383	*	474	*	115	*	26		2		511	382	616		462
SCREENING	882		471		103		317		673	-	219	-	325		210		328	-	138		161		109		135	*	571	*	120	*	54		2		154	*	647	*	136	*	61		2		134	153	566		641
V1 + 2	859		488		103		304		623	-	211	-	339		141	*	333	-	150		185	*	110	*	166	*	512	*	139	*	39		3		194	*	596	*	162	*	45		3		165	193	507		590
V1	980		521		109		328		630	-	209	-	332		307		337	-	151		127		99		212	*	551	*	159	*	56		2		217	*	562	*	162	*	57		2		211	216	544		555
V1 + 14	898		488		103		313		641	-	211	-	329		409		355	-	154		108		97		132	*	546	*	134	*	84		2		147	*	608	*	149	*	94		2		132	147	533		594
SCREENING	849		408		96		294		721	-	235	-	327		584		375		148		110		101		172	*	563	*	104	*	8		2		204	*	663	*	122	*	9		2		172	204	556		655
V1	722		422		100		306		725	-	237	-	327		453		377		147		110		100		145	*	496	*	74	*	6		1		202	*	687	*	102	*	8		1		145	202	477		661
V1 + 2	812		442		105		321		726	-	238	-	327		406		386		149		126		109		99	*	613	*	93	*	6		1		122	*	755	*	115	*	7		1		98	121	604		744
V1 + 2S	868		394		93		280		711	-	236	-	332		328		366	-	147		115		110		140	*	624	*	92	*	10		2		161	*	719	*	106	*	12		2		139	160	616		710
V1 + 14	897	*	431		102		297		689	-	237	-	343		205	*	373		150		140	*	108	*	184	*	589	*	107	*	14	*	3	*	205	*	657	*	119	*	16	*	3	*	183	204	583	*	650
V1 + 14	897	*	431		102		297		689	-	237	-	343		205	*	373		150		140	*	108	*	184	*	589	*	107	*	14	*	3	*	205	*	657	*	119	*	16	*	3	*	183	204	583	*	650
SCREENING	1236		469		112		318		678	-	239	-	352		424		322	-	135		105		99		258	*	843	*	103	*	30		2		209	*	682	*	83	*	24		2		257	208	827		669
V1 + 2	1190		431		100		285		661	-	232	-	351		533		318	-	134		97		92		378	*	669	*	108	*	35		0		318	*	562	*	91	*	29		0		378	318	661		555
V1	1458		459		105		307		669	-	229	-	342		556		323	-	135		109		98		341	*	927	*	141	*	47		2		234	*	636	*	97	*	32		1		341	234	920		631
V1 + 14	1058		441		104		298		676	-	236	-	349		636		317	-	134		99		93		224	*	730	*	63	*	40		1		211	*	690	*	60	*	38		1		224	211	702		664
SCREENING	716		409		102		292		714	-	249	-	349		292	*	380		156		149	*	111	*	213	*	427	*	71	*	5		0		298	*	596	*	99	*	7		0		212	297	408		569
V1 + 2	746		419		96		278		663	-	229	-	345		179	*	377		162	+					168	*	466	*	106	*	5		1		225	*	625	*	142	*	7		1		167	224	460		617
V1	710		408		94		276		676	-	230	-	341		296		383		160		164		114		147	*	483	*	71	*	8		1		208	*	680	*	100	*	11		1		147	208	477		672
V1 + 14	851		382		90		264		691	-	236	-	341		487		355	-	153		128		111		228	*	544	*	73	*	6		0		268	*	639	*	86	*	7		0		227	267	532		625
SCREENING	918		453		96		289		638	-	212	-	332		284		352	-	156		130		111		121	*	666	*	113	*	17		1		132	*	725	*	123	*	19		1		120	131	647		704
V1 + 2	1163	*	450		92		270		600	-	204	-	341		124	*	340	-	160						180	*	819	*	101	*	61	*	2	*	155	*	704	*	87	*	52	*	2	*	179	154	801	*	689
V1	1282		447		91		273		611	-	204	-	333		291	*	346	-	160		137	*	111	*	187	*	905	*	157	*	31		2		146	*	706	*	122	*	24		2		187	146	872		680
V1 + 14	901		440		88		268		609	-	200	-	328		289	*	356	-	167	+	124	*	101	*	152	*	583	*	75	*	89		2		169	*	647	*	83	*	99		2		152	169	572		635
SCREENING	1224		480		100		298		621	-	208	-	336		504	*	407		188	+	137	*	108	*	293	*	757	*	153	*	19		2		239	*	618	*	125	*	16		2		293	239	738		602
V1 + 2	1838	+	484		96		290		599	-	198	-	331		586		436		216	+	135		105		584	*	1007	*	225	*	19		3		318	*	548	*	122	*	10		2		583	317	993		540
V1	1851	*	487		97		288		591	-	199	-	337		178	*	423		211	+					582	*	1024	*	230	*	13	*	2	*	315	*	553	*	124	*	7	*	1	*	580	314	1011	*	546
V1 + 14	1471	*	474		95		289		610	-	200	-	329		173	*	424		198	+					445	*	858	*	147	*	19	*	2	*	303	*	583	*	100	*	13	*	1	*	443	302	830	*	564
SCREENING	847		493		96		287		582	-	195	-	334		355		400		203	+	110		101		264	*	468	*	82	*	32		1		311	*	553	*	97	*	38		1		263	310	463		547
V1 + 2	1034		453		87		262		578	-	192	-	332		394		383		187	+	109		98		500	*	420	*	94	*	18		2		484	*	406	*	91	*	17		2		500	484	410		396
V1	733		450		93		265		589	-	207	-	351		383		391		187	+	113		96		194	*	462	*	54	*	22		1		265	*	630	*	74	*	30		1		194	265	454		619
V1 + 14	897		456		90		276		605	-	197	-	326		313		381		179	+	105		97		339	*	472	*	65	*	20		1		379	*	526	*	72	*	22		1		338	378	460		513
SCREENING	1016		491		104		303		617	-	212	-	343		568		365	-	172	+	113		101		386	*	436	*	94	*	96	+	4		380	*	429	*	93	*	94		4		385	379	423		416
V1 + 2	1495		482		103		298		618	-	214	-	346		495		383		181	+	113		96		643	*	606	*	101	*	143	+	2		430	*	405	*	68	*	96		1		642	429	598		400
V1	1325		489		104		303		620	-	213	-	343		584		379		174	+	106		98		478	*	609	*	104	*	132	+	2		360	*	460	*	78	*	100		2		477	359	598		452
V1 + 14	966		468		103		302		645	-	220	-	341		549		393		174	+	107		99		329	*	500	*	67	*	68	+	2		341	*	518	*	69	*	70		2		328	340	490		508
SCREENING	1053		427		109		303		710	-	255	-	360		474	+	329	-	130		99		95		441	*	518	*	72	*	20		2		419	*	492	*	68	*	19		2		440	418	515		489
V1 + 2	851		439		113		313		713	-	257	-	361		348		339	-	134		101		94		338	*	418	*	68	*	26		1		397	*	491	*	80	*	31		1		337	396	415		487
V1	822		408		104		290		711	-	255	-	359		342		331	-	130		98		95		314	*	441	*	51	*	15		1		383	*	536	*	62	*	18		1		314	383	434		527
V1 + 14	859		416		109		307		738	-	262		355		405	+	348	-	131		98		93		385	*	403	*	54	*	15		2		449	*	469	*	63	*	17		2		384	448	396		461
SCREENING	1180		471		102		303		643	-	217	-	337		457		425		188	+	97		95		858	*	234	*	80	*	5		3		727	*	198	*	68	*	4		3		856	725	218		184
V1 + 2	783		475		104		305		642	-	219	-	341		549		420		192	+	92		88	-	151	*	523	*	79	*	27		3		193	*	668	*	101	*	34		4		151	193	479		612
V1	395	-	444		98		289		651	-	221	-	339		491		431		185	+	89	-	91		61	*	266	*	62	*	5		1		154	*	673	*	157	*	13		3		61	154	251		635
V1 + 14	1036		467		106		307		657	-	227	-	345		467		426		180	+	101		91		564	*	376	*	78	*	17		1		545	*	363	*	75	*	16		1		562	543	348		336
SCREENING	1328		485		108		311		641	-	223	-	347		633		441		193	+	101		92		414	*	720	*	147	*	46		1		311	*	542	*	111	*	35		1		412	309	690		519
V1 + 2	1215		475		103		299		629	-	217	-	344		628		444		203	+	104		95		269	*	817	*	88	*	40		1		222	*	672	*	72	*	33		1		268	221	804		661
V1	1244	*	493		106		310		629	-	215	-	342		254	*	436		205	+	168	*	106	*	270	*	761	*	156	*	56	*	1	*	217	*	612	*	125	*	45	*	1	*	269	216	751	*	604
V1 + 14	1678		510		115		335		657	-	225	-	343		685		452		198	+	105		99		384	*	1100	*	138	*	55		1		228	*	656	*	82	*	33		1		382	227	1070		638
SCREENING	1081		476		95		274		576	-	200	-	347		262	*	399		201	+	129	*	98	*	164	*	689	*	189	*	38		1		152	*	637	*	175	*	35		1		162	150	663		613
V1 + 2	949		444		88		252		568	-	198	-	349		455		406		206	+	136		98		249	*	536	*	106	*	57		1		262	*	565	*	112	*	60		1		248	261	528		557
V1	1185		492		95		279		567	-	193	-	341		428		402		210	+	126		97		181	*	821	*	113	*	69		1		153	*	693	*	95	*	58		1		181	153	783		661
V1 + 14	1194		453		89		265		585	-	196	-	336		569		394		195	+	112		98		225	*	771	*	115	*	82		1		188	*	646	*	96	*	69		1		224	187	746		625
SCREENING	1048		491		105		300		611	-	214	-	350		338		381		180	+	96		89	-	164	*	741	*	123	*	18		2		157	*	707	*	117	*	17		2		163	156	719		686
V1 + 2	981		488		101		290		594	-	207	-	348		400		372		178	+	106		97		157	*	715	*	92	*	15		2		160	*	729	*	94	*	15		2		157	160	702		716
V1	1526		493		103		297		602	-	209	-	347		246	*	383		184	+	130	*	98	*	350	*	1029	*	113	*	22		12		230	*	674	*	74	*	14		8		349	229	1006		659
V1 + 14	892		476		102		295		620	-	214	-	346		417		404		185	+	98		91		169	*	646	*	64	*	11		2		190	*	724	*	72	*	12		2		168	189	631		707
SCREENING	986		554		106		317		572	-	191	-	334		630		412		215	+	112		95		235	*	627	*	112	*	11		1		238	*	636	*	114	*	11		1		235	238	609		618
V1 + 2	1002		577		106		319		553	-	184	-	332		476	*	409		227	+					143	*	740	*	104	*	13		2		142	*	739	*	104	*	13		2		143	142	727		726
V1	1187		447		110		308		689	-	246	-	357		277	*	380		244	+	140	*	103	*	302	*	730	*	131	*	22		2		254	*	615	*	110	*	19		2		301	253	720		607
V1 + 14	1275		534		101		308		577	-	189	-	328		717		402		211	+	126		102		324	*	837	*	96	*	17		1		255	*	656	*	75	*	13		1		323	254	811		636
SCREENING	1128	*	469		99		293		625	-	211	-	338		205	*	420		192	+	134	*	96	*	353	*	637	*	121	*	15	*	2	*	313	*	565	*	107	*	13	*	2	*	351	311	624	*	553
V1 + 2	762		429		89		269		627	-	207	-	331		474		419		188	+	105		94		291	*	360	*	102	*	9		0		382	*	472	*	134	*	12		0		291	382	352		462
V1	962		465		96		291		626	-	206	-	330		477		429		194	+	108		94		261	*	571	*	118	*	11		1		271	*	594	*	123	*	11		1		261	271	564		587
V1 + 14	777		440		94		285		648	-	214	-	330		474		410		186	+	98		92		195	*	483	*	89	*	10		0		250	*	622	*	115	*	13		0		195	250	462		595
V2 + 2	527		455		130		371		815		286		350		296		370		130		127		107		257	*	186	*	59	*	24		1		487	*	353	*	112	*	46		2		256	485	177		336
V2 + 2	558		401		113		323	-	805		282		350		273		411		144		133		116		236	*	233	*	51	*	37		1		423	*	418	*	91	*	66		2		235	421	230		413
V2 + 2	586		418		124		363		868		297		342		391		391		127		86	-	86		171	*	289	*	69	*	54		3		292	*	493	*	118	*	92		5		171	292	283		483
V2 + 2	541		442		120		349	-	790		271		344		488	+	355		127		91		87		205	*	270	*	42	*	21		3		378	*	499	*	78	*	39		6		205	378	268		495
V2 + 2	599		452		105	-	314	-	695	-	232		334		560	+	348	-	143		88	-	92		302	*	241	*	44	*	9		3		505	*	402	*	73	*	15		5		301	503	236		394
V2 + 2	881		441		104	-	299	-	678	-	236		348		380		349	-	149		118		104		364	*	388	*	81	*	44		4		413	*	440	*	92	*	50		5		363	412	381		432
V2 + 2	442		386		114		324	-	839		295		352		304		384		128		90		89		164	*	159	*	46	*	71		2		370	*	360	*	104	*	161	+	5		163	368	147		333
V2 + 2	942	+	489		119		336	-	687	-	243		354		344		379		154		130		109		312	*	436	*	108	*	85	+	1		331	*	463	*	115	*	90		1		312	331	429		456
V2 + 2	787		459		120	-	343	-	747		261		350		405	+	367		138		119		103		231	*	420	*	88	*	44		4		293	*	534	*	112	*	56		5		231	293	411		523
V2 + 2	726		531		99		302		569	-	186	-	328		294	*	356	-	182	+	136	*	103	*	298	*	294	*	88	*	45	+	1		411	*	405	*	121	*	62	+	1		297	410	283		390
V2 + 2	807		475		123	-	348	-	733		259		353		304		377		146		124		106		341	*	294	*	74	*	97	+	1		423	*	364	*	92	*	120		1		340	422	283		350
V2 + 2	621		489		119	-	353	-	722		243		337		224	*	375		146		174	*	125	*	180	*	351	*	43	*	44		3		290	*	565	*	69	*	71		5		180	290	343		552
V2 + 2	677		526		131		374	-	711		249		350		317		373		149		105		98		379	*	161	*	69	*	67		1		560	*	238	*	102	*	99		1		378	559	156		231
V2 + 2	851		460		118	-	343	-	746		257		344		300		365		137		147		119		477	*	232	*	84	*	57		1		560	*	273	*	99	*	67		1		476	559	229		269
V2 + 2	666		437		123		354	-	810		281		347		456	+	359		126		108		98		227	*	323	*	53	*	60		3		340	*	485	*	80	*	90		5		226	338	315		473
V2 + 2	624		523		123	-	351	-	671	-	235		350		281		358		149		128		107		157	*	363	*	61	*	41		2		251	*	582	*	98	*	66		3		157	251	357		572
V2 + 2	312	-	480		112	-	314	-	654	-	233		357		315		384		164	+	111		100		113	*	153	*	32	*	13		1		362	*	490	*	103	*	42		3		113	362	149		477
V2 + 2	913	+	474		123	-	355	-	749		259		346		417	+	376		142		106		95		638	*	168	*	87	*	18		2		699	*	184	*	95	*	20		2		635	696	164		180
V3	548		611		143		421		689	-	234		340		224		365		157		140		115		238	*	261	*	31	*	17		1		434	*	476	*	57	*	31		2		238	434	258		471
V3	862		409		117		341	-	834		286		343		172		468		155		157		121		429	*	349	*	55	*	27		2		498	*	405	*	64	*	31		2		428	497	344		399
V3	760		432		113		317	-	734		262		356		213		388		149		139		110		247	*	427	*	68	*	16		2		325	*	562	*	89	*	21		3		247	325	422		555
V3	565		629		153		420		668	-	243		364	+	252		334	-	145		101		96		263	*	235	*	52	*	13		2		465	*	416	*	92	*	23		4		262	463	233		412
V3	670		555		161	*	430		775		290	*	374	*	268		361		130		120		101		418		199		45		6		2		624		297		67		9		3		418	624	197		294
V3	548		540		157		438		811		291		358		259		360		124		96		93		206		227		63		50		2		376		414		115		91		4		205	374	225		410
V3	589		595		133		407		684	-	224	-	327		207	*	361		151		183	*	122	*	250		264		40		33		2		425		448		68		56		3		249	423	262		445
V3	771		502		143		422		841		285		339		256		344	-	117		111		101		315	*	318	*	55	*	82	+	1		410	*	412	*	71	*	106		1		314	409	314		407
V2	826	*	495		97		286		578	-	196	-	339		554	*	388		192	+	131	*	103	*	196	*	546	*	74	*	9	*	1	*	237	*	661	*	90	*	11	*	1	*	194	235	534	*	646
V2	1222	*	482		103		314		651	-	214	-	328		278	*	361	-	157		103	*	96	*	217	*	844	*	140	*	19	*	2	*	176	*	691	*	115	*	16	*	2	*	215	174	816	*	668
V2	1090		474		99		281		593	-	209	-	352		483		382		185	+	135		106		200	*	737	*	95	*	56		2		184	*	676	*	87	*	51		2		199	183	720		660
V2	1013	*	417		97		294		705	-	233	-	330		310	*	406		163	+	129	*	109	*	193	*	665	*	141	*	13	*	1	*	191	*	656	*	139	*	13	*	1	*	192	190	648	*	639
V2	731	*	534		99		289		541	-	185	-	343		434	*	391		217	+					166	*	487	*	62	*	14	*	2	*	227	*	666	*	85	*	19	*	3	*	165	226	468	*	640
V2	1177		467		87		272		582	-	186	-	320		370	*	375		183	+	161	*	104	*	203	*	752	*	143	*	77		2		173	*	639	*	121	*	65		2		202	172	723		614
V2	1299		415		94		284		684	-	227	-	331		465		461		189	+	101		100		312	*	799	*	142	*	44	+	2		240	*	615	*	109	*	34		2		311	239	782		602
V2	596		491		112		320		652	-	228	-	350		440		380		164	+	107		97		188	*	327	*	65	*	15		1		315	*	549	*	109	*	25		2		187	313	306		514
V2	678		392		111		315		804	-	283		352		133		369	-	131		107		98		227	*	344	*	48	*	57	+	2		335	*	507	*	71	*	84		3		226	334	339		500
V2	911		434		106		301		694	-	244	-	352		535		346	-	141		94		91		475	*	330	*	79	*	25		2		522	*	362	*	87	*	27		2		474	521	321		352
V2	738		470		121		348		740	-	257	-	348		424	+	368	-	141		101		94		252	*	377	*	51	*	56	+	2		341	*	511	*	69	*	76	+	3		252	341	369		500
V2	642		407		115		317		779	-	283		363		356		347	-	126		103		95		152	*	379	*	48	*	60	+	3		237	*	590	*	75	*	93		5		152	237	369		574
V2	1099		481		111		324		674	-	231	-	343		493		344	-	146		91		90		327	*	621	*	108	*	41	+	2		298	*	565	*	98	*	37		2		327	298	611		556
V2	972		479		119		347		724	-	248	-	343		409		357	-	138		100		96		284	*	557	*	84	*	44	+	3		293	*	573	*	86	*	45		3		283	292	550		566
V2	674		479		99		292		610	-	207	-	339		585		350	-	163	+	91		92		312	*	258	*	65	*	38		1		464	*	383	*	96	*	56		1		312	464	246		365
V2	839		456		100		287		629	-	219	-	348		483		332	-	149		99		96		184	*	492	*	65	*	96	+	2		221	*	586	*	77	*	114		2		184	221	481		573
V1 + 56	599		516		98		309		599	-	190	-	317		410		339	-	160		87	-	84	-	131	*	346	*	113	*	8		1		218	*	578	*	189	*	13		2		130	216	328		548
V1 + 56	1032		439		109		328		747	-	248	-	332		542		379		143		94		87	-	236	*	691	*	77	*	27		1		228	*	670	*	75	*	26		1		236	228	668		648
V1 + 56	1185	*	426		94		293		688	-	221	-	321		260	*	351	-	144		94	*	94	*	327	*	717	*	93	*	47	*	1	*	276	*	605	*	78	*	40	*	1	*	325	274	708	*	597
V2	738		399		119		346	-	867		298		344		443	+	394		127		89	-	87		251		367		72		47		1		340		497		98		64		1		251	340	365		494
V2	760		386		113		324	-	839		293		349		396		382		128		90		89		312	*	309	*	66	*	71		2		410	*	407	*	87	*	93		3		311	409	305		402
V2	642		434		124		354	-	816		286		350		347		368		129		126		109		405	*	179	*	48	*	10		0		630	*	279	*	75	*	16		0		405	630	176		274
V2	504		489		122	-	350	-	716		249		349		372		386		151		99		94		163	*	253	*	38	*	49		1		324	*	502	*	75	*	97		2		163	324	249		494
V2	782		441		104	-	301	-	683	-	236		346		432	+	363		150		104		100		400	*	277	*	54	*	49		2		511	*	354	*	69	*	63		3		400	511	274		350
V2	738		458		116	-	342	-	747		253		339		331		362		136		115		104		291	*	362	*	62	*	21		2		394	*	491	*	84	*	28		3		290	393	358		486
V2	595		478		115	-	346	-	724		241		332		239		379		146		173		127		191		338		28		37		1		321		568	+	47		62		2		191	321	337		566
V2	753		534		124	-	358	-	670	-	232		346		271		362		150		133		113		311	*	313	*	81	*	45		3		412	*	416	*	108	*	60		4		310	411	303		403
V2	719		501		129		366	-	731		257		352		287		379		146		132		110		230	*	293	*	65	*	130	+	1		320	*	408	*	90	*	181	+	1		230	320	286		398
V2	555		389		109	-	316	-	812		280		345		262		401		138		142		121		161		271		61		60		2		290		488		110		108		4		161	290	269		484
V2	521		461		124		361	-	783		269		343		539	+	344	-	124		89	-	87		158	*	312	*	37	*	11		3		303	*	599	*	71	*	21		6		158	303	309		593
V2	901		492		118		338	-	687	-	240		349		366		375		154		116		101		429	*	339	*	74	*	57		2		477	*	376	*	82	*	63		2		428	476	330		366
V2	905		421		119		343	-	815		283		347		463	+	356		125		113		101		332	*	430	*	76	*	65		2		367	*	475	*	84	*	72		2		331	366	426		471
V2	525		462		107	-	304	-	658	-	232		352		366		382		164	+	111		101		227	*	250	*	37	*	10		1		433	*	476	*	70	*	19		2		227	433	247		470
V2	740		564	+	106		322		571	-	188	-	329		371	*	356	-	189	+	162	*	111	*	347	*	304	*	56	*	32		1		469	*	411	*	76	*	43		1		346	468	295		399
V2	463		431	-	112	-	329	-	763		260		340		404	+	387		143		115		103		224	*	163	*	47	*	26		3		484	*	352	*	102	*	56		6		223	482	159		343
V2	590		472		121	-	349	-	739		256		347		298		359		136		148		118		289	*	192	*	55	*	52		2		491	*	325	*	93	*	88		3		288	489	189		320
V2	591		441		102	-	312	-	707		231		327		646	+	352		142		97		95		252	*	284	*	46	*	7		2		426	*	481	*	78	*	12		3		252	426	281		476
V1 + 14S	566		447		118		327		732	-	264		361		151		352	-	136		104		99		228	*	251	*	84	*	2		1		403	*	443	*	148	*	4		2		228	403	244		431
V1 + 14S	640		456		124		362		794		272		343		353		348	-	124		97		94		456	*	119	*	57	*	6		2		713	*	186	*	89	*	9		3		456	713	115		180
V1 + 14S	885		437		103	-	306	-	700	-	236		337		216		335	-	136		104		107		668	*	177	*	40	*	0	*	0		755	*	200	*	45	*	0	*	0		666	753	170		192
V2 + 14	2275	*	487		99		274		563	-	203	-	361		505	*	367	-	196	+	126	*	104	*	1227	*	798	*	240	*	8	*	2	*	539	*	351	*	105	*	4	*	1	*	1225	538	790	*	347
V2 + 14	938		483		92		270		559	-	190	-	341		610	*	390		211	+	122	*	102	*	444	*	428	*	62	*	3		1		474	*	456	*	66	*	3		1		444	474	417		444
V2 + 14	895		393		88		265		674	-	224	-	332		689		391		161	+	114		99		184	*	609	*	88	*	13		1		206	*	680	*	98	*	15		1		184	206	602		672
V2 + 14	788		556		101		301		541	-	182	-	336		674	*	415		230	+					225	*	452	*	73	*	37		1		285	*	574	*	93	*	47		1		224	284	435		552
V2 + 14	1098		471		81		265		563	-	172	-	306	-	548	*	381		198	+	130	*	108	*	176	*	723	*	99	*	98		2		161	*	658	*	90	*	89		2		176	161	711		647
V3 + 14	539		439		124		358	-	815		282		346		226		395		137		128		108		338		151		34		15		1		627		280		63		28		2		338	627	151		280
V2 + 14	946		467		96		296		634	-	206	-	324		472		364	-	160		87	-	84	-	222	*	583	*	91	*	48		2		235	*	616	*	96	*	51		2		222	235	575		608
V2 + 14	1089		418		92		278		665	-	220	-	331		375		440		187	+	115		95		257	*	665	*	129	*	37		1		236	*	611	*	118	*	34		1		257	236	659		605
V3 + 14	965	+	493		136		397		805		276		343		269		352		123		111		98		607	+	235		58		63		2		629		244		60		65		2		607	629	233		242
V3 + 14	488		550		156		432		785		284		361		290		361		126		92		87		200		190		45		51		2		410		389		92		105		4		200	410	190		389
V3 + 14	371		588		139		389		662	-	236		357		211		340	-	148		104		92		144		179		36		11		1		388		482		97		30		3		144	388	178		479
V3 + 14	408		567		124	-	385	-	679	-	219	-	322		203		377		158		160		113		133		207		37		29		2		326		507		91		71		5		133	326	206		505
V3 + 14	732		404		114		330	-	817		282		345		204		452		155		154		122		395		242		48		45		2		539		331		66		61		3		395	539	241		330
V3 + 14	508		532		152	*	408		767		286	*	373	*	296		373		135		115		100		306		156		39		6		1		602		307		77		12		2		306	602	155		305
V3 + 14	542		585		135		394		674	-	231		343		261		363		156		157		120		239		259		20		23		1		441		478		37		42		2		239	441	258		476
V2 + 14	557	*	459		111	*	298		649	-	242	*	372	*	560		361	-	157		102		96		213	*	262	*	47	*	27	*	8	*	384	*	470	*	84	*	48	*	14	*	213	384	260	*	466
V2 + 14	863		512		104		308		602	-	203	-	338		510		348	-	166	+	95		90		428	*	276	*	123	*	35		1		495	*	320	*	143	*	41		1		428	495	267		310
V2 + 14	931		481		115		336		699	-	239	-	342		316		334	-	133		113		104		281	*	560	*	54	*	34		2		301	*	602	*	58	*	37		2		281	301	557		599
V2 + 14	802		426		102		293		688	-	239	-	348		399		355	-	144		98		92		414		293		70		23		2		517		365		87		29		2		414	517	291		363
V2 + 14	619		410		115		325		793	-	280		354		221		369	-	131		168		119		330		173		66		49	+	1		533		279		107	+	79		2		330	533	171		276
V2 + 14	713		450		116		326		724	-	258	-	356		206		370		144		109		102		121	-	365		56		170	+	1		170	-	512	+	79		238	+	1		121	170	363		509
V2 + 14	1110		475		107		310		653	-	225	-	345		462		339	-	146		99		92		332	*	596	*	123	*	57	+	2		299	*	537	*	111	*	51		2		331	298	586		528
V2 + 14	930		485		103		303		625	-	212	-	340		426		348	-	157		116		101		230	*	531	*	43	*	124	+	2		248	*	571	*	46	*	133		2		230	248	527		567
V2 + 14	839		648	+	117		483	+	745	-	181	-	242	-	712		356	-	147		112		95		306	*	402	*	83	*	46	+	2		365	*	479	*	99	*	55		2		306	365	396		472
V3 + 14	796		408		104	-	298	-	730		255		349		248		383		147		125		108		306	*	404	*	71	*	13		2		384	*	508	*	89	*	16		3		306	384	400		503
V2 + 14	745		406		115		334	-	823		283		344		577	+	374		128		90		87		393		243		66		40		3		527		326		89		54		4		393	527	241		323
V2 + 14	613		428		120		341	-	797		280		352		294		364		128		129		108		380	*	186	*	36	*	10		1		620	*	303	*	59	*	16		2		380	620	183		298
V2 + 14	527		424	-	106	-	308	-	726		250		344		459	+	359		138		106		96		304		142		48		30		3		577		269		91		57		6		304	577	141		267
V2 + 14	444		400		109	-	318	-	795		273		343		290		388		138		151		120		145		212		41		44		2		327		477		92		99		5		145	327	211		475
V2 + 14	1282	+	494		116		333	-	674	-	235		348		340		383		162	+	120		101		932	+	243		99	+	6		2		726	+	190	-	77		5		2		932	726	241		188
V2 + 14	707		415		95	-	276	-	665	-	229		344		474	+	345	-	148		112		98		333	*	271	*	50	*	50		3		471	*	383	*	71	*	71		4		333	471	268		379
V2 + 14	516		449		118		343	-	764		263		344		442	+	344	-	126		101		92		194		271		34		15		2		376		525		66		29		4		193	374	270		523
V2 + 14	635		470		117		337	-	717		249		347		462	+	350		138		121		103		217	*	339	*	57	*	20		2		342	*	534	*	90	*	31		3		217	342	336		529
V2 + 14	712		441		110	-	319	-	723		249		345		333		349	-	136		147		118		450		170		53		38		1		633		239		74		53		1		450	633	168		236
V2 + 14	567		505		113	-	331	-	655	-	224	-	341		300		366		157		138		113		151		330		57		28		1		266	-	582	+	101		49		2		151	266	328		578
V2 + 14	664		504		122	-	351	-	696	-	242		348		402	+	375		151		106		95		281	*	250	*	42	*	90	+	1		422	*	377	*	63	*	136		2		281	422	245		369
V2 + 14	653		409		121		344	-	841		296		352		409	+	380		126		97		90		275		267		69		40		2		421		409		106		61		3		275	421	266		407
V2 + 14	613		505		127		359	-	711		251		354		254		374		149		147		110		167	*	241	*	41	*	163	+	1		272	*	393	*	67	*	266	+	2		167	272	237		386
V2 + 14	457		453		103	-	290	-	640	-	227	-	355		443	+	376		163	+	119		105		186		213		44		13		1		408		466		96		28		2		186	408	211		462
V2 + 14	776		564		103	-	312	-	553	-	183	-	330		394	*	368		198	+	144	*	106	*	374	*	298	*	54	*	49		1		482	*	384	*	70	*	63		1		374	482	295		380
V2 + 14	429		433		98	-	298	-	688	-	226	-	329		275		356		145		104		105		110	*	271	*	36	*	11		1		256	*	632	*	84	*	26		2		110	256	268		625
V2 + 14	645		468		109	-	329	-	703		233		331		313		361		145		157		118		189		382	+	35		37		2		294		592	+	54		57		3		189	294	381		590
V2 + 14	768		412		116		327	-	794		282		355		393		360		127		119		102		324		330		56		56		2		421		430		73		73		3		324	421	328		427
V2 + 7S	1405	+	504		119		336	-	667	-	236		354		337		377		158		126		101		992	*	267	*	141	*	4	*	1		706	*	190	*	100	*	3	*	1		992	706	264		188
V2 + 7S	724		494		113		326		660	-	229	-	347		598		384		166	+	100		95		316	*	272	*	80	*	55	+	1		437	*	376	*	110	*	76		1		316	437	261		361
V2 + 7S	488		392		111		317		809	-	283		350		277		376		132		99		98		127	*	262	*	45	*	53	+	1		260	*	537	*	92	*	109		2		127	260	256		525
V2 + 7S	478		467		108	-	305	-	653	-	231		354		366		380		163	+	106		97		163	*	268	*	35	*	11		1		341	*	561	*	73	*	23		2		163	341	264		553
V3 + 2	628		572		127		395		691	-	222	-	322		179	*	368		148		160	*	114	*	314	*	243	*	41	*	29		1		500	*	387	*	65	*	46		2		314	500	240		382
V3 + 2	637		424		111		314	-	741		262		354		211		388		149		135		107		186	*	365	*	63	*	20		3		292	*	573	*	99	*	31		5		186	292	359		564
V3 + 2	694		408		117		339	-	831		287		345		176		461		153		140		119		355	*	268	*	48	*	20		3		512	*	386	*	69	*	29		4		355	512	265		382
V3 + 2	626		619		144		423		683	-	233		340		219		366		152		161		117		204	*	350	*	45	*	25		2		326	*	559	*	72	*	40		3		204	326	347		554
V3 + 2	484		532		155	*	415		780		291	*	373	*	235		359		129		110		99		244		162		62		13		3		504		335		128		27		6		243	502	160		331
V3 + 2	573		550		161		441		802		293		365	+	250		355		124		93		90		259	*	214	*	56	*	43		1		452	*	373	*	98	*	75		2		258	450	211		368
V3 + 2	454		608		146		406		668	-	240		360		214		332	-	143		104		94		195		200		47		10		2		429		441		104		22		4		195	429	198		437
V3 + 2	887	*	506		141		413		816		279		341		89	*	343	-	119		118	*	105	*	464	*	237	*	77	*	106	*	3	*	523	*	267	*	87	*	120	*	3	*	463	522	234	*	264
V3 + 2	477		457		132		382		836		289		346		192		401		136		132		111		257		153		41		25		1		539		321		86		52		2		257	539	152		319
V2 + 2	869		415		96		292		704	-	231	-	329		357		395		159		112		104		227	*	535	*	99	*	7		1		261	*	616	*	114	*	8		1		227	261	519		598
V2 + 2	1223		468		91		269		575	-	194	-	338		460	*	381		189	+	127	*	103	*	546	*	520	*	154	*	1		2		446	*	425	*	126	*	1		2		545	445	498		407
V2 + 2	640		381		110	*	299		785	-	289	*	368	*	321		350	-	127		100		94		166	*	321	*	74	*	77	+	2		259	*	502	*	116	*	120		3		166	259	313		489
V2 + 2	1205		474		98		279		589	-	207	-	351		415		382		186	+	139		102		257	*	744	*	130	*	72		2		213	*	617	*	108	*	60		2		256	212	727		603
V2 + 2	1152		474		86		274		578	-	181	-	314		432	*	370		185	+					209	*	677	*	197	*	68		1		181	*	588	*	171	*	59		1		208	180	648		563
V2 + 2	827		453		118		336		742	-	260		351		392		369	-	140		104		96		311	*	396	*	54	*	64	+	2		377	*	479	*	65	*	77	+	2		309	375	392		474
V2 + 2	799		501		109		316		631	-	218	-	345		462		344	-	155		121		103		208	*	467	*	54	*	67	+	3		260	*	584	*	68	*	84		4		208	260	458		573
V2 + 2	1294		463		96		302		652	-	207	-	318		538		364	-	156		96		91		363	*	773	*	131	*	21		6		281	*	597	*	101	*	16		5		362	280	742		573
V2 + 2	668		451		110		311		690	-	244	-	354		524		348	-	142		96		92		245	*	329	*	69	*	23		2		367	*	493	*	103	*	34		3		243	364	322		483
V2 + 2	1013		484		112		327		676	-	231	-	343		480		345	-	146		96		91		248	*	578	*	125	*	58	+	4		245	*	571	*	123	*	57		4		247	244	563		556
V2 + 2	540		386		110		314		813	-	285		350		75	-	386		135		105		107		188	*	252	*	70	*	28		2		347	*	467	*	130	*	52		4		187	345	245		454
V2 + 2	814		550		101		300		545	-	184	-	337		743	*	392		219	+	156	*	103	*	162	*	546	*	72	*	33		1		199	*	671	*	88	*	41		1		161	198	531		653
V2 + 2	779		514		107		315		613	-	208	-	340		488		355	-	167	+	102		97		288	*	332	*	97	*	61	+	1		370	*	426	*	125	*	78		1		287	369	305		391
V2 + 2	1122		482		120		350		726	-	249	-	343		421		361	-	140		114		102		342	*	621	*	97	*	60	+	2		306	*	553	*	86	*	53		2		341	305	613		546
V2 + 2	1161		415		92		283		682	-	222	-	325		624		451		184	+	89	-	88	-	274	*	750	*	102	*	33		2		236	*	646	*	88	*	28		2		273	235	725		624
V2 + 2	435	-	483		108		415		859	-	224	-	260	-	444		644	+	217	+	113		103		156	*	191	*	48	*	35	*	5	*	360	*	439	*	110	*	80	*	11	*	153	353	188		432
V2 + 14S	448	-	505		107		310		614	-	212	-	345		432		341	-	156		109		97		122	*	217	*	75	*	33		1		273	*	484	*	167	*	74		2		122	273	210		468
V2 + 14S	489		382	-	105	-	306	-	801		275		343		255		408		144		168		123		141		265		38		43		2		288		542		78		88		4		141	288	264		540
V2 + 14S	728		519		105		308		593	-	202	-	341		483		333	-	157		101		91		304	*	237	*	123	*	62	+	2		417	*	326	*	169	*	85		3		303	416	228		314
V3	776	*	452		130		378		836		288		344		135	*	399		135		146	*	124	*	485	*	232	*	33	*	26	*	0	*	624	*	299	*	43	*	34	*	0	*	484	623	229	*	295
V1 + 28S	1451		552		96		291		527	-	174	-	330		348	*	345	-	199	+					172	*	1149	*	129	*	0		1		118	*	792	*	89	*	0		1		171	117	1129		778
V1 + 14S	909		448		117		326		728	-	261		359		313		348	-	134		106		100		719	*	103	*	84	*	2	*	1		792	*	113	*	92	*	2	*	1		715	788	95		104
V2 + 14S	482		469		121	-	357	-	761		258		339		311		375		138		118		106		299		129		39		14		1		620		268		81		29		2		299	620	127		264
V1 + 14S	1129		451		88		260		576	-	195	-	338		305	*	382		188	+	160	*	104	*	251	*	670	*	193	*	14		1		223	*	593	*	171	*	12		1		250	222	634		561
V3	602		479		122		365		762		255		334		374		397		146		110		101		322		195		57		24		4		534		324		95		40		7		321	532	193		321
V2	1166		591		100		295		499	-	169	-	339		398	*	373		227	+					163	*	922	*	80	*	0		1		139	*	791	*	69	*	0		1		163	139	912		782
V3	651		398	-	108	-	304	-	764		271		355		327		361		135		130		111		367	*	204	*	72	*	7		1		563	*	313	*	111	*	11		2		367	563	199		305
V3	399		428	-	85	-	262	-	612	-	199	-	324		308		356		166	+	122		101		152		177		39		29		2		380		444		98		73		5		152	380	175		439
V3	741		395	-	111	-	315	-	797		281		352		487	+	330	-	117		97		90		327		309		70		31		4		442		417		94		42		5		326	441	307		414
V3	491		444		122		343	-	773		275		356		334		387		142		129		109		199		218		42		31		1		405		444		86		63		2		199	405	217		442
V3	805		425	-	110	-	316	-	744		259		348		520	+	354		134		117		106		499		184		113	+	8		1		620		229		140		10		1		499	620	183		228
V3	476		404		107	-	299	-	740		265		358		280		395		149		135		113		186		239		34		16		1		391		502		71		34		2		186	391	238		500
V3	919	+	479		127		363	-	758		265		350		339		356		134		149		117		472	*	323	*	53	*	66		5		514	*	351	*	58	*	72		5		472	514	320		348
V3	872		468		129		365		780		276		353		447	+	330	-	120		112		96		373		376		68		53		2		428		431		78		61		2		373	428	374		429
V3	644		382	-	94	-	282	-	738		246		333		499	+	377		144		132		108		249	*	315	*	44	*	34		2		387	*	489	*	68	*	53		3		249	387	309		480
V3	604		500		114	-	331	-	662	-	228	-	344		402	+	377		174	+	138		114		344		186		61		12		1		569		308		101		20		2		344	569	185		306
V3	758		491		108	-	328	-	668	-	220	-	329		383	*	398		176	+	180	*	123	*	251		349	+	54		100	+	4		332		460		71		132		5		251	332	347		457
V3	462		507		114	-	322	-	635	-	225	-	354		340		312	-	139		144		115		175		213		54		19		1		379		461		117		41		2		175	379	211		457
V3	608		457		118	-	346	-	757		258		341		395		342	-	126		120		103		337		173		52		44		2		554		285		86		72		3		337	554	172		283
V3	587		488		110	-	329	-	674	-	225	-	334		339		356		148		148		120		262	*	255	*	40	*	28		2		447	*	434	*	68	*	48		3		262	447	251		427
V3	827		449		108	-	313	-	697	-	241		345		440	+	327	-	132		96		91		332	*	411	*	67	*	15		2		402	*	497	*	81	*	18		2		332	402	404		489
V3	535		478		121		359	-	751		253		337		426	+	365		138		125		107		148	*	319	*	54	*	13		1		277	*	596	*	101	*	24		2		148	277	315		589
V3	445		530		132		369		696	-	249		358		246		343	-	136		146		120		138		247		29		29		2		311		555	+	65		65		4		138	311	246		553
V1 + 28S	887		490		105		300		612	-	214	-	350		383		371		172	+	117		99		509	*	320	*	54	*	2		2		574	*	361	*	61	*	2		2		509	574	316		356
V2 + 14S	818		448		103	-	296	-	661	-	230		348		343		394		166	+	151		114		259	*	367	*	61	*	129	+	2		316	*	449	*	75	*	158	+	2		259	316	363		444
V1 + 28S	1248		500		92		282		564	-	184	-	326		248	*	359	-	191	+					419	*	558	*	256	*	13		2		336	*	447	*	205	*	10		2		419	336	541		433
V2 + 2	828		501		100		312		623	-	200	-	321		378		435		208	+	108		93		213	*	512	*	95	*	7		1		258	*	618	*	115	*	8		1		212	257	483		583
V2 + 2	1179		574		104		325		566	-	181	-	320		796	+	388		206	+	112		95		398	*	577	*	201	*	3		0		338	*	489	*	170	*	3		0		397	337	554		469
V3 + 2	886		535		157		456		852		293		344		199		366		121		151		115		657	+	151		65		12		1		742	+	170	-	73		14		1		655	740	149		168
V3 + 2	524		606		159		467		771		262		340		192		390		143		150		114		187	*	259	*	62	*	15		1		357	*	494	*	118	*	29		2		186	355	256		488
V3 + 2	895		468		128		381		814		274		336		371		377		130		96		94		622	*	156	*	89	*	25		3		696	*	174	*	99	*	28		3		621	695	153		171
V3 + 2	548		415		103	-	306	-	737		248		337		225		393		150		148		120		286	*	195	*	60	*	7		0		522	*	356	*	109	*	13		0		286	522	192		351
V3 + 2	363		526		132		398		757		251		332		178		364		136		139		118		137		170		48		6		2		377		468		132		17		6		137	377	168		462
V3 + 2	566		528		152		428		811		288		355		226		356		122		99		95		275	*	217	*	59	*	12		3		487	*	383	*	104	*	21		5		275	487	213		376
V3 + 2	492		544		168	*	459		844		309	*	366	*	279		348	-	115	-	93		93		194	*	199	*	59	*	36		4		395	*	404	*	120	*	73		8		194	395	196		398
V3 + 2	364		577		131		395		685	-	227	-	332		161	*	369		153		171	*	115	*	149	*	165	*	38	*	11		1		410	*	453	*	104	*	30		3		149	410	163		448
V3 + 2	511		573		154		438		764		269		352		223		377		139		115		102		262	*	169	*	48	*	29		3		512	*	331	*	94	*	57		6		262	512	167		327
V2 + 2	907		422		108		311		737	-	256	-	347		356		367	-	140		96		92		398	*	420	*	70	*	16		3		439	*	463	*	77	*	18		3		396	437	409		451
V2 + 2	1523		473		104		310		655	-	220	-	335		695		420		181	+	100		92		448	*	952	*	96	*	25		2		295	*	625	*	63	*	16		1		447	294	932		612
V2 + 2	600		406		103		303		746	-	254	-	340		467		357	-	135		92		90		186	*	310	*	57	*	44	+	3		310	*	517	*	95	*	73		5		185	308	299		499
V2 + 2	886		488		96		301		617	-	197	-	319		402		373		176	+	120		100		185	*	491	*	167	*	42		1		210	*	554	*	188	*	47		1		184	209	474		535
V2 + 2	862		465		107		320		688	-	230	-	334		456		359	-	146		107		97		291	*	455	*	88	*	26		2		338	*	528	*	102	*	30		2		290	337	443		514
V2 + 2	871		458		122		347		758	-	266		352		385		361	-	136		102		96		318	*	423	*	66	*	59	*	5		364	*	486	*	76	*	68	*	6		316	362	403		463
V2 + 2	986		450		88		261		580	-	196	-	337		404	*	386		192	+	148	*	102	*	164	*	611	*	136	*	74		1		166	*	620	*	138	*	75		1		160	162	571		579
V2 + 2	716		428		102		306		715	-	238	-	333		615		572	+	229	+	77	-	77	-	172	*	415	*	87	*	39		3		240	*	580	*	122	*	54		4		171	239	393		549
V2 + 2	1168		451		93		284		630	-	206	-	327		898	+	338	-	150		86	-	84	-	600	*	434	*	118	*	15		1		513	*	372	*	101	*	13		1		599	512	400		343
V2 + 2	1170		499		99		307		615	-	198	-	322		395	*	437		208	+	140	*	104	*	215	*	781	*	142	*	29		3		183	*	668	*	121	*	25		3		214	182	769		658
V2 + 2	737		468		91		279		596	-	194	-	326		344		359	-	169	+	115		100		256	*	384	*	64	*	31		2		347	*	521	*	87	*	42		3		255	346	370		502
V2 + 2	1017		501		109		324		647	-	218	-	336		735		390		171	+	100		93		332	*	501	*	87	*	96	+	1		326	*	493	*	86	*	94		1		331	325	494		486
V2 + 2	844		431		99		293		680	-	230	-	338		271	*	408		169	+	173	*	115	*	289	*	447	*	102	*	5		1		342	*	530	*	121	*	6		1		289	342	430		510
V2 + 2	1094	*	495		92		293		592	-	186	-	314		460	*	388		196	+					434	*	498	*	142	*	19	*	1	*	397	*	455	*	130	*	17	*	1	*	432	395	480	*	439
V2 + 2	1417		510		110		314		616	-	216	-	350		372		416		199	+	108		95		343	*	892	*	165	*	15		2		243	*	629	*	116	*	11		1		342	242	859		606
V2 + 2	1108		455		102		299		657	-	224	-	341		145		316	-	137		130		97		230	*	706	*	128	*	43		1		207	*	637	*	116	*	39		1		230	207	686		619
V2 + 2	1064		494		107		316		640	-	217	-	339		718		404		182	+	104		93		307	*	596	*	125	*	34		2		289	*	560	*	117	*	32		2		306	288	573		538
V3 + 2	646		369	-	91	-	282	-	764		247		323		510	+	389		147		112		103		174	*	351	*	49	*	70		2		270	*	543	*	76	*	108		3		174	270	347		537
V3 + 2	589		459		107	-	321	-	699	-	233		333		356		360		145		132		111		152	*	333	*	52	*	48		4		259	*	565	*	88	*	81		7		152	259	318		540
V3 + 2	577		423	-	85	-	270	-	638	-	201	-	315		340		377		169	+	119		99		261	*	228	*	56	*	30		2		453	*	395	*	97	*	52		3		261	453	224		388
V3 + 2	532		495		115	-	339	-	685	-	232		339		389		395		167	+	117		103		253	*	200	*	69	*	9		1		475	*	376	*	130	*	17		2		253	475	196		368
V3 + 2	711		442		107	-	318	-	719		242		336		429	+	341	-	133		92		90		276	*	357	*	56	*	20		2		388	*	502	*	79	*	28		3		276	388	348		489
V3 + 2	593		432	-	113	-	333	-	771		262		339		580	+	365		135		99		94		282	*	233	*	63	*	13		2		476	*	393	*	106	*	22		3		282	476	229		386
V3 + 2	743		447		123		356	-	796		275		346		293		398		143		122		105		409	*	217	*	82	*	34		1		551	*	292	*	110	*	46		1		409	551	210		283
V3 + 2	563		448		116		346	-	772		259		335		319		376		138		121		107		200	*	289	*	56	*	18		0		356	*	513	*	99	*	32		0		200	356	283		502
V3 + 2	793		445		99	-	302	-	679	-	222	-	328		321		401		166	+	145		105		341	*	267	*	72	*	109	+	4		430	*	337	*	91	*	137		5		341	430	254		321
V3 + 2	742		476		134		378		794		282		354		411	+	333	-	119		98		93		315	*	342	*	52	*	31		2		424	*	461	*	70	*	42		3		315	424	339		457
V2 + 2	1061		559		96		290		519	-	172	-	331		360	*	379		223	+					158	*	834	*	66	*	0		3		149	*	786	*	62	*	0		3		157	148	822		775
V3 + 2	455		433		108	-	326	-	753		249		331		291		397		149		119		106		170	*	233	*	31	*	20		1		374	*	512	*	68	*	44		2		170	374	230		505
V3 + 2	961	+	390	-	106	-	308	-	790		272		344		300		382		138		120		108		600	*	278	*	67	*	14		2		624	*	289	*	70	*	15		2		599	623	270		281
V3 + 2	519		504		128		362		718		254		354		235		350		138		129		111		181	*	273	*	33	*	29		3		348	*	526	*	64	*	56		6		181	348	267		514
V3 + 2	822		469		126		367	-	783		269		343		330		366		132		133		112		330	*	363	*	50	*	74		5		401	*	442	*	61	*	90		6		329	400	358		436
V3 + 2	435		478		125		376		787		262		332		266		399		145		117		102		196	*	156	*	59	*	21		3		450	*	359	*	136	*	48		7		195	448	153		352
V3 + 2	498		483		112	-	316	-	654	-	232		354		344		317	-	138		127		108		224	*	167	*	64	*	41		2		450	*	335	*	129	*	82		4		224	450	163		327
V3 + 2	491		464		124	-	367	-	791		267		338		390		360		127		104		95		232	*	171	*	45	*	40		3		473	*	348	*	92	*	81		6		232	473	168		342
V3 + 2	722		392	-	113	-	325	-	829		288		348		428	+	346	-	118		87	-	86		333	*	277	*	82	*	27		3		461	*	384	*	114	*	37		4		332	460	272		377
V2	1314	*	492		102		305		620	-	207	-	334		341	*	424		206	+	127	*	106	*	483	*	666	*	144	*	19	*	2	*	367	*	507	*	110	*	14	*	2	*	479	364	643	*	489
V2	1555		595		109		330		555	-	183	-	330		727	*	385		213	+	129	*	100	*	294	*	1078	*	162	*	19		2		190	*	693	*	104	*	12		1		293	189	1055		678
V3	560		546		168	*	455		833		308	*	369	*	275		342	-	113	-	97		91		272	*	209	*	43	*	31		5		486	*	373	*	77	*	55		9		272	486	206		368
V3	633		511		152		429		840		297		354		220		348	-	117		162		122		340		227		41		23		2		537		359		65		36		3		339	535	225		356
V3	464		592		155		454		767		262		341		186		383		141		146		117		141	*	255	*	55	*	12		1		303	*	550	*	119	*	26		2		140	301	253		546
V3	604		533		153		426		799		287		359		256		348	-	121		106		96		289	*	252	*	50	*	11		2		479	*	417	*	83	*	18		3		288	477	248		410
V3	395		590		134		398		675	-	227	-	337		174		356		151		162		125		179		169		31		15		1		453		428		78		38		3		179	453	167		423
V3	690		503		127		378	-	751		252		336		177		355		135		151		123		422		189		65		12		2		612		274		94		17		3		421	611	187		271
V3	475		408		102	-	299	-	733		250		341		282		378		145		148		120		210		224		35		5		1		441		472		74		11		2		210	441	222		468
V3	799		446		127		363		814		285		350		374		358		126		101		98		532	*	176	*	60	*	28		3		666	*	220	*	75	*	35		4		531	665	171		214
V3	610		612		163		461		753		266		354		291		365		137		129		108		306		227		37		39		1		501		372		61		64		2		306	501	226		370
V2	901		476		103		300		630	-	216	-	343		352		422		201	+	108		99		220	*	547	*	115	*	18		1		244	*	607	*	128	*	20		1		220	244	521		578
V2	1902	+	497		109		317		638	-	219	-	344		616		407		185	+	113		100		825	*	827	*	207	*	43	*	0	*	433	*	435	*	109	*	23	*	0	*	817	429	791		416
V2	1103		448		117		330		737	-	261		355		361		360	-	138		104		96		459	*	532	*	86	*	24		2		416	*	482	*	78	*	22		2		457	414	518		469
V2	1590		453		101		303		669	-	223	-	333		571		325	-	138		103		93		313	*	1127	*	95	*	54		1		196	*	709	*	60	*	34		1		312	195	1102		693
V2	810		418		97		287		687	-	232	-	338		312	*	393		164	+	156	*	110	*	151	*	567	*	72	*	19		1		187	*	700	*	89	*	23		1		151	187	556		686
V2	1479		503		102		309		614	-	203	-	330		383	*	435		207	+	145	*	103	*	322	*	954	*	169	*	32		2		218	*	645	*	114	*	22		1		321	217	933		631
V2	865		506		111		326		644	-	219	-	340		543		388		170	+	108		98		269	*	445	*	46	*	104	+	1		312	*	514	*	53	*	120		1		268	311	435		502
V2	1081		439		86		254		579	-	196	-	339		422	*	376		188	+	170	*	107	*	205	*	696	*	117	*	62		1		190	*	644	*	108	*	57		1		204	189	640		592
V2	800		475		96		293		617	-	202	-	328		483		361	-	170	+	114		99		177	*	455	*	116	*	51		1		221	*	569	*	145	*	64		1		177	221	441		551
V2	1539	*	490		109		316		645	-	222	-	345		243	*	411		181	+	126	*	97	*	502	*	917	*	85	*	33	*	2	*	327	*	596	*	55	*	21	*	1	*	499	325	893	*	580
V2	927		489		95		288		589	-	194	-	330		433		353	-	169	+	103		94		345	*	486	*	62	*	33		1		372	*	524	*	67	*	36		1		345	372	474		511
V2	690		401		104		299		746	-	259	-	348		422		348	-	133		100		97		179	*	377	*	73	*	58	+	3		260	*	546	*	106	*	84		4		178	259	368		533
V2	1116		417		101		294		705	-	242	-	344		771		555	+	229	+	83	-	82	-	371	*	561	*	104	*	78	+	2		332	*	503	*	93	*	70		2		367	328	518		464
V2	1816	+	497		94		296		596	-	189	-	318		482	*	390		196	+					999	*	576	*	208	*	31	*	2	*	550	*	317	*	115	*	17	*	1	*	990	545	542		298
V2	926		451		121		341		756	-	268		355		372		367	-	137		107		98		412	*	376	*	73	*	60	*	5		445	*	406	*	79	*	65	*	5		409	442	366		395
V2	1027		455		97		292		642	-	213	-	332		430		327	-	149		93		97		506	*	399	*	113	*	7		2		492	*	389	*	110	*	7		2		505	491	382		372
V2	1199		471		108		322		684	-	229	-	335		469		342	-	142		101		97		643	*	467	*	70	*	17		2		537	*	389	*	58	*	14		2		642	536	461		384
V3 + 7S	551		481		109	-	307	-	638	-	227	-	355		360		308	-	136		130		112		259	*	208	*	59	*	24		1		470	*	377	*	107	*	44		2		259	470	202		366
V3 + 14	564		410		100	-	303	-	739		244		330		317		386		146		138		115		283	*	235	*	42	*	4		0		502	*	417	*	74	*	7		0		283	502	233		413
V2 + 14	1116		593		101		309		521	-	170	-	327		396	*	405		233	+					179	*	879	*	57	*	0		1		160	*	788	*	51	*	0		1		179	160	865		775
V3 + 14	363		582		131		397		682	-	225	-	330		152	*	365		151						187		136		25		15		0		515		375		69		41		0		187	515	135		372
V3 + 14	458		522		160	*	435		833		307	*	368	*	269		340	-	114	-	99		97		223		172		35		26		2		487		376		76		57		4		223	487	170		372
V3 + 14	599		519		149		416		802		287		358		239		350		122		103		97		334	*	203	*	52	*	8		2		558	*	339	*	87	*	13		3		333	556	194		324
V3 + 14	567		505		149		428		848		295		348		262		362		122		135		110		300	*	219		35		11	*	2	*	529	*	386		62		19	*	4	*	294	518	217		382
V3 + 14	508		591		156		460		778		264		339		186		392		141		161		124		258		198		42		9		1		507		390		83		18		2		257	505	197		388
V3 + 14	485		430		119		351	-	816		277		339		452	+	367		130		96		91		274		142		43		23		3		565		293		89		47		6		273	563	141		291
V3 + 14	340	-	514		129		385	-	749		251		335		176		360		136		149		124		147		161		26		5		1		432		474		76		15		3		147	432	160		471
V3 + 14	561		600		158		455		758		263		347		249		373		140		131		105		279		197		39		44		2		497		351		70		78		4		278	495	196		349
V2 + 14	1152		529		115		335		633	-	217	-	343		521		377		170	+	104		101		529	*	436	*	67	*	119	+	1		460	*	378	*	58	*	103		1		528	459	426		369
V2 + 14	769		429		114		327		762	-	266		349		302		368	-	138		106		98		344	*	315	*	57	*	49	+	4		447	*	410	*	74	*	64	+	5		343	446	309		402
V2 + 14	717		443		93		279		630	-	210	-	333		426		451		210	+	100		92		211	*	436	*	55	*	15		0		294	*	608	*	77	*	21		0		211	294	423		590
V2 + 14	925		455		118		334		734	-	259	-	353		393		370		141		100		95		413	*	421	*	69	*	20		2		446	*	455	*	75	*	22		2		412	445	415		449
V2 + 14	1014		462		89		280		606	-	193	-	318		384		378		177	+	129		106		343	*	457	*	164	*	49		1		338	*	451	*	162	*	48		1		342	337	434		428
V2 + 14	1217		450		101		297		660	-	224	-	340		590		322	-	138		97		91		260	*	761	*	123	*	72		1		214	*	625	*	101	*	59		1		259	213	722		593
V2 + 14	837		449		100		301		670	-	223	-	332		356	*	407		169	+	138	*	113	*	167	*	599	*	58	*	12		1		200	*	716	*	69	*	14		1		166	199	584		698
V3 + 14	1345		516		113		326		632	-	219	-	347		616		388		174	+	100		90		362	*	828	*	128	*	25		2		269	*	616	*	95	*	19		1		357	265	792		589
V2 + 14	1495		554		111		333		601	-	200	-	333		209	*	430		213	+					303	*	984	*	194	*	11		3		203	*	658	*	130	*	7		2		302	202	966		646
V2 + 14	1126		495		93		291		588	-	188	-	320		472	*	388		194	+					333	*	615	*	134	*	43		1		296	*	546	*	119	*	38		1		333	296	594		527
V2 + 14	733		435		102		301		692	-	234	-	339		458		352	-	145		107		99		292	*	339	*	90	*	11		1		399	*	462	*	123	*	15		1		291	398	329		448
V2 + 14	1132	*	441		85		254		576	-	193	-	335		430	*	378		190	+	139	*	103	*	248	*	743	*	74	*	65	*	2	*	220	*	656	*	65	*	57	*	2	*	246	218	716	*	632
V2 + 14	636		416		106		313		752	-	255	-	339		403		350	-	132		100		94		218	*	333	*	60	*	22		3		342	*	524	*	94	*	35		5		217	340	318		500
V2 + 14	1055		446		99		288		646	-	222	-	344		716		404		177	+	103		94		249	*	724	*	66	*	14		2		236	*	686	*	63	*	13		2		248	235	674		639
V2 + 14	1040		476		92		281		590	-	193	-	327		422		354	-	169	+	107		99		473	*	443	*	79	*	43	+	2		455	*	426	*	76	*	41		2		472	454	428		412
V2 + 14	905		475		99		296		623	-	208	-	334		695		341	-	155		91		86	-	293	*	538	*	63	*	10		1		324	*	594	*	70	*	11		1		293	324	522		576
V2 + 14	562		418		103		304		727	-	246	-	339		688		606	+	239	+	76	-	81	-	132	*	367	*	52	*	8		3		235	*	653	*	93	*	14		5		131	233	346		616
V2 + 14	1231		518		110		318		614	-	212	-	346		499		425		202	+	99		93		299	*	805	*	85	*	40		2		243	*	654	*	69	*	32		2		298	242	783		636
V3 + 14	702		466		108	-	321	-	689	-	232		336		370		351		145		125		108		258	*	360	*	48	*	33		3		368	*	513	*	68	*	47		4		257	367	350		499
V3 + 14	841		447		127		356	-	796		284		357		471	+	330	-	118		101		93		431	*	319	*	49	*	41		1		513	*	379	*	58	*	49		1		431	513	307		365
V3 + 14	638		352	-	88	-	266	-	756		250		331		460	+	363		140		120		104		228	*	321	*	40	*	47		2		357	*	503	*	63	*	74		3		228	357	317		497
V3 + 14	601		437		114		339	-	776		261		336		289		367		134		116		105		238	*	290	*	57	*	15		1		395	*	483	*	95	*	25		2		238	395	281		468
V3 + 14	584		435		107	-	312	-	717		246		343		409	+	328	-	130		89	-	92		263	*	284	*	27	*	9		1		451	*	486	*	46	*	15		2		263	451	273		467
V3 + 14	601		430	-	113	-	327	-	760		263		346		252		356		134		113		104		312	*	223	*	51	*	15		0		519	*	371	*	85	*	25		0		312	519	219		364
V3 + 14	655		432		118		340	-	787		273		347		355		387		139		119		104		351	*	226	*	57	*	19		2		536	*	345	*	87	*	29		3		351	536	220		336
V3 + 14	429		458		110	-	321	-	701		240		343		326		394		176	+	108		101		176	*	205	*	41	*	7		0		410	*	478	*	96	*	16		0		176	410	202		471
V3 + 14	713		444		100	-	301	-	678	-	225	-	332		371		378		161		132		110		312	*	293	*	51	*	56		1		437	*	411	*	72	*	79		1		312	437	280		393
V3 + 14	433		478		125		377		789		262		332		278		403		145		123		109		226	*	121	*	70	*	14		2		522	*	279	*	162	*	32		5		225	520	117		270
V2 + 14	1384		519		96		291		561	-	185	-	330		562		378		217	+	125		96		280	*	945	*	153	*	5		1		201	*	683	*	111	*	4		1		279	200	881		637
V3 + 14	541		477		123		343	-	719		258		359		228		336	-	131		131		113		212	*	281	*	34	*	13		1		392	*	519	*	63	*	24		2		212	392	277		512
V3 + 14	633		480		111	-	313	-	652	-	231		355		452	+	305	-	135		123		109		269	*	274	*	64	*	24		2		425	*	433	*	101	*	38		3		269	425	268		424
V3 + 14	833		416	-	114	-	326	-	784		274		350		172		367		132		151		127		510	*	258	*	54	*	10		1		612	*	310	*	65	*	12		1		509	611	248		298
V3 + 14	671		450		124	-	353	-	784		276		351		288		352		132		140		115		286	*	290	*	38	*	54		3		427	*	432	*	57	*	80		4		286	427	284		423
V3 + 14	334	-	408	-	82	-	261	-	640	-	201	-	314		304		371		165	+	112		96		128	*	153	*	37	*	15		1		383	*	458	*	111	*	45		3		128	383	151		452
V3 + 14	701		406	-	117	-	334	-	823		288		350		452	+	335	-	114	-	93		89		327	*	285	*	68	*	18		3		466	*	407	*	97	*	26		4		327	466	281		401
V3 + 14	406		423		106	-	321	-	759		251		330		283		386		144		108		100		142	*	228	*	22	*	13		1		350	*	562	*	54	*	32		2		142	350	223		550
V3 + 14	554		457		121	-	359	-	786		265		337		308		336	-	119		104		98		303		169		49		31		2		547		305		88		56		4		303	547	167		301
CHMI	451		532		151		418		786		284		361		273		357		125		101		91		136		194		46		74		1		302		430		102		164	+	2		136	302	192		426
CHMI	560		580		131		388	-	669	-	226	-	338		258		360		154		151		119		243		258		35		23		1		433		461		63		41		2		243	433	257		459
CHMI	620		616		132		406		659	-	214	-	325		241		380		179	+	121		104		318		218		50		32		2		512		352		81		52		3		318	512	218		352
CHMI	467		587		139		387	-	659	-	237		359		240		338	-	149		106		98		190		224		39		12		2		406		480		84		26		4		190	406	222		476
CHMI	559		445		121		347	-	780		272		349		242		377		135		143		115		324		200		28		6		1		579		358		50		11		2		324	579	198		354
CHMI	810		401		113		328	-	818		282		345		245		440		151		152		121		487		261		45		15		2		601		322		56		19		2		487	601	260		321
CHMI	649		574		146		417		726		254		350		166		367		143		171		127		241		288		69		48		3		371		444		106		74		5		241	371	287		442
CHMI	409		551		120	-	371	-	673	-	218	-	323		208	*	371		158		154	*	126	*	163		191		28		25		2		399		467		68		61		5		163	399	191		467
CHMI	608		435		121		352	-	809		278		344		224		386		134		135		113		340		205		38		24		1		559		337		63		39		2		340	559	203		334
CH + 13	619		392		112		329	-	839		286		340		211		427		145		164		123		296		246		54		22		1		478		397		87		36		2		296	478	244		394
CH + 13	581		424		116		344	-	811		274		337		212		385		132		132		111		319		201		41		19		1		548		346		71		33		2		319	548	201		346
CH + 13	466		571		145		421		737		254		344		136	*	368		141		208	*	130	*	163		211		47		42		3		350		453		101		90		6		163	350	209		449
CH + 13	696		607		131		400		659	-	216	-	328		200		376		172	+	132		105		369		209		66		49		3		531		300		95		70		4		368	530	208		299
CH + 13	559		542		118	-	368	-	679	-	218	-	321		217		376		163	+	168		122		215		237		62		42		3		385		424		111		75		5		215	385	236		422
CH + 13	514		591		140		394		667	-	237		355		209		341	-	149		113		97		184		258		58		13		1		358		502		113		25		2		184	358	257		500
CH + 13	624		558		127		373	-	668	-	228	-	340		258		355		153		156		120		345	*	218	*	37	*	23		1		553	*	349	*	59	*	37		2		344	551	214		343
CH + 13	325	-	437		118		343	-	785		270		344		219		367		131		140		118		139	*	149	*	34	*	3		0		428	*	458	*	105	*	9		0		139	428	145		446
CH + 9	598		369	-	107	-	310	-	840		290		345		216		427		146		158		125		249		282		44		22		1		415		472		74		37		2		249	415	280		469
CH + 9	453		603		142		401		665	-	235		354		221		338	-	150		115		103		192		205		43		12		1		424		453		95		26		2		192	424	204		451
CH + 9	373		434		119		346	-	797		274		344		275		372		132		143		117		190		125		49		8		1		510		335		131		21		3		189	507	123		330
CH + 9	475		422		118		342	-	810		280		345		227		370		130		132		110		225		199		33		17		1		474		419		69		36		2		225	474	198		417
CH + 9	505		575		131		384	-	668	-	228	-	341		251		346	-	149		145		116		263		199		27		15		1		521		394		53		30		2		263	521	198		392
CH + 9	562		538		154		428		796		286		360		254		353		124		101		90		227		213		52		67		3		404		379		93		119		5		227	404	213		379
CH + 9	471		565		145		413		731		257		351		135		360		135		186		121		173		185		69		42		2		368		393		146	+	89		4		173	368	185		393
CH + 9	458		563		122	-	378	-	671	-	217	-	323		213		367		158		155		121		140		237		41		38		2		306		517		90		83		4		140	306	237		517
CH + 9	558		595		128		395		664	-	215	-	324		199		372		170	+	119		101		267		173		78		38		2		478		310		140		68		4		267	478	173		310
18S	531		552		123	-	380	-	688	-	223	-	324		169		372		152		148		116		315	*	134	*	65	*	14		3		594	*	252	*	122	*	26		6		313	590	125		235
CH + 28	490		586		125	-	387	-	660	-	213	-	323		266		377		170	+	111		97		246		177		35		31		1		503		361		71		63		2		246	503	177		361
CH + 28	706		610		138		404		662	-	226	-	342		309		377		174	+	151		117		384		260		43		18		1		545		368		61		25		1		384	545	259		367
CH + 28	394		612		146		404		660	-	239		361		228		339	-	151		113		101		175		161		48		9		1		443		409		122		23		3		175	443	161		409
CH + 28	658		438		120		349	-	797		274		344		267		393		139		123		109		421		171		40		24		2		640		260		61		36		3		421	640	170		258
CH + 28	575		557		121	-	373	-	670	-	217	-	324		346		387		173	+	142		115		240		244		57		32		2		418		424		99		56		3		240	418	243		422
CH + 28	758		419		117		335	-	800		279		349		236		414		146		169		123		363		300		68		25		2		478		396		90		33		3		363	478	299		395
CH + 28	423		437		113		332	-	760		259		340		382		372		139		132		110		191		206		17		8		1		452		487		40		19		2		191	452	204		482
CH + 28	562		538		151		417		775		281		362		354		352		124		97		89		154	*	298	*	78	*	30		2		274	*	530	*	139	*	53		4		154	274	291		518
CH + 28	535		582		148		425		730		254		348		174		377		150		199	+	124		247		201		46		39		2		461		376		86		73		4		247	461	200		374
SCREENING	521		455		124		364		800		273		341		262		398		140		130		109		216	*	263	*	33	*	8		1		415	*	505	*	63	*	15		2		216	415	259		497
SCREENING	675		570		148		429		753		260		345		156		366		137		148		122		311		245		66		48		5		461		363		98		71		7		311	461	244		362
SCREENING	805		626		139		422		674	-	222	-	329		215		390		180	+	130		105		428		245		81		49		2		532		304		101		61		2		427	531	243		302
V2 + 14S	338	-	437		119		348	-	796		272		342		200		373		132		129		108		166	*	136	*	32	*	3		1		491	*	402	*	95	*	9		3		166	491	127		375
V2 + 28S	609		471		85		269		571	-	180	-	316		226	*	408		210	+					226	*	234	*	142	*	5		2		372	*	384	*	233	*	8		3		225	370	225		369
V2 + 14S	1538		414		75	-	229	-	553	-	181	-	328		291	*	374		192	+	133	*	96	*	537	*	735	*	240	*	25	*	1		349	*	478	*	156	*	16	*	1		536	348	702		457
V2 + 28S	608		493		104		302		613	-	211	-	344		429		356	-	166	+	108		96		148	-	323		38		97	+	2		243		531	+	63		160	+	3		148	243	322		529
V3 + 2	883		437		95		286		654	-	217	-	332		318	*	416		181	+	190	*	117	*	144	*	589	*	116	*	33		1		164	*	667	*	131	*	37		1		143	163	580		657
V3 + 2	1614		433		78	-	239	-	552	-	180	-	326		350	*	395		214	+					574	*	700	*	190	*	148	+	2		355	*	434	*	118	*	92		1		570	353	679		421
V3 + 2	1084		501		89		287		573	-	178	-	310		379	*	410		218	+					511	*	373	*	119	*	80		1		471	*	344	*	110	*	74		1		511	471	358		330
V3 + 2	1362	*	501		102		304		607	-	204	-	336		177	*	450		224	+					443	*	702	*	191	*	23	*	3	*	326	*	515	*	140	*	17	*	2	*	441	325	690	*	506
V3 + 2	996		484		86		275		568	-	178	-	313		498	*	387		204	+	132	*	103	*	331	*	445	*	204	*	15		1		332	*	447	*	205	*	15		1		328	329	435		437
V3 + 2	858		389		99		292		751	-	254	-	339		501		479		181	+	89	-	91		222	*	526	*	68	*	37		5		259	*	613	*	79	*	43		6		221	258	517		603
V3 + 2	971		509		107		320		629	-	210	-	334		599		379		170	+	116		102		492	*	380	*	56	*	41	+	2		507	*	391	*	58	*	42		2		492	507	375		386
V3 + 2	817		407		102		298		732	-	251	-	342		458		344	-	131		113		100		343	*	353	*	97	*	22		2		420	*	432	*	119	*	27		2		342	419	346		423
V3 + 2	837		450		120		341		758	-	267		352		378		375		140		117		102		325		393	+	62		48	+	9		388		470		74		57		11	+	325	388	391		468
V3 + 2	1746	+	500		104		303		606	-	208	-	343		653		373		179	+	125		108		755	*	809	*	153	*	27		2		433	*	463	*	88	*	15		1		754	432	793		454
V3 + 2	843	*	465		86		263		566	-	185	-	327		284	*	368	-	187	+	160	*	104	*	390	*	365	*	68	*	19	*	1	*	462	*	433	*	81	*	23	*	1	*	388	460	357	*	424
V3 + 2	1540	*	459		94		291		634	-	205	-	323		504	*	332	-	149		113	*	100	*	517	*	775	*	149	*	96	*	3	*	336	*	503	*	97	*	62	*	2	*	515	335	747	*	485
V3 + 2	1507	*	418		93		268		641	-	222	-	347		281	*	482		216	+	126	*	105	*	726	*	651	*	118	*	11	*	1	*	482	*	432	*	78	*	7	*	1	*	723	480	636	*	422
V3 + 2	709		450		94		289		642	-	209	-	325		293	*	499		225	+	139	*	107	*	110	*	452	*	140	*	4		3		155	*	638	*	197	*	6		4		110	155	446		630
V3 + 2	1274	*	544		99		309		568	-	182	-	320		323	*	439		229	+	135	*	96	*	219	*	860	*	168	*	24	*	3	*	172	*	675	*	132	*	19	*	2	*	217	170	852	*	669
V3 + 2	1001		510		101		307		602	-	198	-	329		598		369	-	175	+	100		92		508	*	373	*	114	*	3		3		507	*	373	*	114	*	3		3		507	506	345		345
V3 + 2	766		447		113		327		732	-	253	-	346		438	+	362	-	140		112		99		317	*	358	*	68	*	20		3		414	*	467	*	89	*	26		4		316	413	355		463
V3 + 2	1258		496		104		297		599	-	210	-	350		421		401		198	+	121		95		254	*	856	*	103	*	43	+	2		202	*	680	*	82	*	34		2		253	201	846		672
V3 + 2	718		448		103		308		688	-	230	-	334		483		372		150		120		105		281	*	317	*	110	*	9		1		391	*	442	*	153	*	13		1		281	391	313		436
V3 + 2	1100		412		89		270		655	-	216	-	330		408		406		173	+	128		105		497	*	465	*	131	*	5		2		451	*	423	*	119	*	5		2		496	450	447		407
V3 + 2	1042		460		90		264		574	-	196	-	341		630		386		194	+	110		99		225	*	688	*	107	*	20		2		216	*	660	*	103	*	19		2		225	216	679		651
V3 + 2	909		480		91		275		573	-	190	-	331		568		440		227	+	126		97		171	*	661	*	69	*	6		2		188	*	727	*	76	*	7		2		170	187	651		716
V3 + 2	588		397		110		305		768	-	277		361		337		344	-	125		104		95		141	*	321	*	68	*	54	+	4		239	*	546	*	116	*	92	+	7		141	239	317		539
V3 + 2	982		478		80		265		554	-	167	-	302	-	363	*	413		219	+					177	*	641	*	118	*	45		1		180	*	653	*	120	*	46		1		176	179	604		615
V3 + 2	734		485		105		301		621	-	216	-	349		440		377		170	+	110		97		181	*	438	*	62	*	50	+	3		247	*	597	*	84	*	68		4		181	247	433		590
V3 + 2	1112		474		90		287		605	-	190	-	314		746		352	-	164	+	85	-	81	-	261	*	752	*	84	*	12		3		234	*	676	*	76	*	11		3		261	234	741		666
V3 + 2	1064		548		101		299		546	-	184	-	338		787	*	434		237	+	138	*	99	*	341	*	635	*	61	*	25		2		321	*	597	*	57	*	23		2		340	320	624		587
V3 + 2	1239		533		94		283		531	-	176	-	332		390	*	404		224	+	141	*	97	*	136	*	1020	*	82	*	0		1		110	*	823	*	66	*	0		1		136	110	1008		813
V3 + 2	1274		419		94		285		680	-	224	-	330		603		428		177	+	95		94		294	*	814	*	77	*	87	+	2		231	*	639	*	60	*	68		2		293	230	800		628
V3 + 2	718		517		102		305		590	-	197	-	334		531		338	-	166	+	100		91		352	*	264	*	76	*	25		1		490	*	368	*	106	*	35		1		352	490	256		357
V3 + 2	536		467		105		305		653	-	225	-	344		507		405		177	+	106		95		181	*	289	*	60	*	4		2		338	*	539	*	112	*	7		4		181	338	282		526
V3 + 2	737		390		109		311		797	-	279		350		270		356	-	126		104		106		329	*	288	*	68	*	48	+	4		447	*	391	*	92	*	65		5		329	447	285		387
V3 + 2	1088		501		119		351		701	-	238	-	339		411		344	-	138		115		99		486	*	415	*	128	*	57	+	2		447	*	381	*	118	*	52		2		486	447	411		377
V3 + 2	518		433		105		292		674	-	242	-	360		383		357	-	149		105		93		132	*	285	*	80	*	19		2		255	*	550	*	154	*	37		4		131	253	270		521
V3 + 2	546		454		115		334		736	-	253	-	344		248		376		142		109		95		202	*	285	*	47	*	11		1		370	*	522	*	86	*	20		2		202	370	282		517
V3 + 2	1193		464		103		303		653	-	222	-	340		573		346	-	149		96		91		389	*	601	*	131	*	69	+	3		325	*	504	*	110	*	58		3		388	324	591		496
V3 + 2	607		569		105	-	317	-	557	-	185	-	331		331	*	371		200	+	134	*	107	*	261	*	243	*	66	*	35		2		430	*	400	*	109	*	58		3		260	428	239		393
V3 + 2	369		440		125		351	-	798		284		356		235		364		128		135		108		158	*	155	*	41	*	13		2		429	*	420	*	111	*	35		5		158	429	152		412
V3 + 2	617		415		112		323	-	778		270		347		248		386		138		177		125		279		256		55		25		2		452		415		89		41		3		279	452	254		412
V3 + 2	570		408		93	-	269	-	659	-	228	-	346		430	+	372		159		110		97		212	*	278	*	55	*	22		3		372	*	488	*	96	*	39		5		212	372	275		483
V3 + 2	1069	+	491		114	-	343	-	699	-	232		332		255		388		155		154		114		632	*	333	*	82	*	20		2		590	*	312	*	77	*	19		2		631	589	330		309
V3 + 2	582		553		121	-	352	-	637	-	219	-	344		311		363		160		135		106		169		336		57		17		3		291		577	+	98		29		5		169	291	334		574
V3 + 2	484		456		113	-	329	-	721		248		343		297		361		140		152		117
V3 + 2	468		456		112		325	-	713		246		345		331		366		145		111		103		115	*	285	*	52	*	14		2		246	*	609	*	111	*	30		4		115	246	282		603
V3 + 2	778		503		129		364	-	724		256		354		305		377		146		121		100		306	*	281	*	76	*	111	+	4		393	*	361	*	98	*	143	+	5		306	393	274		352
V3 + 2	632		509		118		338	-	664	-	232		349		343		386		163	+	119		100		182	*	351	*	57	*	40		2		289	*	555	*	90	*	63		3		182	289	346		547
V3 + 2	520		425		124		356	-	838		292		348		358		384		128		95		93		131	*	277	*	72	*	37		3		252	*	533	*	138	*	71		6		131	252	274		527
V3 + 2	439		484		108	-	308	-	636	-	223	-	351		365		371		162	+	123		104		238		159		29		12		1		543		362		66		27		2		238	543	158		360
V3 + 2	819		428		119		348	-	813		278		342		409	+	373		129		123		105		248	*	377	*	103	*	88	+	3		303	*	460	*	126	*	107		4		248	303	372		454
V2 + 2	536		520		125	-	361	-	694	-	240		346		353		372		148		108		96		201	*	216	*	52	*	64		3		375	*	403	*	97	*	119		6		201	375	213		397
V3 + 2	466		454		119		355	-	782		262		335		430	+	364		128		102		93		137	*	248	*	55	*	22		4		294	*	532	*	118	*	47		9		137	294	245		526
V3 + 2	668		458		115	-	335	-	731		251		343		427	+	362		137		115		100		411	*	171	*	54	*	30		2		615	*	256	*	81	*	45		3		410	614	168		252
V3 + 2	349		444		99	-	303	-	682	-	223	-	327		318		369		150		126		103		132	*	167	*	38	*	10		2		377	*	479	*	109	*	29		6		132	377	164		470
V3 + 2	445		403		116		335	-	831		288		346		400	+	386		129		100		94		170	*	167	*	56	*	49		3		382	*	375	*	126	*	110		7		170	382	164		368
V3	795		425		94		273		642	-	221	-	344		298	*	397		177	+					127	*	576	*	72	*	19		1		159	*	725	*	91	*	24		1		127	159	570		717
V3	1348		482		100		287		595	-	207	-	348		586		373		179	+	114		97		482	*	704	*	123	*	38		1		358	*	522	*	91	*	28		1		481	357	695		515
V3	972		419		97		285		680	-	232	-	340		409		372		152		122		104		461	*	419	*	77	*	14		1		475	*	431	*	79	*	14		1		460	474	416		428
V3	1482		540		112		315		583	-	207	-	356		392	*	399		201	+	116	*	98	*	233	*	1118	*	79	*	49	+	3		158	*	754	*	53	*	33		2		233	158	1100		742
V3	1476		546		99		302		553	-	181	-	328		632		436		232	+	124		97		380	*	972	*	107	*	15		2		258	*	659	*	72	*	10		1		379	257	957		649
V3	957		463		97		289		624	-	210	-	336		369	*	499		230	+	131	*	101	*	233	*	599	*	113	*	10		2		244	*	626	*	118	*	10		2		233	244	592		619
V3	1181		519		92		290		559	-	177	-	317		763		388		209	+	136		104		297	*	693	*	168	*	20		3		251	*	587	*	142	*	17		3		297	251	677		573
V3	1845	+	516		103		308		597	-	200	-	334		387	*	456		226	+					745	*	899	*	182	*	15		4		404	*	487	*	99	*	8		2		742	402	890		482
V3	744		471		87		266		565	-	185	-	327		383		369	-	192	+	119		100		220	*	436	*	70	*	17	*	1	*	296	*	586	*	94	*	23	*	1	*	217	292	401		539
V3	651		414		103		300		725	-	249	-	343		463		337	-	131		103		95		281	*	289	*	58	*	21		2		432	*	444	*	89	*	32		3		281	432	283		435
V3	1395		466		101		295		633	-	217	-	342		525		471		215	+	116		100		262	*	1024	*	98	*	9		2		189	*	734	*	70	*	6		1		261	188	1012		725
V3	1607		425		77	-	234	-	551	-	181	-	329		346	*	392		208	+	150	*	97	*	551	*	737	*	148	*	168	*	3		342	*	459	*	92	*	105	*	2		548	340	726		452
V3	1719	*	484		100		303		626	-	207	-	330		560	*	326	-	149		113	*	101	*	458	*	1031	*	126	*	103	*	1	*	266	*	600	*	73	*	60	*	1	*	456	265	1008	*	587
V3	939		447		120		332		743	-	268		361		409	+	363	-	137		118		102		305	*	507	*	52	*	68	+	7		326	*	540	*	55	*	72	+	7		304	325	502		535
V3	1185		521		112		323		620	-	215	-	347		705		378		176	+	128		107		449	*	586	*	72	*	76	+	2		378	*	495	*	61	*	64		2		448	377	577		487
V3	834		525		104		313		596	-	198	-	332		598		369	-	178	+	106		93		309	*	438	*	66	*	19		2		371	*	525	*	79	*	23		2		308	370	425		509
V3	936		474		85		269		568	-	179	-	316		259	*	406		216	+					88	*	663	*	162	*	21		2		95	*	708	*	173	*	22		2		88	95	629		672
V3	798		460		116		327		711	-	252	-	355		491	+	347	-	139		106		96		314	*	404	*	59	*	17		4		394	*	506	*	74	*	21		5		314	394	399		500
V3	1081		386		98		285		738	-	254	-	344		543		479		184	+	95		92		549	*	410	*	87	*	31		4		508	*	379	*	80	*	29		4		548	507	393		363
V3	1347		527		99		296		562	-	188	-	334		608	*	440		235	+					246	*	951	*	144	*	4		2		183	*	706	*	107	*	3		1		245	182	937		696
V3	789		398		96		274		688	-	241	-	350		337		377		153		104		97		411	*	255	*	119	*	3		1		521	*	323	*	151	*	4		1		411	521	238		301
V3	857	*	425		117		323		760	-	275		362		194	*	338	-	125		108	*	105	*	385	*	362	*	63	*	44	*	3	*	449	*	422	*	74	*	51	*	4	*	385	449	358	*	417
V3	1310	*	500		83		276		552	-	166	-	301	-	246	*	417		224	+					315	*	709	*	247	*	38	*	1	*	240	*	541	*	189	*	29	*	1	*	314	239	690	*	526
V3	1193		393		108		313		796	-	275		345		340		357	-	126		107		101		647	*	411	*	90	*	41	+	4		543	*	345	*	75	*	34		3		647	543	406		341
V3	1103		453		89		260		574	-	196	-	342		618		384		191	+	110		97		209	*	735	*	132	*	24		3		189	*	666	*	120	*	22		3		208	188	725		657
V3	971		501		100		296		591	-	200	-	338		558		332	-	160		99		94		565	*	295	*	71	*	39		1		582	*	304	*	73	*	40		1		564	581	286		295
V3	488		452		102		295		653	-	226	-	346		515		411		178	+	109		101		174	*	213	*	73	*	28		0		357	*	436	*	150	*	57		0		174	357	210		430
V3	1316	*	444		102		295		664	-	230	-	346		264	*	419		178	+	128	*	99	*	298	*	822	*	96	*	96	*	4	*	226	*	625	*	73	*	73	*	3	*	297	225	804	*	611
V3	1621	*	502		97		299		596	-	193	-	324		369	*	356	-	167	+	102	*	88	*	254	*	1210	*	128	*	25	*	4	*	158	*	746	*	79	*	15	*	2	*	252	157	1194	*	736
V3	1507		564		99		297		527	-	176	-	333		424	*	413		231	+					207	*	1204	*	93	*	0		3		137	*	799	*	62	*	0		2		207	137	1190		790
V3	854		426		92		277		650	-	216	-	332		384		411		176	+	139		110		262	*	464	*	120	*	6		2		307	*	543	*	141	*	7		2		262	307	457		535
V3	600		393		101		287		730	-	257	-	352		55		369	-	142		122		110		176	*	369	*	37	*	16		2		293	*	615	*	62	*	27		3		175	291	362		603
V3	1626		559		102		304		544	-	182	-	336		932	*	435		241	+	142	*	101	*	628	*	823	*	136	*	37		2		386	*	506	*	84	*	23		1		625	384	808		497
V3	1302		486		108		315		648	-	222	-	343		565		346	-	150		100		94		455	*	648	*	142	*	53	+	4		349	*	498	*	109	*	41		3		454	348	636		489
V3	1300		512		121		357		697	-	236	-	339		449		342	-	138		126		105		471	*	649	*	84	*	93	+	3		362	*	499	*	65	*	72		2		471	362	646		497
V3	726		495		106		307		620	-	214	-	345		475		372		169	+	105		95		164	*	463	*	40	*	56	+	3		226	*	638	*	55	*	77		4		164	226	458		631
V3	388		398		110	-	314	-	789		276		350		224		383		137		168		119		189		161		30		7		1		487		415		77		18		3		189	487	159		410
V3	953	+	463		108	-	313	-	676	-	233		345		333		380		158		124		104		172	*	631	*	113	*	35		2		180	*	662	*	119	*	37		2		171	179	625		656
V3	1021	+	476		110	-	335	-	704		231		328		309		379		151		153		121		411	*	505	*	54	*	49		2		402	*	495	*	53	*	48		2		410	401	502		492
V3	559		420		96	-	279	-	664	-	229		344		446	+	370		158		112		97		192	*	292	*	44	*	28		3		344	*	522	*	79	*	50		5		191	342	289		517
V3	1210	+	454		126		361	-	795		278		349		445	+	364		128		118		102		556	*	479	*	85	*	85	+	5		460	*	396	*	70	*	70		4		556	460	474		392
V3	884		591		109	-	326	-	552	-	184	-	334		355		356		198	+	139		105		409	*	351	*	77	*	46		1		463	*	397	*	87	*	52		1		408	462	346		391
V3	535		460		132		367		798		287		360		321		359		127		134		113		286	*	205	*	32	*	11		1		534	*	383	*	60	*	21		2		286	534	202		377
V3	730		511		131		371	-	726		256		353		312		376		145		114		103		284	*	282	*	65	*	96	+	3		389	*	386	*	89	*	132		4		284	389	275		376
V3	600		520		124	-	361	-	694	-	238		343		376		372		149		111		96		153	*	344	*	42	*	59		2		256	*	573	*	70	*	98		3		153	256	341		568
V3	493		454		103	-	293	-	645	-	227	-	352		379		370		159		121		108		181		272		28		11		1		367		552	+	57		22		2		181	367	271		550
V3	665		449		112	-	326	-	726		249		344		314		352		137		156		121		341	*	194	*	78	*	50		2		513	*	292	*	117	*	75		3		341	513	191		287
V3	527		450		114	-	330	-	733		253		345		420	+	356		135		116		102		269	*	169	*	59	*	28		2		510	*	321	*	112	*	53		4		268	508	166		315
V3	587		523		116	-	339	-	648	-	222	-	342		320		365		161		142		113		158	*	309	*	73	*	44		3		270	*	526	*	124	*	75		5		158	270	306		521
V3	571		448		113		326	-	728		252		347		379		368		142		117		102		151		357		50		10		3		264	-	625	+	88		18		5		151	264	355		621
V3	615		427		127		359	-	841		297		354		377		373		124		105		95		187	*	332	*	55	*	39		2		305	*	540	*	89	*	63		3		187	305	329		535
V3	605		463		121		359	-	775		261		337		548	+	354		127		101		94		256		304		33		8		4		423		502		55		13		7		256	423	302		499
V3	534		378	-	108	-	312	-	825		286		346		410	+	365		126		105		95		198		238		63		32		3		370		446		118		60		6		197	368	237		444
V3	612		485		110	-	334	-	689	-	227	-	329		322		380		152		119		109		269		284		46		11		2		440		464		75		18		3		269	440	282		461
V3 + 14	1300		477		97		294		616	-	203	-	330		545		432		200	+	119		98		453	*	701	*	138	*	6		2		348	*	539	*	106	*	5		2		452	347	691		531
SCREENING	598		441		114		346	-	785		259		329		268		402		147		177		130		298	*	240	*	51	*	7		2		499	*	401	*	85	*	12		3		298	499	237		396
SCREENING	643		582		152		441		758		261		345		237		375		138		118		104		335		238		47		22		1		521		370		73		34		2		335	521	236		367
SCREENING	404		587		162		463		789		276		350		359		353		125		99		93		178		152		61		11		2		441		376		151	+	27		5		177	439	151		374
20S	609		471		85		269		571	-	180	-	316		226	*	408		210	+					226	*	234	*	142	*	5		2		372	*	384	*	233	*	8		3		225	370	225		369
20S	572		472		84		270		572	-	178	-	311		205	*	407		206	+					207	*	224	*	135	*	5		1		361	*	392	*	236	*	9		2		207	361	215		376
V2 + 14S	1538		414		75	-	229	-	553	-	181	-	328		291	*	374		192	+	133	*	96	*	537	*	735	*	240	*	25	*	1		349	*	478	*	156	*	16	*	1		536	348	702		457
20S	608		493		104		302		613	-	211	-	344		429		356	-	166	+	108		96		148	-	323		38		97	+	2		243		531	+	63		160	+	3		148	243	322		529
CHMI	384	-	578		156		449		777	-	270		347		296		369	-	133		118		103		189		145	-	34		14		2		492	+	378		89		36		5		189	492	144		375
CHMI	661		434		105	-	303	-	698	-	242		347		232		387		155		140		110		187	*	375	*	62	*	34		3		283	*	567	*	94	*	51		5		186	281	371		561
CHMI	780		449		132		366		815		294		361		391		353		122		107		96		355		346		69		9		1		455		444		88		12		1		354	454	345		443
CHMI	499		513		146	*	392		764		285	*	372	*	293		356		130		129		109		274		174		40		9		2		549		349		80		18		4		274	549	173		347
CHMI	710		516		142		406		787		275		350		246		336	-	119		133		108		352	*	237	*	41	*	77		3		496	*	334	*	58	*	108		4		352	496	234		330
CHMI	605		511		154	*	415		812		301	*	371	*	279		351		121		114		99		292		229		54		24		6	+	482		379		89		40		10	+	292	482	227		376
CHMI	647		467		124		362		775		266		343		418	+	371		132		111		99		369		206		45		23		4		570		318		70		36		6		368	568	206		318
CHMI	427		624		155		448		718		248		346		259		374		150		131		108		155		220		36		13		3		364		515		84		30		7		155	364	218		510
CHMI	467		503		146		413		821		290		354		220		353		119		165		120		210		206		37		12		2		450		441		79		26		4		210	450	205		439
CHMI	638		524		149		413		788		284		361		250		367		128		114		98		328		245		52		10		3		513		384		82		16		5		327	511	243		381
CHMI	311	-	595		153		443		745		257		345		187		361		138		161		117		153		112	-	38		8		0		492		360		122		26		0		153	492	110		354
CHMI	485		502		125	-	373	-	743		249		335		182		385		144		147		121		215		193		63		12		2		443		398		130		25		4		215	443	192		396
CHMI	400		608		130		396		651	-	214	-	328		159	*	346	-	156		158	*	115	*	199		149		29		22		1		496		373		73		55		3		199	496	148		370
CHMI	453		601		157		444		739		261		354		220		375		143		140		105		224		172		28		26		3		494		380		62		57		7		224	494	170		376
CHMI	686		466		110	-	335	-	719		236		328		336		372		146		136		110		310		296		70		9		1		453		431		102		13		1		310	453	294		428
28S	1554		439		79	-	246		560	-	180	-	321		594	*	409		214	+	130	*	103	*	407	*	939	*	202	*	3		3		262	*	604	*	130	*	2		2		404	260	887		571
28	1554		439		79	-	246		560	-	180	-	321		594	*	409		214	+	130	*	103	*	407	*	939	*	202	*	3		3		262	*	604	*	130	*	2		2		404	260	887		571
CH + 9	639		423		102	-	296	-	700	-	241		345		225		391		157		131		109		147	*	376	*	71	*	43		2		231	*	588	*	111	*	67		3		146	229	369		577
CH + 9	530		416		123		346	-	832		296		355		335		361		122		107		99		183	*	288	*	50	*	9		0		346	*	543	*	94	*	17		0		183	346	286		539
CH + 9	493		468		113		338	-	722		241		334		267		368		144		156		122		202	*	238	*	45	*	8		0		410	*	483	*	91	*	16		0		202	410	235		477
CH + 9	609		474		130		384		810		274		339		396		389		135		107		101		302	*	205	*	55	*	44		3		496	*	337	*	90	*	72		5		302	496	202		332
CH + 9	675		511		144		419		820		282		344		280		346	-	120		120		108		293	*	230	*	53	*	98	+	1		434	*	341	*	79	*	145	+	1		292	433	226		335
CH + 9	574		614		163		460		749		265		354		252		377		140		128		112		283		207		44		36		4		492		361		77		63		7		282	490	206		359
CH + 9	465		613		136		407		664	-	222	-	334		127	*	365		160						204		198		35		27		1		439		426		75		58		2		203	437	196		422
CH + 9	678		523		161		442		845		308		364	+	288		382		127		113		96		218		316		79		62		3		322		466		117		91		4		217	321	314		463
CH + 9	533		529		135		406		767		255		333		192	*	401		147		169	*	132	*	212	*	231	*	74	*	13		3		398	*	433	*	139	*	24		6		211	396	229		429
CH + 9	601		601		155		452		752		258		343		239		386		144		126		110		196	*	326	*	54	*	24		1		326	*	542	*	90	*	40		2		196	326	321		534
CH + 9	464		598		165		477		798		276		346		280		379		133		111		101		133	*	246	*	53	*	31		1		287	*	530	*	114	*	67		2		132	285	243		524
CH + 9	494		529		153		432		817		289		354		248		385		130		127		109		129	*	267	*	83	*	13		2		262	*	540	*	168	*	26		4		127	258	263		532
CH + 9	652		511		151		424		830		295		356		171		365		123		164		121		311	*	242	*	67	*	29		3		477	*	371	*	103	*	44		5		308	472	237		363
CH + 9	539		636		169		488		767		266		346		171		389		144		180		124		202	*	262	*	63	*	11		1		375	*	486	*	117	*	20		2		201	373	259		480
CH + 28	850		444		130		375		845		293		347		484	+	379		126		99		92		454		319		66		10		1		534		375		78		12		1		453	533	318		374
CH + 28	697		511		144		417		816		282		345		308		392		133		107		94		382		226		69		17		3		549		324		99		24		4		382	549	224		321
CH + 28	488		599		155		458		765		259		338		274		386		141		152		116		203		195		46		42		2		416		400		94		86		4		202	414	193		396
CH + 28	399		517		130		394		762		251		330		194		398		147		156		115		165		166		56		10		2		414		416		140		25		5		165	414	165		413
CH + 28	443		576		127		388	-	674	-	220	-	327		233		385		174	+	192	+	120		251		151		32		8		1		567		341		72		18		2		251	567	150		339
CH + 28	586		497		151		425		855		304		355		311		378		124		101		90		308	*	188	*	51	*	35		4		525	*	321	*	87	*	60		7		308	525	184		314
CH + 28	738		509		148		430		845		291		344		260		377		126		155		117		424	*	228		71		14	*	1	*	575	*	309		96		19	*	1	*	417	566	227		308
CH + 28	368		535		145		429		802		271		338		414	+	386		133		104		96		207		125		29		6		1		562		340		79		16		3		207	562	124		337
CH + 20S	293	-	615		136		406		660	-	221	-	335		117	*	366		166	+					132	*	111	*	42	*	7		1		451	*	379	*	143	*	24		3		132	451	109		372
CH + 18S	536		503		149		429		853		296		347		169		388		126		147		116		336	*	124	*	60	*	14	*	2	*	627	*	231	*	112	*	26	*	4	*	330	616	121		225
CH + 9	473		531		154	*	416		783		290	*	370	*	267		364		131		122		108		160		239		52		21		1		339		505		110		44		2		160	339	238		503
CH + 28	470		523		151		421		805		289		359		323		395		136		117		100		256		158		47		8		1		545		336		100		17		2		256	545	157		334
CH + 28	802		581		155		439		756		267		353		257		379		143		121		105		549	+	171		51		27		4		684		213		64		34		5		548	683	170		212
CH + 28	648		422		101	-	298	-	706		239		339		283		401		159		133		108		256	*	318	*	61	*	11		2		395	*	491	*	94	*	17		3		256	395	315		486
CH + 28	794		485		135		413		852		278		327		224		374		124		115		101		393		241		68		90	+	2		494		304		86		113		3		393	494	239		301
CH + 28	518		412		98	-	301	-	731		238		326		273		390		150		154		121		258		203		51		6		0		498		392		98		12		0		258	498	202		390
CH + 28	626		588		150		442		752		255		339		301		391		150		128		104		348		227		44		6		1		555		363		70		10		2		348	555	226		361
CH + 28	519		465		124		375		806		267		331		403	+	379		133		102		99		308		135		43		30		3		593		260		83		58		6		308	593	134		258
V3 + 14S	621		446		113	-	333	-	747		253		339		311		378		142		133		117		302	*	195	*	69	*	52		3		486	*	314	*	111	*	84		5		301	484	192		309
V3 + 14	660		396		99		293		740	-	250	-	338		494		356	-	134		97		93		229	*	368	*	40	*	20		3		346	*	558	*	61	*	30		5		228	344	362		549
V3 + 14	1049		477		86		271		568	-	180	-	317		297	*	398		206	+					213	*	683	*	108	*	42	+	3		203	*	651	*	103	*	40		3		213	203	670		639
V3 + 14	992		432		101		303		701	-	234	-	333		473		376		149		99		92		536	*	353	*	93	*	9		1		540	*	356	*	94	*	9		1		535	539	347		350
V3 + 14	1763	+	483		86		272		563	-	178	-	316		584	*	387		202	+	123	*	98	*	903	*	612	*	204	*	43	+	1		512	*	347	*	116	*	24		1		900	510	597		338
V3 + 14	890	*	427		93		280		656	-	218	-	332		387	*	409		179	+	158	*	110	*	194	*	604	*	59	*	32	*	1	*	218	*	679	*	66	*	36	*	1	*	193	217	594	*	668
V3 + 14	1628	*	552		103		315		571	-	187	-	327		454	*	430		223	+	131	*	101	*	352	*	1126	*	115	*	34	*	1	*	215	*	692	*	71	*	21	*	1	*	349	213	1110	*	682
V3 + 14	776		435		91		274		630	-	209	-	332		301		324	-	146		119		104		119	*	546	*	106	*	3		2		152	*	704	*	137	*	4		3		119	152	498		642
V3 + 14	697		363		90		269		741	-	248	-	335		468		452		175	+	100		93		221	*	406	*	41	*	25		4		317	*	582	*	59	*	36		6		219	314	393		563
V3 + 14	1649		472		85		264		559	-	180	-	322		713	*	420		226	+	148	*	103	*	433	*	1046	*	134	*	34		2		263	*	634	*	81	*	21		1		427	259	1008		611
V3 + 14	1107		497		105		297		598	-	211	-	354		575		390		188	+	100		88	-	328	*	655	*	114	*	9		1		296	*	592	*	103	*	8		1		326	294	640		578
V3 + 14	703		480		101		305		635	-	210	-	331		498	*	495		226	+	125	*	102	*	200	*	433	*	62	*	8		0		285	*	616	*	88	*	11		0		199	284	427		607
V3 + 14	1476		511		106		309		605	-	207	-	343		635		378		179	+	95		94		431	*	916	*	94	*	33		2		292	*	621	*	64	*	22		1		430	291	893		605
V3 + 14	1104		505		110		324		642	-	218	-	340		588		387		171	+	117		101		508	*	472	*	70	*	52	+	2		460	*	428	*	63	*	47		2		507	459	467		423
V3 + 14	561		436		81		249		571	-	186	-	325		289	*	364	-	182	+	125	*	98	*	183	*	339	*	27	*	11		1		326	*	604	*	48	*	20		2		183	326	330		588
V3 + 14	850		485		96		292		602	-	198	-	329		625		355	-	163	+	94		89	-	323	*	455	*	62	*	9		1		380	*	535	*	73	*	11		1		323	380	448		527
V3 + 14	801		470		129		356		757	-	274		362		366		366	-	136		116		100		312	*	375	*	53	*	58	+	3		390	*	468	*	66	*	72	+	4		311	389	372		464
V3 + 14	1036		417		92		274		657	-	221	-	336		760		490		214	+	94		88	-	292	*	663	*	70	*	10		1		281	*	640	*	68	*	10		1		291	280	650		627
V3 + 14	831		451		113		323		716	-	251	-	350		378		334	-	132		100		93		341	*	395	*	67	*	26		2		411	*	475	*	81	*	31		2		340	410	389		468
V3 + 14	1081		474		81		268		565	-	171	-	302	-	389	*	419		218	+					187	*	719	*	124	*	49	+	2		173	*	665	*	115	*	45		2		186	172	699		646
V3 + 14	2320	+	472		90		273		578	-	191	-	330		627	*	425		221	+	137	*	100	*	342	*	1694	*	275	*	3	*	6	*	147	*	730	*	119	*	1	*	3	*	330	142	1529		659
V3 + 14	671		385		84		257		668	-	218	-	327		499		419		175	+	106		95		136	*	468	*	58	*	7		2		204	*	697	*	86	*	10		3		135	203	452		673
V3 + 14	1531		466		97		275		590	-	208	-	353		565		404		200	+	120		103		315	*	1016	*	174	*	23		3		205	*	664	*	114	*	15		2		313	204	1004		656
V3 + 14	808		416		119	*	325		781	-	286	*	366	*	354		342	-	124		110		101		264	*	419	*	60	*	63	+	2		327	*	519	*	74	*	78	+	2		263	326	409		507
V3 + 14	1173		522		95		286		548	-	182	-	332		366	*	388		208	+	134	*	96	*	184	*	914	*	71	*	0		4		157	*	779	*	61	*	0		3		183	156	904		770
V3 + 14	1415		486		92		296		609	-	189	-	311		548		351	-	163	+	87	-	86	-	193	*	1076	*	117	*	23		6		137	*	760	*	83	*	16		4		191	136	1057		747
V3 + 14	593		412		100		287		697	-	243	-	348		595		378		152		96		92		219	*	299	*	50	*	22		3		370	*	504	*	84	*	37		5		218	368	291		491
V3 + 14	903		485		117		345		711	-	241	-	339		403		350	-	139		118		101		266	*	528	*	61	*	46	+	2		294	*	585	*	68	*	51		2		265	293	524		581
V3 + 14	1268		455		107		317		697	-	235	-	338		217		436		175	+	121		96		296	*	763	*	87	*	120	+	2		232	*	602	*	69	*	95		2		294	230	751		593
V3 + 14	572		424		118		341		804	-	278		346		212		356	-	126		107		114		154	*	332	*	50	*	34		2		271	*	580	*	87	*	59		3		154	271	327		571
V3 + 14	1161		462		104		305		660	-	225	-	341		582		347	-	149		89	-	85	-	459	*	542	*	123	*	34		3		395	*	467	*	106	*	29		3		458	394	528		455
V3 + 14	609		489		110		311		636	-	225	-	354		380		382		168	+	118		103		140	*	382	*	54	*	31		2		230	*	627	*	89	*	51		3		140	230	377		619
V3 + 14	624		441		114		329		746	-	259	-	347		263		373		140		109		97		293	*	277	*	37	*	16		1		469	*	444	*	59	*	26		2		293	469	274		439
V3 + 14	714		498		102		301		604	-	205	-	339		530		352	-	168	+	93		90		323	*	272	*	64	*	53	+	2		452	*	381	*	90	*	74		3		323	452	266		373
V3 + 14	582		465		104		307		660	-	224	-	339		629		404		171	+	96		91		261	*	253	*	54	*	13		1		448	*	435	*	93	*	22		2		261	448	243		418
V3 + 14	643		463		133		374		808		287		356		213		362		129		150		116		353	*	223	*	55	*	11		1		548	*	347	*	86	*	17		2		353	548	215		335
V3 + 14	595		396		115		333	-	841		290		345		454	+	378		127		88	-	87		234	*	265	*	56	*	38		2		394	*	445	*	94	*	64		3		234	394	262		440
V3 + 14	868		513		122		344	-	671	-	238		355		354		385		160		116		97		348	*	386	*	65	*	67		2		401	*	445	*	75	*	77		2		348	401	379		437
V3 + 14	478		397		108	-	319	-	804		272		339		287		404		141		142		117		206		217		31		23		1		431		454		65		48		2		206	431	215		450
V3 + 14	1035	+	477		111	-	341	-	715		233		326		369		389		153		137		111		502	*	440	*	48	*	43		2		485	*	425	*	46	*	42		2		501	484	433		418
V3 + 14	491		453		121		361	-	797		267		335		408	+	367		129		93		90		165	*	293	*	23	*	6		4		336	*	597	*	47	*	12		8		165	336	289		589
V3 + 14	650		533		120	-	350	-	657	-	225	-	343		264		377		163	+	136		107		206	*	353	*	57	*	32		2		317	*	543	*	88	*	49		3		206	317	348		535
V3 + 14	722		433	-	110	-	318	-	734		254		346		424	+	376		143		101		95		279	*	367	*	61	*	14		1		388	*	508	*	84	*	19		1		278	387	362		501
V3 + 14	660		420		98	-	283	-	674	-	233		346		444	+	377		157		107		95		303	*	283	*	46	*	26		2		459	*	429	*	70	*	39		3		303	459	279		423
V3 + 14	3493	*	572		107		316		552	-	187	-	339		637	*	421		232	+					2110	*	1092	*	287	*	1	*	3	*	604	*	313	*	82	*	0	*	1	*	2084	597	1038	*	298
V3 + 14	901		537		139		402		749		259		346		294		388		145		135		109		456	*	260	*	51	*	132	+	2		505	*	289	*	57	*	147	+	2		456	505	255		283
V3 + 14	420		469		119	-	347	-	740		254		343		553	+	351		134		104		96		196	*	160	*	39	*	23		2		466	*	381	*	93	*	55		5		195	464	157		374
V3 + 14	518		418		124		360	-	861		297		344		394		396		128		90		88		169	*	261	*	60	*	27		1		326	*	504	*	116	*	52		2		169	326	258		498
V3 + 14	866		425		119		348	-	819		280		342		420	+	377		130		116		103		338	*	412	*	70	*	43		3		390	*	476	*	81	*	50		3		338	390	405		468
V3 + 14	671		563	+	107		321		570	-	190	-	333		359	*	375		195	+	131	*	99	*	349	*	252	*	44	*	24		2		519	*	376	*	66	*	36		3		348	518	247		369
V3 + 14	505		452		104	-	294	-	650	-	230		354		373		371		161		114		101		219	*	243	*	34	*	8		1		434	*	481	*	67	*	16		2		219	434	239		473
V3 + 14	523		502		124	-	356	-	709		247		348		354		395		155		96		90		222		222		34		44		1		425		424		65		84		2		222	425	220		420
V3 + 14	476		477		120	-	350	-	734		252		343		308		369		140		144		119		221	*	168	*	44	*	41		2		465	*	353	*	92	*	86		4		221	465	165		347
V3 + 14	502		459		103	-	317	-	691	-	224	-	325		435	+	373		150		102		100		189	*	263	*	38	*	10		2		376	*	524	*	76	*	20		4		189	376	259		516
V1 + 56	599		516		98		309		599	-	190	-	317		410		339	-	160		87	-	84	-	131	*	346	*	113	*	8		1		218	*	578	*	189	*	13		2		130	216	328		548
V1 + 56	1032		439		109		328		747	-	248	-	332		542		379		143		94		87	-	236	*	691	*	77	*	27		1		228	*	670	*	75	*	26		1		236	228	668		648
V1 + 56	1185	*	426		94		293		688	-	221	-	321		260	*	351	-	144		94	*	94	*	327	*	717	*	93	*	47	*	1	*	276	*	605	*	78	*	40	*	1	*	325	274	708	*	597
CH + 56	711		664	+	143		437		658	-	215	-	327		223		374		177	+	127		107		357		249		56		46		3		502		350		79		65		4		356	501	249		350
CH + 56	503		457		119		358	-	783		260		332		306		398		142		148		113		262	*	202	*	31	*	7		1		520	*	402	*	62	*	14		2		262	520	199		396
CH + 56	420		606		145		421		695	-	239		344		192		356		149		114		98		160		204		37		16		3		381		486		88		38		7		160	381	203		484
CH + 56	537		568		146		433		762		257		337		162		387		142		174		129		194		248		48		44		3		361		462		89		82		6		194	361	247		460
CH + 56	524		584		128		409		700	-	219	-	313		222	*	396		166	+	162	*	119	*	270		186		40		26		2		515		355		76		50		4		270	515	186		355
CH + 56	480		558		161		458		821		289		352		272		387		129		101		91		154		214		59		51		2		321		446		123		106		4		154	321	213		444
CH + 56	737		629		144		436		693	-	229		330		288		401		178	+	149		120		319		356	+	40		20		2		433		483		54		27		3		319	433	354		480
CH + 56	712		433		115		350	-	808		266		329		228		401		141		125		108		459		195		44		14		0		644		274		62		20		0		458	643	193		271
CH + 56	776		444		124		371		836		279		334		200		473		156		179		122		409		293		54		19		1		527		378		70		24		1		408	526	292		377
V3 + 56	694		427		104	-	308	-	721		244		338		535	+	355		139		95		91		325	*	320	*	35	*	11		3		469	*	461	*	50	*	16		4		324	468	317		457
V3 + 56	689		479		108	-	338	-	706		225	-	320		310		376		149		149		110		306	*	312	*	50	*	19		2		443	*	453	*	73	*	28		3		303	439	309		449
V3 + 56	673		443		116		348	-	786		262		333		377		416		148		135		110		254	*	340	*	56	*	22		1		378	*	505	*	83	*	33		1		253	377	335		498
V3 + 56	476		434	-	85	-	278	-	641	-	196	-	306	-	314		409		182	+	124		103		257	*	157	*	50	*	11		1		540	*	330	*	105	*	23		2		256	538	152		319
V3 + 56	1036	+	420	-	118	-	351	-	836		281		336		505	+	382		128		93		88		502	*	397	*	106	*	25		6	+	485	*	383	*	102	*	24		6		502	485	394		380
V3 + 56	615		482		112	-	335	-	695	-	232		334		376		388		156		123		106		295	*	244	*	62	*	12		2		479	*	397	*	101	*	20		3		294	477	240		390
V3 + 56	708		528		120	-	340	-	644	-	227	-	353		424	+	337	-	146		140		112		313		289		73		31		2		442		408		103		44		3		312	441	287		405
V3 + 56	560	*	372	-	93	-	298	-	801		250		312		462	*	440		156		136	*	114	*	176	*	289	*	55	*	38	*	2	*	314	*	516	*	98	*	68	*	4	*	174	310	288	*	514
V3 + 56	681		421	-	115	-	342	-	812		273		336		298		419		142		138		112		352		256		60		11		2		517		376		88		16		3		352	517	254		373
CH + 17	523		396		114		334	-	843		288		341		173		428		142		137		120		285	*	165	*	58	*	13		2		545	*	315	*	111	*	25		4		284	543	159		304
CH + 17	604		615		136		417		678	-	221	-	326		175		379		163	+	123		104		387	*	109	*	82	*	24		2		641	*	180	*	136	*	40		3		385	638	107		177
CH + 14	545		537		148		426		793		276		347		240		374		132		107		98		423		63	-	42		16		1		776	+	116	-	77		29		2		423	776	61		112
CH + 14	406		623		163		470		754		262		347		149		374		138		165		124		273	*	86	*	44	*	2		1		673	*	212	*	108	*	5		2		272	671	83		205
CH + 14	487		509		146		411		807		287		355		201		362		127		106		97		366	*	85	*	30	*	5		1		751	*	175	*	62	*	10		2		364	747	81		167
CH + 14	599		519		159		438		844		306		363		217		387		127		102		91		441	*	86	*	56	*	14		2		737	*	144	*	93	*	23		3		440	735	82		137
V3 + 56	794		467		97	-	308	-	660	-	208	-	315		432	*	400		168	+	172	*	118	*	427	*	260	*	62	*	44		1		539	*	327	*	78	*	55		1		427	539	257		323
V3 + 56	737		473		132		377		797		279		350		451	+	362		128		104		92		323		342		57		14		1		439		464		77		19		1		322	438	340		461
V3 + 56	611		454		119	-	354	-	780		262		336		393		404		145		123		107		334	*	203	*	48	*	23		3		546	*	332	*	79	*	38		5		334	546	200		327
V3 + 56	1016	+	459		124	-	359	-	782		270		345		271		390		139		166		120		374	*	493	*	79	*	63		7	+	368	*	485	*	78	*	62		7		373	367	490		482
V3 + 56	658		437		117		345	-	789		268		339		375		388		138		129		107		306	*	257	*	75	*	18		2		465	*	391	*	114	*	27		3		306	465	254		386
V3 + 56	475		444		112		341	-	768		252		328		305		390		143		120		104		158		267		36		12		2		333		562	+	76		25		4		158	333	265		558
V3 + 56	642		489		128		388	-	793		262		330		416	+	367		129		112		99		313		251		46		30		2		487		391		72		47		3		313	487	249		388
V3 + 56	650		524		133		376		718		254		354		256		362		139		138		114		252	*	334	*	50	*	12		2		388	*	514	*	77	*	18		3		252	388	331		509
CH + 13	568		538		165		459		853		307		359		248		395		129		100		96		270	*	179	*	67	*	47		5		475	*	315	*	118	*	83		9		269	473	176		310
V3 + 28S	1759	+	511		96		300		587	-	188	-	320		565		422		212	+	116		99		678	*	832	*	247	*	1	*	1		385	*	473	*	140	*	1	*	1		677	384	813		462
CH + 28	802		581		155		439		756		267		353		257		379		143		121		105		549	+	171		51		27		4		684		213		64		34		5		548	683	170		212
CH + 28	850		444		130		375		845		293		347		484	+	379		126		99		92		454		319		66		10		1		534		375		78		12		1		453	533	318		374
CH + 28	697		511		144		417		816		282		345		308		392		133		107		94		382		226		69		17		3		549		324		99		24		4		382	549	224		321
CH + 28	488		599		155		458		765		259		338		274		386		141		152		116		203		195		46		42		2		416		400		94		86		4		202	414	193		396
CH + 28	399		517		130		394		762		251		330		194		398		147		156		115		165		166		56		10		2		414		416		140		25		5		165	414	165		413
CH + 28	443		576		127		388	-	674	-	220	-	327		233		385		174	+	192	+	120		251		151		32		8		1		567		341		72		18		2		251	567	150		339
CH + 28	586		497		151		425		855		304		355		311		378		124		101		90		308	*	188	*	51	*	35		4		525	*	321	*	87	*	60		7		308	525	184		314
CH + 28	518		412		98	-	301	-	731		238		326		273		390		150		154		121		258		203		51		6		0		498		392		98		12		0		258	498	202		390
CH + 28	738		509		148		430		845		291		344		260		377		126		155		117		424	*	228		71		14	*	1	*	575	*	309		96		19	*	1	*	417	566	227		308
CH + 28	626		588		150		442		752		255		339		301		391		150		128		104		348		227		44		6		1		555		363		70		10		2		348	555	226		361
CH + 28	368		535		145		429		802		271		338		414	+	386		133		104		96		207		125		29		6		1		562		340		79		16		3		207	562	124		337
CH + 28	519		465		124		375		806		267		331		403	+	379		133		102		99		308		135		43		30		3		593		260		83		58		6		308	593	134		258
V3 + 56	704		442		113		333		753	-	256	-	339		451		367	-	138		128		107		227	*	378	*	67	*	28		4		322	*	537	*	95	*	40		6		227	322	369		524
V3 + 56	912		436		95		295		677	-	218	-	322		312	*	451		196	+	----		----		149	*	665	*	77	*	19		2		164	*	729	*	84	*	21		2		148	163	656		719
V3 + 56	1139		530		112		326		615	-	211	-	344		414		414		194	+	104		96		182	*	866	*	67	*	22		2		160	*	760	*	59	*	19		2		182	160	858		753
V3 + 56	1673		484		97		296		612	-	200	-	328		710		374		176	+	103		100		773	*	732	*	153	*	13		2		462	*	438	*	91	*	8		1		770	460	697		417
V3 + 56	890		472		119		346		733	-	252	-	344		430	+	350	-	135		105		98		330	*	447	*	88	*	23		2		371	*	502	*	99	*	26		2		329	370	435		489
V3 + 56	1368		498		94		298		598	-	189	-	315		259	*	399		204	+	----		----		305	*	914	*	138	*	6		5		223	*	668	*	101	*	4		4		303	222	841		615
V3 + 56	739		462		101		310		671	-	219	-	326		259	*	519		220	+	126	*	97	*	198	*	464	*	72	*	5		0		268	*	628	*	97	*	7		0		198	268	456		617
V3 + 56	760		478		100		319		667	-	209	-	313		490		438		187	+	91		90		158	*	513	*	60	*	26		3		208	*	675	*	79	*	34		4		158	208	494		650
V3 + 56	534		475		89		276		581	-	187	-	322		319		358	-	178	+	109		98		295	*	165	*	61	*	12		1		553	*	309	*	114	*	22		2		295	553	160		300
V3 + 56	971		441		73	-	239	-	542	-	166	-	305	-	471	*	363	-	195	+	134	*	97	*	334	*	480	*	106	*	49	+	2		345	*	494	*	109	*	50		2		333	344	460		473
V3 + 56	1191		418		91		278		665	-	218	-	327		554		439		184	+	110		96		384	*	698	*	97	*	10		2		323	*	586	*	81	*	8		2		383	322	677		568
V3 + 56	786		435		101		311		715	-	232	-	325		420		373		149		110		98		278	*	426	*	74	*	6		2		353	*	542	*	94	*	8		3		278	353	418		532
V3 + 56	986		464		130		370		797	-	280		351		342		374		132		115		103		423	*	437	*	62	*	58	+	6		429	*	443	*	63	*	59		6		422	428	433		439
V3 + 56	910		490		109		328		669	-	222	-	332		480		414		173	+	104		96		419	*	349	*	79	*	61	+	2		460	*	384	*	87	*	67		2		418	459	341		375
V3 + 56	885		464		80		268		578	-	172	-	299	-	310	*	401		202	+	147	*	103	*	77	*	675	*	79	*	52	+	2		87	*	763	*	89	*	59		2		77	87	642		726
V3 + 56	876		481		87		280		582	-	181	-	311		363	*	392		195	+	----		----		171	*	576	*	80	*	48	+	1		195	*	658	*	91	*	55		1		171	195	563		643
V3 + 56	1292		449		90		288		641	-	200	-	313		652		346	-	154		100		93		478	*	658	*	119	*	36		1		370	*	509	*	92	*	28		1		478	370	634		490
V3 + 56	874		526		101		316		601	-	192	-	320		496		337	-	156		110		99		336	*	466	*	50	*	21		1		385	*	533	*	57	*	24		1		336	385	450		515
V3 + 56	1256		538		103		314		584	-	191	-	328		608		392		199	+	121		99		234	*	895	*	111	*	14		2		186	*	713	*	88	*	11		2		234	186	882		703
V3 + 56	1278		527		87		296		562	-	165	-	294	-	551	*	414		224	+	136	*	102	*	541	*	531	*	174	*	30		2		424	*	415	*	136	*	23		2		541	424	520		406
CH + 56	557		516		146		430		833		283		340		271		383		129		122		103		288		209		43		14		3		518		375		77		25		5		288	518	208		373
CH + 56	560		410		95	-	300	-	732		232		317		250		389		151		149		112		287		202		57		14		0		512		361		102		25		0		287	512	200		357
V3 + 56	1153		530		97		305		575	-	183	-	318		369	*	374		189	+	132	*	105	*	184	*	886	*	81	*	0		2		160	*	768	*	70	*	0		2		184	160	877		760
V3 + 56	1494	*	504		92		304		603	-	183	-	303	-	503	*	352	-	168	+	117	*	96	*	455	*	875	*	113	*	46	*	5	*	304	*	586	*	76	*	31	*	3	*	449	300	858	*	575
V3 + 56	936	*	442		97		295		667	-	219	-	329		671		379		167	+	99		91		297	*	513	*	102	*	19	*	5	*	318	*	548	*	109	*	20	*	5	*	296	317	487	*	520
V3 + 56	644		490		109		332		678	-	222	-	328		547		398		164	+	111		98		302	*	249	*	70	*	22		1		468	*	387	*	109	*	34		2		301	466	245		381
V3 + 56	578		436		107		313		718	-	245	-	342		369		379		149		107		97		206	*	298	*	55	*	16		3		356	*	516	*	95	*	28		5		205	354	267		462
V3 + 56	1228		562		108		324		577	-	192	-	333		751	*	446		234	+	147	*	106	*	298	*	777	*	109	*	41	+	3		243	*	633	*	89	*	33		2		297	242	767		625
V3 + 56	650		469		118		359		765	-	252	-	329		285		397		146		118		101		249	*	333	*	50	*	15		3		383	*	512	*	77	*	23		5		249	383	329		506
V3 + 56	894		484		116		357		738	-	240	-	325		439		376		141		116		100		235	*	587	*	52	*	18		2		263	*	657	*	58	*	20		2		235	263	571		639
V3 + 56	1308		418		96		299		715	-	230	-	321		612		486		193	+	99		94		302	*	765	*	101	*	138	+	2		230	*	585	*	77	*	106		2		300	228	745		570
V3 + 56	719		429		121		338		788	-	282		358		430	+	362	-	127		109		98		199	*	413	*	62	*	41	+	4		277	*	574	*	86	*	57		6		199	277	406		564
V3 + 56	564		404		112		332		822	-	277		337		169		383		131		115		100		232		256		44		30		2		411		454	+	78		53		4		232	411	254		450
V3 + 56	914		508		102		317		624	-	201	-	322		944	+	344	-	158		94		85	-	527	*	294	*	75	*	16		2		576	*	322	*	82	*	18		2		524	573	287		314
V3 + 56	673		503		114		337		670	-	227	-	338		405		360	-	151		129		108		188		394	+	45		43	+	3		280		585	+	67		64		4		188	280	392		582
CH + 56	394		609		132		415		681	-	217	-	318		169	*	399		182	+	----		----		201		144		24		24		1		510		365		61		61		3		201	510	143		362
V3 + 56	342	*	430		123		366		851		286		336		222	*	371		124		145	*	119	*	162	*	133	*	30	*	16	*	1	*	473	*	389	*	88	*	47	*	3	*	162	473	131	*	383
CH + 56	631		511		144		426		834		282		338		210		377		126		177		123		324		232		53		19		3		513		368		84		30		5		323	511	230		365
CH + 56	338	-	564		152		460		816		270		330		280		385		130		113		97		160		136		28		13		1		474		402		83		38		3		160	474	135		399
CH + 56	698		577		151		448		776		262		337		302		385		137		122		104		424		182		44		45		3		608		261		63		64		4		424	608	181		260
CH + 56	605		452		118		362		801		261		326		428	+	407		143		112		98		365		163		47		26		4		603		269		78		43		7		365	603	162		267
CH + 56	547		421		124		364		865		295		341		387		382		125		111		97		239		254		40		13		1		437		464		73		24		2		239	437	252		460
CH + 56	539		526		160		441		838		304		363		287		352		117		110		92		254		181		36		64		4		471		336		67		119		7		254	471	180		334
CH + 56	383		512		127		398		777		248		319		163		398		144		168		123		159		159		56		7		2		416		415		146	+	18		5		159	416	158		412
CH + 56	567		584		148		452		774		253		327		226		400		147		120		108		259	*	246	*	49	*	12		1		457	*	434	*	86	*	21		2		259	457	241		425
V3 + 56	1302		503		95		293		583	-	189	-	324		572		396		203	+	129		98		339	*	826	*	127	*	7		3		261	*	634	*	98	*	5		2		338	260	815		626
V3 + 56	632		456		94		304		667	-	206	-	309	-	383		412		173	+	131		107		63	*	474	*	88	*	5		2		100	*	750	*	139	*	8		3		63	100	465		736
CH + 56	428		626		159		487		778		254		326		194		396		150		153		116		180		201		27		19		1		421		470		63		44		2		180	421	199		465
V3 + 56	907		510		96		302		592	-	188	-	318		556		419		212	+	125		98		152	*	672	*	62	*	20		1		168	*	741	*	68	*	22		1		152	168	662		730
V3 + 56	467		391		107	-	325	-	831		274		329		221		408		137		166		125		179		210		34		42		2		383		450		73		90		4		179	383	209		448
V3 + 56	716		393		118		352	-	896		300		335		378		410		129		101		93		276		341		83		14		2		385		476		116		20		3		276	385	339		473
V3 + 56	602		433		116		358	-	827		268		324		442	+	382		129		100		93		217		334		38		8		5		361		555	+	63		13		8		217	361	332		552
V3 + 56	848		453		113	-	345	-	762		249		328		398	+	387		142		114		100		361	*	400	*	72	*	14		1		425	*	472	*	85	*	17		1		361	425	391		461
V3 + 56	722		434		101	-	305	-	703		233		331		467	+	383		153		111		101		327		305		64		23		3		453		422		89		32		4		327	453	303		419
V3 + 56	749		429		124		374		872		289		332		498	+	390		126		98		91		259		330		86	+	70		4		346		441		115		93		5		259	346	329		440
V3 + 56	618		456		108	-	340	-	746		237		318		282		416		155		179		127		202	*	353	*	38	*	23		2		328	*	571	*	61	*	37		3		202	328	350		566
V3 + 56	645		537		120	-	366	-	682	-	223	-	328		315		403		167	+	160		115		175	*	382	*	63	*	22		3		271	*	592	*	98	*	34		5		175	271	377		584
V3 + 56	716		521		129		382	-	733		248		338		409	+	406		154		120		104		237		303		52		122	+	2		331		423		73		170	+	3		237	331	301		420
V3 + 56	670		508		121		362		713		238		334		316		391		155		131		106		208		344		58		57		3		311		513		87		85		4		208	311	342		510
V3 + 56	644		449		102	-	320	-	713		227	-	319		448	+	371		148		115		109		326	*	265	*	38	*	12		3		506	*	411	*	59	*	19		5		326	506	261		405
V3 + 56	635		586		111	-	345	-	589	-	189	-	322		328	*	388		200	+	152	*	110	*	263	*	286	*	56	*	29		1		414	*	450	*	88	*	46		2		263	414	281		442
V3 + 56	606		496		129		383	-	772		260		337		250		381		139		148		113		195	*	251	*	37	*	120	+	3		322	*	414	*	61	*	198	+	5		195	322	248		409
V3 + 56	674		420		119		359	-	855		283		331		386		390		128		132		107		253		348		45		26		2		375		516		67		39		3		253	375	346		513
V3 + 56	699		461		117	-	352	-	764		254		332		301		380		141		189		127		405		177		57		56		4		579		253		82		80		6		405	579	175		250
V3 + 56	483		453		103	-	307	-	678	-	227	-	336		406	+	402		167	+	142		113		181		250		42		8		2		374		518		87		17		4		181	374	248		514
V3 + 56	373		437	-	111	-	338	-	773		254		328		431	+	369		135		116		103		190		134		33		14		2		510		359		88		38		5		190	510	133		356
V3 + 14	965	+	493		136		397		805		276		343		269		352		123		111		98		607	+	235		58		63		2		629		244		60		65		2		607	629	233		242
V3 + 14	796		408		104	-	298	-	730		255		349		248		383		147		125		108		306	*	404	*	71	*	13		2		384	*	508	*	89	*	16		3		306	384	400		503
CH + 12	402		560		159		447		798		284		356		196		357		125		98		90		279		62	-	52		7		2		695		154	-	129		17		5		279	695	61		152
CH + 18	664		578		149		438		758		258		340		147	*	379		141		205	*	135	*	246	*	285	*	84	*	46		3		370	*	429	*	127	*	69		5		245	368	282		424
CH + 17	523		396		114		334	-	843		288		341		173		428		142		137		120		285	*	165	*	58	*	13		2		545	*	315	*	111	*	25		4		284	543	159		304
CH + 17	604		615		136		417		678	-	221	-	326		175		379		163	+	123		104		387	*	109	*	82	*	24		2		641	*	180	*	136	*	40		3		385	638	107		177
CH + 17	338	-	437		119		348	-	796		272		342		200		373		132		129		108		166	*	136	*	32	*	3		1		491	*	402	*	95	*	9		3		166	491	127		375
CH + 20	293	-	615		136		406		660	-	221	-	335		117	*	366		166	+	----		----		132	*	111	*	42	*	7		1		451	*	379	*	143	*	24		3		132	451	109		372
CH + 18	536		503		149		429		853		296		347		169		388		126		147		116		336	*	124	*	60	*	14	*	2	*	627	*	231	*	112	*	26	*	4	*	330	616	121		225
CH + 14	406		623		163		470		754		262		347		149		374		138		165		124		273	*	86	*	44	*	2		1		673	*	212	*	108	*	5		2		272	671	83		205
CH + 14	487		509		146		411		807		287		355		201		362		127		106		97		366	*	85	*	30	*	5		1		751	*	175	*	62	*	10		2		364	747	81		167
CH + 14	470	*	442		130		369		835		294		352		103	*	372		125		107	*	103	*	321	*	104	*	41	*	4	*	0	*	683	*	221	*	87	*	9	*	0	*	321	683	102	*	217
CH + 14	539		506		128		388	-	767		253		330		147		406		149		164		121		325		138		65		10		1		602		256		121		19		2		325	602	137		254
CH + 14	599		519		159		438		844		306		363		217		387		127		102		91		441	*	86	*	56	*	14		2		737	*	144	*	93	*	23		3		440	735	82		137
CH + 13	580		462		125		375		812		271		333		378		393		136		107		97		333		158		52		34		3		574		272		90		59		5		332	572	157		270
CH + 13	543		528		153		429		813		290		357		231		370		127		107		103		278	*	186	*	55	*	20		4		512	*	343	*	101	*	37		7		276	508	180		332
CH + 13	430		517		148		407		787		286		364	+	251		373		134		123		106		163		193		49		23		2		379		449		114		53		5		163	379	192		447
CH + 13	429		585		161		468		800		275		344		276		385		135		108		98		163	*	198	*	46	*	21		1		380	*	462	*	107	*	49		2		163	380	194		453
CH + 13	562		600		159		452		753		265		352		238		379		141		122		103		278		209		40		33		2		494		372		71		59		4		278	494	208		370
CH + 13	819		509		143		423		831		281		338		254		373		125		118		103		404	*	240	*	72	*	101	+	2		494	*	293	*	88	*	123		2		403	493	236		288
CH + 13	538		610		136		406		666	-	223	-	335		125	*	371		167	+	----		----		257		217		38		25		1		478		403		71		46		2		256	476	215		399
CH + 13	720		569		146		427		750		257		342		215		387		144		124		109		346	*	283	*	61	*	29		1		481	*	393	*	85	*	40		1		345	480	278		386
CH + 13	553		422		101	-	310	-	735		239		326		266		383		147		151		117		260	*	240	*	44	*	9		0		470	*	434	*	80	*	16		0		260	470	232		420
CH + 13	726		464		112		319	-	688	-	241		351		227		387		156		130		106		189	*	418	*	77	*	39		3		260	*	576	*	106	*	54		4		188	259	411		566
CH + 13	443		509		129		389		764		253		332		146		408		149		159		122		204		161		62		13		3		461		363		140		29		7		203	459	159		358
CH + 56	585		489		137		418		855		280		328		252		354		118		123		105		237		214		41		91	+	2		405		366		70		156	+	3		237	405	213		364
CH + 56	422		536		151		435		812		282		347		288		388		133		118		102		201		153		60		7		1		476		363		142	+	17		2		201	476	152		361
CH + 56	753		439		101	-	308	-	702		230		328		263		399		160		133		112		329	*	345	*	56	*	21		2		437	*	458	*	74	*	28		3		328	436	339		450
V1 + 7S	723		362	-	91	-	284	-	785		251		320		434	+	377		138		121		108		307	*	334	*	40	*	41		1		425	*	462	*	55	*	57		1		306	424	331		458
V1 + 7S	724		490		114	-	347	-	708		233		329		343		380		151		121		109		408	*	211	*	87	*	17		1		565	*	291	*	120	*	23		1		407	564	208		287
V1 + 7S	375		509		124	-	386	-	758		244		321		150		379		142		161		121		128		185		53		8		1		342		493		141	+	21		3		127	339	185		493
V1 + 7S	440		457		118		361	-	790		258		327		337		364		129		113		100		227	*	156	*	39	*	15		3		515	*	355	*	89	*	34		7		226	513	153		348
V1 + 7S	849		396	-	111	-	331	-	836		280		335		501	+	358		121		89	-	86		457	*	316	*	47	*	27		2		539	*	372	*	55	*	32		2		457	539	313		368
V1 + 7S	457		503		113	-	333	-	662	-	225	-	339		406	+	331	-	142		124		107		155	*	216	*	61	*	23		2		340	*	473	*	133	*	50		4		155	340	213		466
V1 + 28S	511		611		136		415		679	-	223	-	328		151	*	374		159		195	*	128	*	395		49	-	54		13		0		773	+	96	-	106		25		0		394	771	48		94
V1 + 28S	566		447		118		327		732	-	264		361		151		352	-	136		104		99		228	*	251	*	84	*	2		1		403	*	443	*	148	*	4		2		228	403	244		431
V1 + 28S	640		456		124		362		794		272		343		353		348	-	124		97		94		456	*	119	*	57	*	6		2		713	*	186	*	89	*	9		3		456	713	115		180
V1 + 28S	885		437		103	-	306	-	700	-	236		337		216		335	-	136		104		107		668	*	177	*	40	*	0	*	0		755	*	200	*	45	*	0	*	0		666	753	170		192
V1 + 28S	482		469		121	-	357	-	761		258		339		311		375		138		118		106		299		129		39		14		1		620		268		81		29		2		299	620	127		264
V1 + 28S	1129		451		88		260		576	-	195	-	338		305	*	382		188	+	160	*	104	*	251	*	670	*	193	*	14		1		223	*	593	*	171	*	12		1		250	222	634		561
V2 + 28S	818		448		103	-	296	-	661	-	230		348		343		394		166	+	151		114		259	*	367	*	61	*	129	+	2		316	*	449	*	75	*	158	+	2		259	316	363		444
V3 + 28S	1431		510		99		313		614	-	194	-	316		286	*	429		205	+	----		----		336	*	865	*	223	*	5		2		236	*	604	*	156	*	3		1		335	235	833		582
V3 + 28S	1191		545		90		307		563	-	165	-	293	-	753		423		226	+	121		102		301	*	688	*	164	*	37		1		252	*	578	*	138	*	31		1		300	251	669		562
V3 + 56	608		480		126		385		802		263		327		362		398		140		116		102		295		229		64		16		4		485		377		105		26		7		294		228		375
V3 + 7S	1554		439		79	-	246		560	-	180	-	321		594	*	409		214	+	130	*	103	*	407	*	939	*	202	*	3		3		262	*	604	*	130	*	2		2		404		887		571
[truncated: 1 more columns]
