# Supplementary material for: Pre-vaccination monocyte-to-lymphocyte ratio as a biomarker for the efficacy of malaria candidate vaccines: A subgroup analysis of pooled clinical trial data
Source: PLoS One. 2023 Sep 14;18(9):e0291244. doi: 10.1371/journal.pone.0291244 (PMC10501550; doi:10.1371/journal.pone.0291244)
Supplement: S1 Data — (ZIP) [file pone.0291244.s001.zip › Manuscript Data/BSPZV1_Parasitology.xlsx]

## Sheet: results
bspzv1_group	product	CHMI	prepatent_qpcr	qpcr_density [Pf/uL] at day of qpcr positivity	prepatent_microscopy	microscopy_density [Pf/uL]	qpcr_density_microscopy [Pf/uL] at day of microscopy positivity	comment
G2	placebo	chmi1	8.82292	0.0989211	12.2139	23	54.7381
G2	placebo	chmi1	8.73472	2.446	10.1132	3.7	6.2176
G2	placebo	chmi1	8.93125	0.344315	12.6083	63	30.0808
G2	placebo	chmi1	11.3903	0.0631377	16.2167	4.7	0.668532
G3	placebo	chmi1	8.72917	0.97758	14.3694	5.6	28.1918
G3	placebo	chmi1	8.69861	0.388111	12.5229	4.7	106.813
G3	placebo	chmi1	8.71042	0.433134	12.2	45.4	42.02
G3	placebo	chmi1	10.2285	0.130804	15.6132	27.8	73.8396
G5	placebo	chmi1	8.61528	0.0728263	13.1715	12.1	27.7889
G5	placebo	chmi1	8.72292	0.118383	13.4507	13	20.1816
G5	placebo	chmi1	9.37014	0.58682	18.7049	46	45.968
G5	placebo	chmi1	8.71458	0.101927	12.0437	10.2	4.45098
G5	placebo	chmi1	8.83819	1.05793	12.2764	28	45.968
G5	placebo	chmi1	8.85069	1.04835	negative	negative	negative	subject was microscopy negative throughout CHMI period
G5	placebo	chmi1	8.22708	0.749818	12.9653	8.4	29.7821
G5	placebo	chmi1	8.65069	2.31538	11.6472	4.7	22.6355
G5	placebo	chmi1	8.49722	0.772602	13.0681	9.3	30.9031
G5	placebo	chmi1	8.22292	4.56341	negative	negative	negative	subject was microscopy negative throughout CHMI period
G2	vaccine	chmi1	9.35347	0.403133	17.7458	17.6	48.0791
G2	vaccine	chmi1	9.22708	0.498829	14.1819	6.5	21.0034
G2	vaccine	chmi1	8.78264	0.561941	15.166	4.6	156.84
G2	vaccine	chmi1	13.7458	7.78188	negative	negative	negative	subject was microscopy negative throughout CHMI period
G2	vaccine	chmi1	9.31042	0.0582938	14.225	72	49.2935
G2	vaccine	chmi1	negative	negative	negative	negative	negative	subject protected
G2	vaccine	chmi1	10.7063	0.106608	negative	negative	negative	subject was microscopy negative throughout CHMI period
G2	vaccine	chmi1	9.26181	0.217582	12.2097	24	22.5228
G2	vaccine	chmi1	8.79306	0.699234	13.1993	19.5	20.8989
G2	vaccine	chmi1	8.80556	1.36844	13.6924	68.6	88.3669
G2	vaccine	chmi1	8.79028	0.832637	13.6771	45.4	131.711
G2	vaccine	chmi1	8.59653	0.56806	13.4632	46.3	125.928
G2	vaccine	chmi1	13.6194	0.403133	negative	negative	negative	subject was microscopy negative throughout CHMI period
G2	vaccine	chmi1	8.78681	1.47465	12.1882	15	58.6979
G2	vaccine	chmi1	9.15903	0.198678	16.5778	10.2	16.4484
G2	vaccine	chmi1	8.72569	0.986558	14.2424	169.5	60.4815
G2	vaccine	chmi1	9.15833	0.411961	15.0924	1.2	24.2637
G2	vaccine	chmi1	10.1035	0.182848	13.9583	12	11.3142
G2	vaccine	chmi1	8.86458	0.633038	13.7521	19.5	73.8396
G3	vaccine	chmi1	8.72431	0.182721	14.3799	6.5	28.9039
G3	vaccine	chmi1	8.71944	0.232161	12.3076	134.3	110.058
G3	vaccine	chmi1	9.14167	0.346417	13.5799	10.3	45.0598
G3	vaccine	chmi1	10.2743	1.3462	15.1813	310.1	159.205
G3	vaccine	chmi1	8.71042	0.528797	12.5139	12.1	66.4951
G3	vaccine	chmi1	10.1104	0.0680439	15.1535	36.1	203.293
G3	vaccine	chmi1	negative	negative	negative	negative	negative	subject protected
G3	vaccine	chmi1	8.75208	0.0802824	14.0174	14.7	31.7777
G3	vaccine	chmi1	10.2118	0.30751	18.5556	10.2	25.1356
G3	vaccine	chmi1	9.13125	0.405934	13.2528	35.2	76.0833
G3	vaccine	chmi1	negative	negative	negative	negative	negative	subject protected
G3	vaccine	chmi1	negative	negative	negative	negative	negative	subject protected
G3	vaccine	chmi1	10.6375	2.91494	13.9507	13	38.9903
G3	vaccine	chmi1	9.15208	0.250318	15.6562	13.9	29.1937
G3	vaccine	chmi1	8.79931	0.135453	14.0035	433.3	221.287
G3	vaccine	chmi1	10.0361	0.663455	14.3694	38.9	30.7918
G3	vaccine	chmi1	8.77778	0.346037	12.5361	13.9	67.8354
G3	vaccine	chmi1	8.72083	0.157691	13.6146	10.9	28.9039
G3	vaccine	chmi1	8.72639	0.172103	13.4701	6.5	27.4973
G3	vaccine	chmi1	negative	negative	negative	negative	negative	subject protected
G4	vaccine	chmi1	8.8875	0.499035	negative	negative	negative	subject was microscopy negative throughout CHMI period
G4	vaccine	chmi1	8.87153	0.969822	14.5972	24.6	nd	qpcr results for day of microscopy positivity is missing
G4	vaccine	chmi1	10.7472	0.10794	17.1375	27.1	nd	qpcr results for day of microscopy positivity is missing
G4	vaccine	chmi1	nd	nd	nd	nd	nd	subject travelled, single sample was drawn at day 12.72 with qpcr level of 10.4 Pf/uL
G4	vaccine	chmi1	11.0472	0.0715235	17.2792	10.2	25.8935
G4	vaccine	chmi1	10.4035	0.257102	15.3979	5.6	19.279
G3	vaccine	chmi2	negative	negative	negative	negative	negative	subject protected
G3	vaccine	chmi2	negative	negative	negative	negative	negative	subject protected
G3	vaccine	chmi2	negative	negative	negative	negative	negative	subject protected, due to false positive microscope result CHMI was stopped at day 13.25
G3	vaccine	chmi2	negative	negative	negative	negative	negative	subject protected

## Sheet: qpcr data
qpcr_nr	bspzv1_group	visit_id	visit_bagamoyo	chmi_nr	time_post_chmi	qpcr_final	quant_final	microscopy_density	product	comment
08A05	G2	Clinic Visit Day 12 post CHMI 1 [Group 2, 3]	V10T0+12h	CHMI1	12.2097	1	22.5228	24	vaccine
06C04	G2	Clinic Visit Day 9 post CHMI 1 [Group 2, 3]	V07T0	CHMI1	8.81875	0			vaccine
06E04	G2	Clinic Visit Day 9 post CHMI 1 [Group 2, 3]	V07T0+12h	CHMI1	9.26181	1	0.217582		vaccine
06G03	G2	Clinic Visit Day 10 post CHMI 1 [Group 2, 3]	V08T0	CHMI1	9.73056	1	0.126315		vaccine
07A06	G2	Clinic Visit Day 10 post CHMI 1 [Group 2, 3]	V08T0+12h	CHMI1	10.2188	1	15.6479		vaccine
07C02	G2	Clinic Visit Day 11 post CHMI 1 [Group 2, 3]	V09T0	CHMI1	10.7167	1	13.9516		vaccine
07E10	G2	Clinic Visit Day 11 post CHMI 1 [Group 2, 3]	V09T0+12h	CHMI1	11.2111	1	1.57685		vaccine
07G09	G2	Clinic Visit Day 12 post CHMI 1 [Group 2, 3]	V10T0	CHMI1	11.7257	1	24.5164		vaccine
08A04	G2	Clinic Visit Day 12 post CHMI 1 [Group 2, 3]	V10T0+12h	CHMI1	12.2139	1	54.7381	23	placebo
06C05	G2	Clinic Visit Day 9 post CHMI 1 [Group 2, 3]	V07T0	CHMI1	8.82292	1	0.0989211		placebo
06F09	G2	Clinic Visit Day 9 post CHMI 1 [Group 2, 3]	V07T0+12h	CHMI1	9.34931	1	0.380443		placebo
06G04	G2	Clinic Visit Day 10 post CHMI 1 [Group 2, 3]	V08T0	CHMI1	9.73819	1	0.0927091		placebo
07A05	G2	Clinic Visit Day 10 post CHMI 1 [Group 2, 3]	V08T0+12h	CHMI1	10.2181	1	23.0917		placebo
07C03	G2	Clinic Visit Day 11 post CHMI 1 [Group 2, 3]	V09T0	CHMI1	10.7208	1	4.56341		placebo
07E08	G2	Clinic Visit Day 11 post CHMI 1 [Group 2, 3]	V09T0+12h	CHMI1	11.2118	1	2.5969		placebo
07G05	G2	Clinic Visit Day 12 post CHMI 1 [Group 2, 3]	V10T0	CHMI1	11.7326	1	43.2968		placebo
10D04	G2	Clinic Visit Day 18 post CHMI 1 [Group 2, 3]	V16T0	CHMI1	17.7458	1	48.0791	17.6	vaccine
06C06	G2	Clinic Visit Day 9 post CHMI 1 [Group 2, 3]	V07T0	CHMI1	8.80278	0			vaccine
06F11	G2	Clinic Visit Day 9 post CHMI 1 [Group 2, 3]	V07T0+12h	CHMI1	9.35347	1	0.403133		vaccine
06G05	G2	Clinic Visit Day 10 post CHMI 1 [Group 2, 3]	V08T0	CHMI1	9.71944	0			vaccine
07A07	G2	Clinic Visit Day 10 post CHMI 1 [Group 2, 3]	V08T0+12h	CHMI1	10.1986	1	2.22479		vaccine
07C04	G2	Clinic Visit Day 11 post CHMI 1 [Group 2, 3]	V09T0	CHMI1	10.7083	1	0.816186		vaccine
07F12	G2	Clinic Visit Day 11 post CHMI 1 [Group 2, 3]	V09T0+12h	CHMI1	11.2424	1	0.377889		vaccine
07G10	G2	Clinic Visit Day 12 post CHMI 1 [Group 2, 3]	V10T0	CHMI1	11.7049	1	1.58473		vaccine
08A06	G2	Clinic Visit Day 12 post CHMI 1 [Group 2, 3]	V10T0+12h	CHMI1	12.1924	1	0.967065		vaccine
08D02	G2	Clinic Visit Day 13 post CHMI 1 [Group 2, 3]	V11T0	CHMI1	12.691	1	0.100915		vaccine
08F02	G2	Clinic Visit Day 13 post CHMI 1 [Group 2, 3]	V11T0+12h	CHMI1	13.2194	1	0.428834		vaccine
08H05	G2	Clinic Visit Day 14 post CHMI 1 [Group 2, 3]	V12T0	CHMI1	13.6944	1	7.39834		vaccine
09B09	G2	Clinic Visit Day 14 post CHMI 1 [Group 2, 3]	V12T0+12h	CHMI1	14.2076	1	0.151167		vaccine
09D06	G2	Clinic Visit Day 15 post CHMI 1 [Group 2, 3]	V13T0	CHMI1	14.6931	1	3.5296		vaccine
09F12	G2	Clinic Visit Day 15 post CHMI 1 [Group 2, 3]	V13T0+12h	CHMI1	15.2875	1	1.39891		vaccine
09H06	G2	Clinic Visit Day 16 post CHMI 1 [Group 2, 3]	V14T0	CHMI1	15.7333	1	30.2312		vaccine
10B08	G2	Clinic Visit Day 17 post CHMI 1 [Group 2, 3]	V15T0	CHMI1	16.7014	1	21.3201		vaccine
06C08	G2	Clinic Visit Day 9 post CHMI 1 [Group 2, 3]	V07T0	CHMI1	8.80347	0			vaccine
06E05	G2	Clinic Visit Day 9 post CHMI 1 [Group 2, 3]	V07T0+12h	CHMI1	9.22569	0			vaccine
06G06	G2	Clinic Visit Day 10 post CHMI 1 [Group 2, 3]	V08T0	CHMI1	9.71806	0			vaccine
07A02	G2	Clinic Visit Day 10 post CHMI 1 [Group 2, 3]	V08T0+12h	CHMI1	10.1882	0			vaccine
07C06	G2	Clinic Visit Day 11 post CHMI 1 [Group 2, 3]	V09T0	CHMI1	10.7014	0			vaccine
07E11	G2	Clinic Visit Day 11 post CHMI 1 [Group 2, 3]	V09T0+12h	CHMI1	11.1799	0			vaccine
07G07	G2	Clinic Visit Day 12 post CHMI 1 [Group 2, 3]	V10T0	CHMI1	11.6986	0			vaccine
08A07	G2	Clinic Visit Day 12 post CHMI 1 [Group 2, 3]	V10T0+12h	CHMI1	12.1847	0			vaccine
08D01	G2	Clinic Visit Day 13 post CHMI 1 [Group 2, 3]	V11T0	CHMI1	12.6903	0			vaccine
08F04	G2	Clinic Visit Day 13 post CHMI 1 [Group 2, 3]	V11T0+12h	CHMI1	13.2208	0			vaccine
08H06	G2	Clinic Visit Day 14 post CHMI 1 [Group 2, 3]	V12T0	CHMI1	13.684	0			vaccine
09B08	G2	Clinic Visit Day 14 post CHMI 1 [Group 2, 3]	V12T0+12h	CHMI1	14.1875	0			vaccine
09E02	G2	Clinic Visit Day 15 post CHMI 1 [Group 2, 3]	V13T0	CHMI1	14.7146	0			vaccine
09F02	G2	Clinic Visit Day 15 post CHMI 1 [Group 2, 3]	V13T0+12h	CHMI1	15.1799	0			vaccine
09H04	G2	Clinic Visit Day 16 post CHMI 1 [Group 2, 3]	V14T0	CHMI1	15.6972	0			vaccine
10B09	G2	Clinic Visit Day 17 post CHMI 1 [Group 2, 3]	V15T0	CHMI1	16.6938	0			vaccine
10D05	G2	Clinic Visit Day 18 post CHMI 1 [Group 2, 3]	V16T0	CHMI1	17.7417	0			vaccine
10E08	G2	Clinic Visit Day 19 post CHMI 1 [Group 2, 3]	V17T0	CHMI1	18.8194	0			vaccine
10F04	G2	Clinic Visit Day 20 post CHMI 1 [Group 2, 3]	V18T0	CHMI1	19.6875	0			vaccine
13G08	G2	Clinic Visit Day 21 post CHMI 1 [Group 2, 3]	V19T0	CHMI1	20.6618	0			vaccine
09B06	G2	Clinic Visit Day 14 post CHMI 1 [Group 2, 3]	V12T0+12h	CHMI1	14.225	1	49.2935	72	vaccine
06F07	G2	Clinic Visit Day 9 post CHMI 1 [Group 2, 3]	V07T0	CHMI1	9.31042	1	0.0582938		vaccine
06G12	G2	Clinic Visit Day 10 post CHMI 1 [Group 2, 3]	V08T0	CHMI1	9.77222	1	0.543976		vaccine
07A04	G2	Clinic Visit Day 10 post CHMI 1 [Group 2, 3]	V08T0+12h	CHMI1	10.2146	1	1.45587		vaccine
07C05	G2	Clinic Visit Day 11 post CHMI 1 [Group 2, 3]	V09T0	CHMI1	10.7174	1	4.5407		vaccine
07F09	G2	Clinic Visit Day 11 post CHMI 1 [Group 2, 3]	V09T0+12h	CHMI1	11.2243	1	3.29956		vaccine
07G04	G2	Clinic Visit Day 12 post CHMI 1 [Group 2, 3]	V10T0	CHMI1	11.7312	1	7.8606		vaccine
08A08	G2	Clinic Visit Day 12 post CHMI 1 [Group 2, 3]	V10T0+12h	CHMI1	12.2146	1	3.10782		vaccine
08C12	G2	Clinic Visit Day 13 post CHMI 1 [Group 2, 3]	V11T0	CHMI1	12.7208	1	0.962253		vaccine
08E10	G2	Clinic Visit Day 13 post CHMI 1 [Group 2, 3]	V11T0+12h	CHMI1	13.2368	1	4.13006		vaccine
08H07	G2	Clinic Visit Day 14 post CHMI 1 [Group 2, 3]	V12T0	CHMI1	13.7035	1	24.3944		vaccine
06C10	G2	Clinic Visit Day 9 post CHMI 1 [Group 2, 3]	V07T0	CHMI1	8.80417	0			vaccine
06E01	G2	Clinic Visit Day 9 post CHMI 1 [Group 2, 3]	V07T0+12h	CHMI1	9.2375	0			vaccine
06G07	G2	Clinic Visit Day 10 post CHMI 1 [Group 2, 3]	V08T0	CHMI1	9.71181	0			vaccine
07A08	G2	Clinic Visit Day 10 post CHMI 1 [Group 2, 3]	V08T0+12h	CHMI1	10.1944	0			vaccine
07E07	G2	Clinic Visit Day 11 post CHMI 1 [Group 2, 3]	V09T0+12h	CHMI1	11.1799	0			vaccine
07C11	G2	Clinic Visit Day 11 post CHMI 1 [Group 2, 3]	V09T0	CHMI1	10.7063	1	0.106608		vaccine
07G06	G2	Clinic Visit Day 12 post CHMI 1 [Group 2, 3]	V10T0	CHMI1	11.7042	0			vaccine
08A09	G2	Clinic Visit Day 12 post CHMI 1 [Group 2, 3]	V10T0+12h	CHMI1	12.1931	0			vaccine
08C07	G2	Clinic Visit Day 13 post CHMI 1 [Group 2, 3]	V11T0	CHMI1	12.6639	0			vaccine
08G05	G2	Clinic Visit Day 13 post CHMI 1 [Group 2, 3]	V11T0+12h	CHMI1	13.3472	0			vaccine
08H04	G2	Clinic Visit Day 14 post CHMI 1 [Group 2, 3]	V12T0	CHMI1	13.6882	0			vaccine
09B10	G2	Clinic Visit Day 14 post CHMI 1 [Group 2, 3]	V12T0+12h	CHMI1	14.2049	1	9.80453		vaccine
09D11	G2	Clinic Visit Day 15 post CHMI 1 [Group 2, 3]	V13T0	CHMI1	14.7174	1	0.48814		vaccine
09F03	G2	Clinic Visit Day 15 post CHMI 1 [Group 2, 3]	V13T0+12h	CHMI1	15.1833	1	0.904996		vaccine
09H08	G2	Clinic Visit Day 16 post CHMI 1 [Group 2, 3]	V14T0	CHMI1	15.725	0			vaccine
10B07	G2	Clinic Visit Day 17 post CHMI 1 [Group 2, 3]	V15T0	CHMI1	16.6861	1	3.31606		vaccine
10D03	G2	Clinic Visit Day 18 post CHMI 1 [Group 2, 3]	V16T0	CHMI1	17.7389	0			vaccine
10E05	G2	Clinic Visit Day 19 post CHMI 1 [Group 2, 3]	V17T0	CHMI1	18.6819	0			vaccine
10F06	G2	Clinic Visit Day 20 post CHMI 1 [Group 2, 3]	V18T0	CHMI1	19.8667	1	1.36578		vaccine
10F12	G2	Clinic Visit Day 21 post CHMI 1 [Group 2, 3]	V19T0	CHMI1	20.7014	1	0.0258497		vaccine
09B07	G2	Clinic Visit Day 14 post CHMI 1 [Group 2, 3]	V12T0+12h	CHMI1	14.1819	1	21.0034	6.5	vaccine
06C12	G2	Clinic Visit Day 9 post CHMI 1 [Group 2, 3]	V07T0	CHMI1	8.8	0			vaccine
06E03	G2	Clinic Visit Day 9 post CHMI 1 [Group 2, 3]	V07T0+12h	CHMI1	9.22708	1	0.498829		vaccine
06G09	G2	Clinic Visit Day 10 post CHMI 1 [Group 2, 3]	V08T0	CHMI1	9.73472	0			vaccine
07A01	G2	Clinic Visit Day 10 post CHMI 1 [Group 2, 3]	V08T0+12h	CHMI1	10.1875	1	0.915424		vaccine
07D01	G2	Clinic Visit Day 11 post CHMI 1 [Group 2, 3]	V09T0	CHMI1	10.6986	1	0.073698		vaccine
07E09	G2	Clinic Visit Day 11 post CHMI 1 [Group 2, 3]	V09T0+12h	CHMI1	11.1743	1	0.175572		vaccine
07G08	G2	Clinic Visit Day 12 post CHMI 1 [Group 2, 3]	V10T0	CHMI1	11.6993	1	1.725		vaccine
08A10	G2	Clinic Visit Day 12 post CHMI 1 [Group 2, 3]	V10T0+12h	CHMI1	12.184	1	1.38502		vaccine
08D07	G2	Clinic Visit Day 13 post CHMI 1 [Group 2, 3]	V11T0	CHMI1	12.6965	1	0.327559		vaccine
08F01	G2	Clinic Visit Day 13 post CHMI 1 [Group 2, 3]	V11T0+12h	CHMI1	13.1951	1	0.561422		vaccine
08H01	G2	Clinic Visit Day 14 post CHMI 1 [Group 2, 3]	V12T0	CHMI1	13.6806	1	11.4276		vaccine
09F08	G2	Clinic Visit Day 15 post CHMI 1 [Group 2, 3]	V13T0+12h	CHMI1	15.166	1	156.84	4.6	vaccine
06D01	G2	Clinic Visit Day 9 post CHMI 1 [Group 2, 3]	V07T0	CHMI1	8.78264	1	0.561941		vaccine
06E02	G2	Clinic Visit Day 9 post CHMI 1 [Group 2, 3]	V07T0+12h	CHMI1	9.20764	1	3.3829		vaccine
06G10	G2	Clinic Visit Day 10 post CHMI 1 [Group 2, 3]	V08T0	CHMI1	9.70694	0			vaccine
07A03	G2	Clinic Visit Day 10 post CHMI 1 [Group 2, 3]	V08T0+12h	CHMI1	10.1653	1	0.36045		vaccine
07C12	G2	Clinic Visit Day 11 post CHMI 1 [Group 2, 3]	V09T0	CHMI1	10.6764	1	0.5709		vaccine
07E06	G2	Clinic Visit Day 11 post CHMI 1 [Group 2, 3]	V09T0+12h	CHMI1	11.1507	1	0.80046		vaccine
07H05	G2	Clinic Visit Day 12 post CHMI 1 [Group 2, 3]	V10T0	CHMI1	11.6861	1	0.80046		vaccine
08A11	G2	Clinic Visit Day 12 post CHMI 1 [Group 2, 3]	V10T0+12h	CHMI1	12.1653	1	1.36444		vaccine
08D06	G2	Clinic Visit Day 13 post CHMI 1 [Group 2, 3]	V11T0	CHMI1	12.675	1	0.403914		vaccine
08F03	G2	Clinic Visit Day 13 post CHMI 1 [Group 2, 3]	V11T0+12h	CHMI1	13.1799	1	0.0683842		vaccine
08H03	G2	Clinic Visit Day 14 post CHMI 1 [Group 2, 3]	V12T0	CHMI1	13.6611	1	10.6037		vaccine
09C04	G2	Clinic Visit Day 14 post CHMI 1 [Group 2, 3]	V12T0+12h	CHMI1	14.1833	1	18.1118		vaccine
09D12	G2	Clinic Visit Day 15 post CHMI 1 [Group 2, 3]	V13T0	CHMI1	14.6854	1	9.49109		vaccine
09A03	G2	Clinic Visit Day 14 post CHMI 1 [Group 2, 3]	V12T0	CHMI1	13.6924	1	88.3669	68.6	vaccine
06C07	G2	Clinic Visit Day 9 post CHMI 1 [Group 2, 3]	V07T0	CHMI1	8.80556	1	1.36844		vaccine
06E06	G2	Clinic Visit Day 9 post CHMI 1 [Group 2, 3]	V07T0+12h	CHMI1	9.23125	1	0.234489		vaccine
06G11	G2	Clinic Visit Day 10 post CHMI 1 [Group 2, 3]	V08T0	CHMI1	9.74444	1	2.7434		vaccine
07A12	G2	Clinic Visit Day 10 post CHMI 1 [Group 2, 3]	V08T0+12h	CHMI1	10.1944	1	3.53826		vaccine
07C07	G2	Clinic Visit Day 11 post CHMI 1 [Group 2, 3]	V09T0	CHMI1	10.7014	1	14.3755		vaccine
07E05	G2	Clinic Visit Day 11 post CHMI 1 [Group 2, 3]	V09T0+12h	CHMI1	11.1785	1	1.00644		vaccine
07H04	G2	Clinic Visit Day 12 post CHMI 1 [Group 2, 3]	V10T0	CHMI1	11.709	1	12.5638		vaccine
08B01	G2	Clinic Visit Day 12 post CHMI 1 [Group 2, 3]	V10T0+12h	CHMI1	12.1917	1	32.5804		vaccine
08D11	G2	Clinic Visit Day 13 post CHMI 1 [Group 2, 3]	V11T0	CHMI1	12.725	1	8.81636		vaccine
08E11	G2	Clinic Visit Day 13 post CHMI 1 [Group 2, 3]	V11T0+12h	CHMI1	13.2069	1	8.22159		vaccine
08E12	G2	Clinic Visit Day 13 post CHMI 1 [Group 2, 3]	V11T0+12h	CHMI1	13.1993	1	20.8989	19.5	vaccine
06C11	G2	Clinic Visit Day 9 post CHMI 1 [Group 2, 3]	V07T0	CHMI1	8.79306	1	0.699234		vaccine
06F02	G2	Clinic Visit Day 9 post CHMI 1 [Group 2, 3]	V07T0+12h	CHMI1	9.22847	1	0.238025		vaccine
06G08	G2	Clinic Visit Day 10 post CHMI 1 [Group 2, 3]	V08T0	CHMI1	9.73264	1	0.0546331		vaccine
07A11	G2	Clinic Visit Day 10 post CHMI 1 [Group 2, 3]	V08T0+12h	CHMI1	10.1833	1	3.62763		vaccine
07C09	G2	Clinic Visit Day 11 post CHMI 1 [Group 2, 3]	V09T0	CHMI1	10.6944	1	7.66695		vaccine
07E04	G2	Clinic Visit Day 11 post CHMI 1 [Group 2, 3]	V09T0+12h	CHMI1	11.1694	1	0.493124		vaccine
07G12	G2	Clinic Visit Day 12 post CHMI 1 [Group 2, 3]	V10T0	CHMI1	11.7028	1	28.4745		vaccine
08B03	G2	Clinic Visit Day 12 post CHMI 1 [Group 2, 3]	V10T0+12h	CHMI1	12.1833	1	13.4057		vaccine
08D05	G2	Clinic Visit Day 13 post CHMI 1 [Group 2, 3]	V11T0	CHMI1	12.6951	1	3.83227		vaccine
08H02	G2	Clinic Visit Day 14 post CHMI 1 [Group 2, 3]	V12T0	CHMI1	13.4632	1	125.928	46.3	vaccine
06D03	G2	Clinic Visit Day 9 post CHMI 1 [Group 2, 3]	V07T0	CHMI1	8.59653	1	0.56806		vaccine
06E07	G2	Clinic Visit Day 9 post CHMI 1 [Group 2, 3]	V07T0+12h	CHMI1	9.0125	1	0.862229		vaccine
06H01	G2	Clinic Visit Day 10 post CHMI 1 [Group 2, 3]	V08T0	CHMI1	9.52917	1	0.742019		vaccine
07B04	G2	Clinic Visit Day 10 post CHMI 1 [Group 2, 3]	V08T0+12h	CHMI1	9.975	1	3.04642		vaccine
07D02	G2	Clinic Visit Day 11 post CHMI 1 [Group 2, 3]	V09T0	CHMI1	10.4806	1	4.1095		vaccine
07E03	G2	Clinic Visit Day 11 post CHMI 1 [Group 2, 3]	V09T0+12h	CHMI1	10.9569	1	2.98623		vaccine
07H03	G2	Clinic Visit Day 12 post CHMI 1 [Group 2, 3]	V10T0	CHMI1	11.4903	1	23.4399		vaccine
08A12	G2	Clinic Visit Day 12 post CHMI 1 [Group 2, 3]	V10T0+12h	CHMI1	11.9722	1	21.4267		vaccine
08D04	G2	Clinic Visit Day 13 post CHMI 1 [Group 2, 3]	V11T0	CHMI1	12.4854	1	14.5923		vaccine
08F05	G2	Clinic Visit Day 13 post CHMI 1 [Group 2, 3]	V11T0+12h	CHMI1	12.9889	1	18.5406		vaccine
08B05	G2	Clinic Visit Day 12 post CHMI 1 [Group 2, 3]	V10T0+12h	CHMI1	12.1882	1	58.6979	15	vaccine
06C09	G2	Clinic Visit Day 9 post CHMI 1 [Group 2, 3]	V07T0	CHMI1	8.78681	1	1.47465		vaccine
06F10	G2	Clinic Visit Day 9 post CHMI 1 [Group 2, 3]	V07T0+12h	CHMI1	9.28403	1	0.114892		vaccine
06G01	G2	Clinic Visit Day 10 post CHMI 1 [Group 2, 3]	V08T0	CHMI1	9.65972	1	0.648817		vaccine
07B11	G2	Clinic Visit Day 10 post CHMI 1 [Group 2, 3]	V08T0+12h	CHMI1	10.259	1	8.47141		vaccine
07C10	G2	Clinic Visit Day 11 post CHMI 1 [Group 2, 3]	V09T0	CHMI1	10.6986	1	24.3944		vaccine
07F02	G2	Clinic Visit Day 11 post CHMI 1 [Group 2, 3]	V09T0+12h	CHMI1	11.1778	1	1.23487		vaccine
07H02	G2	Clinic Visit Day 12 post CHMI 1 [Group 2, 3]	V10T0	CHMI1	11.7083	1	43.5134		vaccine
08E04	G2	Microscopy positive	Symptomatic	CHMI1	12.6083	1	30.0808	63	placebo
06C03	G2	Clinic Visit Day 9 post CHMI 1 [Group 2, 3]	V07T0	CHMI1	8.40764	0			placebo
06F08	G2	Clinic Visit Day 9 post CHMI 1 [Group 2, 3]	V07T0+12h	CHMI1	8.93125	1	0.344315		placebo
06F12	G2	Clinic Visit Day 10 post CHMI 1 [Group 2, 3]	V08T0	CHMI1	9.30972	1	0.403914		placebo
07B12	G2	Clinic Visit Day 10 post CHMI 1 [Group 2, 3]	V08T0+12h	CHMI1	9.94236	1	0.731345		placebo
07C08	G2	Clinic Visit Day 11 post CHMI 1 [Group 2, 3]	V09T0	CHMI1	10.3562	1	12.8171		placebo
07F04	G2	Clinic Visit Day 11 post CHMI 1 [Group 2, 3]	V09T0+12h	CHMI1	10.8354	1	4.74922		placebo
07G11	G2	Clinic Visit Day 12 post CHMI 1 [Group 2, 3]	V10T0	CHMI1	11.3667	1	14.8864		placebo
08B06	G2	Clinic Visit Day 12 post CHMI 1 [Group 2, 3]	V10T0+12h	CHMI1	11.8472	1	5.09279		placebo
08C08	G2	Clinic Visit Day 13 post CHMI 1 [Group 2, 3]	V11T0	CHMI1	12.3	1	19.5865		placebo
06D06	G2	Clinic Visit Day 9 post CHMI 1 [Group 2, 3]	V07T0	CHMI1	8.73611	0			vaccine
06E10	G2	Clinic Visit Day 9 post CHMI 1 [Group 2, 3]	V07T0+12h	CHMI1	9.16389	0			vaccine
06H04	G2	Clinic Visit Day 10 post CHMI 1 [Group 2, 3]	V08T0	CHMI1	9.68125	0			vaccine
07B03	G2	Clinic Visit Day 10 post CHMI 1 [Group 2, 3]	V08T0+12h	CHMI1	10.1229	0			vaccine
07D11	G2	Clinic Visit Day 11 post CHMI 1 [Group 2, 3]	V09T0	CHMI1	10.6736	0			vaccine
07F05	G2	Clinic Visit Day 11 post CHMI 1 [Group 2, 3]	V09T0+12h	CHMI1	11.116	0			vaccine
07H06	G2	Clinic Visit Day 12 post CHMI 1 [Group 2, 3]	V10T0	CHMI1	11.6493	0			vaccine
08B02	G2	Clinic Visit Day 12 post CHMI 1 [Group 2, 3]	V10T0+12h	CHMI1	12.0854	0			vaccine
08D03	G2	Clinic Visit Day 13 post CHMI 1 [Group 2, 3]	V11T0	CHMI1	12.6368	0			vaccine
08F07	G2	Clinic Visit Day 13 post CHMI 1 [Group 2, 3]	V11T0+12h	CHMI1	13.1576	0			vaccine
08H11	G2	Clinic Visit Day 14 post CHMI 1 [Group 2, 3]	V12T0	CHMI1	13.6194	1	0.403133		vaccine
09C03	G2	Clinic Visit Day 14 post CHMI 1 [Group 2, 3]	V12T0+12h	CHMI1	14.1375	1	7.16183		vaccine
09E01	G2	Clinic Visit Day 15 post CHMI 1 [Group 2, 3]	V13T0	CHMI1	14.6326	1	0.854203		vaccine
09F04	G2	Clinic Visit Day 15 post CHMI 1 [Group 2, 3]	V13T0+12h	CHMI1	15.0986	0			vaccine
09H03	G2	Clinic Visit Day 16 post CHMI 1 [Group 2, 3]	V14T0	CHMI1	15.6118	0			vaccine
10B12	G2	Clinic Visit Day 17 post CHMI 1 [Group 2, 3]	V15T0	CHMI1	16.5931	1	1.3462		vaccine
10D02	G2	Clinic Visit Day 18 post CHMI 1 [Group 2, 3]	V16T0	CHMI1	17.6361	1	0.0168315		vaccine
10E06	G2	Clinic Visit Day 19 post CHMI 1 [Group 2, 3]	V17T0	CHMI1	18.609	0			vaccine
10F02	G2	Clinic Visit Day 20 post CHMI 1 [Group 2, 3]	V18T0	CHMI1	19.6049	1	1.43141		vaccine
10F11	G2	Clinic Visit Day 21 post CHMI 1 [Group 2, 3]	V19T0	CHMI1	20.5611	1	3.50421		vaccine
09A01	G2	Clinic Visit Day 14 post CHMI 1 [Group 2, 3]	V12T0	CHMI1	13.6771	1	131.711	45.4	vaccine
06D08	G2	Clinic Visit Day 9 post CHMI 1 [Group 2, 3]	V07T0	CHMI1	8.79028	1	0.832637		vaccine
06E09	G2	Clinic Visit Day 9 post CHMI 1 [Group 2, 3]	V07T0+12h	CHMI1	9.22083	1	0.0960039		vaccine
06H02	G2	Clinic Visit Day 10 post CHMI 1 [Group 2, 3]	V08T0	CHMI1	9.73819	1	0.910869		vaccine
07B01	G2	Clinic Visit Day 10 post CHMI 1 [Group 2, 3]	V08T0+12h	CHMI1	10.1813	1	4.29823		vaccine
07D05	G2	Clinic Visit Day 11 post CHMI 1 [Group 2, 3]	V09T0	CHMI1	10.7007	1	4.38486		vaccine
07F03	G2	Clinic Visit Day 11 post CHMI 1 [Group 2, 3]	V09T0+12h	CHMI1	11.1743	1	3.70075		vaccine
07H01	G2	Clinic Visit Day 12 post CHMI 1 [Group 2, 3]	V10T0	CHMI1	11.7049	1	31.6196		vaccine
08B04	G2	Clinic Visit Day 12 post CHMI 1 [Group 2, 3]	V10T0+12h	CHMI1	12.1847	1	25.6422		vaccine
08C09	G2	Clinic Visit Day 13 post CHMI 1 [Group 2, 3]	V11T0	CHMI1	12.6361	1	11.0906		vaccine
08G04	G2	Clinic Visit Day 13 post CHMI 1 [Group 2, 3]	V11T0+12h	CHMI1	13.2694	1	48.5612		vaccine
10B05	G2	Clinic Visit Day 17 post CHMI 1 [Group 2, 3]	V15T0	CHMI1	16.5778	1	16.4484	10.2	vaccine
06D05	G2	Clinic Visit Day 9 post CHMI 1 [Group 2, 3]	V07T0	CHMI1	8.72917	0			vaccine
06F01	G2	Clinic Visit Day 9 post CHMI 1 [Group 2, 3]	V07T0+12h	CHMI1	9.15903	1	0.198678		vaccine
06H05	G2	Clinic Visit Day 10 post CHMI 1 [Group 2, 3]	V08T0	CHMI1	9.67292	0			vaccine
07A10	G2	Clinic Visit Day 10 post CHMI 1 [Group 2, 3]	V08T0+12h	CHMI1	10.1139	0			vaccine
07D07	G2	Clinic Visit Day 11 post CHMI 1 [Group 2, 3]	V09T0	CHMI1	10.6292	0			vaccine
07F07	G2	Clinic Visit Day 11 post CHMI 1 [Group 2, 3]	V09T0+12h	CHMI1	11.1062	0			vaccine
07H08	G2	Clinic Visit Day 12 post CHMI 1 [Group 2, 3]	V10T0	CHMI1	11.641	1	0.204938		vaccine
08B09	G2	Clinic Visit Day 12 post CHMI 1 [Group 2, 3]	V10T0+12h	CHMI1	12.125	1	0.0644103		vaccine
08D09	G2	Clinic Visit Day 13 post CHMI 1 [Group 2, 3]	V11T0	CHMI1	12.6389	1	0.617241		vaccine
08F06	G2	Clinic Visit Day 13 post CHMI 1 [Group 2, 3]	V11T0+12h	CHMI1	13.1368	1	0.0708145		vaccine
08H09	G2	Clinic Visit Day 14 post CHMI 1 [Group 2, 3]	V12T0	CHMI1	13.6153	1	2.16022		vaccine
09B12	G2	Clinic Visit Day 14 post CHMI 1 [Group 2, 3]	V12T0+12h	CHMI1	14.1201	1	4.46309		vaccine
09D09	G2	Clinic Visit Day 15 post CHMI 1 [Group 2, 3]	V13T0	CHMI1	14.6229	1	2.42476		vaccine
09F09	G2	Clinic Visit Day 15 post CHMI 1 [Group 2, 3]	V13T0+12h	CHMI1	15.1	1	0.544865		vaccine
09H02	G2	Clinic Visit Day 16 post CHMI 1 [Group 2, 3]	V14T0	CHMI1	15.6035	1	14.5923		vaccine
09F05	G2	Clinic Visit Day 15 post CHMI 1 [Group 2, 3]	V13T0+12h	CHMI1	15.0924	1	24.2637	1.2	vaccine
06D04	G2	Clinic Visit Day 9 post CHMI 1 [Group 2, 3]	V07T0	CHMI1	8.73333	0			vaccine
06E12	G2	Clinic Visit Day 9 post CHMI 1 [Group 2, 3]	V07T0+12h	CHMI1	9.15833	1	0.411961		vaccine
07B02	G2	Clinic Visit Day 10 post CHMI 1 [Group 2, 3]	V08T0+12h	CHMI1	10.1167	0			vaccine
06H06	G2	Clinic Visit Day 10 post CHMI 1 [Group 2, 3]	V08T0	CHMI1	9.67708	1	0.168887		vaccine
07D03	G2	Clinic Visit Day 11 post CHMI 1 [Group 2, 3]	V09T0	CHMI1	10.6312	1	0.380507		vaccine
07F08	G2	Clinic Visit Day 11 post CHMI 1 [Group 2, 3]	V09T0+12h	CHMI1	11.1069	1	1.27065		vaccine
07H10	G2	Clinic Visit Day 12 post CHMI 1 [Group 2, 3]	V10T0	CHMI1	11.6458	1	0.0673683		vaccine
08B10	G2	Clinic Visit Day 12 post CHMI 1 [Group 2, 3]	V10T0+12h	CHMI1	12.125	1	0.180907		vaccine
08D08	G2	Clinic Visit Day 13 post CHMI 1 [Group 2, 3]	V11T0	CHMI1	12.6354	1	0.241614		vaccine
08F10	G2	Clinic Visit Day 13 post CHMI 1 [Group 2, 3]	V11T0+12h	CHMI1	13.1326	1	0.112061		vaccine
08H10	G2	Clinic Visit Day 14 post CHMI 1 [Group 2, 3]	V12T0	CHMI1	13.6097	1	0.109847		vaccine
09C02	G2	Clinic Visit Day 14 post CHMI 1 [Group 2, 3]	V12T0+12h	CHMI1	14.1215	1	0.397914		vaccine
09D10	G2	Clinic Visit Day 15 post CHMI 1 [Group 2, 3]	V13T0	CHMI1	14.6257	1	12.4874		vaccine
09B04	G2	Microscopy positive	Symptomatic	CHMI1	13.9583	1	11.3142	12	vaccine
06D07	G2	Clinic Visit Day 9 post CHMI 1 [Group 2, 3]	V07T0	CHMI1	8.72083	0			vaccine
06E08	G2	Clinic Visit Day 9 post CHMI 1 [Group 2, 3]	V07T0+12h	CHMI1	9.14931	0			vaccine
06H03	G2	Clinic Visit Day 10 post CHMI 1 [Group 2, 3]	V08T0	CHMI1	9.66458	0			vaccine
07A09	G2	Clinic Visit Day 10 post CHMI 1 [Group 2, 3]	V08T0+12h	CHMI1	10.1035	1	0.182848		vaccine
08B11	G2	Clinic Visit Day 12 post CHMI 1 [Group 2, 3]	V10T0+12h	CHMI1	12.1139	1	0.742373		vaccine	wrong date?
07D04	G2	Clinic Visit Day 11 post CHMI 1 [Group 2, 3]	V09T0	CHMI1	10.6229	1	0.16537		vaccine
07E12	G2	Clinic Visit Day 11 post CHMI 1 [Group 2, 3]	V09T0+12h	CHMI1	11.0979	1	0.268301		vaccine
07H07	G2	Clinic Visit Day 12 post CHMI 1 [Group 2, 3]	V10T0	CHMI1	11.6326	1	0.0425718		vaccine
08E02	G2	Clinic Visit Day 13 post CHMI 1 [Group 2, 3]	V11T0	CHMI1	12.6424	1	0.205963		vaccine
08H12	G2	Clinic Visit Day 14 post CHMI 1 [Group 2, 3]	V12T0	CHMI1	13.5986	1	7.47807		vaccine
08H08	G2	Clinic Visit Day 14 post CHMI 1 [Group 2, 3]	V12T0	CHMI1	13.7521	1	73.8396	19.5	vaccine
06D02	G2	Clinic Visit Day 9 post CHMI 1 [Group 2, 3]	V07T0	CHMI1	8.86458	1	0.633038		vaccine
06E11	G2	Clinic Visit Day 9 post CHMI 1 [Group 2, 3]	V07T0+12h	CHMI1	9.28889	1	0.394495		vaccine
06G02	G2	Clinic Visit Day 10 post CHMI 1 [Group 2, 3]	V08T0	CHMI1	9.71319	1	0.17645		vaccine
07B05	G2	Clinic Visit Day 10 post CHMI 1 [Group 2, 3]	V08T0+12h	CHMI1	10.2521	1	2.64925		vaccine
07D09	G2	Clinic Visit Day 11 post CHMI 1 [Group 2, 3]	V09T0	CHMI1	10.7632	1	0.738679		vaccine
07F06	G2	Clinic Visit Day 11 post CHMI 1 [Group 2, 3]	V09T0+12h	CHMI1	11.2361	1	1.50761		vaccine
07H09	G2	Clinic Visit Day 12 post CHMI 1 [Group 2, 3]	V10T0	CHMI1	11.7771	1	2.6625		vaccine
08B08	G2	Clinic Visit Day 12 post CHMI 1 [Group 2, 3]	V10T0+12h	CHMI1	12.2576	1	5.51598		vaccine
08C11	G2	Clinic Visit Day 13 post CHMI 1 [Group 2, 3]	V11T0	CHMI1	12.6833	1	6.70074		vaccine
08G03	G2	Clinic Visit Day 13 post CHMI 1 [Group 2, 3]	V11T0+12h	CHMI1	13.3292	1	12.8171		vaccine
07B07	G2	Clinic Visit Day 10 post CHMI 1 [Group 2, 3]	V08T0+12h	CHMI1	10.1132	1	6.2176	3.7	placebo
06D11	G2	Clinic Visit Day 9 post CHMI 1 [Group 2, 3]	V07T0	CHMI1	8.73472	1	2.446		placebo
06F04	G2	Clinic Visit Day 9 post CHMI 1 [Group 2, 3]	V07T0+12h	CHMI1	9.15694	1	0.828494		placebo
06H09	G2	Clinic Visit Day 10 post CHMI 1 [Group 2, 3]	V08T0	CHMI1	9.68542	1	2.7434		placebo
10B04	G2	Microscopy positive	Symptomatic	CHMI1	16.2167	1	0.668532	4.7	placebo
06D09	G2	Clinic Visit Day 9 post CHMI 1 [Group 2, 3]	V07T0	CHMI1	8.48403	0			placebo
06F03	G2	Clinic Visit Day 9 post CHMI 1 [Group 2, 3]	V07T0+12h	CHMI1	8.90556	0			placebo
06H10	G2	Clinic Visit Day 10 post CHMI 1 [Group 2, 3]	V08T0	CHMI1	9.43958	0			placebo
07B06	G2	Clinic Visit Day 10 post CHMI 1 [Group 2, 3]	V08T0+12h	CHMI1	9.86944	0			placebo
07D10	G2	Clinic Visit Day 11 post CHMI 1 [Group 2, 3]	V09T0	CHMI1	10.3785	0			placebo
07F01	G2	Clinic Visit Day 11 post CHMI 1 [Group 2, 3]	V09T0+12h	CHMI1	10.8472	0			placebo
07H12	G2	Clinic Visit Day 12 post CHMI 1 [Group 2, 3]	V10T0	CHMI1	11.3903	1	0.0631377		placebo
08B12	G2	Clinic Visit Day 12 post CHMI 1 [Group 2, 3]	V10T0+12h	CHMI1	11.8674	1	0.608392		placebo
08E03	G2	Clinic Visit Day 13 post CHMI 1 [Group 2, 3]	V11T0	CHMI1	12.3993	1	0.0554569		placebo
08F08	G2	Clinic Visit Day 13 post CHMI 1 [Group 2, 3]	V11T0+12h	CHMI1	12.875	1	0.990473		placebo
09A02	G2	Clinic Visit Day 14 post CHMI 1 [Group 2, 3]	V12T0	CHMI1	13.3549	1	0.0454244		placebo
09C01	G2	Clinic Visit Day 14 post CHMI 1 [Group 2, 3]	V12T0+12h	CHMI1	13.8646	1	11.3277		placebo
09D07	G2	Clinic Visit Day 15 post CHMI 1 [Group 2, 3]	V13T0	CHMI1	14.3653	1	5.13786		placebo
09F10	G2	Clinic Visit Day 15 post CHMI 1 [Group 2, 3]	V13T0+12h	CHMI1	14.8347	1	1.7712		placebo
09H05	G2	Clinic Visit Day 16 post CHMI 1 [Group 2, 3]	V14T0	CHMI1	15.3479	1	10.9259		placebo
06D12	G2	Clinic Visit Day 9 post CHMI 1 [Group 2, 3]	V07T0	CHMI1	8.86736	0			vaccine
06F06	G2	Clinic Visit Day 9 post CHMI 1 [Group 2, 3]	V07T0+12h	CHMI1	9.29236	0			vaccine
06H07	G2	Clinic Visit Day 10 post CHMI 1 [Group 2, 3]	V08T0	CHMI1	9.81458	0			vaccine
07B08	G2	Clinic Visit Day 10 post CHMI 1 [Group 2, 3]	V08T0+12h	CHMI1	10.2465	0			vaccine
07D06	G2	Clinic Visit Day 11 post CHMI 1 [Group 2, 3]	V09T0	CHMI1	10.7576	0			vaccine
07F10	G2	Clinic Visit Day 11 post CHMI 1 [Group 2, 3]	V09T0+12h	CHMI1	11.234	0			vaccine
08A01	G2	Clinic Visit Day 12 post CHMI 1 [Group 2, 3]	V10T0	CHMI1	11.7729	0			vaccine
08B07	G2	Clinic Visit Day 12 post CHMI 1 [Group 2, 3]	V10T0+12h	CHMI1	12.25	0			vaccine
08D10	G2	Clinic Visit Day 13 post CHMI 1 [Group 2, 3]	V11T0	CHMI1	12.7583	0			vaccine
08F12	G2	Clinic Visit Day 13 post CHMI 1 [Group 2, 3]	V11T0+12h	CHMI1	13.2625	0			vaccine
09A04	G2	Clinic Visit Day 14 post CHMI 1 [Group 2, 3]	V12T0	CHMI1	13.7458	1	7.78188		vaccine
09B11	G2	Clinic Visit Day 14 post CHMI 1 [Group 2, 3]	V12T0+12h	CHMI1	14.2472	1	5.46305		vaccine
09F06	G2	Clinic Visit Day 15 post CHMI 1 [Group 2, 3]	V13T0+12h	CHMI1	15.2194	0			vaccine
09D08	G2	Clinic Visit Day 15 post CHMI 1 [Group 2, 3]	V13T0	CHMI1	14.7444	1	1.19933		vaccine
09H07	G2	Clinic Visit Day 16 post CHMI 1 [Group 2, 3]	V14T0	CHMI1	15.7222	0			vaccine
10B10	G2	Clinic Visit Day 17 post CHMI 1 [Group 2, 3]	V15T0	CHMI1	16.7076	0			vaccine
10D01	G2	Clinic Visit Day 18 post CHMI 1 [Group 2, 3]	V16T0	CHMI1	17.7819	1	2.21551		vaccine	time provided by Kamaka
10F03	G2	Clinic Visit Day 20 post CHMI 1 [Group 2, 3]	V18T0	CHMI1	19.7444	1	0.700373		vaccine
10F10	G2	Clinic Visit Day 21 post CHMI 1 [Group 2, 3]	V19T0	CHMI1	20.6986	1	6.02193		vaccine
09C08	G2	Clinic Visit Day 14 post CHMI 1 [Group 2, 3]	V12T0+12h	CHMI1	14.2424	1	60.4815	169.5	vaccine
06D10	G2	Clinic Visit Day 9 post CHMI 1 [Group 2, 3]	V07T0	CHMI1	8.72569	1	0.986558		vaccine
06F05	G2	Clinic Visit Day 9 post CHMI 1 [Group 2, 3]	V07T0+12h	CHMI1	9.15556	1	0.306989		vaccine
06H08	G2	Clinic Visit Day 10 post CHMI 1 [Group 2, 3]	V08T0	CHMI1	9.68333	1	0.604015		vaccine
07B10	G2	Clinic Visit Day 10 post CHMI 1 [Group 2, 3]	V08T0+12h	CHMI1	10.1153	1	9.12969		vaccine
07D08	G2	Clinic Visit Day 11 post CHMI 1 [Group 2, 3]	V09T0	CHMI1	10.6201	1	2.08508		vaccine
07G02	G2	Clinic Visit Day 11 post CHMI 1 [Group 2, 3]	V09T0+12h	CHMI1	11.0958	1	10.0374		vaccine
07H11	G2	Clinic Visit Day 12 post CHMI 1 [Group 2, 3]	V10T0	CHMI1	11.6347	1	2.85511		vaccine
08C01	G2	Clinic Visit Day 12 post CHMI 1 [Group 2, 3]	V10T0+12h	CHMI1	12.1215	1	6.27995		vaccine
08D12	G2	Clinic Visit Day 13 post CHMI 1 [Group 2, 3]	V11T0	CHMI1	12.625	1	3.04642		vaccine
08F09	G2	Clinic Visit Day 13 post CHMI 1 [Group 2, 3]	V11T0+12h	CHMI1	13.1236	1	9.98748		vaccine
09A05	G2	Clinic Visit Day 14 post CHMI 1 [Group 2, 3]	V12T0	CHMI1	13.6097	1	64.8569		vaccine
04B06	G3	Microscopy positive	Symptomatic	CHMI1	14.3799	1	28.9039	6.5	vaccine
01A04	G3	Clinic Visit Day 9 post CHMI 1 [Group 2, 3]	V07T0	CHMI1	8.72431	1	0.182721		vaccine
01E01	G3	Clinic Visit Day 9 post CHMI 1 [Group 2, 3]	V07T0+12h	CHMI1	9.21042	1	0.184839		vaccine
01E12	G3	Clinic Visit Day 10 post CHMI 1 [Group 2, 3]	V08T0	CHMI1	9.60417	1	0.81504		vaccine
02A04	G3	Clinic Visit Day 10 post CHMI 1 [Group 2, 3]	V08T0+12h	CHMI1	10.3118	1	0.478581		vaccine
02C01	G3	Clinic Visit Day 11 post CHMI 1 [Group 2, 3]	V09T0	CHMI1	10.6729	1	1.8563		vaccine
02D03	G3	Clinic Visit Day 11 post CHMI 1 [Group 2, 3]	V09T0+12h	CHMI1	11.1333	1	0.32201		vaccine
02F11	G3	Clinic Visit Day 12 post CHMI 1 [Group 2, 3]	V10T0	CHMI1	11.584	1	0.979804		vaccine
03A12	G3	Clinic Visit Day 12 post CHMI 1 [Group 2, 3]	V10T0+12h	CHMI1	12.2882	1	11.5422		vaccine
03C10	G3	Clinic Visit Day 13 post CHMI 1 [Group 2, 3]	V11T0	CHMI1	12.6125	1	9.22124		vaccine
03D10	G3	Clinic Visit Day 13 post CHMI 1 [Group 2, 3]	V11T0+12h	CHMI1	13.1937	1	9.12969		vaccine
03F12	G3	Clinic Visit Day 14 post CHMI 1 [Group 2, 3]	V12T0	CHMI1	13.5687	1	52.3347		vaccine
04B05	G3	Microscopy positive	Symptomatic	CHMI1	14.3694	1	28.1918	5.6	placebo
01A02	G3	Clinic Visit Day 9 post CHMI 1 [Group 2, 3]	V07T0	CHMI1	8.72917	1	0.97758		placebo
01C04	G3	Clinic Visit Day 9 post CHMI 1 [Group 2, 3]	V07T0+12h	CHMI1	9.15	1	0.283008		placebo
01F03	G3	Clinic Visit Day 10 post CHMI 1 [Group 2, 3]	V08T0	CHMI1	9.55208	1	5.30016		placebo
01H08	G3	Clinic Visit Day 10 post CHMI 1 [Group 2, 3]	V08T0+12h	CHMI1	10.3	1	0.524688		placebo
02C04	G3	Clinic Visit Day 11 post CHMI 1 [Group 2, 3]	V09T0	CHMI1	10.6542	1	2.35574		placebo
02D05	G3	Clinic Visit Day 11 post CHMI 1 [Group 2, 3]	V09T0+12h	CHMI1	11.1354	1	1.51652		placebo
02F09	G3	Clinic Visit Day 12 post CHMI 1 [Group 2, 3]	V10T0	CHMI1	11.5875	1	3.63302		placebo
03A11	G3	Clinic Visit Day 12 post CHMI 1 [Group 2, 3]	V10T0+12h	CHMI1	12.284	1	12.0723		placebo
03B07	G3	Clinic Visit Day 13 post CHMI 1 [Group 2, 3]	V11T0	CHMI1	12.5528	1	8.68539		placebo
03F02	G3	Clinic Visit Day 13 post CHMI 1 [Group 2, 3]	V11T0+12h	CHMI1	13.2993	1	15.8048		placebo
03G01	G3	Clinic Visit Day 14 post CHMI 1 [Group 2, 3]	V12T0	CHMI1	13.5729	1	28.76		placebo
03F06	G3	Clinic Visit Day 13 post CHMI 1 [Group 2, 3]	V11T0+12h	CHMI1	12.3076	1	110.058	134.3	vaccine
01A05	G3	Clinic Visit Day 9 post CHMI 1 [Group 2, 3]	V07T0	CHMI1	8.71944	1	0.232161		vaccine
01D08	G3	Clinic Visit Day 9 post CHMI 1 [Group 2, 3]	V07T0+12h	CHMI1	9.18403	1	0.597508		vaccine
01E07	G3	Clinic Visit Day 10 post CHMI 1 [Group 2, 3]	V08T0	CHMI1	9.56528	1	0.226441		vaccine
02A06	G3	Clinic Visit Day 10 post CHMI 1 [Group 2, 3]	V08T0+12h	CHMI1	10.3111	1	3.2668		vaccine
02B04	G3	Clinic Visit Day 11 post CHMI 1 [Group 2, 3]	V09T0	CHMI1	10.5465	1	0.796078		vaccine
02E11	G3	Clinic Visit Day 11 post CHMI 1 [Group 2, 3]	V09T0+12h	CHMI1	11.3194	1	3.63302		vaccine
02F10	G3	Clinic Visit Day 12 post CHMI 1 [Group 2, 3]	V10T0	CHMI1	11.5597	1	1.57685		vaccine
03G07	G3	Clinic Visit Day 14 post CHMI 1 [Group 2, 3]	V12T0	CHMI1	13.5799	1	45.0598	10.3	vaccine
01A03	G3	Clinic Visit Day 9 post CHMI 1 [Group 2, 3]	V07T0	CHMI1	8.72708	0			vaccine
01C07	G3	Clinic Visit Day 9 post CHMI 1 [Group 2, 3]	V07T0+12h	CHMI1	9.14167	1	0.346417		vaccine
01F09	G3	Clinic Visit Day 10 post CHMI 1 [Group 2, 3]	V08T0	CHMI1	9.66597	1	0.952973		vaccine
01G10	G3	Clinic Visit Day 10 post CHMI 1 [Group 2, 3]	V08T0+12h	CHMI1	10.1333	1	2.21551		vaccine
02C02	G3	Clinic Visit Day 11 post CHMI 1 [Group 2, 3]	V09T0	CHMI1	10.6556	1	6.15424		vaccine
02D04	G3	Clinic Visit Day 11 post CHMI 1 [Group 2, 3]	V09T0+12h	CHMI1	11.1278	1	5.93603		vaccine
02G07	G3	Clinic Visit Day 12 post CHMI 1 [Group 2, 3]	V10T0	CHMI1	11.6174	1	2.23592		vaccine
02H05	G3	Clinic Visit Day 12 post CHMI 1 [Group 2, 3]	V10T0+12h	CHMI1	12.1472	1	7.8606		vaccine
03C09	G3	Clinic Visit Day 13 post CHMI 1 [Group 2, 3]	V11T0	CHMI1	12.6076	1	15.9633		vaccine
03E05	G3	Clinic Visit Day 13 post CHMI 1 [Group 2, 3]	V11T0+12h	CHMI1	13.2069	1	30.2312		vaccine
04F06	G3	Clinic Visit Day 15 post CHMI 1 [Group 2, 3]	V13T0+12h	CHMI1	15.1813	1	159.205	310.1	vaccine
01A01	G3	Clinic Visit Day 9 post CHMI 1 [Group 2, 3]	V07T0	CHMI1	8.69861	0			vaccine
01D09	G3	Clinic Visit Day 9 post CHMI 1 [Group 2, 3]	V07T0+12h	CHMI1	9.16319	0			vaccine
01F05	G3	Clinic Visit Day 10 post CHMI 1 [Group 2, 3]	V08T0	CHMI1	9.51458	0			vaccine
02A05	G3	Clinic Visit Day 10 post CHMI 1 [Group 2, 3]	V08T0+12h	CHMI1	10.2743	1	1.3462		vaccine
02B06	G3	Clinic Visit Day 11 post CHMI 1 [Group 2, 3]	V09T0	CHMI1	10.5007	1	2.30526		vaccine
02D10	G3	Clinic Visit Day 11 post CHMI 1 [Group 2, 3]	V09T0+12h	CHMI1	11.1993	1	0.797576		vaccine
02F12	G3	Clinic Visit Day 12 post CHMI 1 [Group 2, 3]	V10T0	CHMI1	11.5312	1	2.47786		vaccine
03A08	G3	Clinic Visit Day 12 post CHMI 1 [Group 2, 3]	V10T0+12h	CHMI1	12.2153	1	3.64577		vaccine
03B06	G3	Clinic Visit Day 13 post CHMI 1 [Group 2, 3]	V11T0	CHMI1	12.5215	1	3.03126		vaccine
03F01	G3	Clinic Visit Day 13 post CHMI 1 [Group 2, 3]	V11T0+12h	CHMI1	13.2646	1	6.49669		vaccine
03G08	G3	Clinic Visit Day 14 post CHMI 1 [Group 2, 3]	V12T0	CHMI1	13.5583	1	12.8171		vaccine
04B10	G3	Clinic Visit Day 14 post CHMI 1 [Group 2, 3]	V12T0+12h	CHMI1	14.3125	1	11.2579		vaccine
04D04	G3	Clinic Visit Day 15 post CHMI 1 [Group 2, 3]	V13T0	CHMI1	14.5833	1	4.99217		vaccine
03B11	G3	Clinic Visit Day 13 post CHMI 1 [Group 2, 3]	V11T0	CHMI1	12.5139	1	66.4951	12.1	vaccine
01A07	G3	Clinic Visit Day 9 post CHMI 1 [Group 2, 3]	V07T0	CHMI1	8.71042	1	0.528797		vaccine
01D01	G3	Clinic Visit Day 9 post CHMI 1 [Group 2, 3]	V07T0+12h	CHMI1	9.14236	1	0.126315		vaccine
01E05	G3	Clinic Visit Day 10 post CHMI 1 [Group 2, 3]	V08T0	CHMI1	9.53333	1	0.292355		vaccine
02A07	G3	Clinic Visit Day 10 post CHMI 1 [Group 2, 3]	V08T0+12h	CHMI1	10.2757	1	3.13898		vaccine
02B09	G3	Clinic Visit Day 11 post CHMI 1 [Group 2, 3]	V09T0	CHMI1	10.5319	1	7.93943		vaccine
02E08	G3	Clinic Visit Day 11 post CHMI 1 [Group 2, 3]	V09T0+12h	CHMI1	11.2326	1	3.55518		vaccine
02G09	G3	Clinic Visit Day 12 post CHMI 1 [Group 2, 3]	V10T0	CHMI1	11.5785	1	6.71124		vaccine
02H10	G3	Clinic Visit Day 12 post CHMI 1 [Group 2, 3]	V10T0+12h	CHMI1	12.1146	1	33.2371		vaccine
04F01	G3	Clinic Visit Day 15 post CHMI 1 [Group 2, 3]	V13T0+12h	CHMI1	15.1535	1	203.293	36.1	vaccine
01A10	G3	Clinic Visit Day 9 post CHMI 1 [Group 2, 3]	V07T0	CHMI1	8.7	0			vaccine
01C09	G3	Clinic Visit Day 9 post CHMI 1 [Group 2, 3]	V07T0+12h	CHMI1	9.12361	0			vaccine
01F11	G3	Clinic Visit Day 10 post CHMI 1 [Group 2, 3]	V08T0	CHMI1	9.62222	0			vaccine
01H04	G3	Clinic Visit Day 10 post CHMI 1 [Group 2, 3]	V08T0+12h	CHMI1	10.1104	1	0.0680439		vaccine
02C03	G3	Clinic Visit Day 11 post CHMI 1 [Group 2, 3]	V09T0	CHMI1	10.616	1	0.457429		vaccine
02D01	G3	Clinic Visit Day 11 post CHMI 1 [Group 2, 3]	V09T0+12h	CHMI1	11.0938	1	7.04351		vaccine
02F03	G3	Clinic Visit Day 12 post CHMI 1 [Group 2, 3]	V10T0	CHMI1	11.4917	1	1.37813		vaccine
03A04	G3	Clinic Visit Day 12 post CHMI 1 [Group 2, 3]	V10T0+12h	CHMI1	12.2118	1	0.335832		vaccine
03D03	G3	Clinic Visit Day 13 post CHMI 1 [Group 2, 3]	V11T0	CHMI1	12.5882	1	1.20778		vaccine
03E06	G3	Clinic Visit Day 13 post CHMI 1 [Group 2, 3]	V11T0+12h	CHMI1	13.1646	1	13.4727		vaccine
03G06	G3	Clinic Visit Day 14 post CHMI 1 [Group 2, 3]	V12T0	CHMI1	13.5306	1	19.7829		vaccine
04C01	G3	Clinic Visit Day 14 post CHMI 1 [Group 2, 3]	V12T0+12h	CHMI1	14.3146	1	1.20445		vaccine
04D07	G3	Clinic Visit Day 15 post CHMI 1 [Group 2, 3]	V13T0	CHMI1	14.6056	1	3.62763		vaccine
01A09	G3	Clinic Visit Day 9 post CHMI 1 [Group 2, 3]	V07T0	CHMI1	8.70625	0			vaccine
01D12	G3	Clinic Visit Day 9 post CHMI 1 [Group 2, 3]	V07T0+12h	CHMI1	9.17083	0			vaccine
01E10	G3	Clinic Visit Day 10 post CHMI 1 [Group 2, 3]	V08T0	CHMI1	9.50903	0			vaccine
01G07	G3	Clinic Visit Day 10 post CHMI 1 [Group 2, 3]	V08T0+12h	CHMI1	10.0875	0			vaccine
02C10	G3	Clinic Visit Day 11 post CHMI 1 [Group 2, 3]	V09T0	CHMI1	10.7625	0			vaccine
02D12	G3	Clinic Visit Day 11 post CHMI 1 [Group 2, 3]	V09T0+12h	CHMI1	11.1875	0			vaccine
02G04	G3	Clinic Visit Day 12 post CHMI 1 [Group 2, 3]	V10T0	CHMI1	11.5243	0			vaccine
03B04	G3	Clinic Visit Day 12 post CHMI 1 [Group 2, 3]	V10T0+12h	CHMI1	12.3153	0			vaccine
03C05	G3	Clinic Visit Day 13 post CHMI 1 [Group 2, 3]	V11T0	CHMI1	12.5375	0			vaccine
03E07	G3	Clinic Visit Day 13 post CHMI 1 [Group 2, 3]	V11T0+12h	CHMI1	13.1708	0			vaccine
03G09	G3	Clinic Visit Day 14 post CHMI 1 [Group 2, 3]	V12T0	CHMI1	13.5576	0			vaccine
04B11	G3	Clinic Visit Day 14 post CHMI 1 [Group 2, 3]	V12T0+12h	CHMI1	14.3111	0			vaccine
04D05	G3	Clinic Visit Day 15 post CHMI 1 [Group 2, 3]	V13T0	CHMI1	14.6	0			vaccine
04F04	G3	Clinic Visit Day 15 post CHMI 1 [Group 2, 3]	V13T0+12h	CHMI1	15.1514	0			vaccine
04H03	G3	Clinic Visit Day 16 post CHMI 1 [Group 2, 3]	V14T0	CHMI1	15.6361	0			vaccine
05B06	G3	Clinic Visit Day 17 post CHMI 1 [Group 2, 3]	V15T0	CHMI1	16.5292	0			vaccine
05C08	G3	Clinic Visit Day 18 post CHMI 1 [Group 2, 3]	V16T0	CHMI1	17.6729	0			vaccine
05D04	G3	Clinic Visit Day 19 post CHMI 1 [Group 2, 3]	V17T0	CHMI1	18.5924	0			vaccine
05D09	G3	Clinic Visit Day 20 post CHMI 1 [Group 2, 3]	V18T0	CHMI1	19.6597	0			vaccine
05E02	G3	Clinic Visit Day 21 post CHMI 1 [Group 2, 3]	V19T0	CHMI1	20.5854	0			vaccine
12A01	G3	Clinic Visit Day 9 post CHMI 2 [Group 2, 3]	V24T0	CHMI2	8.62431	0			vaccine
12A05	G3	Clinic Visit Day 9 post CHMI 2 [Group 2, 3]	V24T0+12	CHMI2	9.00764	0			vaccine
12A09	G3	Clinic Visit Day 10 post CHMI 2 [Group 2, 3]	V25T0	CHMI2	9.40764	0			vaccine
12B01	G3	Clinic Visit Day 10 post CHMI 2 [Group 2, 3]	V25T0+12h	CHMI2	10.1514	0			vaccine
12B05	G3	Clinic Visit Day 11 post CHMI 2 [Group 2, 3]	V26T0	CHMI2	10.4299	0			vaccine
12B09	G3	Clinic Visit Day 11 post CHMI 2 [Group 2, 3]	V26T0+12h	CHMI2	11.1875	0			vaccine
12B10	G3	Clinic Visit Day 12 post CHMI 2 [Group 2, 3]	V27T0	CHMI2	11.4333	0			vaccine
12C02	G3	Clinic Visit Day 12 post CHMI 2 [Group 2, 3]	V27T0+12h	CHMI2	12.1535	0			vaccine	time provided by Kamaka
12C10	G3	Clinic Visit Day 13 post CHMI 2 [Group 2, 3]	V28T0+12h	CHMI2	13.3917	0			vaccine
12D02	G3	Clinic Visit Day 14 post CHMI 2 [Group 2, 3]	V29T0	CHMI2	13.8576	0			vaccine
12D05	G3	Clinic Visit Day 14 post CHMI 2 [Group 2, 3]	V29T0+12h	CHMI2	14.4514	0			vaccine
12D08	G3	Clinic Visit Day 15 post CHMI 2 [Group 2, 3]	V30T0	CHMI2	14.8597	0			vaccine
12D11	G3	Clinic Visit Day 15 post CHMI 2 [Group 2, 3]	V30T0+12h	CHMI2	15.5896	0			vaccine
12E05	G3	Clinic Visit Day 16 post CHMI 2 [Group 2, 3]	V31T0	CHMI2	15.8444	0			vaccine
12E08	G3	Clinic Visit Day 17 post CHMI 2 [Group 2, 3]	V32T0	CHMI2	16.8389	0			vaccine
12E11	G3	Clinic Visit Day 18 post CHMI 2 [Group 2, 3]	V33T0	CHMI2	17.8319	0			vaccine
12F02	G3	Clinic Visit Day 19 post CHMI 2 [Group 2, 3]	V34T0	CHMI2	18.8604	0			vaccine
12F05	G3	Clinic Visit Day 20 post CHMI 2 [Group 2, 3]	V35T0	CHMI2	19.8375	0			vaccine
12F08	G3	Clinic Visit Day 21 post CHMI 2 [Group 2, 3]	V36T0	CHMI2	20.8479	0			vaccine
12C06	G3		V28T0	CHMI2	12.6535	0			vaccine	time is missing (replaced with 0.5 day)
03C02	G3	Clinic Visit Day 13 post CHMI 1 [Group 2, 3]	V11T0	CHMI1	12.5229	1	106.813	4.7	placebo
01A08	G3	Clinic Visit Day 9 post CHMI 1 [Group 2, 3]	V07T0	CHMI1	8.69861	1	0.388111		placebo
01D10	G3	Clinic Visit Day 9 post CHMI 1 [Group 2, 3]	V07T0+12h	CHMI1	9.14097	1	1.09553		placebo
01E11	G3	Clinic Visit Day 10 post CHMI 1 [Group 2, 3]	V08T0	CHMI1	9.50625	1	1.46804		placebo
01H12	G3	Clinic Visit Day 10 post CHMI 1 [Group 2, 3]	V08T0+12h	CHMI1	10.2243	1	1.19846		placebo
02A11	G3	Clinic Visit Day 11 post CHMI 1 [Group 2, 3]	V09T0	CHMI1	10.4944	1	4.96733		placebo
02E06	G3	Clinic Visit Day 11 post CHMI 1 [Group 2, 3]	V09T0+12h	CHMI1	11.1924	1	5.56256		placebo
02F06	G3	Clinic Visit Day 12 post CHMI 1 [Group 2, 3]	V10T0	CHMI1	11.4931	1	5.26935		placebo
03B02	G3	Clinic Visit Day 12 post CHMI 1 [Group 2, 3]	V10T0+12h	CHMI1	12.3021	1	38.2199		placebo
03F07	G3	Clinic Visit Day 13 post CHMI 1 [Group 2, 3]	V11T0+12h	CHMI1	13.2528	1	76.0833	35.2	vaccine
01A06	G3	Clinic Visit Day 9 post CHMI 1 [Group 2, 3]	V07T0	CHMI1	8.7	0			vaccine
01D05	G3	Clinic Visit Day 9 post CHMI 1 [Group 2, 3]	V07T0+12h	CHMI1	9.13125	1	0.405934		vaccine
01F08	G3	Clinic Visit Day 10 post CHMI 1 [Group 2, 3]	V08T0	CHMI1	9.52292	1	0.484628		vaccine
01H06	G3	Clinic Visit Day 10 post CHMI 1 [Group 2, 3]	V08T0+12h	CHMI1	10.2451	1	0.62655		vaccine
02B02	G3	Clinic Visit Day 11 post CHMI 1 [Group 2, 3]	V09T0	CHMI1	10.4965	1	3.90951		vaccine
02E10	G3	Clinic Visit Day 11 post CHMI 1 [Group 2, 3]	V09T0+12h	CHMI1	11.2674	1	1.59266		vaccine
02G02	G3	Clinic Visit Day 12 post CHMI 1 [Group 2, 3]	V10T0	CHMI1	11.5201	1	3.64577		vaccine
03A09	G3	Clinic Visit Day 12 post CHMI 1 [Group 2, 3]	V10T0+12h	CHMI1	12.191	1	49.2935		vaccine
03B09	G3	Clinic Visit Day 13 post CHMI 1 [Group 2, 3]	V11T0	CHMI1	12.5111	1	44.3904		vaccine
05A03	G3	Microscopy positive	Symptomatic	CHMI1	13.9507	1	38.9903	13	vaccine
01B02	G3	Clinic Visit Day 9 post CHMI 1 [Group 2, 3]	V07T0	CHMI1	8.74722	0			vaccine
01C05	G3	Clinic Visit Day 9 post CHMI 1 [Group 2, 3]	V07T0+12h	CHMI1	9.13194	0			vaccine
01F10	G3	Clinic Visit Day 10 post CHMI 1 [Group 2, 3]	V08T0	CHMI1	9.64792	0			vaccine
01G08	G3	Clinic Visit Day 10 post CHMI 1 [Group 2, 3]	V08T0+12h	CHMI1	10.1188	0			vaccine
02C07	G3	Clinic Visit Day 11 post CHMI 1 [Group 2, 3]	V09T0	CHMI1	10.6375	1	2.91494		vaccine
02C11	G3	Clinic Visit Day 11 post CHMI 1 [Group 2, 3]	V09T0+12h	CHMI1	11.1194	1	3.27191		vaccine
02G08	G3	Clinic Visit Day 12 post CHMI 1 [Group 2, 3]	V10T0	CHMI1	11.6146	1	1.538		vaccine
03A01	G3	Clinic Visit Day 12 post CHMI 1 [Group 2, 3]	V10T0+12h	CHMI1	12.1271	1	7.40382		vaccine
03C03	G3	Clinic Visit Day 13 post CHMI 1 [Group 2, 3]	V11T0	CHMI1	12.575	1	10.5509		vaccine
03E10	G3	Clinic Visit Day 13 post CHMI 1 [Group 2, 3]	V11T0+12h	CHMI1	13.2271	1	13.6759		vaccine	time provided by Kamaka
04G12	G3	Clinic Visit Day 16 post CHMI 1 [Group 2, 3]	V14T0	CHMI1	15.6562	1	29.1937	13.9	vaccine
01B03	G3	Clinic Visit Day 9 post CHMI 1 [Group 2, 3]	V07T0	CHMI1	8.74444	0			vaccine
01D03	G3	Clinic Visit Day 9 post CHMI 1 [Group 2, 3]	V07T0+12h	CHMI1	9.15208	1	0.250318		vaccine
01F12	G3	Clinic Visit Day 10 post CHMI 1 [Group 2, 3]	V08T0	CHMI1	9.64653	0			vaccine
01G09	G3	Clinic Visit Day 10 post CHMI 1 [Group 2, 3]	V08T0+12h	CHMI1	10.1139	0			vaccine
02A12	G3	Clinic Visit Day 11 post CHMI 1 [Group 2, 3]	V09T0	CHMI1	10.5215	0			vaccine
02D02	G3	Clinic Visit Day 11 post CHMI 1 [Group 2, 3]	V09T0+12h	CHMI1	11.116	0			vaccine
02H01	G3	Clinic Visit Day 12 post CHMI 1 [Group 2, 3]	V10T0	CHMI1	11.6014	1	0.0814501		vaccine
02H06	G3	Clinic Visit Day 12 post CHMI 1 [Group 2, 3]	V10T0+12h	CHMI1	12.1285	1	1.35107		vaccine
03B10	G3	Clinic Visit Day 13 post CHMI 1 [Group 2, 3]	V11T0	CHMI1	12.5375	1	1.37813		vaccine
03E02	G3	Clinic Visit Day 13 post CHMI 1 [Group 2, 3]	V11T0+12h	CHMI1	13.1722	1	0.914851		vaccine
03G03	G3	Clinic Visit Day 14 post CHMI 1 [Group 2, 3]	V12T0	CHMI1	13.5312	1	1.29847		vaccine
04B09	G3	Clinic Visit Day 14 post CHMI 1 [Group 2, 3]	V12T0+12h	CHMI1	14.3243	1	5.91502		vaccine
04D01	G3	Clinic Visit Day 15 post CHMI 1 [Group 2, 3]	V13T0	CHMI1	14.5986	1	2.95658		vaccine
04F08	G3	Clinic Visit Day 15 post CHMI 1 [Group 2, 3]	V13T0+12h	CHMI1	15.1833	1	2.36205		vaccine
04B07	G3	Microscopy positive	Symptomatic	CHMI1	14.0035	1	221.287	433.3	vaccine
01A12	G3	Clinic Visit Day 9 post CHMI 1 [Group 2, 3]	V07T0	CHMI1	8.40278	0			vaccine
01C12	G3	Clinic Visit Day 9 post CHMI 1 [Group 2, 3]	V07T0+12h	CHMI1	8.79931	1	0.135453		vaccine
01F02	G3	Clinic Visit Day 10 post CHMI 1 [Group 2, 3]	V08T0	CHMI1	9.22153	1	1.03433		vaccine
02A03	G3	Clinic Visit Day 10 post CHMI 1 [Group 2, 3]	V08T0+12h	CHMI1	9.93611	1	0.0770825		vaccine
02B11	G3	Clinic Visit Day 11 post CHMI 1 [Group 2, 3]	V09T0	CHMI1	10.1993	1	1.85904		vaccine
02E09	G3	Clinic Visit Day 11 post CHMI 1 [Group 2, 3]	V09T0+12h	CHMI1	10.9	1	3.57374		vaccine
02G01	G3	Clinic Visit Day 12 post CHMI 1 [Group 2, 3]	V10T0	CHMI1	11.2208	1	5.11934		vaccine
03A07	G3	Clinic Visit Day 12 post CHMI 1 [Group 2, 3]	V10T0+12h	CHMI1	11.8958	1	10.1888		vaccine
03C07	G3	Clinic Visit Day 13 post CHMI 1 [Group 2, 3]	V11T0	CHMI1	12.225	1	31.8087		vaccine
03F05	G3	Clinic Visit Day 13 post CHMI 1 [Group 2, 3]	V11T0+12h	CHMI1	12.9542	1	4.38486		vaccine
03G11	G3	Clinic Visit Day 14 post CHMI 1 [Group 2, 3]	V12T0	CHMI1	13.2424	1	19.2955		vaccine
01B01	G3	Clinic Visit Day 9 post CHMI 1 [Group 2, 3]	V07T0	CHMI1	8.74306	0			vaccine
01D04	G3	Clinic Visit Day 9 post CHMI 1 [Group 2, 3]	V07T0+12h	CHMI1	9.15556	0			vaccine
01G03	G3	Clinic Visit Day 10 post CHMI 1 [Group 2, 3]	V08T0	CHMI1	9.65625	0			vaccine
01G12	G3	Clinic Visit Day 10 post CHMI 1 [Group 2, 3]	V08T0+12h	CHMI1	10.1375	0			vaccine
02C06	G3	Clinic Visit Day 11 post CHMI 1 [Group 2, 3]	V09T0	CHMI1	10.6382	0			vaccine
02D07	G3	Clinic Visit Day 11 post CHMI 1 [Group 2, 3]	V09T0+12h	CHMI1	11.1333	0			vaccine
02G11	G3	Clinic Visit Day 12 post CHMI 1 [Group 2, 3]	V10T0	CHMI1	11.566	0			vaccine
02H09	G3	Clinic Visit Day 12 post CHMI 1 [Group 2, 3]	V10T0+12h	CHMI1	12.1306	0			vaccine
03C11	G3	Clinic Visit Day 13 post CHMI 1 [Group 2, 3]	V11T0	CHMI1	12.5896	0			vaccine
03E04	G3	Clinic Visit Day 13 post CHMI 1 [Group 2, 3]	V11T0+12h	CHMI1	13.1937	0			vaccine
03H05	G3	Clinic Visit Day 14 post CHMI 1 [Group 2, 3]	V12T0	CHMI1	13.6743	0			vaccine
04A08	G3	Clinic Visit Day 14 post CHMI 1 [Group 2, 3]	V12T0+12h	CHMI1	14.1597	0			vaccine
04D10	G3	Clinic Visit Day 15 post CHMI 1 [Group 2, 3]	V13T0	CHMI1	14.6215	0			vaccine
04F07	G3	Clinic Visit Day 15 post CHMI 1 [Group 2, 3]	V13T0+12h	CHMI1	15.1944	0			vaccine
04H02	G3	Clinic Visit Day 16 post CHMI 1 [Group 2, 3]	V14T0	CHMI1	15.6674	0			vaccine
05B09	G3	Clinic Visit Day 17 post CHMI 1 [Group 2, 3]	V15T0	CHMI1	16.575	0			vaccine
05C07	G3	Clinic Visit Day 18 post CHMI 1 [Group 2, 3]	V16T0	CHMI1	17.6868	0			vaccine
05D03	G3	Clinic Visit Day 19 post CHMI 1 [Group 2, 3]	V17T0	CHMI1	18.6215	0			vaccine
05D10	G3	Clinic Visit Day 20 post CHMI 1 [Group 2, 3]	V18T0	CHMI1	19.6708	0			vaccine
05E03	G3	Clinic Visit Day 21 post CHMI 1 [Group 2, 3]	V19T0	CHMI1	20.6118	0			vaccine
12A02	G3	Clinic Visit Day 9 post CHMI 2 [Group 2, 3]	V24T0	CHMI2	8.85347	0			vaccine
12A06	G3	Clinic Visit Day 9 post CHMI 2 [Group 2, 3]	V24T0+12	CHMI2	9.24583	0			vaccine
12A10	G3	Clinic Visit Day 10 post CHMI 2 [Group 2, 3]	V25T0	CHMI2	9.74653	0			vaccine
12B02	G3	Clinic Visit Day 10 post CHMI 2 [Group 2, 3]	V25T0+12h	CHMI2	10.2215	0			vaccine
12B06	G3	Clinic Visit Day 11 post CHMI 2 [Group 2, 3]	V26T0	CHMI2	10.8493	0			vaccine
12E01	G3	Clinic Visit Day 11 post CHMI 2 [Group 2, 3]	V26T0+12h	CHMI2	11.2306	0			vaccine
12B11	G3	Clinic Visit Day 12 post CHMI 2 [Group 2, 3]	V27T0	CHMI2	11.7083	0			vaccine
12C03	G3	Clinic Visit Day 12 post CHMI 2 [Group 2, 3]	V27T0+12h	CHMI2	12.2542	0			vaccine
12C07	G3	Clinic Visit Day 13 post CHMI 2 [Group 2, 3]	V28T0	CHMI2	12.6639	0			vaccine
12C11	G3	Clinic Visit Day 13 post CHMI 2 [Group 2, 3]	V28T0+12h	CHMI2	13.4167	0			vaccine
12D03	G3	Clinic Visit Day 14 post CHMI 2 [Group 2, 3]	V29T0	CHMI2	13.8215	0			vaccine
12D06	G3	Clinic Visit Day 14 post CHMI 2 [Group 2, 3]	V29T0+12h	CHMI2	14.2479	0			vaccine
12D09	G3	Clinic Visit Day 15 post CHMI 2 [Group 2, 3]	V30T0	CHMI2	14.6944	0			vaccine
12D12	G3	Clinic Visit Day 15 post CHMI 2 [Group 2, 3]	V30T0+12H	CHMI2	15.2347	0			vaccine
12E06	G3	Clinic Visit Day 16 post CHMI 2 [Group 2, 3]	V31T0	CHMI2	15.6993	0			vaccine
12E09	G3	Clinic Visit Day 17 post CHMI 2 [Group 2, 3]	V32T0	CHMI2	16.7493	0			vaccine
12E12	G3	Clinic Visit Day 18 post CHMI 2 [Group 2, 3]	V33T0	CHMI2	17.6722	0			vaccine
12F03	G3	Clinic Visit Day 19 post CHMI 2 [Group 2, 3]	V34T0	CHMI2	18.7236	0			vaccine
12F06	G3	Clinic Visit Day 20 post CHMI 2 [Group 2, 3]	V35T0	CHMI2	19.6472	0			vaccine
12F09	G3	Clinic Visit Day 21 post CHMI 2 [Group 2, 3]	V36T0	CHMI2	20.6694	0			vaccine
04A04	G3	Microscopy positive	Symptomatic	CHMI1	14.0174	1	31.7777	14.7	vaccine
01C10	G3	Clinic Visit Day 9 post CHMI 1 [Group 2, 3]	V07T0+12h	CHMI1	9.10069	0			vaccine
01B12	G3	Clinic Visit Day 9 post CHMI 1 [Group 2, 3]	V07T0	CHMI1	8.75208	1	0.0802824		vaccine
01E08	G3	Clinic Visit Day 10 post CHMI 1 [Group 2, 3]	V08T0	CHMI1	9.74306	0			vaccine
01H10	G3	Clinic Visit Day 10 post CHMI 1 [Group 2, 3]	V08T0+12h	CHMI1	10.2181	0			vaccine
02B07	G3	Clinic Visit Day 11 post CHMI 1 [Group 2, 3]	V09T0	CHMI1	10.4743	1	2.48288		vaccine
02E02	G3	Clinic Visit Day 11 post CHMI 1 [Group 2, 3]	V09T0+12h	CHMI1	11.1646	1	4.09268		vaccine
02F01	G3	Clinic Visit Day 12 post CHMI 1 [Group 2, 3]	V10T0	CHMI1	11.7306	1	1.3462		vaccine
03A03	G3	Clinic Visit Day 12 post CHMI 1 [Group 2, 3]	V10T0+12h	CHMI1	12.1882	1	1.11205		vaccine
03C01	G3	Clinic Visit Day 13 post CHMI 1 [Group 2, 3]	V11T0	CHMI1	12.5111	1	2.0541		vaccine
03E11	G3	Clinic Visit Day 13 post CHMI 1 [Group 2, 3]	V11T0+12h	CHMI1	13.2306	1	2.62295		vaccine
03G10	G3	Clinic Visit Day 14 post CHMI 1 [Group 2, 3]	V12T0	CHMI1	13.534	1	4.25555		vaccine
03A05	G3	Clinic Visit Day 12 post CHMI 1 [Group 2, 3]	V10T0+12h	CHMI1	12.2	1	42.02	45.4	placebo
01A11	G3	Clinic Visit Day 9 post CHMI 1 [Group 2, 3]	V07T0	CHMI1	8.71042	1	0.433134		placebo
01E02	G3	Clinic Visit Day 9 post CHMI 1 [Group 2, 3]	V07T0+12h	CHMI1	9.14167	1	1.83631		placebo
01F04	G3	Clinic Visit Day 10 post CHMI 1 [Group 2, 3]	V08T0	CHMI1	9.48264	1	0.436457		placebo
02A01	G3	Clinic Visit Day 10 post CHMI 1 [Group 2, 3]	V08T0+12h	CHMI1	10.2299	1	1.57685		placebo
02B10	G3	Clinic Visit Day 11 post CHMI 1 [Group 2, 3]	V09T0	CHMI1	10.4993	1	23.5571		placebo
02D09	G3	Clinic Visit Day 11 post CHMI 1 [Group 2, 3]	V09T0+12h	CHMI1	11.1722	1	1.96391		placebo
02G03	G3	Clinic Visit Day 12 post CHMI 1 [Group 2, 3]	V10T0	CHMI1	11.5062	1	5.4042		placebo
01B04	G3	Clinic Visit Day 9 post CHMI 1 [Group 2, 3]	V07T0	CHMI1	8.525	0			vaccine
01C11	G3	Clinic Visit Day 9 post CHMI 1 [Group 2, 3]	V07T0+12h	CHMI1	8.91319	0			vaccine
01G02	G3	Clinic Visit Day 10 post CHMI 1 [Group 2, 3]	V08T0	CHMI1	9.41806	0			vaccine
01H02	G3	Clinic Visit Day 10 post CHMI 1 [Group 2, 3]	V08T0+12h	CHMI1	9.89097	0			vaccine
02C08	G3	Clinic Visit Day 11 post CHMI 1 [Group 2, 3]	V09T0	CHMI1	10.3861	0			vaccine
02D08	G3	Clinic Visit Day 11 post CHMI 1 [Group 2, 3]	V09T0+12h	CHMI1	10.9	0			vaccine
02G06	G3	Clinic Visit Day 12 post CHMI 1 [Group 2, 3]	V10T0	CHMI1	11.3535	0			vaccine
02H12	G3	Clinic Visit Day 12 post CHMI 1 [Group 2, 3]	V10T0+12h	CHMI1	11.8917	0			vaccine
03C08	G3	Clinic Visit Day 13 post CHMI 1 [Group 2, 3]	V11T0	CHMI1	12.3472	0			vaccine
03D12	G3	Clinic Visit Day 13 post CHMI 1 [Group 2, 3]	V11T0+12h	CHMI1	12.9257	0			vaccine
03H04	G3	Clinic Visit Day 14 post CHMI 1 [Group 2, 3]	V12T0	CHMI1	13.4354	0			vaccine
04A10	G3	Clinic Visit Day 14 post CHMI 1 [Group 2, 3]	V12T0+12h	CHMI1	13.9278	0			vaccine
04D06	G3	Clinic Visit Day 15 post CHMI 1 [Group 2, 3]	V13T0	CHMI1	14.3785	0			vaccine
04E11	G3	Clinic Visit Day 15 post CHMI 1 [Group 2, 3]	V13T0+12h	CHMI1	14.934	0			vaccine
04H06	G3	Clinic Visit Day 16 post CHMI 1 [Group 2, 3]	V14T0	CHMI1	15.416	0			vaccine
05B08	G3	Clinic Visit Day 17 post CHMI 1 [Group 2, 3]	V15T0	CHMI1	16.3236	0			vaccine
05C09	G3	Clinic Visit Day 18 post CHMI 1 [Group 2, 3]	V16T0	CHMI1	17.4458	0			vaccine
05C12	G3	Clinic Visit Day 19 post CHMI 1 [Group 2, 3]	V17T0	CHMI1	18.3722	0			vaccine
05D08	G3	Clinic Visit Day 20 post CHMI 1 [Group 2, 3]	V18T0	CHMI1	19.4306	0			vaccine
05E04	G3	Clinic Visit Day 21 post CHMI 1 [Group 2, 3]	V19T0	CHMI1	20.3722	0			vaccine
12A03	G3	Clinic Visit Day 9 post CHMI 2 [Group 2, 3]	V24T0	CHMI2	8.63889	0			vaccine
12A07	G3	Clinic Visit Day 9 post CHMI 2 [Group 2, 3]	V24T0+12	CHMI2	9.01736	0			vaccine
12A11	G3	Clinic Visit Day 10 post CHMI 2 [Group 2, 3]	V25T0	CHMI2	9.48681	0			vaccine
12B03	G3	Clinic Visit Day 10 post CHMI 2 [Group 2, 3]	V25T0+12h	CHMI2	9.96806	0			vaccine
12B07	G3	Clinic Visit Day 11 post CHMI 2 [Group 2, 3]	V26T0	CHMI2	10.534	0			vaccine
12E02	G3	Clinic Visit Day 11 post CHMI 2 [Group 2, 3]	V26T0+12h	CHMI2	10.9833	0			vaccine
12B12	G3	Clinic Visit Day 12 post CHMI 2 [Group 2, 3]	V27T0	CHMI2	11.4729	0			vaccine
12C04	G3	Clinic Visit Day 12 post CHMI 2 [Group 2, 3]	V27T0+12h	CHMI2	12.0049	0			vaccine
12C08	G3	Clinic Visit Day 13 post CHMI 2 [Group 2, 3]	V28T0	CHMI2	12.4194	0			vaccine
12C12	G3	Clinic Visit Day 13 post CHMI 2 [Group 2, 3]	V28T0+12h	CHMI2	13.1792	0			vaccine
12D04	G3	Clinic Visit Day 14 post CHMI 2 [Group 2, 3]	V29T0	CHMI2	13.6243	0			vaccine
12D07	G3	Clinic Visit Day 14 post CHMI 2 [Group 2, 3]	V29T0+12h	CHMI2	13.9986	0			vaccine
12D10	G3	Clinic Visit Day 15 post CHMI 2 [Group 2, 3]	V30T0	CHMI2	14.4375	0			vaccine
12E04	G3	Clinic Visit Day 15 post CHMI 2 [Group 2, 3]	V30T0+12h	CHMI2	15.1604	0			vaccine
12E07	G3	Clinic Visit Day 16 post CHMI 2 [Group 2, 3]	V31T0	CHMI2	15.4465	0			vaccine
12E10	G3	Clinic Visit Day 17 post CHMI 2 [Group 2, 3]	V32T0	CHMI2	16.4229	0			vaccine
12F01	G3	Clinic Visit Day 18 post CHMI 2 [Group 2, 3]	V33T0	CHMI2	17.4326	0			vaccine
12F04	G3	Clinic Visit Day 19 post CHMI 2 [Group 2, 3]	V34T0	CHMI2	18.4792	0			vaccine
12F07	G3	Clinic Visit Day 20 post CHMI 2 [Group 2, 3]	V35T0	CHMI2	19.4111	0			vaccine
11G10	G3	Clinic Visit Day 21 post CHMI 2 [Group 2, 3]	V36T0	CHMI2	20.4292	0			vaccine
01C02	G3	Clinic Visit Day 9 post CHMI 1 [Group 2, 3]	V07T0	CHMI1	8.66806	0			vaccine
01E03	G3	Clinic Visit Day 9 post CHMI 1 [Group 2, 3]	V07T0+12h	CHMI1	8.94306	0			vaccine
01G01	G3	Clinic Visit Day 10 post CHMI 1 [Group 2, 3]	V08T0	CHMI1	9.40694	0			vaccine
01H03	G3	Clinic Visit Day 10 post CHMI 1 [Group 2, 3]	V08T0+12h	CHMI1	9.87986	0			vaccine
02A09	G3	Clinic Visit Day 11 post CHMI 1 [Group 2, 3]	V09T0	CHMI1	10.2778	0			vaccine
02D11	G3	Clinic Visit Day 11 post CHMI 1 [Group 2, 3]	V09T0+12h	CHMI1	10.9549	0			vaccine
02G05	G3	Clinic Visit Day 12 post CHMI 1 [Group 2, 3]	V10T0	CHMI1	11.3667	0			vaccine
02H03	G3	Clinic Visit Day 12 post CHMI 1 [Group 2, 3]	V10T0+12h	CHMI1	11.8778	0			vaccine
03D04	G3	Clinic Visit Day 13 post CHMI 1 [Group 2, 3]	V11T0	CHMI1	12.3597	0			vaccine
03D11	G3	Clinic Visit Day 13 post CHMI 1 [Group 2, 3]	V11T0+12h	CHMI1	12.925	0			vaccine
03H03	G3	Clinic Visit Day 14 post CHMI 1 [Group 2, 3]	V12T0	CHMI1	13.4208	0			vaccine
04A09	G3	Clinic Visit Day 14 post CHMI 1 [Group 2, 3]	V12T0+12h	CHMI1	13.9278	0			vaccine
04D03	G3	Clinic Visit Day 15 post CHMI 1 [Group 2, 3]	V13T0	CHMI1	14.3528	0			vaccine
04F03	G3	Clinic Visit Day 15 post CHMI 1 [Group 2, 3]	V13T0+12h	CHMI1	14.9208	0			vaccine
04H01	G3	Clinic Visit Day 16 post CHMI 1 [Group 2, 3]	V14T0	CHMI1	15.4181	0			vaccine
05B07	G3	Clinic Visit Day 17 post CHMI 1 [Group 2, 3]	V15T0	CHMI1	16.3028	0			vaccine
05C06	G3	Clinic Visit Day 18 post CHMI 1 [Group 2, 3]	V16T0	CHMI1	17.2861	0			vaccine
05D02	G3	Clinic Visit Day 19 post CHMI 1 [Group 2, 3]	V17T0	CHMI1	18.3583	0			vaccine
05D07	G3	Clinic Visit Day 20 post CHMI 1 [Group 2, 3]	V18T0	CHMI1	19.3042	0			vaccine
05E01	G3	Clinic Visit Day 21 post CHMI 1 [Group 2, 3]	V19T0	CHMI1	20.3722	0			vaccine
12A04	G3	Clinic Visit Day 9 post CHMI 2 [Group 2, 3]	V24T0	CHMI2	8.87778	0			vaccine
12A08	G3	Clinic Visit Day 9 post CHMI 2 [Group 2, 3]	V24T0+12	CHMI2	9.26181	0			vaccine
12A12	G3	Clinic Visit Day 10 post CHMI 2 [Group 2, 3]	V25T0	CHMI2	9.76111	0			vaccine
12B04	G3	Clinic Visit Day 10 post CHMI 2 [Group 2, 3]	V25T0+12h	CHMI2	10.2375	0			vaccine
12B08	G3	Clinic Visit Day 11 post CHMI 2 [Group 2, 3]	V26T0	CHMI2	10.8722	0			vaccine
12E03	G3	Clinic Visit Day 11 post CHMI 2 [Group 2, 3]	V26T0+12h	CHMI2	11.2403	0			vaccine
12C01	G3	Clinic Visit Day 12 post CHMI 2 [Group 2, 3]	V27T0	CHMI2	11.6687	0			vaccine
12C05	G3	Clinic Visit Day 12 post CHMI 2 [Group 2, 3]	V27T0+12h	CHMI2	12.2639	0			vaccine
12C09	G3	Clinic Visit Day 13 post CHMI 2 [Group 2, 3]	V28T0	CHMI2	12.7153	0			vaccine
12D01	G3	Clinic Visit Day 13 post CHMI 2 [Group 2, 3]	V28T0+12h	CHMI2	13.2542	0			vaccine
04C12	G3	Clinic Visit Day 15 post CHMI 1 [Group 2, 3]	V13T0	CHMI1	14.3694	1	30.7918	38.9	vaccine
01B06	G3	Clinic Visit Day 9 post CHMI 1 [Group 2, 3]	V07T0	CHMI1	8.52431	0			vaccine
01D06	G3	Clinic Visit Day 9 post CHMI 1 [Group 2, 3]	V07T0+12h	CHMI1	8.94028	0			vaccine
01F06	G3	Clinic Visit Day 10 post CHMI 1 [Group 2, 3]	V08T0	CHMI1	9.33472	0			vaccine
01H07	G3	Clinic Visit Day 10 post CHMI 1 [Group 2, 3]	V08T0+12h	CHMI1	10.0361	1	0.663455		vaccine
02B05	G3	Clinic Visit Day 11 post CHMI 1 [Group 2, 3]	V09T0	CHMI1	10.2722	1	2.15244		vaccine
02E05	G3	Clinic Visit Day 11 post CHMI 1 [Group 2, 3]	V09T0+12h	CHMI1	10.9847	1	0.898485		vaccine
02F07	G3	Clinic Visit Day 12 post CHMI 1 [Group 2, 3]	V10T0	CHMI1	11.2819	1	0.67554		vaccine
03A06	G3	Clinic Visit Day 12 post CHMI 1 [Group 2, 3]	V10T0+12h	CHMI1	12.0014	1	2.54559		vaccine
03B08	G3	Clinic Visit Day 13 post CHMI 1 [Group 2, 3]	V11T0	CHMI1	12.2993	1	5.01714		vaccine
03F04	G3	Clinic Visit Day 13 post CHMI 1 [Group 2, 3]	V11T0+12h	CHMI1	13.041	1	0.117208		vaccine
03H06	G3	Clinic Visit Day 14 post CHMI 1 [Group 2, 3]	V12T0	CHMI1	13.4486	1	8.77248		vaccine
04A12	G3	Clinic Visit Day 14 post CHMI 1 [Group 2, 3]	V12T0+12h	CHMI1	13.9215	1	31.6196		vaccine
03B12	G3	Clinic Visit Day 13 post CHMI 1 [Group 2, 3]	V11T0	CHMI1	12.5361	1	67.8354	13.9	vaccine
01B08	G3	Clinic Visit Day 9 post CHMI 1 [Group 2, 3]	V07T0	CHMI1	8.77778	1	0.346037		vaccine
01D11	G3	Clinic Visit Day 9 post CHMI 1 [Group 2, 3]	V07T0+12h	CHMI1	9.19375	1	0.187336		vaccine
01E09	G3	Clinic Visit Day 10 post CHMI 1 [Group 2, 3]	V08T0	CHMI1	9.53472	1	0.626219		vaccine
01H09	G3	Clinic Visit Day 10 post CHMI 1 [Group 2, 3]	V08T0+12h	CHMI1	10.2743	1	2.43353		vaccine
02B12	G3	Clinic Visit Day 11 post CHMI 1 [Group 2, 3]	V09T0	CHMI1	10.5431	1	3.64577		vaccine
02E01	G3	Clinic Visit Day 11 post CHMI 1 [Group 2, 3]	V09T0+12h	CHMI1	11.2111	1	4.54438		vaccine
02F04	G3	Clinic Visit Day 12 post CHMI 1 [Group 2, 3]	V10T0	CHMI1	11.5403	1	1.39066		vaccine
03A10	G3	Clinic Visit Day 12 post CHMI 1 [Group 2, 3]	V10T0+12h	CHMI1	12.2576	1	31.6196		vaccine
01C03	G3	Clinic Visit Day 9 post CHMI 1 [Group 2, 3]	V07T0+12h	CHMI1	9.06528	0			vaccine
01B05	G3	Clinic Visit Day 9 post CHMI 1 [Group 2, 3]	V07T0	CHMI1	8.72083	1	0.157691		vaccine
01G04	G3	Clinic Visit Day 10 post CHMI 1 [Group 2, 3]	V08T0	CHMI1	9.61597	0			vaccine
01H01	G3	Clinic Visit Day 10 post CHMI 1 [Group 2, 3]	V08T0+12h	CHMI1	10.0826	0			vaccine
02C05	G3	Clinic Visit Day 11 post CHMI 1 [Group 2, 3]	V09T0	CHMI1	10.5903	1	3.13319		vaccine
02C12	G3	Clinic Visit Day 11 post CHMI 1 [Group 2, 3]	V09T0+12h	CHMI1	11.0701	1	0.938547		vaccine
02G12	G3	Clinic Visit Day 12 post CHMI 1 [Group 2, 3]	V10T0	CHMI1	11.5667	1	1.38065		vaccine
02H07	G3	Clinic Visit Day 12 post CHMI 1 [Group 2, 3]	V10T0+12h	CHMI1	12.0618	1	4.60917		vaccine
03C12	G3	Clinic Visit Day 13 post CHMI 1 [Group 2, 3]	V11T0	CHMI1	12.5437	1	19.1995		vaccine
03E08	G3	Clinic Visit Day 13 post CHMI 1 [Group 2, 3]	V11T0+12h	CHMI1	13.1299	1	12.6267		vaccine
03H02	G3	Clinic Visit Day 14 post CHMI 1 [Group 2, 3]	V12T0	CHMI1	13.6146	1	28.9039		vaccine
05D01	G3	Clinic Visit Day 19 post CHMI 1 [Group 2, 3]	V17T0	CHMI1	18.5556	1	25.1356	10.2	vaccine
01B07	G3	Clinic Visit Day 9 post CHMI 1 [Group 2, 3]	V07T0	CHMI1	8.72569	0			vaccine
01C06	G3	Clinic Visit Day 9 post CHMI 1 [Group 2, 3]	V07T0+12h	CHMI1	9.07986	0			vaccine
01F07	G3	Clinic Visit Day 10 post CHMI 1 [Group 2, 3]	V08T0	CHMI1	9.51875	0			vaccine
01H11	G3	Clinic Visit Day 10 post CHMI 1 [Group 2, 3]	V08T0+12h	CHMI1	10.2118	1	0.30751		vaccine
02B01	G3	Clinic Visit Day 11 post CHMI 1 [Group 2, 3]	V09T0	CHMI1	10.4674	1	0.880683		vaccine
02E04	G3	Clinic Visit Day 11 post CHMI 1 [Group 2, 3]	V09T0+12h	CHMI1	11.1687	1	0.439619		vaccine
02F02	G3	Clinic Visit Day 12 post CHMI 1 [Group 2, 3]	V10T0	CHMI1	11.466	0			vaccine
02H11	G3	Clinic Visit Day 12 post CHMI 1 [Group 2, 3]	V10T0+12h	CHMI1	12.0701	1	0.129506		vaccine
03C06	G3	Clinic Visit Day 13 post CHMI 1 [Group 2, 3]	V11T0	CHMI1	12.5104	1	0.0405001		vaccine
03F03	G3	Clinic Visit Day 13 post CHMI 1 [Group 2, 3]	V11T0+12h	CHMI1	13.2153	1	0.296607		vaccine
03G05	G3	Clinic Visit Day 14 post CHMI 1 [Group 2, 3]	V12T0	CHMI1	13.4931	1	1.52243		vaccine
04B08	G3	Clinic Visit Day 14 post CHMI 1 [Group 2, 3]	V12T0+12h	CHMI1	14.2785	1	2.45823		vaccine
04D08	G3	Clinic Visit Day 15 post CHMI 1 [Group 2, 3]	V13T0	CHMI1	14.5792	1	54.4657		vaccine
04F02	G3	Clinic Visit Day 15 post CHMI 1 [Group 2, 3]	V13T0+12h	CHMI1	15.1264	1	4.02831		vaccine
04H04	G3	Clinic Visit Day 16 post CHMI 1 [Group 2, 3]	V14T0	CHMI1	15.6125	1	12.9456		vaccine
05B05	G3	Clinic Visit Day 17 post CHMI 1 [Group 2, 3]	V15T0	CHMI1	16.5056	1	2.94186		vaccine
05C05	G3	Clinic Visit Day 18 post CHMI 1 [Group 2, 3]	V16T0	CHMI1	17.4833	1	20.7949		vaccine
04H05	G3	Clinic Visit Day 16 post CHMI 1 [Group 2, 3]	V14T0	CHMI1	15.6132	1	73.8396	27.8	placebo
01C01	G3	Clinic Visit Day 9 post CHMI 1 [Group 2, 3]	V07T0	CHMI1	8.72083	0			placebo
01E04	G3	Clinic Visit Day 9 post CHMI 1 [Group 2, 3]	V07T0+12h	CHMI1	9.12917	0			placebo
01F01	G3	Clinic Visit Day 10 post CHMI 1 [Group 2, 3]	V08T0	CHMI1	9.49792	0			placebo
02A08	G3	Clinic Visit Day 10 post CHMI 1 [Group 2, 3]	V08T0+12h	CHMI1	10.2285	1	0.130804		placebo
02A10	G3	Clinic Visit Day 11 post CHMI 1 [Group 2, 3]	V09T0	CHMI1	10.459	1	0.788984		placebo
02E07	G3	Clinic Visit Day 11 post CHMI 1 [Group 2, 3]	V09T0+12h	CHMI1	11.166	1	0.434227		placebo
02H02	G3	Clinic Visit Day 12 post CHMI 1 [Group 2, 3]	V10T0	CHMI1	11.5542	1	2.53212		placebo
02H04	G3	Clinic Visit Day 12 post CHMI 1 [Group 2, 3]	V10T0+12h	CHMI1	12.0632	1	4.06323		placebo
03D02	G3	Clinic Visit Day 13 post CHMI 1 [Group 2, 3]	V11T0	CHMI1	12.5576	1	2.12925		placebo
03E01	G3	Clinic Visit Day 13 post CHMI 1 [Group 2, 3]	V11T0+12h	CHMI1	13.1139	1	1.43141		placebo
03H08	G3	Clinic Visit Day 14 post CHMI 1 [Group 2, 3]	V12T0	CHMI1	13.6493	1	2.11652		placebo
04A11	G3	Clinic Visit Day 14 post CHMI 1 [Group 2, 3]	V12T0+12h	CHMI1	14.0951	1	1.4271		placebo
04D09	G3	Clinic Visit Day 15 post CHMI 1 [Group 2, 3]	V13T0	CHMI1	14.5736	1	12.6267		placebo
04F05	G3	Clinic Visit Day 15 post CHMI 1 [Group 2, 3]	V13T0+12h	CHMI1	15.1396	1	27.2243		placebo
03G04	G3	Clinic Visit Day 14 post CHMI 1 [Group 2, 3]	V12T0	CHMI1	13.4701	1	27.4973	6.5	vaccine
01B11	G3	Clinic Visit Day 9 post CHMI 1 [Group 2, 3]	V07T0	CHMI1	8.72639	1	0.172103		vaccine
01D07	G3	Clinic Visit Day 9 post CHMI 1 [Group 2, 3]	V07T0+12h	CHMI1	9.10833	1	0.879233		vaccine
01E06	G3	Clinic Visit Day 10 post CHMI 1 [Group 2, 3]	V08T0	CHMI1	9.47847	1	0.879233		vaccine
02A02	G3	Clinic Visit Day 10 post CHMI 1 [Group 2, 3]	V08T0+12h	CHMI1	10.2076	1	1.02673		vaccine
02B03	G3	Clinic Visit Day 11 post CHMI 1 [Group 2, 3]	V09T0	CHMI1	10.4688	1	0.639179		vaccine
02E03	G3	Clinic Visit Day 11 post CHMI 1 [Group 2, 3]	V09T0+12h	CHMI1	11.1687	1	3.94872		vaccine
02F08	G3	Clinic Visit Day 12 post CHMI 1 [Group 2, 3]	V10T0	CHMI1	11.4542	1	0.263		vaccine
03A02	G3	Clinic Visit Day 12 post CHMI 1 [Group 2, 3]	V10T0+12h	CHMI1	12.1639	1	19.6844		vaccine
03C04	G3	Clinic Visit Day 13 post CHMI 1 [Group 2, 3]	V11T0	CHMI1	12.4958	1	57.8259		vaccine
03E12	G3	Clinic Visit Day 13 post CHMI 1 [Group 2, 3]	V11T0+12h	CHMI1	13.2049	1	2.5969		vaccine
nd	G4	Microscopy positive	Symptomatic	CHMI1	14.5972	nd	nd	24.6	vaccine
13G04	G4	Clinic Visit Day 9 post CHMI 2 [Group 4]	V10T0	CHMI1	8.87153	1	0.969822		vaccine
13A02	G4	Clinic Visit Day 9 post CHMI 2 [Group 4]	V10T0+12	CHMI1	9.24861	1	0.0802824		vaccine
13A07	G4	Clinic Visit Day 10 post CHMI 2 [Group 4]	V11T0	CHMI1	9.70139	1	1.19533		vaccine
13A12	G4	Clinic Visit Day 10 post CHMI 2 [Group 4]	V11T0+12h	CHMI1	10.1951	1	2.13938		vaccine
13B05	G4	Clinic Visit Day 11 post CHMI 2 [Group 4]	V12T0	CHMI1	10.8396	1	0.613413		vaccine
13B10	G4	Clinic Visit Day 11 post CHMI 2 [Group 4]	V12T0+12h	CHMI1	11.2063	1	2.40089		vaccine
13C03	G4	Clinic Visit Day 12 post CHMI 2 [Group 4]	V13T0	CHMI1	11.691	1	8.66241		vaccine
13C08	G4	Clinic Visit Day 12 post CHMI 2 [Group 4]	V13T0+12h	CHMI1	12.2368	1	1.96818		vaccine
13D01	G4	Clinic Visit Day 13 post CHMI 2 [Group 4]	V14T0	CHMI1	12.6451	1	1.54432		vaccine
13D06	G4	Clinic Visit Day 13 post CHMI 2 [Group 4]	V14T0+12h	CHMI1	13.409	1	37.0681		vaccine
13D11	G4	Clinic Visit Day 14 post CHMI 2 [Group 4]	V15T0	CHMI1	13.8382	1	26.2116		vaccine
13E04	G4	Clinic Visit Day 14 post CHMI 2 [Group 4]	V15T0+12h	CHMI1	14.209	1	12.2303		vaccine
nd	G4	Microscopy positive	Symptomatic	CHMI1	17.1375	nd	nd	27.1	vaccine
13G05	G4	Clinic Visit Day 9 post CHMI 2 [Group 4]	V10T0	CHMI1	8.85139	0			vaccine
13A03	G4	Clinic Visit Day 9 post CHMI 2 [Group 4]	V10T0+12	CHMI1	9.24444	0			vaccine
13A08	G4	Clinic Visit Day 10 post CHMI 2 [Group 4]	V11T0	CHMI1	9.72847	0			vaccine
13B01	G4	Clinic Visit Day 10 post CHMI 2 [Group 4]	V11T0+12h	CHMI1	10.216	0			vaccine
13B11	G4	Clinic Visit Day 11 post CHMI 2 [Group 4]	V12T0+12h	CHMI1	11.216	0			vaccine
13B06	G4	Clinic Visit Day 11 post CHMI 2 [Group 4]	V12T0	CHMI1	10.7472	1	0.10794		vaccine
13C04	G4	Clinic Visit Day 12 post CHMI 2 [Group 4]	V13T0	CHMI1	11.6806	0			vaccine
13C09	G4	Clinic Visit Day 12 post CHMI 2 [Group 4]	V13T0+12h	CHMI1	12.2312	1	0.226384		vaccine
13D07	G4	Clinic Visit Day 13 post CHMI 2 [Group 4]	V14T0+12h	CHMI1	13.209	0			vaccine
13D02	G4	Clinic Visit Day 13 post CHMI 2 [Group 4]	V14T0	CHMI1	12.6826	1	0.3752		vaccine
13D12	G4	Clinic Visit Day 14 post CHMI 2 [Group 4]	V15T0	CHMI1	13.8132	1	2.3137		vaccine
13E05	G4	Clinic Visit Day 14 post CHMI 2 [Group 4]	V15T0+12h	CHMI1	14.2215	1	3.9706		vaccine
13E09	G4	Clinic Visit Day 15 post CHMI 2 [Group 4]	V16T0	CHMI1	14.6646	1	1.83111		vaccine
13F01	G4	Clinic Visit Day 15 post CHMI 2 [Group 4]	V16T0+12H	CHMI1	15.2153	1	4.50326		vaccine
13F05	G4	Clinic Visit Day 16 post CHMI 2 [Group 4]	V17T0	CHMI1	15.6819	1	24.1014		vaccine
13F08	G4	Clinic Visit Day 17 post CHMI 2 [Group 4]	V18T0	CHMI1	16.7375	1	12.8083		vaccine
11G09	G4	Unscheduled Visit (811)	Unscheduled Visit	CHMI1	12.7201	1	10.453		vaccine	volunteer travelled
13F11	G4	Clinic Visit Day 18 post CHMI 2 [Group 4]	V19T0	CHMI1	17.2792	1	25.8935	10.2	vaccine
13G06	G4	Clinic Visit Day 9 post CHMI 2 [Group 4]	V10T0	CHMI1	8.48264	0			vaccine
13A04	G4	Clinic Visit Day 9 post CHMI 2 [Group 4]	V10T0+12	CHMI1	8.87361	0			vaccine
13A09	G4	Clinic Visit Day 10 post CHMI 2 [Group 4]	V11T0	CHMI1	9.33264	0			vaccine
13B02	G4	Clinic Visit Day 10 post CHMI 2 [Group 4]	V11T0+12h	CHMI1	9.83056	0			vaccine
13B07	G4	Clinic Visit Day 11 post CHMI 2 [Group 4]	V12T0	CHMI1	10.2778	0			vaccine
13B12	G4	Clinic Visit Day 11 post CHMI 2 [Group 4]	V12T0+12h	CHMI1	11.0472	1	0.0715235		vaccine
13C05	G4	Clinic Visit Day 12 post CHMI 2 [Group 4]	V13T0	CHMI1	11.2771	0			vaccine
13C10	G4	Clinic Visit Day 12 post CHMI 2 [Group 4]	V13T0+12h	CHMI1	12.0194	0			vaccine
13D03	G4	Clinic Visit Day 13 post CHMI 2 [Group 4]	V14T0	CHMI1	12.3243	0			vaccine
13D08	G4	Clinic Visit Day 13 post CHMI 2 [Group 4]	V14T0+12h	CHMI1	12.8313	1	0.882413		vaccine
13E01	G4	Clinic Visit Day 14 post CHMI 2 [Group 4]	V15T0	CHMI1	13.4208	1	1.4058		vaccine
13E06	G4	Clinic Visit Day 14 post CHMI 2 [Group 4]	V15T0+12h	CHMI1	13.8417	1	0.743941		vaccine
13E10	G4	Clinic Visit Day 15 post CHMI 2 [Group 4]	V16T0	CHMI1	14.3056	1	0.757435		vaccine
13F02	G4	Clinic Visit Day 15 post CHMI 2 [Group 4]	V16T0+12h	CHMI1	15.0069	1	7.17683		vaccine
13F06	G4	Clinic Visit Day 16 post CHMI 2 [Group 4]	V17T0	CHMI1	15.3153	1	5.51171		vaccine
13F09	G4	Clinic Visit Day 17 post CHMI 2 [Group 4]	V18T0	CHMI1	16.3625	1	29.3396		vaccine
13G07	G4	Clinic Visit Day 9 post CHMI 2 [Group 4]	V10T0	CHMI1	8.8875	1	0.499035		vaccine
13A05	G4	Clinic Visit Day 9 post CHMI 2 [Group 4]	V10T0+12	CHMI1	9.26806	1	0.336555		vaccine
13B03	G4	Clinic Visit Day 10 post CHMI 2 [Group 4]	V11T0+12h	CHMI1	10.2153	0			vaccine
13A10	G4	Clinic Visit Day 10 post CHMI 2 [Group 4]	V11T0	CHMI1	9.75347	1	0.270033		vaccine
13B08	G4	Clinic Visit Day 11 post CHMI 2 [Group 4]	V12T0	CHMI1	10.7806	0			vaccine
13C01	G4	Clinic Visit Day 11 post CHMI 2 [Group 4]	V12T0+12h	CHMI1	11.2382	0			vaccine
13C06	G4	Clinic Visit Day 12 post CHMI 2 [Group 4]	V13T0	CHMI1	11.7063	0			vaccine
13C11	G4	Clinic Visit Day 12 post CHMI 2 [Group 4]	V13T0+12h	CHMI1	12.2701	1	0.416446		vaccine
13D04	G4	Clinic Visit Day 13 post CHMI 2 [Group 4]	V14T0	CHMI1	12.6799	0			vaccine
13D09	G4	Clinic Visit Day 13 post CHMI 2 [Group 4]	V14T0+12h	CHMI1	13.2472	0			vaccine
13E02	G4	Clinic Visit Day 14 post CHMI 2 [Group 4]	V15T0	CHMI1	13.8618	0			vaccine
13E07	G4	Clinic Visit Day 14 post CHMI 2 [Group 4]	V15T0+12h	CHMI1	14.2604	0			vaccine
13E11	G4	Clinic Visit Day 15 post CHMI 2 [Group 4]	V16T0	CHMI1	14.7181	0			vaccine
13F03	G4	Clinic Visit Day 15 post CHMI 2 [Group 4]	V16T0+12H	CHMI1	15.2507	1	0.0802824		vaccine
13F07	G4	Clinic Visit Day 16 post CHMI 2 [Group 4]	V17T0	CHMI1	15.7076	0			vaccine
13F10	G4	Clinic Visit Day 17 post CHMI 2 [Group 4]	V18T0	CHMI1	16.7701	1	1.07939		vaccine
13F12	G4	Clinic Visit Day 18 post CHMI 2 [Group 4]	V19T0	CHMI1	17.6868	1	1.19501		vaccine
13G01	G4	Clinic Visit Day 19 post CHMI 2 [Group 4]	V20T0	CHMI1	18.7257	1	3.31379		vaccine
13G02	G4	Clinic Visit Day 20 post CHMI 2 [Group 4]	V21T0	CHMI1	19.6674	1	3.53238		vaccine
13G03	G4	Clinic Visit Day 21 post CHMI 2 [Group 4]	V22T0	CHMI1	20.6729	1	5.35075		vaccine
13F04	G4	Clinic Visit Day 15 post CHMI 2 [Group 4]	V16T0+12h	CHMI1	15.3979	1	19.279	5.6	vaccine
13A01	G4	Clinic Visit Day 9 post CHMI 2 [Group 4]	V10T0	CHMI1	8.66042	0			vaccine
13A06	G4	Clinic Visit Day 9 post CHMI 2 [Group 4]	V10T0+12	CHMI1	9.42778	0			vaccine
13A11	G4	Clinic Visit Day 10 post CHMI 2 [Group 4]	V11T0	CHMI1	9.64444	0			vaccine
13B04	G4	Clinic Visit Day 10 post CHMI 2 [Group 4]	V11T0+12h	CHMI1	10.4035	1	0.257102		vaccine
13B09	G4	Clinic Visit Day 11 post CHMI 2 [Group 4]	V12T0	CHMI1	10.6507	1	0.280972		vaccine
13C02	G4	Clinic Visit Day 11 post CHMI 2 [Group 4]	V12T0+12h	CHMI1	11.4479	1	0.292624		vaccine
13C07	G4	Clinic Visit Day 12 post CHMI 2 [Group 4]	V13T0	CHMI1	11.6576	1	0.352012		vaccine
13C12	G4	Clinic Visit Day 12 post CHMI 2 [Group 4]	V13T0+12h	CHMI1	12.4104	1	60.9198		vaccine
13D05	G4	Clinic Visit Day 13 post CHMI 2 [Group 4]	V14T0	CHMI1	12.6556	1	0.531708		vaccine
13D10	G4	Clinic Visit Day 13 post CHMI 2 [Group 4]	V14T0+12h	CHMI1	13.2458	1	2.46363		vaccine
13E03	G4	Clinic Visit Day 14 post CHMI 2 [Group 4]	V15T0	CHMI1	13.6833	1	2.42242		vaccine
13E08	G4	Clinic Visit Day 14 post CHMI 2 [Group 4]	V15T0+12h	CHMI1	14.2451	1	1.72145		vaccine
13E12	G4	Clinic Visit Day 15 post CHMI 2 [Group 4]	V16T0	CHMI1	14.6667	1	7.86575		vaccine
10F05	G5	Clinic Visit Day 19 post CHMI 2 [Group 5]	C12T0	CHMI1	18.7049	1	45.968	46	placebo
06H12	G5	Clinic Visit Day 9 post CHMI 2 [Group 5]	C02T0	CHMI1	8.83472	0			placebo
07C01	G5	Clinic Visit Day 9 post CHMI 2 [Group 5]	C02T0+12h	CHMI1	9.37014	1	0.58682		placebo
07D12	G5	Clinic Visit Day 10 post CHMI 2 [Group 5]	C03T0	CHMI1	9.78958	1	0.356363		placebo
07G01	G5	Clinic Visit Day 10 post CHMI 2 [Group 5]	C03T0+12h	CHMI1	10.2479	1	0.47768		placebo
08C02	G5	Clinic Visit Day 11 post CHMI 2 [Group 5]	C04T0+12h	CHMI1	11.2667	0			placebo
08A03	G5	Clinic Visit Day 11 post CHMI 2 [Group 5]	C04T0	CHMI1	10.7875	1	1.22118		placebo
08C10	G5	Clinic Visit Day 12 post CHMI 2 [Group 5]	C05T0	CHMI1	11.6924	1	0.701685		placebo
08G01	G5	Clinic Visit Day 12 post CHMI 2 [Group 5]	C05T0+12h	CHMI1	12.2764	1	0.853513		placebo
08G12	G5	Clinic Visit Day 13 post CHMI 2 [Group 5]	C06T0	CHMI1	12.6701	1	0.772078		placebo
09C05	G5	Clinic Visit Day 13 post CHMI 2 [Group 5]	C06T0+12h	CHMI1	13.2576	1	0.673105		placebo
09D05	G5	Clinic Visit Day 14 post CHMI 2 [Group 5]	C07T0	CHMI1	13.6604	1	4.09268		placebo
09F07	G5	Clinic Visit Day 14 post CHMI 2 [Group 5]	C07T0+12h	CHMI1	14.2299	1	1.38065		placebo
09H01	G5	Clinic Visit Day 15 post CHMI 2 [Group 5]	C08T0	CHMI1	14.7042	1	0.174698		placebo
10A07	G5	Clinic Visit Day 15 post CHMI 2 [Group 5]	C08T0+12h	CHMI1	15.2222	1	4.32041		placebo
10B06	G5	Clinic Visit Day 16 post CHMI 2 [Group 5]	C09T0	CHMI1	15.7056	1	5.82984		placebo
10D06	G5	Clinic Visit Day 17 post CHMI 2 [Group 5]	C10T0	CHMI1	16.7431	1	4.67867		placebo
10E03	G5	Clinic Visit Day 18 post CHMI 2 [Group 5]	C11T0	CHMI1	17.7125	1	11.7749		placebo
08F11	G5	Clinic Visit Day 12 post CHMI 2 [Group 5]	C05T0+12h	CHMI1	12.2764	1	45.968	28	placebo
06H11	G5	Clinic Visit Day 9 post CHMI 2 [Group 5]	C02T0	CHMI1	8.83819	1	1.05793		placebo
07B09	G5	Clinic Visit Day 9 post CHMI 2 [Group 5]	C02T0+12h	CHMI1	9.26111	1	3.07696		placebo
07E01	G5	Clinic Visit Day 10 post CHMI 2 [Group 5]	C03T0	CHMI1	9.7875	1	0.28609		placebo
07F11	G5	Clinic Visit Day 10 post CHMI 2 [Group 5]	C03T0+12h	CHMI1	10.2486	1	5.11826		placebo
08A02	G5	Clinic Visit Day 11 post CHMI 2 [Group 5]	C04T0	CHMI1	10.791	1	4.91801		placebo
08C03	G5	Clinic Visit Day 11 post CHMI 2 [Group 5]	C04T0+12h	CHMI1	11.2667	1	1.77742		placebo
08E01	G5	Clinic Visit Day 12 post CHMI 2 [Group 5]	C05T0	CHMI1	11.7924	1	3.09235		placebo
02H08	G5	Clinic Visit Day 12 post CHMI 2 [Group 5]	C05T0+12h	CHMI1	12.0437	1	4.45098	10.2	placebo
01B10	G5	Clinic Visit Day 9 post CHMI 2 [Group 5]	C02T0	CHMI1	8.71458	1	0.101927		placebo
01C08	G5	Clinic Visit Day 9 post CHMI 2 [Group 5]	C02T0+12h	CHMI1	9.07569	1	1.38065		placebo
01G06	G5	Clinic Visit Day 10 post CHMI 2 [Group 5]	C03T0	CHMI1	9.60278	1	2.64507		placebo
01G11	G5	Clinic Visit Day 10 post CHMI 2 [Group 5]	C03T0+12h	CHMI1	10.0486	1	0.444074		placebo
02C09	G5	Clinic Visit Day 11 post CHMI 2 [Group 5]	C04T0	CHMI1	10.5604	1	4.49562		placebo
02D06	G5	Clinic Visit Day 11 post CHMI 2 [Group 5]	C04T0+12h	CHMI1	11.0687	1	7.08468		placebo
02G10	G5	Clinic Visit Day 12 post CHMI 2 [Group 5]	C05T0	CHMI1	11.5153	1	2.69238		placebo
03G02	G5	Clinic Visit Day 14 post CHMI 2 [Group 5]	C07T0	CHMI1	13.4507	1	20.1816	13	placebo
01B09	G5	Clinic Visit Day 9 post CHMI 2 [Group 5]	C02T0	CHMI1	8.72292	1	0.118383		placebo
01D02	G5	Clinic Visit Day 9 post CHMI 2 [Group 5]	C02T0+12h	CHMI1	9.08889	1	0.403133		placebo
01G05	G5	Clinic Visit Day 10 post CHMI 2 [Group 5]	C03T0	CHMI1	9.59861	1	1.16775		placebo
01H05	G5	Clinic Visit Day 10 post CHMI 2 [Group 5]	C03T0+12h	CHMI1	10.0639	1	5.98122		placebo
02B08	G5	Clinic Visit Day 11 post CHMI 2 [Group 5]	C04T0	CHMI1	10.4437	1	0.80006		placebo
02E12	G5	Clinic Visit Day 11 post CHMI 2 [Group 5]	C04T0+12h	CHMI1	11.2201	1	0.797576		placebo
02F05	G5	Clinic Visit Day 12 post CHMI 2 [Group 5]	C05T0	CHMI1	11.4576	1	1.41599		placebo
03B03	G5	Clinic Visit Day 12 post CHMI 2 [Group 5]	C05T0+12h	CHMI1	12.259	1	20.8989		placebo
03D01	G5	Clinic Visit Day 13 post CHMI 2 [Group 5]	C06T0	CHMI1	12.5403	1	15.0357		placebo
03E03	G5	Clinic Visit Day 13 post CHMI 2 [Group 5]	C06T0+12h	CHMI1	13.0986	1	13.2778		placebo
11A01	G5	Clinic Visit Day 9 post CHMI 2 [Group 5]	C02T0	CHMI1	8.85069	1	1.04835		placebo
11A07	G5	Clinic Visit Day 9 post CHMI 2 [Group 5]	C02T0+12	CHMI1	9.24583	1	0.039566		placebo
11B01	G5	Clinic Visit Day 10 post CHMI 2 [Group 5]	C03T0	CHMI1	9.68125	0			placebo
11B07	G5	Clinic Visit Day 10 post CHMI 2 [Group 5]	C03T0+12h	CHMI1	10.1785	0			placebo
11C01	G5	Clinic Visit Day 11 post CHMI 2 [Group 5]	C04T0	CHMI1	10.6181	0			placebo
11C07	G5	Clinic Visit Day 11 post CHMI 2 [Group 5]	C04T0+12h	CHMI1	11.3972	0			placebo
11D01	G5	Clinic Visit Day 12 post CHMI 2 [Group 5]	C05T0	CHMI1	11.6681	0			placebo
11D07	G5	Clinic Visit Day 12 post CHMI 2 [Group 5]	C05T0+12h	CHMI1	12.2201	0			placebo
11D12	G5	Clinic Visit Day 13 post CHMI 2 [Group 5]	C06T0	CHMI1	12.6729	0			placebo
11E05	G5	Clinic Visit Day 13 post CHMI 2 [Group 5]	C06T0+12h	CHMI1	13.2	0			placebo
11E10	G5	Clinic Visit Day 14 post CHMI 2 [Group 5]	C07T0	CHMI1	13.7861	0			placebo
11E12	G5	Clinic Visit Day 14 post CHMI 2 [Group 5]	C07T0+12h	CHMI1	14.2	0			placebo
11F02	G5	Clinic Visit Day 15 post CHMI 2 [Group 5]	C08T0	CHMI1	14.6465	0			placebo
11F04	G5	Clinic Visit Day 15 post CHMI 2 [Group 5]	C08T0+12h	CHMI1	15.2035	0			placebo
11F06	G5	Clinic Visit Day 16 post CHMI 2 [Group 5]	C09T0	CHMI1	15.6667	0			placebo
11F08	G5	Clinic Visit Day 17 post CHMI 2 [Group 5]	C10T0	CHMI1	16.7285	0			placebo
11F10	G5	Clinic Visit Day 18 post CHMI 2 [Group 5]	C11T0	CHMI1	17.6313	0			placebo
11F12	G5	Clinic Visit Day 19 post CHMI 2 [Group 5]	C12T0	CHMI1	18.6938	0			placebo
11G02	G5	Clinic Visit Day 20 post CHMI 2 [Group 5]	C13T0	CHMI1	19.6271	0			placebo
11G04	G5	Clinic Visit Day 21 post CHMI 2 [Group 5]	C14T0	CHMI1	20.6375	0			placebo
11E06	G5	Clinic Visit Day 13 post CHMI 2 [Group 5]	C06T0+12h	CHMI1	13.0681	1	30.9031	9.3	placebo
11A02	G5	Clinic Visit Day 9 post CHMI 2 [Group 5]	C02T0	CHMI1	8.49722	1	0.772602		placebo
11A08	G5	Clinic Visit Day 9 post CHMI 2 [Group 5]	C02T0+12	CHMI1	8.88333	1	0.45578		placebo
11B02	G5	Clinic Visit Day 10 post CHMI 2 [Group 5]	C03T0	CHMI1	9.32361	1	0.697849		placebo
11B08	G5	Clinic Visit Day 10 post CHMI 2 [Group 5]	C03T0+12h	CHMI1	9.82847	1	1.22261		placebo
11C02	G5	Clinic Visit Day 11 post CHMI 2 [Group 5]	C04T0	CHMI1	10.2639	1	1.1232		placebo
11C08	G5	Clinic Visit Day 11 post CHMI 2 [Group 5]	C04T0+12h	CHMI1	11.0437	1	3.43391		placebo
11D02	G5	Clinic Visit Day 12 post CHMI 2 [Group 5]	C05T0	CHMI1	11.2931	1	4.5181		placebo
11D08	G5	Clinic Visit Day 12 post CHMI 2 [Group 5]	C05T0+12h	CHMI1	12.0229	1	4.49562		placebo
11E01	G5	Clinic Visit Day 13 post CHMI 2 [Group 5]	C06T0	CHMI1	12.2861	1	2.53293		placebo
11D03	G5	Clinic Visit Day 12 post CHMI 2 [Group 5]	C05T0	CHMI1	11.6472	1	22.6355	4.7	placebo
11A03	G5	Clinic Visit Day 9 post CHMI 2 [Group 5]	C02T0	CHMI1	8.65069	1	2.31538		placebo
11A09	G5	Clinic Visit Day 9 post CHMI 2 [Group 5]	C02T0+12	CHMI1	9.39931	1	0.488228		placebo
11B03	G5	Clinic Visit Day 10 post CHMI 2 [Group 5]	C03T0	CHMI1	9.63194	1	6.97358		placebo
11B09	G5	Clinic Visit Day 10 post CHMI 2 [Group 5]	C03T0+12h	CHMI1	10.3639	1	3.55595		placebo
11C03	G5	Clinic Visit Day 11 post CHMI 2 [Group 5]	C04T0	CHMI1	10.6201	1	1.83143		placebo
11C09	G5	Clinic Visit Day 11 post CHMI 2 [Group 5]	C04T0+12h	CHMI1	11.4062	1	16.3665		placebo
11E07	G5	Clinic Visit Day 13 post CHMI 2 [Group 5]	C06T0+12h	CHMI1	13.1715	1	27.7889	12.1	placebo
11A04	G5	Clinic Visit Day 9 post CHMI 2 [Group 5]	C02T0	CHMI1	8.61528	1	0.0728263		placebo
11A10	G5	Clinic Visit Day 9 post CHMI 2 [Group 5]	C02T0+12	CHMI1	9.35903	1	0.433317		placebo
11B04	G5	Clinic Visit Day 10 post CHMI 2 [Group 5]	C03T0	CHMI1	9.59375	1	0.604015		placebo
11B10	G5	Clinic Visit Day 10 post CHMI 2 [Group 5]	C03T0+12h	CHMI1	10.3285	1	0.503063		placebo
11C04	G5	Clinic Visit Day 11 post CHMI 2 [Group 5]	C04T0	CHMI1	10.5958	1	0.356552		placebo
11C10	G5	Clinic Visit Day 11 post CHMI 2 [Group 5]	C04T0+12h	CHMI1	11.3576	1	6.06442		placebo
11D04	G5	Clinic Visit Day 12 post CHMI 2 [Group 5]	C05T0	CHMI1	11.6222	1	5.16959		placebo
11D09	G5	Clinic Visit Day 12 post CHMI 2 [Group 5]	C05T0+12h	CHMI1	12.1813	1	4.74922		placebo
11E02	G5	Clinic Visit Day 13 post CHMI 2 [Group 5]	C06T0	CHMI1	12.609	1	7.82149		placebo
11E08	G5	Clinic Visit Day 13 post CHMI 2 [Group 5]	C06T0+12h	CHMI1	12.9653	1	29.7821	8.4	placebo
11A05	G5	Clinic Visit Day 9 post CHMI 2 [Group 5]	C02T0	CHMI1	8.22708	1	0.749818		placebo
11A11	G5	Clinic Visit Day 9 post CHMI 2 [Group 5]	C02T0+12	CHMI1	8.97083	1	0.758267		placebo
11B05	G5	Clinic Visit Day 10 post CHMI 2 [Group 5]	C03T0	CHMI1	9.20347	1	0.340896		placebo
11B11	G5	Clinic Visit Day 10 post CHMI 2 [Group 5]	C03T0+12h	CHMI1	9.95486	1	5.30016		placebo
11C05	G5	Clinic Visit Day 11 post CHMI 2 [Group 5]	C04T0	CHMI1	10.2146	1	1.96391		placebo
11C11	G5	Clinic Visit Day 11 post CHMI 2 [Group 5]	C04T0+12h	CHMI1	10.9965	1	3.36607		placebo
11D05	G5	Clinic Visit Day 12 post CHMI 2 [Group 5]	C05T0	CHMI1	11.2271	1	5.59916		placebo
11D10	G5	Clinic Visit Day 12 post CHMI 2 [Group 5]	C05T0+12h	CHMI1	11.9694	1	11.9361		placebo
11E03	G5	Clinic Visit Day 13 post CHMI 2 [Group 5]	C06T0	CHMI1	12.2063	1	6.18666		placebo
11A06	G5	Clinic Visit Day 9 post CHMI 2 [Group 5]	C02T0	CHMI1	8.22292	1	4.56341		placebo
11A12	G5	Clinic Visit Day 9 post CHMI 2 [Group 5]	C02T0+12	CHMI1	8.97292	1	1.57685		placebo
11B06	G5	Clinic Visit Day 10 post CHMI 2 [Group 5]	C03T0	CHMI1	9.20556	1	2.54559		placebo
11B12	G5	Clinic Visit Day 10 post CHMI 2 [Group 5]	C03T0+12h	CHMI1	9.95764	1	2.11652		placebo
11C06	G5	Clinic Visit Day 11 post CHMI 2 [Group 5]	C04T0	CHMI1	10.1993	1	1.00644		placebo
11C12	G5	Clinic Visit Day 11 post CHMI 2 [Group 5]	C04T0+12h	CHMI1	11	1	2.14844		placebo
11D06	G5	Clinic Visit Day 12 post CHMI 2 [Group 5]	C05T0	CHMI1	11.2208	1	0.780349		placebo
11D11	G5	Clinic Visit Day 12 post CHMI 2 [Group 5]	C05T0+12h	CHMI1	11.9792	1	2.47052		placebo
11E04	G5	Clinic Visit Day 13 post CHMI 2 [Group 5]	C06T0	CHMI1	12.2618	1	1.47047		placebo
11E09	G5	Clinic Visit Day 13 post CHMI 2 [Group 5]	C06T0+12h	CHMI1	12.7785	1	1.538		placebo
11E11	G5	Clinic Visit Day 14 post CHMI 2 [Group 5]	C07T0	CHMI1	13.2292	1	1.80422		placebo
11F01	G5	Clinic Visit Day 14 post CHMI 2 [Group 5]	C07T0+12h	CHMI1	13.9396	1	0.405934		placebo
11F03	G5	Clinic Visit Day 15 post CHMI 2 [Group 5]	C08T0	CHMI1	14.2257	1	0.84942		placebo
11F05	G5	Clinic Visit Day 15 post CHMI 2 [Group 5]	C08T0+12h	CHMI1	14.9639	1	0.753568		placebo
11F07	G5	Clinic Visit Day 16 post CHMI 2 [Group 5]	C09T0	CHMI1	15.2257	1	0.967065		placebo
11F09	G5	Clinic Visit Day 17 post CHMI 2 [Group 5]	C10T0	CHMI1	16.3201	1	0.49067		placebo
11F11	G5	Clinic Visit Day 18 post CHMI 2 [Group 5]	C11T0	CHMI1	17.2118	1	2.64925		placebo
11G01	G5	Clinic Visit Day 19 post CHMI 2 [Group 5]	C12T0	CHMI1	18.2722	1	1.20367		placebo
11G03	G5	Clinic Visit Day 20 post CHMI 2 [Group 5]	C13T0	CHMI1	19.2083	1	1.60863		placebo
11G05	G5	Clinic Visit Day 21 post CHMI 2 [Group 5]	C14T0	CHMI1	20.2167	1	1.09007		placebo
