# Supplementary material for: Pre-vaccination monocyte-to-lymphocyte ratio as a biomarker for the efficacy of malaria candidate vaccines: A subgroup analysis of pooled clinical trial data
Source: PLoS One. 2023 Sep 14;18(9):e0291244. doi: 10.1371/journal.pone.0291244 (PMC10501550; doi:10.1371/journal.pone.0291244)
Supplement: S1 Data — (ZIP) [file pone.0291244.s001.zip › Manuscript Data/RTSS - Hematology_data.xlsx]

## Sheet: Sheet1
serialno	wbc	rbc	hgb	hct	mcv	mch	mchc	plt	lym_n	lym_p	mxd_n	mxd_p	neut_n	neut_p	rdw_sd	rdw_cv	pdw	mpv	p_lcr	pct	mono_n	mono_p	eo_n	eo_p	baso_n	baso_p
3498	8.02	10.6	18.9	56.7	53.5	17.8	33.3	81	4.86	60.6	0	0	2.53	31.6	36.6	22.9	0	0	0	0	0.56	7	0.02	0.2	0.05	0.6
6579	26.2	5.75	11	35.8	62.3	19.1	30.7	336	6.7	25.5	1.2	4.7	18.3	69.8	46.1	21.2	12.8	8.9	19.7	0	0	0	0	0	0	0
8628	7.3	4.13	11.8	36.9	89.3	28.6	32	251	5	68.9	0	0	0	0	50.2	15.1	10.9	9.2	21.4	0	0	0	0	0	0	0
6452	6.63	4.56	10.6	32	70.2	23.2	33.1	377	2	30.2	0	0	3.26	49.1	35.6	14.4	13.4	11.2	33.9	0.42	1.28	19.3	0.07	1.1	0.02	0.3
10044	10.52	4.47	7.4	28.8	64.4	16.6	25.7	475	5.09	48.4	0	0	3.91	37.1	42	18.6	13.7	11.1	34.8	0.53	1.26	12	0.22	2.1	0.04	0.4
12559	12.16	2.53	7.1	20	79.1	28.1	35.5	58	6.94	57.1	0	0	3.85	31.6	47.1	17.6	15.6	11.9	41.7	0.07	1.29	10.6	0.06	0.5	0.02	0.2
18710	7.6	5.14	10	33.6	65.4	19.5	29.8	260	3.9	51.5	0.5	6.3	3.2	42.2	39.4	16.3	11.4	9.2	20.5	0	0	0	0	0	0	0
976	8.78	4.43	11.1	34	76.7	25.1	32.6	378	4.66	53.1	0	0	2.93	33.4	41.2	15.1	11.8	11	32.1	0.41	1.07	12.2	0.1	1.1	0.02	0.2
2255	9	4.62	11	33.1	71.6	23.8	33.2	273	2.4	26.6	1.7	18.6	4.9	54.8	42.3	15.9	12.1	9.1	20.4	0	0	0	0	0	0	0
595	9.89	4.33	11.2	33.9	78.3	25.9	33	346	4.9	49.5	0	0	3.75	38	41.3	14.9	12.5	10.9	31.3	0.38	1.12	11.3	0.1	1	0.02	0.2
27	6.4	3.99	9	28.6	71.7	22.6	31.5	370	3.5	54.9	0.9	14	2	31.1	40.3	15	19	10.8	32.5	0	0	0	0	0	0	0
42	7.4	3.24	8.9	27.4	84.6	27.5	32.5	507	4.9	65.7	0	0	0	0	48.5	15.5	10.3	8.7	15.6	0	0	0	0	0	0	0
33	12.1	5.1	9.8	32.1	62.9	19.2	30.5	431	7.3	60	0	0	0	0	46.6	21.9	0	0	0	0	0	0	0	0	0	0
57	9.5	4.19	11.6	34.6	82.6	27.7	33.5	448	5.7	60	1	10.7	2.8	29.3	46.9	15	10.2	8.7	16.9	0	0	0	0	0	0	0
1134	15.2	4.62	8.3	27.2	58.9	18	30.5	288	4.1	27	1.2	7.7	9.9	65.3	45.8	22.4	0	0	0	0	0	0	0	0	0	0
859	8.86	3.08	7.9	25.2	81.8	25.6	31.3	222	4.3	48.5	0	0	3.13	35.3	44.4	15.7	14.9	11.6	39.6	0.26	1.24	14	0.14	1.6	0.05	0.6
30	6.8	4.7	11.9	36.2	77	25.3	32.9	503	3.7	53.7	0.6	8.3	2.5	38	42.3	14.6	9.9	8.2	11.4	0	0	0	0	0	0	0
14	11.6	3.93	10	31.6	80.4	25.4	31.6	490	7.8	66.9	1.7	14.7	2.1	18.4	50.3	17	12.4	9.5	23.3	0	0	0	0	0	0	0
125	11.3	5.89	10	35.5	60.3	17	28.2	320	8.8	77.5	0	0	0	0	45.2	21.9	0	0	0	0	0	0	0	0	0	0
137	10.7	4.2	7.5	26.7	63.6	17.9	28.1	548	7.4	68.8	0.8	7.9	2.5	23.3	44.5	19.2	10.3	8.6	15.4	0	0	0	0	0	0	0
138	8.1	4.01	10.7	33.5	83.5	26.7	31.9	315	4.3	53.6	0.3	4.2	3.5	42.2	40.7	12.8	10.4	9.4	19.6	0	0	0	0	0	0	0
119	9.8	4.75	9.9	32.4	68.2	20.8	30.6	480	6.4	65.2	0	0	0	0	44	17.4	10.5	8.6	16.2	0	0	0	0	0	0	0
115	9.4	4.72	9	30.3	64.2	19.1	29.7	570	5.5	58	1.2	12.6	2.7	29.4	43.4	19.5	16.6	10.1	29.6	0	0	0	0	0	0	0
118	9.4	4.72	9	30.3	64.2	19.1	29.7	570	5.5	58	1.2	12.6	2.7	29.4	43.4	19.5	16.6	10.1	29.6	0	0	0	0	0	0	0
116	8.3	5.81	8.7	32.4	55.8	15	26.9	907	5.1	61.3	0.8	10	2.4	28.7	42.9	22.4	9.7	8	12.2	0	0	0	0	0	0	0
18417	6.76	3.84	9.3	26.8	69.8	24.2	34.7	148	3.36	49.7	0	0	1.73	25.6	37	14.9	20.3	12.7	48	0.19	1.5	22.2	0.12	1.8	0.05	0.7
652	6.72	6.16	11.3	33.5	54.4	18.3	33.7	389	4.14	61.6	0	0	1.66	24.7	40.9	22.1	0	0	0	0	0.76	11.3	0.14	2.1	0.02	0.3
77	12.7	4.36	10.5	33.7	77.3	24.1	31.2	267	8.8	69	0.6	4.4	3.3	26.6	51.8	18.6	13.9	10.1	28.3	0	0	0	0	0	0	0
650	14.85	4.69	9.4	29.3	62.5	20	32.1	571	8.21	55.3	0	0	4.73	31.9	33.7	15.6	13.6	10.5	31.3	0.6	1.18	7.9	0.7	4.7	0.03	0.2
84	7.4	4.08	9.1	28.7	70.3	22.3	31.7	625	4.5	61.2	0.6	7.6	2.3	31.2	38.9	14.6	10.2	8.8	17.1	0	0	0	0	0	0	0
1121	6.9	2.43	5.4	19.5	80.2	22.2	27.7	86	3.5	50.7	1.3	19.4	2.1	29.9	59.1	22	12.2	9.7	26.5	0	0	0	0	0	0	0
165	18.93	5.31	8.8	28.9	54.4	16.6	30.4	574	10.77	56.9	0	0	6.21	32.8	42.9	23.5	13.8	9.9	26.6	0.57	1.68	8.9	0.15	0.8	0.12	0.6
9367	7.3	4.41	10.9	34	77.1	24.7	32.1	269	3.3	45.1	0.6	8.1	3.4	46.8	41.7	13.8	10.7	8.9	17.3	0	0	0	0	0	0	0
18837	5	4.45	9.6	31.2	70.1	21.6	30.8	231	2.6	51.9	0	0	0	0	44.1	16.9	13.9	10.3	30.8	0	0	0	0	0	0	0
8776	8.62	3.2	10.7	29.9	93.4	33.4	35.8	458	5.23	60.7	0	0	2.06	23.9	50.3	15.6	12.5	10.7	29.7	0.49	0.95	11	0.36	4.2	0.02	0.2
11183	16.1	3.16	8.6	26.4	83.5	27.2	32.6	484	6.4	39.9	1.2	7.4	8.5	52.7	43.2	13.4	9.1	8.2	12.8	0	0	0	0	0	0	0
10889	8.78	3.37	9.2	27.4	81.3	27.3	33.6	880	5.57	63.4	0	0	2.15	24.6	36.6	12.8	9.7	8.9	16.1	0.79	0.59	6.7	0.46	5.2	0.01	0.1
19429	8.21	4.29	9.3	28.1	65.5	21.7	33.1	390	5.42	66	0	0	1.9	23.2	44.6	19	9.9	8.9	17.3	0.35	0.54	6.6	0.33	4	0.02	0.2
10899	7.98	4.97	9.3	30.1	60.6	18.7	30.9	277	6.36	79.7	0	0	0.81	10.1	35.3	16.9	0	0	0	0	0.71	8.9	0.07	0.9	0.03	0.4
16844	8.79	4.76	7.1	25.4	53.4	14.9	28	364	4.25	48.4	0	0	2.76	31.3	55.5	29.4	0	0	0	0	0.73	8.3	0.92	10.5	0.13	1.5
9714	13.7	3.89	8.3	28.5	73.3	21.3	29.1	357	6.4	46.4	1.5	11.1	5.8	42.5	43	16.4	0	0	0	0	0	0	0	0	0	0
15265	15.22	4.16	5.7	21.2	51	13.7	26.9	284	9.34	61.4	0	0	4.09	26.8	48.2	27.4	0	0	0	0	0.95	6.2	0.8	5.3	0.04	0.3
14715	14.21	4.71	6.6	23.8	50.5	14	27.7	343	7.3	51.4	0	0	4.75	33.4	40.4	23.8	0	0	0	0	1.73	12.2	0.34	2.4	0.09	0.6
8775	8.16	4.13	10.2	32.1	77.7	24.7	31.8	140	6.18	75.7	0	0	0.88	10.8	49.5	18.6	0	0	0	0	0.92	11.3	0.16	2	0.02	0.2
19428	5.94	4.63	7.9	25.3	54.6	17.1	31.2	543	3.71	62.5	0	0	1.18	19.8	54.2	28.4	0	0	0	0	0.55	9.3	0.48	8.1	0.02	0.3
21513	11	4.85	9.3	32.3	66.6	19.2	28.2	302	3.7	33.6	0.9	8.4	6.4	58	41.9	17.3	14.7	10	30.3	0	0	0	0	0	0	0
14438	30.4	4.27	6.5	21.9	51.3	15.2	29.7	442	7.83	25.8	0	0	18.95	62.3	40	22.9	0	0	0	0	2.91	9.6	0.64	2.1	0.07	0.2
9328	7.2	3.68	8.4	28.6	77.7	22.8	29.4	321	5.2	72.5	0	0	0	0	47.1	16.9	11.2	9	21.1	0	0	0	0	0	0	0
20043	9.6	4.94	11	34.2	69.2	22.3	32.2	339	4.4	46	0	0	0	0	38.7	15.1	11.5	9.2	20.6	0	0	0	0	0	0	0
8793	12.27	4.51	11.6	33.7	74.7	25.7	34.4	334	5.91	48.2	0	0	3.73	30.4	41.7	15.7	13.1	10.3	28.2	0.34	2.15	17.5	0.45	3.7	0.03	0.2
12830	23.77	5.35	11	32.8	61.3	20.6	33.5	270	0	0	0	0	0	0	36.6	17.2	16	11.1	35.9	0.3	0	0	0.36	1.5	0.04	0.2
15508	24.31	5.59	12.1	34.7	62.1	21.6	34.9	315	9.28	38.2	0	0	11.53	47.5	36.9	17.1	14.4	11.3	35.1	0.35	2.34	9.6	0.59	2.4	0.57	2.3
21480	13.8	4.58	10.3	32	69.9	22.5	32.2	250	4.9	35.7	1.6	11.7	7.3	52.6	39.2	15.6	13.4	9.7	24.2	0	0	0	0	0	0	0
10840	10.3	4.8	10.7	34.1	71	22.3	31.4	270	4.8	46.4	0.4	4.2	5.1	49.4	37.2	13.8	12	9.9	25.3	0	0	0	0	0	0	0
16632	9.8	5	10.4	32.2	64.4	20.8	32.3	349	5	50.8	1.6	16.7	3.2	32.5	40.2	17.4	11.4	9.2	20.5	0	0	0	0	0	0	0
9979	13.97	4.74	10.8	32.5	68.6	22.8	33.2	190	6.94	49.7	0	0	4.9	35	34.6	14.3	14.3	11.6	38.1	0.22	1.54	11	0.58	4.2	0.01	0.1
15474	18.1	5.27	11.3	33.5	63.6	21.4	33.7	424	8.49	46.9	0	0	6.65	36.8	38.6	17	12.6	11.1	32.6	0.47	2.25	12.4	0.67	3.7	0.04	0.2
11652	13.74	5.2	11.2	33.1	63.7	21.5	33.8	400	3.68	26.8	0	0	8.22	59.8	33.4	14.8	11.2	10.3	26.9	0.41	1.79	13	0.04	0.3	0.01	0.1
17895	8.6	4.6	9.3	31.4	68.3	20.2	29.6	228	4.9	57.5	1.5	17.9	2.2	24.6	42.7	16.6	14.4	9.7	26.4	0	0	0	0	0	0	0
21539	19.2	4.36	9.4	29.9	68.6	21.6	31.4	232	7.4	38.4	0	0	0	0	42.6	17.1	10.6	9	17.2	0	0	0	0	0	0	0
10887	10.34	4.72	11	32.8	69.5	23.3	33.5	245	7.85	75.9	0	0	1.14	11.1	32	13	18.2	12.5	43.9	0.31	1.15	11.1	0.16	1.5	0.04	0.4
19440	7.76	4.49	9.5	29	64.6	21.2	32.8	316	5.54	71.4	0	0	1.41	18.2	38.4	16.7	11.3	10.2	27.3	0.32	0.6	7.7	0.2	2.6	0.01	0.1
14971	9.87	4.76	9.6	30.8	64.7	20.2	31.2	358	6.26	63.4	0	0	2.04	20.7	37	16	12.8	10.7	29.7	0.38	1.33	13.5	0.23	2.3	0.01	0.1
8788	7.32	3.92	11.1	31.9	81.4	28.3	34.8	261	4.7	64.2	0	0	1.51	20.7	40.6	14.1	14.7	10.9	32.3	0.28	0.95	13	0.15	2	0.01	0.1
11182	13.3	4.62	10.6	34	73.6	22.9	31.2	329	6.8	50.8	2	15	4.5	34.2	37.8	13.3	13.1	9.9	25.6	0	0	0	0	0	0	0
21341	13.4	4.74	11	35.8	75.5	23.2	30.7	203	9	67.2	0	0	0	0	47.6	17	11.2	9.3	20.7	0	0	0	0	0	0	0
15741	4.3	4.53	9.6	30.1	66.4	21.2	31.9	230	1.85	43	0	0	1.55	36	41.6	17.6	14.4	11.1	35.8	0.25	0.83	19.3	0.05	1.2	0.02	0.5
16748	6.33	4.58	9.5	30.2	65.9	20.7	31.5	307	2.49	39.3	0	0	2.57	40.6	41.7	17.6	14.1	11.2	34.7	0.34	1.22	19.3	0.03	0.5	0.02	0.3
19030	9.9	4.73	10	32.7	69.1	21.1	30.6	530	2.3	23.6	1.1	11.4	6.5	65	50.3	20.2	10.9	9	18.6	0	0	0	0	0	0	0
10925	6.31	4.36	10.8	31.9	73.2	24.8	33.9	359	4.44	70.4	0	0	0.97	15.4	34.7	13.4	13.3	11.1	33.6	0.4	0.67	10.6	0.21	3.3	0.02	0.3
19433	6.21	4.91	10.5	31.4	64	21.4	33.4	192	3.9	62.8	0	0	1.19	19.2	48.2	21.6	0	0	0	0	0.9	14.5	0.2	3.2	0.02	0.3
8790	5.82	3.9	11.3	33.1	84.9	29	34.1	388	3.87	66.5	0	0	1.02	17.5	41.8	13.9	11.4	10.4	27.5	0.4	0.79	13.6	0.11	1.9	0.03	0.5
10914	12.36	4.4	8.8	26.7	60.7	20	33	288	7.55	61.1	0	0	2.85	23.1	39.9	19.2	0	0	0	0	1.52	12.3	0.41	3.3	0.03	0.2
11650	11.57	4.4	8.6	26.1	59.3	19.5	33	296	6.23	53.8	0	0	3.18	27.5	39.1	19	0	0	0	0	2.04	17.6	0.11	1	0.01	0.1
8791	17.53	3.15	8.5	25.7	81.6	27	33.1	469	7.23	41.2	0	0	7.81	44.6	51.2	18.3	12	10.6	28.5	0.5	2.25	12.8	0.21	1.2	0.03	0.2
14940	10.6	4.81	7.5	24.7	51.4	15.6	30.4	702	6.19	58.4	0	0	2.6	24.5	49.6	29.1	0	0	0	0	1.23	11.6	0.56	5.3	0.02	0.2
19430	7.5	4.81	9.5	27.6	57.4	19.8	34.4	581	4.78	63.7	0	0	1.74	23.2	41.9	21	10.7	9.1	19.2	0.53	0.6	8	0.36	4.8	0.02	0.3
8809	10.62	3.62	10.9	28.5	78.7	30.1	38.2	371	0	0	0	0	0	0	39.2	14.1	13.4	10.3	27.9	0.38	0	0	0	0	0	0
11220	10	4.31	9.3	30.3	70.3	21.6	30.7	583	5.6	55.7	0	0	0	0	42.7	15.9	12.2	9.4	23	0	0	0	0	0	0	0
8811	7.27	3.14	9	26	82.8	28.7	34.6	387	0	0	0	0	0	0	49	17.1	12.1	10.7	29.3	0.41	0	0	0	0	0	0
19587	10.44	4.55	11.2	32.1	70.5	24.6	34.9	272	3.98	38.1	0	0	4.98	47.7	36.2	14.6	9.8	9.4	20.2	0.26	1.39	13.3	0.07	0.7	0.02	0.2
18867	3	4.78	11.7	36.3	75.9	24.5	32.2	174	1.6	52.3	0.4	11.7	1	36	42.3	14.5	9.4	8.3	11.5	0	0	0	0	0	0	0
19468	5.58	4.66	11.4	33	70.8	24.5	34.5	311	2.69	48.2	0	0	1.81	32.4	36	14.4	8.1	7.8	8.2	0.24	0.98	17.6	0.09	1.6	0.01	0.2
10906	7.04	4.97	11	33.4	67.2	22.1	32.9	279	5.43	77.1	0	0	0.79	11.3	37.7	15.8	10.5	9.7	22.8	0.27	0.62	8.8	0.19	2.7	0.01	0.1
11574	13	4.54	9.7	32.4	71.4	21.4	29.9	356	5.7	43.8	0.9	7	6.4	49.2	41.8	15	10.5	8.7	18.4	0	0	0	0	0	0	0
8807	7.81	4.08	10.8	32	78.4	26.5	33.8	520	0	0	0	0	0	0	38.7	13.8	9.9	9.4	20.8	0.49	0	0	0	0	0	0
7771	12.3	4.94	7.5	27.9	56.5	15.2	26.9	411	5.2	42.2	0	0	0	0	41.3	20.9	0	0	0	0	0	0	0	0	0	0
19459	9.11	4.33	11	30.6	70.7	25.4	35.9	286	5.19	57	0	0	2.81	30.9	40.7	16	9.6	9	17.4	0.26	0.75	8.2	0.35	3.8	0.01	0.1
10907	13.92	4.52	9.8	29	64.2	21.7	33.8	592	9.66	69.4	0	0	2.72	19.5	39.2	17.2	11	10	25.1	0.59	1.11	8	0.42	3	0.01	0.1
19094	11.2	3.69	9.1	27	73.2	24.7	33.7	83	3.4	30.8	1.5	13.4	6.3	55.8	39.1	15.1	10.6	8.7	17.7	0	0	0	0	0	0	0
19166	10.4	3.33	8.1	25.4	76.3	24.3	31.9	84	6.2	60	0.8	7.9	3.4	32.1	41.8	15.6	17.9	10.3	31.3	0	0	0	0	0	0	0
8808	11.8	3.33	9.6	26.9	80.8	28.8	35.7	258	0	0	0	0	0	0	46.4	16.6	12.5	11.1	32.3	0.29	0	0	0	0	0	0
11336	7.7	4.12	9.1	28.6	69.4	22.1	31.8	37	3.3	43.1	0.9	11.4	3.5	45.5	45.4	17.7	0	0	0	0	0	0	0	0	0	0
11608	5.5	4.26	9.3	29.4	69	21.8	31.6	252	3.8	69.7	0	0	0	0	46	18.4	11.1	8.7	18.6	0	0	0	0	0	0	0
21347	14.08	4.66	11.5	34.3	73.6	24.7	33.5	371	3.64	25.9	0	0	9.01	64	38.6	14.6	11	9.8	24.7	0.36	1.1	7.8	0.3	2.1	0.03	0.2
10903	8.45	4.79	11.6	34.3	71.6	24.2	33.8	537	4.78	56.6	0	0	2.86	33.7	32.5	12.7	10.7	9.8	24.3	0.53	0.63	7.5	0.15	1.8	0.03	0.4
8812	6.92	3.23	10.7	30.7	95	33.1	34.9	274	0	0	0	0	0	0	58.2	17.6	11	10.2	26	0.28	0	0	0	0	0	0
19455	6.28	4.74	11.5	33.2	70	24.3	34.6	416	2.67	42.5	0	0	2.87	45.7	39.5	15.6	8.8	8.8	16.1	0.37	0.55	8.8	0.16	2.5	0.03	0.5
15368	8.54	4.77	8.6	26.6	55.8	18	32.3	259	6.1	71.4	0	0	1.57	18.4	39.7	20.7	0	0	0	0	0.72	8.4	0.1	1.2	0.05	0.6
10049	10.38	4.56	9.5	29	63.6	20.8	32.8	492	6.34	61.1	0	0	2.39	23	30.8	14.1	14	11.3	34.2	0.55	1.1	10.6	0.49	4.7	0.06	0.6
16771	13.15	4.35	7.3	24.3	55.9	16.8	30	1230	5.69	43.3	0	0	5.35	40.7	37.7	21.6	10.9	9.4	21.7	1.16	1.12	8.5	0.94	7.1	0.05	0.4
14918	10.55	4.82	8.9	27.3	56.6	18.5	32.6	390	6.74	63.9	0	0	2.3	21.7	42.2	21.9	14.8	10.6	30.7	0.41	1.24	11.8	0.22	2.1	0.05	0.5
8856	7.08	3.29	7.7	23.9	72.6	23.4	32.2	471	4.11	58.1	0	0	1.54	21.6	38.8	15.7	13.3	11.5	33.6	0.54	1.08	15.3	0.31	4.4	0.04	0.6
16627	15.9	4.6	8	26.7	58	17.4	30	527	4.7	29.4	1.7	10.5	9.5	60.1	38.1	18.5	9.9	8.5	17.1	0	0	0	0	0	0	0
13877	15.82	4.72	8.8	27.2	57.6	18.6	32.4	344	7.65	48.4	0	0	6.1	38.5	34.3	17.1	14.2	11.5	37.5	0.4	1.49	9.4	0.54	3.4	0.04	0.3
15475	11.01	5.15	9.2	29.4	57.1	17.9	31.3	227	7.8	70.8	0	0	1.92	17.5	42	22.1	0	0	0	0	0.87	7.9	0.4	3.6	0.02	0.2
9223	10.87	3.93	9.1	27.3	69.5	23.2	33.3	221	7.52	69.2	0	0	1.76	16.2	37.3	15.4	17.6	11.1	34.1	0.25	1.11	10.2	0.44	4	0.04	0.4
16684	31.3	4.06	6.8	23.1	56.9	16.7	29.4	698	9.1	29	3.2	10.3	19	60.7	38.9	19.3	9.9	8.4	15.7	0	0	0	0	0	0	0
11958	14.17	4.79	9.1	28.4	59.3	19	32	305	6.66	47	0	0	6.19	43.7	34.8	16.6	16.4	11.6	37.6	0.35	1.2	8.5	0.1	0.7	0.02	0.1
19427	15.29	4.31	8.9	26.5	61.5	20.6	33.6	201	10.31	67.4	0	0	3.21	21	36.3	21.2	0	0	0	0	0.76	5	0.98	6.4	0.03	0.2
20688	8.07	4.57	11.1	31.8	69.6	24.3	34.9	288	3.67	45.5	0	0	3.66	45.3	36.7	14.7	11.5	10.1	26.6	0.29	0.63	7.8	0.08	1	0.03	0.4
20392	12.87	4.85	11.7	33.4	68.9	24.1	35	258	4.2	32.6	0	0	7.3	56.8	37.9	15.3	10.9	10	25.2	0.26	1.31	10.2	0.03	0.2	0.03	0.2
19473	9.05	4.81	11.3	33.2	69	23.5	34	420	6.67	73.7	0	0	1.36	15	37.7	15.2	8.8	8.4	13	0.35	0.39	4.3	0.62	6.9	0.01	0.1
8853	8.78	4.39	12.6	36.6	83.4	28.7	34.4	121	5.22	59.5	0	0	2.22	25.3	44.1	14.9	14	11	31.8	0.13	0.86	9.8	0.46	5.2	0.02	0.2
12419	29.76	4.76	10.6	32.6	68.5	22.3	32.5	432	4.06	13.6	0	0	23.2	78.1	41.6	17.2	13.5	10.4	30	0.45	2.39	8	0.07	0.2	0.04	0.1
10898	9.55	4.5	10.4	31.7	70.4	23.1	32.8	263	6.55	68.6	0	0	1.88	19.7	36.4	14.8	10.4	9.4	22.7	0.25	0.63	6.6	0.48	5	0.01	0.1
14719	12.98	4.8	10.6	32.3	67.3	22.1	32.8	295	4.99	38.4	0	0	6.4	49.4	37.5	15.9	12.6	10.6	30.8	0.31	1.33	10.2	0.23	1.8	0.03	0.2
11877	14.16	4.86	11	33.6	69.1	22.6	32.7	332	5.06	35.7	0	0	7.85	55.5	40.9	16.8	13.2	11.2	34.2	0.37	1.05	7.4	0.18	1.3	0.02	0.1
11891	14.16	4.86	11	33.6	69.1	22.6	32.7	332	5.06	35.7	0	0	7.85	55.5	40.9	16.8	13.2	11.2	34.2	0.37	1.05	7.4	0.18	1.3	0.02	0.1
11886	14.16	4.86	11	33.6	69.1	22.6	32.7	332	5.06	35.7	0	0	7.85	55.5	40.9	16.8	13.2	11.2	34.2	0.37	1.05	7.4	0.18	1.3	0.02	0.1
14953	11.71	4.89	8.1	27	55.2	16.6	30	295	4.1	35	0	0	5.47	46.7	39.1	20.6	0	0	0	0	1.78	15.2	0.3	2.6	0.06	0.5
11774	12.62	4.86	10.2	28.5	58.6	21	35.8	494	7.31	57.9	0	0	2.03	16.1	34.6	16.7	12.9	10.5	30.1	0.52	1.79	14.2	1.46	11.6	0.03	0.2
8854	12.96	3.56	11.1	31.1	87.4	31.2	35.7	597	7.27	56.1	0	0	3.32	25.5	55.4	18	10.4	9.5	20.6	0.57	1.81	14	0.54	4.2	0.02	0.2
9378	16.9	3.44	9.8	29.1	84.6	28.5	33.7	448	7.6	44.9	0	0	0	0	51.7	18.4	14.5	11	33.1	0	0	0	0	0	0	0
19462	15.04	4.1	10.4	29.4	71.7	25.4	35.4	317	2.8	18.6	0	0	10.78	71.6	39.7	16.6	9.7	9	17.4	0.28	1.44	9.6	0.01	0.1	0.01	0.1
18257	21.89	4.54	9.5	28.1	61.9	20.9	33.8	402	8.74	39.9	0	0	10.17	46.5	43.9	20.1	11.8	9.8	25.1	0.4	2.85	13	0.07	0.3	0.06	0.3
10902	12.78	3.89	8.6	25.2	64.8	22.1	34.1	427	9.75	76.3	0	0	1	7.7	34.8	15.1	11.3	10.1	26.2	0.43	1.67	13.1	0.34	2.7	0.02	0.2
15009	22.49	3.81	7.8	22.3	58.5	20.5	35	184	0	0	0	0	0	0	40.9	20.2	0	0	0	0	0	0	0.07	0.3	0.22	1
19519	13.42	4.1	9.9	28.6	69.8	24.1	34.6	242	7.62	56.8	0	0	4.46	33.2	40	16.3	11.7	10.2	26.3	0.25	0.99	7.4	0.34	2.5	0.01	0.1
13204	16.19	4.45	9.2	26.9	60.4	20.7	34.2	348	0	0	0	0	0	0	44.8	21.7	0	0	0	0	0	0	0.67	4.1	0.08	0.5
18737	10.3	3.68	9.7	31.6	85.9	26.4	30.7	362	7.5	72.4	0	0	0	0	64.1	21.1	10.9	9.5	22.1	0	0	0	0	0	0	0
9886	16.4	3.29	8.4	25.7	78.1	25.5	32.7	428	11.1	67.4	1.8	10.9	3.5	21.7	49.3	18	11.4	9.5	20.8	0	0	0	0	0	0	0
8855	9.23	3.66	11.8	33	90.2	32.2	35.8	96	6.12	66.3	0	0	1.68	18.2	45.7	14.6	13.3	10.7	30.6	0.1	1.03	11.2	0.37	4	0.03	0.3
10918	14.9	4.86	10.9	32.8	67.5	22.4	33.2	389	12.12	81.3	0	0	1.27	8.6	40.1	16.5	11.7	10.1	26.5	0.39	1.06	7.1	0.43	2.9	0.02	0.1
19438	13.63	5.32	10	31	58.3	18.8	32.3	401	7.67	56.3	0	0	4.66	34.2	45.7	22.6	9.8	8.8	16.6	0.35	0.98	7.2	0.3	2.2	0.02	0.1
10815	8.6	4.24	9.5	30.4	71.7	22.4	31.3	207	4.5	51.8	1.1	12.8	3	35.4	37.3	13.9	16.2	10.6	32.4	0	0	0	0	0	0	0
11805	8.56	4.97	10.4	31.3	63	20.9	33.2	268	3.45	40.3	0	0	3.6	42	34.5	15.3	16.6	11.3	38.7	0.3	1.34	15.7	0.15	1.8	0.02	0.2
20051	12.09	4.95	11.1	31.5	63.6	22.4	35.2	275	3.64	30.1	0	0	6.53	54	38.1	16.8	13.6	10.2	30	0.28	1.81	15	0.09	0.7	0.02	0.2
8886	10.01	4.49	12.7	36.8	82	28.3	34.5	433	6.11	61	0	0	2.24	22.4	41.9	14.6	16.2	12.4	42	0.54	1.31	13.1	0.32	3.2	0.03	0.3
19543	8.98	5.08	10.9	30.8	60.6	21.5	35.4	312	5.36	59.7	0	0	2.33	26	40.8	19.1	12.7	10.2	28.2	0.32	0.89	9.9	0.38	4.2	0.02	0.2
10919	8.62	4.24	8.4	25.7	60.6	19.8	32.7	278	6.14	71.2	0	0	1.11	12.9	31.4	15.4	0	0	0	0	0.86	10	0.49	5.7	0.02	0.2
19471	6.51	4.43	10.4	29.9	67.5	23.5	34.8	648	3.64	55.9	0	0	2.01	30.9	39.4	16.4	10.3	9.5	21	0.62	0.75	11.5	0.1	1.5	0.01	0.2
17651	15.6	4.08	10	30.4	74.5	24.5	32.9	501	7.4	47.4	1.6	10.5	6.6	42.1	43.9	15.9	13.7	10.5	29.4	0	0	0	0	0	0	0
8896	10.48	4.28	9.8	29.1	68	22.9	33.7	365	7.76	74	0	0	0.83	8	42.1	18.4	16.4	11.2	36.1	0.41	1.51	14.4	0.35	3.3	0.03	0.3
10359	6.76	3.9	8.9	27.4	70.3	22.8	32.5	249	4.06	60.1	0	0	1.36	20.1	33.5	13.8	12.9	10.2	29.2	0.25	0.61	9	0.57	8.4	0.16	2.4
8895	9.44	3.63	10.6	29.6	81.5	29.2	35.8	307	6.68	70.8	0	0	1.39	14.7	42	14.5	11.9	10.2	25.9	0.31	1.14	12.1	0.18	1.9	0.05	0.5
19472	7.25	4.51	10.4	29.4	65.2	23.1	35.4	269	5.22	72	0	0	1.02	14.1	35.6	15.2	9.5	8.4	13.4	0.23	0.49	6.8	0.51	7	0.01	0.1
10908	9.86	4.58	9.9	29.5	64.4	21.6	33.6	365	6.86	69.6	0	0	1.6	16.2	32.2	14.4	13	11.3	33.4	0.41	0.75	7.6	0.64	6.5	0.01	0.1
11875	7.91	4.26	10.3	29.9	70.2	24.2	34.4	271	4.89	61.8	0	0	1.75	22.1	40	16.3	16.7	12.6	45.5	0.34	1.22	15.4	0.03	0.4	0.02	0.3
8901	9.27	3.71	12.1	33.6	90.6	32.6	36	617	6.76	72.9	0	0	0.84	9.1	44	13.9	12	10.6	28.5	0.65	1.4	15.1	0.24	2.6	0.03	0.3
18915	11.9	3.21	7.9	24	74.8	24.6	32.9	75	5.6	47.4	0.6	5.4	5.7	47.2	49.4	18.2	18.7	10.3	31.2	0	0	0	0	0	0	0
18898	7.5	1.78	4.2	12.7	71.3	23.6	33.1	11	5.4	71.6	0.3	3.8	1.8	24.6	44.7	17.5	0	0	0	0	0	0	0	0	0	0
18906	10.2	3.39	7.9	24.4	72	23.3	32.4	47	5.8	56.5	0.8	8.2	3.6	35.3	45.9	17.4	0	0	0	0	0	0	0	0	0	0
18907	12.8	2.88	7.1	21.8	75.7	24.7	32.6	102	7.9	61.6	1.1	8.7	3.8	29.7	49.4	18.7	15.8	10.1	29.1	0	0	0	0	0	0	0
16750	15.9	4.26	10.6	33.3	78.2	24.9	31.8	414	10.9	68.5	0	0	0	0	50.2	17.5	15.1	11.1	34	0	0	0	0	0	0	0
11883	7.91	4.26	10.3	29.9	70.2	24.2	34.4	271	4.89	61.8	0	0	1.75	22.1	40	16.3	16.7	12.6	45.5	0.34	1.22	15.4	0.03	0.4	0.02	0.3
18728	13.8	4.12	9.7	29.9	72.6	23.5	32.4	432	6.4	46.5	1.1	8.2	6.3	45.3	44.1	16.4	12.1	9.5	21.4	0	0	0	0	0	0	0
10900	10.79	3.7	9.7	27.5	74.3	26.2	35.3	375	8.06	74.7	0	0	1.12	10.3	35.4	13.5	12.3	11	31.2	0.41	0.86	8	0.73	6.8	0.02	0.2
15411	16.64	4.46	10.7	30.5	68.4	24	35.1	197	11.27	67.7	0	0	3.67	22.1	37.2	15.3	18.1	11.9	40.3	0.23	1.58	9.5	0.02	0.1	0.1	0.6
16210	22.94	4.14	10.1	29.5	71.3	24.4	34.2	354	0	0	0	0	0	0	42.6	17.1	15.9	11.7	40.1	0.41	0	0	0.22	1	0.24	1
11889	7.91	4.26	10.3	29.9	70.2	24.2	34.4	271	4.89	61.8	0	0	1.75	22.1	40	16.3	16.7	12.6	45.5	0.34	1.22	15.4	0.03	0.4	0.02	0.3
14174	11.04	4.01	10.1	29.3	73.1	25.2	34.5	377	2.95	26.7	0	0	6.95	63	37.4	14.5	11.7	10	24.6	0.38	1.07	9.7	0.01	0.1	0.06	0.5
10612	17.82	3.77	10	28.6	75.9	26.5	35	503	11.52	64.6	0	0	4.52	25.4	36	13.6	14.5	11.7	37.9	0.59	1.47	8.2	0.26	1.5	0.05	0.3
14212	16.27	3.63	9.1	26.1	71.9	25.1	34.9	232	12.66	77.8	0	0	2.35	14.4	37.4	14.9	14.4	11.3	35.6	0.26	0.97	6	0.26	1.6	0.03	0.2
19810	11.46	4.57	12.2	32.4	70.9	26.7	37.7	438	8.24	71.9	0	0	2.07	18	36.6	14.8	11.6	10.3	27.1	0.45	0.65	5.7	0.48	4.2	0.02	0.2
8903	8.71	4.1	11.5	32.8	80	28	35.1	527	5.42	62.2	0	0	1.37	15.7	44	15.6	11.8	10.1	25.4	0.53	1.68	19.3	0.2	2.3	0.04	0.5
19680	13.49	5.72	10.3	29.3	51.2	18	35.2	462	6.03	44.7	0	0	4.97	36.9	43.2	24.6	9.3	8.5	15.6	0.39	1.55	11.5	0.91	6.7	0.03	0.2
16414	15.95	5.47	8.7	28.1	51.4	15.9	31	285	5.89	36.9	0	0	7.26	45.6	39.3	22.4	0	0	0	0	2.55	16	0.18	1.1	0.07	0.4
11174	7.8	4.81	9.2	30.8	64	19.1	29.9	829	4.4	56.7	0.8	10.6	2.6	32.7	38.5	15.9	9.3	8	13	0	0	0	0	0	0	0
19822	10.08	5.69	10.5	30.5	53.6	18.5	34.4	169	2.59	25.7	0	0	6.72	66.7	45.7	24.9	0	0	0	0	0.69	6.8	0.02	0.2	0.06	0.6
16480	12.8	5.87	9.1	32.3	55	15.5	28.2	840	3.3	25.7	1.7	13.6	7.8	60.7	39.6	20.7	10.2	8.1	14	0	0	0	0	0	0	0
18670	24.2	4.07	9.1	29.2	71.7	22.4	31.2	301	6.1	25.3	2.7	11	15.4	63.7	47.7	18.7	11.8	9.2	22.2	0	0	0	0	0	0	0
11970	20.09	3.85	9.1	27.3	70.9	22.6	33.3	257	3.99	19.9	0	0	12.7	63.2	39.2	15.7	16.2	11.8	39.4	0.3	3.16	15.7	0.2	1	0.04	0.2
19452	10.06	4.33	10.5	29.7	68.6	24.2	35.4	477	3.63	36.1	0	0	5.17	51.4	42.2	17.4	10.3	9.2	19.1	0.44	0.92	9.1	0.33	3.3	0.01	0.1
8934	8.57	3.53	10.8	30.9	87.5	30.6	35	294	3.84	44.8	0	0	3.44	40.1	43.6	14.4	14.7	11.2	32.8	0.33	1.08	12.6	0.18	2.1	0.03	0.4
12582	9.65	4.14	10.1	29.6	71.5	24.4	34.1	434	5.8	60.1	0	0	2.06	21.4	39.1	15.4	9.7	9.2	18.4	0.4	1.37	14.2	0.41	4.2	0.01	0.1
10909	9.56	4.2	10.4	30.7	73.1	24.8	33.9	293	4.93	51.6	0	0	2.98	31.1	34.7	13.6	14	11.7	35.7	0.34	1.02	10.7	0.61	6.4	0.02	0.2
14456	12.5	4.06	9.9	29.1	71.7	24.4	34	337	5.01	40.1	0	0	5.22	41.8	42.2	16.5	13.7	11.1	34.3	0.37	2.21	17.7	0.03	0.2	0.03	0.2
12019	35.26	4.08	9.6	28.9	70.8	23.5	33.2	229	4.5	12.8	0	0	25.04	71	38.1	15.4	13.7	11.4	35	0.26	5.47	15.5	0.12	0.3	0.13	0.4
19813	6.68	5.34	13.1	36.5	68.4	24.5	35.9	214	3.61	54	0	0	1.99	29.9	40.9	16.9	12.1	9.8	25.7	0.21	0.86	12.9	0.21	3.1	0.01	0.1
9356	5.7	3.36	9.9	29.6	88.1	29.5	33.4	324	3.7	64.9	0	0	0	0	46.6	14.2	13.6	10.8	31.2	0	0	0	0	0	0	0
18813	23.6	4.28	9.9	30.9	72.2	23.1	32	248	3	12.6	1.8	7.5	18.8	79.9	47	18.1	13.6	10	27	0	0	0	0	0	0	0
8902	6.46	3.51	10.7	30.8	87.7	30.5	34.7	407	4.54	70.3	0	0	0.81	12.4	45.1	14.5	10.9	9.7	22.3	0.4	0.96	14.9	0.14	2.2	0.01	0.2
19457	7.87	4.86	10.4	30.7	63.2	21.4	33.9	248	5.26	66.8	0	0	1.85	23.5	37	16.4	14.5	10.7	32.6	0.26	0.47	6	0.28	3.6	0.01	0.1
19809	9.4	4.57	10	29.5	64.6	21.9	33.9	297	3.91	41.6	0	0	4.11	43.7	37.4	16	12.6	10.7	31.4	0.32	0.91	9.7	0.46	4.9	0.01	0.1
14796	8.53	4.7	7.9	27	57.4	16.8	29.3	250	4.48	52.5	0	0	3.24	38.1	40.7	20.2	0	0	0	0	0.78	9.1	0.01	0.1	0.02	0.2
10910	11.2	3.89	9.4	28.8	74	24.2	32.6	309	7.52	67.1	0	0	2.28	20.4	45.1	17.1	16.4	12.7	43.6	0.39	0.93	8.3	0.45	4	0.02	0.2
12173	10.42	3.26	6.6	21.5	66	20.2	30.7	326	7.1	68.1	0	0	2.35	22.6	45.8	21.6	19	12.1	41.2	0.39	0.73	7	0.18	1.7	0.06	0.6
12113	10.38	3.46	7.1	22.7	65.6	20.5	31.3	140	5.39	51.9	0	0	4.17	40.2	42.3	19.1	0	0	0	0	0.7	6.7	0.06	0.6	0.06	0.6
8906	7.28	3.49	10.4	30.4	87.1	29.8	34.2	636	5.06	69.5	0	0	1.25	17.2	46.6	15.2	11.1	9.7	22.5	0.62	0.85	11.7	0.11	1.5	0.01	0.1
10904	6.66	4.01	8.8	27.6	68.8	21.9	31.9	392	2.81	42.2	0	0	2.16	32.3	37.1	15	12.1	11	30.7	0.43	1.17	17.6	0.49	7.4	0.03	0.5
19454	6.27	4.45	9.1	27.1	60.9	20.4	33.6	355	2.87	45.8	0	0	2.22	35.4	39.8	18.5	12.2	10.2	27.2	0.36	0.77	12.3	0.39	6.2	0.02	0.3
14800	9.4	4.41	7.2	24.1	54.6	16.3	29.9	295	3.55	37.8	0	0	3.76	40	36	19.1	0	0	0	0	2.03	21.6	0.02	0.2	0.04	0.4
8905	8.23	3.02	8.5	25.2	83.4	28.1	33.7	538	4.62	56.1	0	0	1.54	18.7	43.2	14.9	10.4	9.7	21.8	0.52	1.87	22.7	0.17	2.1	0.03	0.4
12378	13.5	4.19	8.3	26.6	63.5	19.8	31.2	399	6.92	51.3	0	0	4.51	33.4	36.6	16.3	12.9	10.7	30	0.43	1.94	14.4	0.06	0.4	0.07	0.5
19816	6.35	4.47	9.5	27.9	62.4	21.3	34.1	333	2.92	46	0	0	2.4	37.8	39	17.9	12.1	10.6	30.9	0.35	0.77	12.1	0.25	3.9	0.01	0.2
15760	8.76	4.71	7.7	25.9	55	16.3	29.7	239	4.77	54.5	0	0	2.46	28	37.2	19.7	0	0	0	0	1.47	16.8	0.02	0.2	0.04	0.5
15342	10.24	4.48	7.9	25.2	56.3	17.6	31.3	269	2.69	26.3	0	0	5.93	57.9	37.1	18.9	13.8	10.5	31	0.28	1.34	13.1	0.26	2.5	0.02	0.2
19432	7.62	4.87	10.8	31.3	64.3	22.2	34.5	351	4.85	63.6	0	0	1.8	23.6	38.7	16.8	11.6	9.9	25.1	0.35	0.82	10.8	0.13	1.7	0.02	0.3
10926	8.6	3.96	9.4	28.1	71	23.7	33.5	202	5.63	65.5	0	0	1.75	20.4	34.4	13.9	16.3	12.3	43	0.25	0.75	8.7	0.45	5.2	0.02	0.2
8900	8.1	3.16	9.7	27.9	88.3	30.7	34.8	374	4.57	56.4	0	0	1.99	24.6	43.1	14.1	11.1	10.5	27.5	0.39	0.95	11.7	0.54	6.7	0.05	0.6
15454	5.84	4.49	7.9	25.3	56.3	17.6	31.2	211	3.7	63.4	0	0	1.24	21.2	38.3	19.4	0	0	0	0	0.66	11.3	0.22	3.8	0.02	0.3
15660	12	5.2	8.9	28.4	54.6	17.1	31.3	359	5.52	46	0	0	4.91	40.9	48	25.2	0	0	0	0	1.54	12.8	0	0	0.03	0.3
12554	10.68	4.4	8.1	25.3	57.5	18.4	32	385	5.44	50.9	0	0	3.79	35.5	31.5	15.5	14.2	11.5	37.8	0.44	1.27	11.9	0.16	1.5	0.02	0.2
12075	17.83	5.25	9.1	28.6	54.5	17.3	31.8	503	4.98	27.9	0	0	9.78	54.9	41.9	23.1	0	0	0	0	2.91	16.3	0.1	0.6	0.06	0.3
10928	4.78	4.04	9	27.2	67.3	22.3	33.1	360	2.91	60.9	0	0	0.98	20.5	34.6	14.5	14.5	11.3	35	0.41	0.83	17.4	0.03	0.6	0.03	0.6
10456	11.44	4.4	10	30.5	69.3	22.7	32.8	415	7.04	61.5	0	0	2.63	23.1	35	14.2	13.7	11.3	34.7	0.47	1.18	10.3	0.53	4.6	0.06	0.5
19436	13.85	5.89	11.8	33.5	56.9	20	35.2	248	6.92	50	0	0	4.71	34	43.8	22.4	0	0	0	0	1.71	12.3	0.48	3.5	0.03	0.2
20040	8.2	5.36	11.6	37	69	21.6	31.4	254	4.6	56.7	0	0	0	0	49.2	20	12.5	9.7	24.7	0	0	0	0	0	0	0
8904	8.97	3.81	10.8	31.7	83.2	28.3	34.1	295	5.31	59.2	0	0	1.62	18	46	15.8	15.1	11.1	34.6	0.33	1.44	16.1	0.55	6.1	0.05	0.6
16232	10.92	4.69	8.2	25.8	55	17.5	31.8	671	5.74	52.6	0	0	3.82	34.9	43.5	23.9	15	10.2	29.7	0.68	0.98	9	0.35	3.2	0.03	0.3
15797	10.43	5.01	11.1	33.1	66.1	22.2	33.5	479	5.13	49.2	0	0	1.85	17.7	31.2	13.3	11.8	10.2	26.6	0.49	0.9	8.6	2.5	24	0.05	0.5
7163	12.5	5.14	11.5	35.7	69.5	22.4	32.2	244	4.7	37.8	0	0	0	0	41.5	15.7	10.9	8.5	16.2	0	0	0	0	0	0	0
60	12.7	4.99	12.3	38	76.2	24.6	32.4	386	8.6	68	1.5	11.9	2.6	20.1	44.3	16.1	10.5	8.7	15.5	0	0	0	0	0	0	0
11	20.2	4.85	9	30.1	62.1	18.6	29.9	538	13.8	68.3	0	0	0	0	40	18	0	0	0	0	0	0	0	0	0	0
29	10.4	4.91	9.5	30.7	62.5	19.3	30.9	476	7.4	71.5	0	0	0	0	38.5	17.6	13.2	9.1	21.8	0	0	0	0	0	0	0
10179	13.6	3.33	7.2	23	69.1	21.6	31.3	63	6.6	48.5	0	0	0	0	38.9	15.9	0	0	0	0	0	0	0	0	0	0
1	6.5	4.48	10.1	32.8	73.2	22.5	30.8	541	4.4	68.1	0	0	0	0	42.1	15.2	10.6	8.7	16.5	0	0	0	0	0	0	0
20	7.3	4.75	12.1	36.6	77.1	25.5	33.1	367	4.9	67	0.5	7.3	1.9	25.7	41.9	14.5	12	9.3	21.2	0	0	0	0	0	0	0
62	7.9	4.08	9.1	28.7	70.3	22.3	31.7	560	5.5	70	0.7	8.7	1.7	21.3	13.7	16.7	10.8	9.2	20.8	0	0	0	0	0	0	0
40	8.4	5.21	10.2	33.2	63.7	19.6	30.7	621	5.6	66.1	0	0	0	0	34.1	13.8	10.1	8.4	14.3	0	0	0	0	0	0	0
4979	16	5.39	8.8	31.7	58.8	16.3	27.8	549	9.2	57.2	3	18.8	3.8	24	49.6	25.7	0	0	0	0	0	0	0	0	0	0
1456	16.32	4.44	8.5	28.5	64.2	19.1	29.8	964	8.83	54.1	0	0	4.56	28	52	23.8	10.6	9.3	20.9	0.9	1.9	11.6	0.99	6.1	0.04	0.2
58	5.5	4.67	11.8	36	77.1	25.3	32.8	318	3.6	65.3	0.7	12.2	1.2	22.5	43.4	15.2	10.7	8.9	18.3	0	0	0	0	0	0	0
142	7.9	4.02	9.4	31	77.1	23.4	30.3	377	5.1	64	0.4	5.5	2.4	30.5	44.1	15.4	13.1	9.9	25.8	0	0	0	0	0	0	0
131	9.2	4.21	8.8	29.4	69.8	20.9	29.9	343	5.8	63.3	0	0	0	0	49.4	19.8	13.6	9.7	25.7	0	0	0	0	0	0	0
106	13.3	5.15	10.4	35.3	68.5	20.2	29.5	555	9.6	71.9	0	0	0	0	46.8	18.9	12.2	9.3	21.8	0	0	0	0	0	0	0
18776	6.1	4.61	11.3	36.8	79.8	24.5	30.7	540	2.8	45.9	0.3	4.6	3	49.5	40.9	13.1	8.8	7.9	9.3	0	0	0	0	0	0	0
1023	10.4	5.48	8.6	31.3	57.1	15.7	27.5	388	7.3	70.1	1	9.2	2.1	20.7	40.6	22.2	0	0	0	0	0	0	0	0	0	0
7653	7.24	4.55	12	35.1	77.1	26.4	34.2	518	4.97	68.6	0	0	1.28	17.7	42.4	15.6	8.8	8.4	12.7	0.43	0.64	8.8	0.33	4.6	0.02	0.3
98	8	4.31	9	29	67.3	20.9	31	590	4.8	60.2	0.7	9.3	2.5	30.5	39.8	15.7	9.9	8.8	18.1	0	0	0	0	0	0	0
87	17.5	4.14	9.4	28.9	69.8	22.7	32.5	578	13.1	74.6	0	0	0	0	43.9	17.5	9.4	8.2	15	0	0	0	0	0	0	0
82	11.2	3.76	8.9	25.8	68.6	23.7	34.5	95	6.7	59.7	0.9	7.6	3.6	32.7	39.9	15.3	14.2	9.5	25.3	0	0	0	0	0	0	0
8553	5.3	4.38	11.3	34.8	79.5	25.8	32.5	202	3.1	58.5	0.8	15.6	1.4	25.9	40.5	13.4	12.9	10.7	31.3	0	0	0	0	0	0	0
1126	10.2	4.9	9.6	31.2	63.7	19.6	30.8	483	0.8	7.9	1.4	13.7	8	78.4	38	16.1	9.3	8	11.6	0	0	0	0	0	0	0
7055	6.67	5.33	9.5	30.4	57	17.8	31.3	105	1.86	27.9	0	0	4.23	63.5	37.4	19	0	0	0	0	0.45	6.7	0.09	1.3	0.04	0.6
3377	15.9	4.29	8	26.3	61.3	18.6	30.4	518	4.5	28.1	1	6.6	10.4	65.3	36.8	16.1	9	8	13.6	0	0	0	0	0	0	0
9107	10.3	5.31	9.4	30.5	57.4	17.7	30.8	248	3.95	38.3	0	0	5.29	51.4	42.1	21.3	13.9	10.2	27.9	0.25	0.77	7.5	0.28	2.7	0.01	0.1
1133	6.2	4.53	9	28.6	63.1	9.9	61.5	359	1.8	28.5	0	0	0	0	57.6	16	10.3	8.8	16.6	0	0	0	0	0	0	0
189	10.23	5.3	10.1	31.3	59.1	19.1	32.3	559	4.53	44.3	0	0	4.78	46.7	36.2	17	10.3	9.5	21	0.53	0.88	8.6	0.02	0.2	0.02	0.2
8685	7.46	5.66	9.9	31.7	56	17.5	31.2	310	3.74	50.1	0	0	2.69	36.1	39	20.5	13.5	10.6	30.8	0.33	0.76	10.2	0.24	3.2	0.03	0.4
9760	9.1	5.08	9.3	32.9	64.8	18.3	28.3	288	4.7	51.1	1	11.3	3.4	37.6	46.1	20.5	13.9	9.4	23.2	0	0	0	0	0	0	0
405	5.44	5.27	10	31	58.8	19	32.3	328	3.02	55.5	0	0	1.11	20.3	33.6	16.1	13.6	10.7	31.6	0.35	1.01	18.6	0.27	5	0.03	0.6
148	8.15	5.22	10	30.8	59	19.2	32.5	380	5.21	63.9	0	0	0.9	11.1	37.7	17.8	10.5	9.4	21.6	0.36	1.01	12.4	1.01	12.4	0.02	0.2
2789	10.2	4.71	9.1	29.5	62.6	19.3	30.8	118	2.8	27.9	0	0	0	0	35.6	15.6	0	0	0	0	0	0	0	0	0	0
1120	6.7	4.35	8.6	27.4	63	19.8	31.4	330	1.4	20.7	0	0	0	0	37.7	16.1	10.3	8.8	16.3	0	0	0	0	0	0	0
1130	8.5	4.69	9.2	29.6	63.1	19.6	31.1	294	2.8	32.5	0	0	0	0	37.6	16.2	11	9.4	20.7	0	0	0	0	0	0	0
1048	8.1	4.87	9.4	31.3	64.3	19.3	30	486	5	61.4	1.3	16.3	1.8	22.3	38.3	15.9	8.5	7.8	10.7	0	0	0	0	0	0	0
1451	7.83	5.51	11.6	34.5	62.6	21.1	33.6	358	2.95	37.7	0	0	3.91	49.9	39.9	18.7	13.8	10.3	29.5	0.37	0.9	11.5	0.06	0.8	0.01	0.1
1262	6.38	4.56	9.9	30.6	67.1	21.7	32.4	332	3.34	52.4	0	0	2.06	32.2	43.5	18.3	10.8	10.3	25.8	0.34	0.76	11.9	0.21	3.3	0.01	0.2
8457	8.6	3.82	9.1	28.8	75.4	23.8	31.6	320	1.8	21	0	0	0	0	43.3	15.4	10	8.9	17.9	0	0	0	0	0	0	0
147	9.12	3.51	6.7	23.6	67.2	19.1	28.4	822	4.14	45.4	0	0	3.41	37.4	40.6	17.3	11.4	10.4	26.9	0.85	1.14	12.5	0.42	4.6	0.01	0.1
2434	6.64	4.12	9.6	27.8	67.5	23.3	34.5	150	3.97	59.8	0	0	1.45	21.8	46.8	19.7	0	0	0	0	1.15	17.3	0.04	0.6	0.03	0.5
346	5.7	4.74	10.2	30.8	65	21.5	33.1	378	3.56	62.5	0	0	1.02	17.8	38.5	16.7	10.5	9.2	20.1	0.35	1.02	17.9	0.08	1.4	0.02	0.4
13258	8.72	3.98	10.5	30.6	76.9	26.4	34.3	336	3.6	41.3	0	0	3.67	42.1	41.1	14.9	11.7	10.4	27.5	0.35	0.84	9.6	0.6	6.9	0.01	0.1
15799	7.06	3.91	9.8	30	76.7	25.1	32.7	384	2.56	36.3	0	0	3.74	52.9	39.8	14.8	11.4	10	24.6	0.39	0.6	8.5	0.16	2.3	0	0
637	8.84	3.09	6.7	21.2	68.6	21.7	31.6	77	5.51	62.3	0	0	1.5	17	41.2	17.2	18	11.8	44.9	0.09	1.74	19.7	0.06	0.7	0.03	0.3
597	11.57	5.09	10.6	33.2	65.2	20.8	31.9	210	2.78	24	0	0	7.33	63.3	40.3	17.2	14	10.7	31.6	0.22	1.43	12.4	0.01	0.1	0.02	0.2
1058	7.8	4.5	9.8	30.9	68.7	21.8	31.7	459	4.7	60.6	1.3	16.2	1.8	23.2	44.1	17.6	9.9	8.4	15.7	0	0	0	0	0	0	0
8779	5.18	4.04	9.7	29	71.8	24	33.4	508	2.28	44	0	0	1.71	33	43.7	17.2	11.3	10.3	25.7	0.52	0.9	17.4	0.28	5.4	0.01	0.2
11815	8.83	3.79	9.4	28.2	74.4	24.8	33.3	240	2.01	22.8	0	0	5.31	60.1	42.4	16.2	11.5	10.8	29.8	0.26	1.28	14.5	0.22	2.5	0.01	0.01
9206	9.04	4.16	10.1	29.9	71.9	24.3	33.8	520	4.25	47	0	0	3.87	42.8	43	16.9	10.3	9.5	20.8	0.49	0.66	7.3	0.25	2.8	0.01	0.1
8503	7.5	4.55	10.2	32.6	71.6	22.4	31.3	315	5	66	0	0	0	0	40.3	15	12	9.3	21.1	0	0	0	0	0	0	0
10563	10.35	5.14	9.6	28.8	56	18.7	33.3	332	5.38	52	0	0	3.24	31.2	34.9	18	0	0	0	0	0.98	9.5	0.64	6.2	0.11	1.1
150	15.29	5.75	10	30.4	52.9	17.4	32.9	244	12.94	84.6	0	0	1.17	7.6	44.9	24.7	0	0	0	0	0.78	5.1	0.39	2.6	0.01	0.1
1037	17.9	5.58	9.7	32.1	57.5	17.4	30.2	429	13.6	75.9	0	0	0	0	37.7	18.1	13.6	9	20.1	0	0	0	0	0	0	0
866	14.23	5.69	9.9	31.3	55	17.4	31.6	155	7.89	55.4	0	0	4.54	32	38.4	20.9	0	0	0	0	1.32	9.3	0.39	2.7	0.09	0.6
1176	13.8	5.66	9.7	32.1	56.7	17.1	30.2	170	8	58	2	14.2	3.8	27.8	39	19.6	0	0	0	0	0	0	0	0	0	0
15787	9.69	5.35	10.3	31	57.9	19.3	33.2	374	5.52	57	0	0	2.88	29.7	34.9	17.1	0	0	0	0	0.73	7.5	0.53	5.5	0.03	0.3
9210	12.55	5.62	10.3	31.2	55.5	18.3	33	378	6.26	49.9	0	0	5	39.9	35.9	18.8	0	0	0	0	0.72	5.7	0.54	4.3	0.03	0.2
8390	7.2	4.96	9.4	30.9	62.3	19	30.4	316	5.2	72.6	0	0	0	0	40	17.5	0	0	0	0	0	0	0	0	0	0
7631	5.34	5.31	11.3	34.9	65.7	21.3	32.4	265	3.08	57.7	0	0	1.56	29.2	42.7	18	15.4	11.4	36.3	0.3	0.56	10.5	0.13	2.4	0.01	0.2
8783	6.57	5	11.1	33.6	67.2	22.2	33	319	3.32	50.5	0	0	2.54	38.7	39.5	16.4	14.6	11.4	36.5	0.36	0.52	7.9	0.16	2.4	0.03	0.5
146	12.56	5.69	10	32.1	56.4	17.6	31.2	538	7.06	56.2	0	0	3.36	26.8	37.5	19.7	0	0	0	0	0.92	7.3	1.21	9.6	0.01	0.1
10852	7.6	4.98	11.5	36	72.3	23.1	31.9	314	3	39.5	0.7	8.7	3.9	51.8	40.6	14.9	13.1	9.9	25.6	0	0	0	0	0	0	0
8120	6.3	5.02	10.9	35.9	71.5	21.7	30.4	310	2.9	46.3	0	0	0	0	43.3	16	11.9	9.7	24.4	0	0	0	0	0	0	0
7593	10.12	5.35	11.6	34.6	64.7	21.7	33.5	264	3.03	29.9	0	0	5.72	56.5	41.5	18.1	14.1	11.2	35.9	0.3	1.09	10.8	0.26	2.6	0.02	0.2
9211	9.45	5.13	11.3	34.6	67.4	22	32.7	354	4.93	52.2	0	0	3.31	35	39.1	16.2	14.3	11.7	36.2	0.41	0.72	7.6	0.47	5	0.02	0.2
654	4.95	5.59	9.7	31.7	56.7	17.4	30.6	309	2.66	53.7	0	0	1.71	34.6	39.5	20.5	0	0	0	0	0.51	10.3	0.06	1.2	0.01	0.2
15803	12.29	4.99	11.9	36.5	73.1	23.8	32.6	392	6.16	50.1	0	0	3.4	27.7	37.4	14.3	14	11.8	39.2	0.46	0.59	4.8	2.12	17.2	0.02	0.2
8386	8.7	4.84	10.7	35.1	72.5	22.1	30.5	521	3.9	44.8	0	0	0	0	43.7	15.9	12.4	10.2	26.5	0	0	0	0	0	0	0
15429	16.48	5.1	12.2	37	72.5	23.9	33	350	2.14	13	0	0	13.19	80.1	39.6	15.1	13.1	11.2	34.3	0.39	0.65	3.9	0.48	2.9	0.02	0.1
7600	10.6	5.07	11	33.2	65.5	21.7	33.1	227	3.58	33.8	0	0	6.16	58.1	41.7	17.9	13.8	10.8	32.9	0.25	0.7	6.6	0.15	1.4	0.01	0.1
10341	13.9	4.72	10.2	34.5	73.1	21.6	29.6	344	3.3	23.9	0.7	4.9	9.9	71.2	41.5	14.9	13.9	10.2	28.2	0	0	0	0	0	0	0
13175	10.91	4.96	11.1	34.5	69.6	22.4	32.2	281	3.78	34.6	0	0	6.05	55.5	38	15.2	15.8	12.3	40.9	0.35	0.66	6	0.39	3.6	0.03	0.3
1057	7.5	5.36	9.6	31.9	59.5	17.9	30.1	256	4.9	65.5	0	0	0	0	40.4	18.3	0	0	0	0	0	0	0	0	0	0
15792	12.29	4.99	11.9	36.5	73.1	23.8	32.6	392	6.16	50.1	0	0	3.4	27.7	37.4	14.3	14	11.8	39.2	0.46	0.59	4.8	2.12	17.2	0.02	0.2
15424	16.48	5.1	12.2	37	72.5	23.9	33	350	2.14	13	0	0	13.19	80.1	39.6	15.1	13.1	11.2	34.3	0.39	0.65	3.9	0.48	2.9	0.02	0.1
649	9.73	3.84	8	24.5	63.8	20.8	32.7	70	5.86	60.2	0	0	1.93	19.9	37.9	16.8	0	0	0	0	1.76	18.1	0.12	1.2	0.06	0.6
8388	7.1	4.72	10.8	34	72	22.9	31.8	367	4.2	58.5	0	0	0	0	38.9	14.1	10.8	8.8	15.9	0	0	0	0	0	0	0
174	13.51	4.65	9.8	29	62.4	21.1	33.8	364	5.72	42.3	0	0	6.86	50.9	35.7	16.3	12.9	11	31.2	0.4	0.56	4.1	0.33	2.4	0.04	0.3
1056	17	5.62	10.8	34.5	61.4	19.2	31.3	484	12.1	71.4	0	0	0	0	40.2	18.4	10.2	8.4	14.7	0	0	0	0	0	0	0
9209	7.91	4.9	11	32.3	65.9	22.4	34.1	419	3.63	45.9	0	0	2.39	30.2	33.5	14.4	11.2	10.8	28.5	0.45	0.56	7.1	1.28	16.2	0.05	0.6
15802	10.43	5.01	11.1	33.1	66.1	22.2	33.5	479	5.13	49.2	0	0	1.85	17.7	31.2	13.3	11.8	10.2	26.6	0.49	0.9	8.6	2.5	24	0.05	0.5
149	11.84	5.23	10.6	32	61.2	20.3	33.1	463	8.57	72.4	0	0	1.3	10.9	36.2	16.8	11.1	9.7	22.5	0.45	0.93	7.9	0.99	8.4	0.05	0.4
11123	15.95	4.9	10.8	31.5	64.3	22	34.3	344	3.26	20.4	0	0	9.72	61	31.3	13.8	11.6	10.5	28.2	0.36	1.75	11	1.17	7.3	0.05	0.3
8657	8.75	4.4	9.8	28.9	65.7	22.3	33.9	294	3.32	37.9	0	0	2.77	31.6	32.1	13.8	11.5	10.1	25.9	0.3	1.16	13.3	1.45	16.6	0.05	0.6
1038	12.8	5.45	9.1	31	56.9	16.7	29.4	404	7.6	59.5	0	0	0	0	47.3	24.3	0	0	0	0	0	0	0	0	0	0
151	12.61	5.62	8.7	27.8	49.5	15.5	31.3	524	7.23	57.3	0	0	3.35	26.6	35.9	21.6	0	0	0	0	0.93	7.4	1.07	8.5	0.03	0.2
21571	6.9	5.07	11.3	34.7	68.4	22.3	32.6	135	2.3	33.9	0.7	10.7	3.9	55.4	39.8	15.8	0	0	0	0	0	0	0	0	0	0
3229	10.5	4.97	8.4	28.1	56.5	16.9	29.9	68	5.3	50.3	0	0	0	0	38.6	19	0	0	0	0	0	0	0	0	0	0
9207	10.43	5.4	9.8	30.3	56.1	18.1	32.3	618	4.67	44.8	0	0	4.51	43.2	40.7	20.6	12.9	10.2	27.4	0.63	0.81	7.8	0.4	3.8	0.04	0.4
8799	9.71	4.04	7.5	22.9	56.7	18.6	32.8	170	2.75	28.3	0	0	4.7	48.4	39.1	19.7	0	0	0	0	1.86	19.2	0.33	3.4	0.07	0.7
18645	13.7	5.24	11.6	36.2	69.1	22.1	32	211	5.8	42	1.1	7.8	6.8	50.2	43.2	16.7	0	0	0	0	0	0	0	0	0	0
16223	10.56	5.1	10.1	30.8	60.4	19.8	32.8	452	4.72	44.7	0	0	4.06	38.4	41.5	19.5	11.7	10.2	26.8	0.46	0.96	9.1	0.78	7.4	0.04	0.4
8397	10.5	4.9	9.1	30	61.2	18.6	30.3	506	4.2	39.6	1.2	11.6	5.1	48.8	41	18.5	11.4	9	18.5	0	0	0	0	0	0	0
4919	10.8	4.82	8.4	29.6	61.4	17.4	28.4	88	3.1	28.3	0.6	5.6	7.1	66.1	41	18.8	0	0	0	0	0	0	0	0	0	0
1355	12.58	4.51	8.9	26.6	59	19.7	33.5	35	0	0	0	0	0	0	36.7	18.9	0	0	0	0	0	0	0.08	0.6	0.06	0.5
370	11.77	5.16	11.2	33.9	65.7	21.7	33	353	5.39	45.8	0	0	4.9	41.5	39.3	18.3	0	0	0	0	1.02	8.7	0.43	3.7	0.03	0.3
4920	8.5	4.22	9	30	71.1	21.3	30	49	3.3	39.4	0.2	2.3	5	58.3	39.7	15.4	0	0	0	0	0	0	0	0	0	0
5219	4.69	2.54	5.6	18.2	71.7	22	30.8	42	1.73	36.9	0	0	2.28	48.6	43.8	17.7	0	0	0	0	0.6	12.8	0	0	0.08	1.7
5526	6.25	4.83	10.9	33.7	69.8	22.6	32.3	233	4.53	72.5	0	0	0.92	14.7	37.4	15.2	0	0	0	0	0.67	10.7	0.11	1.8	0.02	0.3
2457	8.5	4.05	8.9	29.1	71.9	22	30.6	168	6.1	71.8	0	0	0	0	58.9	25	0	0	0	0	0	0	0	0	0	0
5204	8.61	2.87	6.2	20.1	70	21.6	30.8	62	3.37	39.1	0	0	3.84	44.7	42.6	17.7	0	0	0	0	1.38	16	0.01	0.1	0.01	0.1
15788	9.47	4.63	10.4	31.3	67.6	22.5	33.2	334	4.25	44.9	0	0	4.53	47.9	35.6	14.8	14.5	11	36.3	0.37	0.62	6.5	0.05	0.5	0.02	0.2
1608	8.63	4.96	10.3	33	66.5	20.8	31.2	278	2.64	30.6	0	0	4.94	57.2	44.3	19.2	0	0	0	0	0.99	11.5	0.02	0.2	0.04	0.5
5197	7.14	3	6.6	22	73.3	22	30	48	3.57	50	0	0	2.23	31.3	46.4	18.5	0	0	0	0	1.2	16.8	0.13	1.8	0.01	0.1
2311	7.2	2.97	6.1	19.2	64.6	20.5	31.8	62	5.1	70.7	0	0	0	0	41.6	18.1	0	0	0	0	0	0	0	0	0	0
3053	11.9	3.77	8.3	25.6	67.9	22	32.4	27	4	33.8	0.6	5.3	7.3	60.9	39.1	16	0	0	0	0	0	0	0	0	0	0
1047	11.8	4.69	10	31.7	67.6	21.3	31.5	312	9.2	77.8	0	0	0	0	43	18.7	0	0	0	0	0	0	0	0	0	0
2946	10.5	4.6	10.3	32.1	69.8	22.4	32.1	78	7.4	70.1	1.1	10.3	2	19.6	37.5	15.2	0	0	0	0	0	0	0	0	0	0
5201	10.9	2.73	5.8	19.5	71.4	21.2	29.7	76	5.91	54.2	0	0	3.26	29.9	41.7	17.6	0	0	0	0	1.58	14.5	0.11	1	0.04	0.4
1192	11.4	5.03	10.7	33.3	66.2	21.3	32.1	298	6.3	55	1.6	13.6	3.5	31.4	43.2	18.7	0	0	0	0	0	0	0	0	0	0
2005	18.2	4.68	9.7	31.9	68.2	20.7	30.4	147	8.8	48.6	1.8	9.7	7.6	41.7	47.9	21.2	0	0	0	0	0	0	0	0	0	0
9208	8.93	4.92	10.9	32.5	66.1	22.2	33.5	393	4.85	54.3	0	0	3.41	38.2	35.6	15.3	11.8	10.2	26.4	0.4	0.58	6.5	0.08	0.9	0.01	0.1
152	10.54	4.42	9.2	28.9	65.4	20.8	31.8	349	8.84	83.9	0	0	0.94	8.8	51.4	23.7	0	0	0	0	0.65	6.2	0.09	0.9	0.02	0.2
15183	3.85	4.49	10.3	31	69	22.9	33.2	294	1.71	44.4	0	0	1.28	33.3	39.7	16.1	10.7	9.6	21.9	0.28	0.72	18.7	0.12	3.1	0.02	0.5
15190	3.85	4.49	10.3	31	69	22.9	33.2	294	1.71	44.4	0	0	1.28	33.3	39.7	16.1	10.7	9.6	21.9	0.28	0.72	18.7	0.12	3.1	0.02	0.5
418	6.76	3.94	8.1	26.5	67.3	20.6	30.6	526	4.64	68.6	0	0	0.71	10.5	42	17.9	11.9	10.1	25.4	0.53	1.16	17.2	0.15	2.2	0.1	1.5
8383	6.5	4.13	9.8	32	77.5	23.7	30.6	268	3	45.7	0.9	14	2.6	40.3	44.1	15.3	10.5	8.7	17.2	0	0	0	0	0	0	0
3050	6.6	4.04	8.3	26.5	65.6	20.5	31.3	443	3.9	59.2	0	0	0	0	49.2	21.9	11.6	9.5	22.2	0	0	0	0	0	0	0
526	6.38	4.31	8.9	29.6	68.7	20.6	30.1	404	3.88	60.8	0	0	1.17	18.3	44.6	18.2	10.5	9.6	21.5	0.39	1.28	20.1	0.03	0.5	0.02	0.3
387	8.41	3.32	7.5	24.8	74.7	22.6	30.2	406	4.82	57.3	0	0	2.31	27.5	47	21.1	12.2	10	25.9	0.41	1.04	12.4	0.22	2.6	0.02	0.2
9218	8.82	4.59	10.7	33.5	73	23.3	31.9	277	5.33	60.4	0	0	2.12	24.2	42.5	16.3	12.1	10.3	27.1	0.29	1.08	12.2	0.26	2.9	0.03	0.3
311	11.31	3.63	7.9	24.7	68	21.8	32	188	4.16	36.8	0	0	3.84	33.9	43.2	18.3	12.9	10.4	28.9	0.2	3.11	27.5	0.16	1.4	0.04	0.4
2412	12.4	4.7	9.3	30	63.8	19.8	31	353	4.3	35	2.5	20.2	5.6	44.8	41.7	18.2	12.4	9.3	22	0	0	0	0	0	0	0
153	5.9	3.82	8.2	26.1	68.3	21.5	31.4	198	3.54	60	0	0	0.74	12.6	45.2	19.1	11.6	10.2	26.2	0.2	1.43	24.2	0.17	2.9	0.02	0.3
1266	5.93	4	7.6	24.4	61	19	31.1	194	2.62	44.2	0	0	2.34	39.4	43	20	0	0	0	0	0.92	15.5	0.04	0.7	0.01	0.2
18248	6.72	4.78	11.5	33.9	70.9	24.1	33.9	140	3.92	58.3	0	0	2	29.8	33.5	13.6	12.7	10.5	30.7	0.15	0.65	9.7	0.13	1.9	0.02	0.3
8996	4.59	4.69	10	30.8	65.7	21.3	32.5	100	1.48	32.2	0	0	2.53	55.1	44.8	19.2	0	0	0	0	0.43	9.4	0.11	2.4	0.04	0.9
1193	10.5	4.82	9.5	31.2	64.7	19.7	30.4	146	6.9	65.4	0	0	0	0	49.2	21.3	0	0	0	0	0	0	0	0	0	0
8683	7.58	4.4	9.4	29.4	66.8	21.4	32	617	4.01	52.9	0	0	2.98	39.3	44.9	19	10	9.5	19.9	0.59	0.43	5.7	0.15	2	0.01	0.1
1039	8.1	4.21	8.2	27.3	64.8	19.5	30	438	4.3	53.3	1.1	13.3	2.7	33.4	51.9	22.2	10	8.4	15.7	0	0	0	0	0	0	0
20694	5.72	4.06	9.6	28.1	69.2	23.6	34.2	174	1.55	27.1	0	0	3.36	58.7	41.3	17.2	0	0	0	0	0.45	7.9	0.33	5.8	0.03	0.5
16325	10.45	4.29	10.1	31.3	73	23.5	32.3	258	4.76	45.6	0	0	3.7	35.3	38.2	14.8	15.2	12.2	41	0.31	0.57	5.5	1.41	13.5	0.01	0.1
16341	10.45	4.29	10.1	31.3	73	23.5	32.3	258	4.76	45.6	0	0	3.7	35.3	38.2	14.8	15.2	12.2	41	0.31	0.57	5.5	1.41	10.5	0.01	0.1
1294	6.76	4.53	8.9	28.1	62	19.6	31.7	152	4.01	59.3	0	0	1.82	27	46.9	21.7	0	0	0	0	0.56	8.3	0.34	5	0.03	0.4
2322	12	4.27	8.5	27.4	64.2	19.9	31	271	8.2	68	1.2	9.6	2.6	22.4	49.7	22.1	17.2	9.4	24.6	0	0	0	0	0	0	0
456	16.63	4.61	8.6	28.1	61	18.7	30.6	602	5.06	30.4	0	0	9.62	57.9	53.6	25.9	0	0	0	0	1.29	7.8	0.62	3.7	0.04	0.2
1845	8.45	4.61	8.8	28.3	61.4	19.1	31.1	397	4.43	52.4	0	0	3.19	37.8	45	21.2	15.2	11.2	35.3	0.44	0.71	8.4	0.1	1.2	0.02	0.2
11904	7.29	4.63	11.1	34.2	73.9	24	32.5	204	1.46	20	0	0	4.92	67.6	40.5	15.5	16.4	12.1	42.1	0.25	0.62	8.5	0.28	3.8	0.01	0.1
1586	9.2	4.45	8.8	28.3	63.6	19.8	31.1	280	5.4	58.7	0	0	0	0	46.4	20.3	15.6	9.7	25.4	0	0	0	0	0	0	0
1408	9.64	5.4	10.4	32.9	60.9	19.3	31.6	373	2.58	26.8	0	0	6.13	63.6	46	22.4	0	0	0	0	0.82	8.5	0.08	0.8	0.03	0.3
884	7.8	4.55	8.7	27.8	61.1	19.1	31.3	202	5.74	73.6	0	0	0.66	8.4	50.9	24	0	0	0	0	1.05	13.5	0.31	4	0.04	0.5
16336	10.45	4.29	10.1	31.3	73	23.5	32.3	258	4.76	45.6	0	0	3.7	35.3	38.2	14.8	15.2	12.2	41	0.31	0.57	5.5	1.41	10.5	0.01	0.1
9903	8.1	4.46	10.1	33.1	74.2	22.6	30.5	262	5.2	64.3	0.6	7.9	2.3	27.8	50.6	18.7	13.3	10.1	26.6	0	0	0	0	0	0	0
154	11.39	4.18	8.7	27	64.6	20.8	32.2	497	4.81	42.2	0	0	4.68	41.1	42	18.7	14.1	10.8	31.3	0.54	1.28	11.2	0.59	5.2	0.03	0.3
9108	13.76	4.68	9.9	30.9	66	21.2	32	616	7.58	55.1	0	0	4.64	33.7	45	19.3	11.1	9.9	24.1	0.61	1.15	8.4	0.36	2.6	0.03	0.2
408	9.03	4.12	7.6	24.5	59.5	18.4	31	561	5.99	66.3	0	0	2.12	23.5	43.6	21.6	12.3	10.6	29.9	0.59	0.66	7.3	0.25	2.8	0.01	0.1
155	13.59	4.94	10.9	34.2	69.2	22.1	31.9	386	4.73	34.8	0	0	6.76	49.8	39	15.7	11.6	9.9	24.3	0.38	1.74	12.8	0.34	2.5	0.02	0.1
4939	8.3	4.44	8.9	30.9	69.6	20	28.8	214	1.5	17.7	0.8	9.7	6	72.6	39.6	15.2	0	0	0	0	0	0	0	0	0	0
16321	7.64	4.85	10.9	33.4	68.9	22.5	32.6	386	3.31	43.3	0	0	2.54	33.3	38.5	15.8	12.2	10.4	28.9	0.4	0.58	7.6	1.18	15.4	0.03	0.4
381	8.38	5.14	11.1	34.7	67.5	21.6	32	420	3.46	41.3	0	0	3.06	36.5	36.6	15.1	13.5	10.7	31.2	0.45	1.08	12.9	0.75	8.9	0.03	0.4
163	9.49	4.98	10.8	33.3	66.9	21.7	32.4	436	4.93	51.9	0	0	2.77	29.2	36.9	15.4	12.6	10.5	28.9	0.46	1.27	13.4	0.47	5	0.05	0.5
3051	10	5.2	10.7	34.5	66.3	20.6	31	215	5	49.7	1.9	19.1	3.1	31.2	39.9	15.7	0	0	0	0	0	0	0	0	0	0
9204	6.85	4.93	10.7	33	66.9	21.7	32.4	329	2.87	41.9	0	0	2.72	39.7	35.7	15	14.9	11.5	35.8	0.38	0.73	10.7	0.48	7	0.05	0.7
8394	8.3	4.52	10.1	32.4	71.7	22.3	31.2	425	3.9	46.8	0	0	0	0	39.9	14.6	11.8	9.7	24	0	0	0	0	0	0	0
1349	5.45	4.92	10.6	34.1	69.3	21.5	31.1	539	2.6	47.7	0	0	1.84	33.8	37.5	15	11.2	9.8	23.6	0.53	0.89	16.3	0.1	1.8	0.02	0.4
162	10.75	5.28	9.7	30.3	57.4	18.4	32	845	6.93	64.5	0	0	1.89	17.5	43.1	22.3	11.2	9.9	24.6	0.84	1.48	13.8	0.42	3.9	0.03	0.3
16331	5.75	6.14	15.7	45.8	74.6	25.6	34.3	251	2.68	46.6	0	0	1.71	29.7	37.9	14.3	13.1	10.8	31.4	0.27	0.34	5.9	1.01	17.6	0.01	0.2
19169	11.4	5.28	14.3	41.6	78.8	27.1	34.4	371	3	26.4	1.2	10.1	7.2	63.5	39.6	12.9	11.1	9.2	19.6	0	0	0	0	0	0	0
10601	8.9	4.6	11.5	34.6	75.2	25	33.2	259	4.52	50.8	0	0	2.78	31.3	41.9	15.5	14.1	12	40.3	0.31	0.75	8.4	0.83	9.3	0.02	0.2
11731	10	4.77	12.1	35.9	75.3	25.4	33.7	310	2.64	26.4	0	0	5.72	57.2	39.7	14.8	14.2	11.7	38.8	0.36	1.6	16	0.01	0.1	0.03	0.3
1036	10.2	5.55	10.4	33.8	60.9	18.7	30.8	530	7.1	69.8	0	0	0	0	43.8	20.9	11.2	8.6	16.4	0	0	0	0	0	0	0
9286	10.59	4.85	12.1	36	74.2	24.9	33.6	492	5.69	53.7	0	0	3.4	32.1	37.5	14.2	13.8	11.2	35.2	0.55	0.89	8.4	0.6	5.7	0.01	0.1
1469	13.66	5.8	11.5	36.2	62.4	19.8	31.8	537	5.19	38	0	0	4.72	34.5	54.1	25	13.5	10.8	33	0.58	3.44	25.2	0.27	2	0.04	0.3
8552	9.4	4.21	10.7	33.1	78.6	25.4	32.3	392	4.8	51.5	0.6	5.9	4	42.6	41.1	13.6	11.1	9.2	18.7	0	0	0	0	0	0	0
3350	8.5	4.99	9.2	30.8	61.7	18.4	29.9	93	2	24	0	0	0	0	41.8	18.3	0	0	0	0	0	0	0	0	0	0
158	8.59	5.81	7.6	27.1	46.6	13.1	28	320	5.31	61.8	0	0	2.06	24	41.4	25.5	0	0	0	0	0.57	6.6	0.6	7	0.05	0.6
453	13.18	6.24	8.9	30.9	49.5	14.3	28.8	190	4.57	34.7	0	0	7.36	55.7	45.6	26.3	0	0	0	0	0.72	5.5	0.51	3.9	0.02	0.2
1182	6.99	5.89	9.3	32.5	55.2	15.8	28.6	394	4.4	62.9	0	0	1.79	25.7	42.6	22.7	0	0	0	0	0.35	5	0.44	6.3	0.01	0.1
1843	8.73	5.73	9.8	31.6	55.1	17.1	31	229	3.45	39.5	0	0	3.59	41.2	40.7	22	0	0	0	0	1.26	14.4	0.36	4.1	0.07	0.8
259	8.42	5.9	8.2	28.8	48.8	13.9	28.5	532	4.8	57	0	0	2.35	28	48.2	27.7	0	0	0	0	0.61	7.2	0.64	7.6	0.02	0.2
3939	4.9	4.9	9.2	32.1	65.5	18.8	28.7	198	1.9	37.8	0.2	3.7	2.8	58.5	43	18.2	0	0	0	0	0	0	0	0	0	0
9922	6.4	5.02	11.2	36.4	72.5	22.3	30.8	258	2.2	34.7	0.5	8.2	3.7	57.1	40.1	14.6	14.1	10.1	28.6	0	0	0	0	0	0	0
656	8.6	6.24	9.1	31.9	51.1	14.6	28.5	255	3.17	36.9	0	0	4.64	53.9	43.9	25.2	0	0	0	0	0.48	5.6	0.28	3.3	0.03	0.3
15784	6.11	5.09	11.2	35.2	69.2	22	31.8	397	2.85	46.6	0	0	2.74	44.8	36.2	14.7	11.9	10.5	28.7	0.42	0.28	4.6	0.23	3.8	0.01	0.2
8393	6.8	4.75	10.5	34.5	72.6	22.1	30.4	454	2.9	43	0.2	3.6	3.7	53.4	41	14.8	9.8	8.5	15.5	0	0	0	0	0	0	0
166	8.82	4.83	8	23.9	49.5	16.6	33.5	500	6.55	74.3	0	0	1.13	12.8	37	22.1	0	0	0	0	0.7	7.9	0.42	4.8	0.02	0.2
164	10.48	4.45	9.2	29	65.2	20.7	31.7	542	7.46	71.2	0	0	0.97	9.2	38.7	16.6	13.7	11.2	33.9	0.61	1.74	16.6	0.24	2.3	0.07	0.7
1046	10.2	4.54	10.4	32.7	72	22.9	31.8	187	6.8	66.2	0	0	0	0	44.3	16.6	15.7	10.7	32.8	0	0	0	0	0	0	0
3100	13.5	4.27	10.3	31.5	73.8	24.1	32.7	144	6.2	46.1	0.5	3.5	6.8	50.4	45	16.2	0	0	0	0	0	0	0	0	0	0
2099	7.2	4.12	10.2	30.2	73.3	24.8	33.8	63	2.8	38.6	0.2	2.4	4.2	59	55.2	21.3	0	0	0	0	0	0	0	0	0	0
159	12.52	3	7.3	23.2	77.3	24.3	31.5	158	8.6	68.7	0	0	1.43	11.5	61.4	23	0	0	0	0	1.82	14.5	0.53	4.2	0.14	1.1
345	8.7	4.64	11.5	34.5	74.4	24.8	33.3	234	6.4	73.6	0	0	1.26	14.4	42.3	16.1	17.1	12.2	42.3	0.29	0.71	8.2	0.31	3.6	0.02	0.2
9497	6.45	4.7	12.2	36.2	77	26	33.7	240	3.75	58.1	0	0	1.89	29.4	38.5	14.2	16	12.2	43.5	0.29	0.66	10.2	0.13	2	0.02	0.3
655	9.58	4.41	10.5	32.5	73.7	23.8	32.3	137	7.14	74.5	0	0	1.62	17	41.9	16	17	11.6	41.8	0.16	0.75	7.8	0.05	0.5	0.02	0.2
16330	4.74	4.93	13.1	39.6	80.3	26.6	33.1	227	2.7	57	0	0	1.37	28.9	38.1	13.3	15.9	12.1	13	0.27	0.44	9.3	0.22	4.6	0.01	0.2
8546	5.8	4.18	10.9	34.1	81.6	26.1	32	253	3.1	53.3	0	0	0	0	45.7	14.8	12.3	10.3	27.1	0	0	0	0	0	0	0
2164	4.8	4.09	9.7	30.5	74.6	23.7	31.8	97	3.5	71.9	0	0	0	0	56.2	21.6	0	0	0	0	0	0	0	0	0	0
167	9.47	4.42	9.8	29.5	66.7	22.2	33.2	313	5.81	61.4	0	0	2.63	27.8	40.9	17.3	17.1	11.3	33.7	0.35	0.62	6.5	0.37	3.9	0.04	0.4
156	10.01	4.78	10.6	31.3	65.5	22.2	33.9	636	5.26	52.5	0	0	3.4	34	37.5	16	9.2	8.6	14.4	0.55	0.72	7.2	0.61	6.1	0.02	0.2
6116	8.22	4.78	10.9	32.8	68.6	22.8	33.2	490	4.36	53	0	0	3.1	37.7	38.7	15.6	11.8	10.2	26.1	0.5	0.58	7.1	0.15	1.8	0.03	0.4
10994	7.85	4.73	10.6	32.4	68.5	22.4	32.7	167	2.13	27.1	0	0	4.9	62.5	40.7	16.7	16.5	11.7	40.1	0.2	0.74	9.4	0.05	0.6	0.03	0.4
8688	9.33	4.7	10.9	32.5	69.1	23.2	33.5	531	5.45	58.4	0	0	2.78	29.7	39	15.7	10.2	9.3	18.9	0.49	0.8	8.6	0.22	2.4	0.08	0.9
168	13.62	4.96	7.5	25.8	52	15.1	29.1	481	6.65	48.8	0	0	4.29	31.6	39.9	22.5	11.4	8.9	19.1	0.43	1.5	11	1.12	8.2	0.06	0.4
1055	13.7	4.69	8.4	28.2	60.1	17.9	29.8	484	9.1	66.1	1.7	12.3	2.9	21.6	46.3	21.5	10.2	7.9	12.5	0	0	0	0	0	0	0
16333	5.46	7.09	15.9	47.7	67.3	22.4	33.3	250	3.32	60.8	0	0	1.48	27.1	38.1	17.6	11.4	10.1	26	0.25	0.43	7.9	0.21	3.8	0.02	0.4
16805	9.83	4.88	11.2	34.1	69.9	23	32.8	111	2.86	29.1	0	0	5.27	53.6	39.5	15.9	18.5	12.1	43.1	0.13	1.53	15.6	0.11	1.1	0.06	0.6
9728	5.9	4.35	9.8	31.8	73.1	22.5	30.8	373	3.2	54.5	0.8	14.4	1.9	31.1	43.9	16	10.5	8.9	16.7	0	0	0	0	0	0	0
258	10.74	5.23	8.5	28.8	55.1	16.3	29.5	372	5.12	47.7	0	0	3.82	35.5	56.4	29.3	0	0	0	0	0.91	8.5	0.87	8.1	0.02	0.2
3099	15.8	5.34	10.2	33.3	62.4	19.1	30.6	134	5.7	35.9	0	0	0	0	48.4	22.4	0	0	0	0	0	0	0	0	0	0
389	18.7	5.29	8.9	28.9	54.6	16.8	30.8	442	13.14	70.3	0	0	2.66	14.1	51.4	27	12.5	9.5	23.7	0.42	0.87	4.7	1.98	10.6	0.05	0.3
157	11.1	4.61	6.9	24	52.1	15	28.8	674	6.63	59.7	0	0	2.51	22.6	40	22.4	11.1	9	19.1	0.61	7.8	7.8	1.05	9.5	0.04	0.4
16371	7.86	5.02	11.3	34.3	68.3	22.5	32.9	338	4.07	51.8	0	0	2.61	33.1	7.2	15.1	12	10.5	29.2	0.36	0.77	9.8	0.35	4.5	0.06	0.8
1053	18.9	4.82	8.6	30.2	62.7	17.8	28.5	514	10.9	57.5	1.6	8.3	6.4	34.2	44.7	20.1	10.9	8.9	19.1	0	0	0	0	0	0	0
1110	20.5	4.91	8.8	30.4	61.9	17.9	28.9	258	10.5	51.1	1.7	8.5	8.3	40.4	44.8	20.6	0	0	0	0	0	0	0	0	0	0
9887	8	4.69	11.3	35.9	76.5	24.1	31.5	129	3.9	49	0.7	8.2	3.4	42.8	42.2	14.3	18.4	10.2	31.8	0	0	0	0	0	0	0
8543	9.2	4.55	10.8	34.3	75.4	23.7	31.5	431	6.6	71.6	0	0	0	0	39.1	13.8	10.2	8.8	16.6	0	0	0	0	0	0	0
9294	9.4	4.63	11.1	33.3	71.9	24	33.3	381	6.41	68.2	0	0	1.97	21	36.4	14.3	11.7	10.5	28.8	0.4	0.49	5.2	0.51	5.4	0.02	0.2
1242	22.51	5.54	10.1	34.1	61.6	18.2	29.6	137	12.2	54.2	0	0	6.77	30	51.4	24.2	0	0	0	0	2.38	10.6	0.9	4	0.26	1.2
16361	4.16	6.8	16.2	47.6	70	23.8	34	98	1.97	47.4	0	0	1.56	37.5	45.2	19.6	16.4	10.9	34.5	0.11	0.52	12.5	0.1	2.4	0.01	0.2
161	10.33	4.86	8.4	28.2	58	17.3	29.8	626	7.21	69.8	0	0	1.72	16.7	42.5	21.9	12.9	10.2	27.9	0.64	0.8	7.7	0.55	5.3	0.05	0.5
16332	4.33	8.48	20.1	59.4	70	23.7	33.8	119	2.05	47.3	0	0	1.7	39.3	38.5	18.1	12.4	10.8	31.8	0.13	0.27	6.2	0.29	6.7	0.02	0.5
3133	14.7	5.06	10	32.6	64.4	19.8	30.7	75	6.5	44.1	2	13.9	6.2	42	47	20.9	0	0	0	0	0	0	0	0	0	0
9205	10.86	4.72	12.2	33.9	71.8	25.8	36	322	5.31	48.9	0	0	3.9	35.8	40	15.6	11.4	10.1	25.2	0.32	1.06	9.8	0.56	5.2	0.03	0.3
160	9.48	5.18	11.6	32.1	62	22.4	36.1	370	6.15	64.9	0	0	2.35	24.8	39.1	17.8	11.8	10	25.5	0.37	0.8	8.4	0.17	1.8	0.01	0.1
1002	14.75	4.96	11.1	31	62.5	22.4	35.8	183	10.59	71.8	0	0	2.84	19.2	38.7	18.9	0	0	0	0	1.09	7.4	0.19	1.3	0.04	0.3
1178	10.35	5.07	11.4	33.3	65.7	22.5	34.2	337	7.87	76	0	0	1.5	14.6	39.8	17	13.6	10.8	33	0.36	0.82	7.9	0.15	1.4	0.01	0.1
15801	8.31	4.37	11.5	32.2	73.7	26.3	35.7	811	4.46	53.7	0	0	2.64	31.7	36.5	14.1	13.3	11.1	33.1	0.9	0.72	8.7	0.47	5.7	0.02	0.2
10162	26.3	4.29	11.2	33.2	77.4	26.1	33.7	226	4.4	16.9	0.5	2	21.4	81.1	41.6	14.9	12.5	10.3	29.1	0	0	0	0	0	0	0
15798	8.31	4.37	11.5	32.2	73.7	26.3	35.7	811	4.46	53.7	0	0	2.64	31.7	36.5	14.1	13.3	11.1	33.1	0.9	0.72	8.7	0.47	5.7	0.02	0.2
1965	8.09	5.17	12.3	36	69.6	23.8	34.2	153	3.72	46	0	0	3.2	39.6	48.8	20.5	16.7	11.3	35.8	0.17	0.99	12.2	0.13	1.6	0.05	0.6
21570	18.4	4.53	12.2	34.8	76.8	26.9	35.1	154	7.7	41.6	0	0	0	0	37.7	13.6	13.5	10.8	30.9	0	0	0	0	0	0	0
908	13.06	5.21	11.8	33.2	63.7	22.6	35.5	342	5.25	40.2	0	0	6.05	46.3	38.7	17	15	12	39.4	0.41	1.66	12.7	0.06	0.5	0.04	0.3
3699	9.81	5.07	12.2	34.1	67.3	24.1	35.8	117	2.59	26.4	0	0	5.55	56.6	42.8	18.2	0	0	0	0	1.35	13.8	0.19	1.9	0.13	1.3
8395	8.8	4.31	11.5	33	76.6	26.7	34.8	205	4	45.2	0.7	7.7	4.1	47.1	41	14.8	10.9	9.5	22.3	0	0	0	0	0	0	0
2309	7.6	3.26	8	25	76.7	24.5	32	168	4	52.2	0.8	10.2	2.8	37.6	53.9	19.3	14.8	10	27.5	0	0	0	0	0	0	0
1665	7.25	3.36	7.7	24.1	71.7	22.9	32	100	4.1	56.6	0	0	1.46	20.1	52.9	21.8	0	0	0	0	1.39	19.2	0.27	3.7	0.03	0.4
16318	8.5	4.54	11.6	34.9	76.9	25.6	33.2	102	4.2	48.9	0	0	0	0	40.7	13.6	20.4	11.9	41.5	0	0	0	0	0	0	0
16322	7.13	4.64	11.8	35	75.4	25.4	33.7	242	3.33	46.7	0	0	2.54	35.6	35.5	13.4	15	11.9	40.5	0.29	0.66	9.3	0.58	8.1	0.02	0.3
3098	10	5.03	11.3	34.8	69.2	22.5	32.5	63	6.3	62.9	0.7	7.3	3	29.8	44.1	17.2	0	0	0	0	0	0	0	0	0	0
9297	4.61	4.51	11.4	34.6	76.7	25.3	32.9	202	2.65	57.5	0	0	1.03	22.4	34.6	12.7	14.8	12.2	43	0.25	0.56	12.1	0.36	7.8	0.01	0.2
17150	5.4	4.74	11.7	36	75.9	24.7	32.5	18	2.4	44	0.7	13.1	2.3	42.9	42.3	14.5	0	0	0	0	0	0	0	0	0	0
1054	7.8	4.36	9.8	29.5	67.7	22.5	33.2	242	5.4	69	0	0	0	0	43.6	17.6	13	9.3	22.7	0	0	0	0	0	0	0
170	9.34	4.67	10.5	31.9	68.3	22.5	32.9	338	6.61	70.8	0	0	1.54	16.5	51.3	21.4	13.5	10.7	31.8	0.36	0.62	6.6	0.45	4.8	0.12	1.3
886	11.56	4.89	9.6	30.7	62.8	19.6	31.3	340	8.22	71.1	0	0	2.08	18	42.4	20.3	14	11	34	0.37	1.13	9.8	0.08	0.7	0.05	0.4
1084	11.13	4.86	9.3	29.9	61.5	19.1	31.1	405	8.9	80	0	0	1.11	9.9	37.1	17.3	10.9	9.5	22.5	0.39	0.93	8.4	0.17	1.5	0.02	0.2
9203	7.29	5.49	11.8	34.4	62.7	21.5	34.3	442	4.76	65.3	0	0	1.65	22.6	41.9	19.4	11.2	9.8	23.4	0.43	0.72	9.9	0.15	2.1	0.01	0.1
8398	8.4	5.07	11	34.5	68	21.7	31.9	409	5.5	65.5	0	0	0	0	44.5	18.4	10.9	8.9	17.4	0	0	0	0	0	0	0
15793	7.34	4.68	11.2	32.4	69.2	23.9	34.6	341	4.65	63.4	0	0	1.94	26.4	36.5	14.8	11.9	10.6	29.5	0.36	0.4	5.4	0.33	4.5	0.02	0.3
169	11.47	4.89	9.3	28.6	58.5	19	32.5	311	9.26	80.7	0	0	1.18	10.3	39.2	19.1	10	8.8	17.6	0.27	0.78	6.8	0.25	2.2	0	0
16156	27.36	5.05	12.1	35.8	70.9	24	33.8	183	5.84	21.3	0	0	19.57	71.5	36.7	14.9	19.7	13.3	50.3	0.24	1.63	6	0.26	1	0.06	0.2
9303	10.54	5.21	11.6	34.5	66.2	22.3	33.6	320	2.84	26.9	0	0	6.84	64.9	42.3	19.3	14.6	11.5	39	0.37	0.8	7.6	0.01	0.1	0.05	0.5
3054	9.7	4.82	9.2	28.9	60	19.1	31.8	212	6.9	71.6	0	0	0	0	40.1	18.9	0	0	0	0	0	0	0	0	0	0
504	15.08	3.53	7.3	23.4	66.3	20.7	31.2	79	11.07	73.4	0	0	1.08	7.2	40.3	22.8	0	0	0	0	2.84	18.8	0.03	0.2	0.06	0.4
9081	5.22	4.44	11.7	32.6	73.4	26.4	35.9	172	1.8	34.5	0	0	2.67	51.1	37.7	14.3	14	12.1	37.7	0.21	0.64	12.3	0.1	1.9	0.01	0.2
1407	4.85	4.5	9.1	27.5	61.1	20.2	33.1	175	2.78	57.3	0	0	1.22	25.2	46.9	22.2	0	0	0	0	0.69	14.2	0.11	2.3	0.05	1
347	22.23	4.68	8.9	27.5	58.8	19	32.4	379	3.75	16.9	0	0	16.44	74	46.7	23.6	0	0	0	0	1.98	8.9	0.01	0	0.05	0.2
171	14.44	4.59	9.3	28.6	62.3	20.3	32.5	311	7.13	49.4	0	0	5.34	37	49.4	23.1	16.6	10.9	34	0.34	1.42	9.8	0.51	3.5	0.04	0.3
10360	4.48	3.89	10.2	29.1	74.8	26.2	35.1	181	1.46	32.6	0	0	2.32	51.8	39.8	14.9	15.5	12.9	48.1	0.23	0.57	12.7	0.11	2.5	0.02	0.4
16317	8.8	4.29	11.8	33.1	77.2	27.5	35.6	204	3.3	37.6	0.8	9.1	4.7	53.3	42.8	15	19.7	11.9	40.9	0	0	0	0	0	0	0
9520	4.68	4.14	10.9	31	74.9	26.3	35.2	286	2.52	53.8	0	0	1.61	34.5	39.1	14.6	13	11.4	35.3	0.32	0.32	6.8	0.22	4.7	0.01	0.2
1087	8.35	4.35	8.4	26.9	61.8	19.3	31.2	262	5.14	61.6	0	0	1.78	21.3	49.8	24.5	0	0	0	0	1.23	14.7	0.1	1.2	0.1	1.2
10582	11.68	4.24	11	31.6	74.5	25.9	34.8	519	2.84	24.3	0	0	7.57	64.8	40.2	15.2	13.4	11.4	35.5	0.59	0.98	8.4	0.27	2.3	0.02	0.2
200	15.84	4.59	9	28	61	19.6	32.1	281	5.33	33.6	0	0	8.05	50.8	48.8	22.9	0	0	0	0	2.28	14.4	0.14	0.9	0.04	0.3
17899	17.2	4.51	10.5	33.6	74.5	23.3	31.3	452	9.6	55.9	1.2	6.9	6.4	37.2	49.7	18.4	9.5	8	11.5	0	0	0	0	0	0	0
313	27.14	3.97	8	25.1	63.2	20.2	31.9	872	10.7	39.4	0	0	13.47	49.7	39.2	17.8	11.6	10.5	28.3	0.91	2.88	10.6	0.06	0.2	0.03	0.1
17778	10.1	4.62	10.7	33.9	73.4	23.2	31.6	200	5.3	52.9	1.3	12.5	3.5	34.6	46.4	17.5	15.4	9.9	27.1	0	0	0	0	0	0	0
1085	9.34	4.89	9.6	31.7	64.8	19.6	30.3	598	6.74	72.2	0	0	1.71	18.3	40.8	17.7	11.4	10.3	27.6	0.61	0.75	8	0.13	1.4	0.01	0.1
12782	9.07	4.08	9.4	28.3	69.4	23	33.2	42	1.91	21.1	0	0	6.87	75.7	44.3	17.8	12.9	10.3	28.4	0.04	0.23	2.5	0.05	0.6	0.01	0.1
12957	19.31	3.43	7.7	24.5	71.4	22.4	31.4	224	10.13	52.5	0	0	6.21	32.1	45.6	18.4	13.3	10.6	31.2	0.24	2.49	12.9	0.44	2.3	0.04	0.2
20221	11.38	4.89	12	34.9	71.4	24.5	34.4	192	3.63	31.9	0	0	6.64	58.3	40	15.6	13.4	11.1	34.7	0.21	0.94	8.3	0.15	1.3	0.02	0.2
3078	17.2	5.32	10.1	33.3	62.6	19	30.3	231	10.8	62.8	0.8	4.5	5.6	32.7	44	19.6	0	0	0	0	0	0	0	0	0	0
172	9.24	4.93	10.4	32.6	66.1	21.1	31.9	530	6.39	69.2	0	0	1.87	20.2	40	16.9	10.1	9.5	21	0.5	0.82	8.9	0.15	1.6	0.01	0.1
1237	10.22	5.14	9.9	32.9	64	19.3	30.1	595	7.18	70.3	0	0	1.85	18	40.5	17.8	11	9.7	23.1	0.58	1.12	11	0.06	0.6	0.01	0.1
199	7.54	5.06	10.7	33.2	65.6	21.1	32.2	368	1.97	26.1	0	0	4.86	64.4	39.9	17	12.9	10.8	30.9	0.4	0.63	8.4	0.06	0.8	0.02	0.3
9910	8.7	4.35	10.5	34.2	78.6	24.1	30.7	448	5.5	63	0.6	6.7	2.6	30.3	50.2	17.5	9.5	8.7	14.6	0	0	0	0	0	0	0
8682	14.07	4.77	10.7	33.1	69.4	22.4	32.3	868	5.73	40.7	0	0	6.89	49	45.7	18.2	9.5	9	16.8	0.78	0.97	6.9	0.47	3.3	0.01	0.1
12911	27.96	3.38	7.7	23.4	69.2	22.8	32.9	127	11.03	39.4	0	0	14.17	50.7	44.1	18.2	14.5	10.6	32.5	0.13	2.48	8.9	0.23	0.8	0.05	0.2
11987	13.89	4.85	11.2	34.8	71.8	23.1	32.2	176	5.85	42.1	0	0	7.6	54.8	44.2	17.6	16.9	11.7	39.6	0.21	0.31	2.2	0.09	0.6	0.04	0.3
11927	6.57	4.79	11.1	34.8	72.7	23.2	31.9	236	2.86	43.5	0	0	2.14	32.5	45.7	17.8	15.4	11.7	37.7	0.27	0.7	10.7	0.84	12.8	0.03	0.5
382	16.21	4.17	8.3	26.3	63.1	19.9	31.6	1317	8.13	50.2	0	0	5.65	34.8	39.6	18.7	11.5	10.1	25.9	1.33	1.62	10	0.76	4.7	0.05	0.3
9106	7.77	4.61	10.4	32.5	70.5	22.6	32	628	5.59	71.9	0	0	1.24	15.9	45.7	18.4	10.3	9.6	21.1	0.6	0.75	9.7	0.17	2.2	0.02	0.3
8994	6.62	4.91	11.1	34.4	70.1	22.6	32.3	103	3.91	59.1	0	0	2.04	30.7	45.4	18.3	0	0	0	0	0.55	8.3	0.11	1.7	0.01	0.2
1280	49.33	4.41	8.6	28.4	64.4	19.5	30.3	498	4.99	10.1	0	0	38.55	78.2	40.9	18.3	15.8	11.6	38.3	0.58	5.72	11.6	0.02	0	0.05	0.1
16353	13.59	4.55	11.6	36.5	80.2	25.5	31.8	879	6.96	51.2	0	0	5.25	38.7	34.5	12.1	10.7	9.5	21.4	0.84	0.84	6.2	0.52	3.8	0.02	0.1
5688	16.53	4.74	11.9	37.6	79.3	25.1	31.6	752	2.85	17.2	0	0	13.12	79.3	34.4	12.1	10.5	9.6	21.5	0.72	0.49	3	0.06	0.4	0.01	0.1
15824	13.25	4.34	11.2	35	80.6	25.8	32	616	6.72	50.7	0	0	4.83	36.4	85.1	12.5	11.9	10.4	28.1	0.64	0.66	5	1.02	7.7	0.02	0.2
7204	16.25	4.7	11.9	36.9	78.5	25.3	32.2	565	3.16	19.4	0	0	11.68	71.9	34.9	12.3	11.1	9.9	23.5	0.56	1.38	8.5	0.01	0.1	0.02	0.1
8396	14.5	4.18	10.2	34	81.3	24.4	30	372	7.9	54.5	0	0	0	0	40.2	11.9	12.1	10	24.6	0	0	0	0	0	0	0
1082	15.17	5.01	11.9	38.7	77.2	23.8	30.7	588	11.37	75	0	0	1.9	12.4	39.6	14.4	13.8	11.3	34.3	0.66	1.09	7.2	0.8	5.3	0.01	0.1
3559	15.4	4.62	11.2	37.8	81.8	24.2	29.6	293	9.6	62.1	0	0	0	0	43.7	13.4	11.1	9.3	20.3	0	0	0	0	0	0	0
173	13.5	4.52	10.1	32.6	72.1	22.3	31	823	8.09	59.9	0	0	4.02	29.8	40.1	15.5	9.4	8.7	14.6	0.71	0.76	5.6	0.62	4.6	0.01	0.1
1974	14.64	4.85	11.6	36.8	75.9	23.9	31.5	427	5.37	36.7	0	0	8.18	55.9	37.6	13.9	13.6	11.4	35.1	0.48	0.98	6.7	0.09	0.6	0.02	0.1
9195	14.01	4.69	11.3	36.9	78.7	24.1	30.6	889	5.52	39.4	0	0	6.91	49.4	37.7	13.4	10.8	9.8	22.2	0.87	1.12	8	0.44	3.1	0.02	0.1
9423	9.4	4.5	10.2	33.2	73.8	22.7	30.7	382	2.3	24.4	0.6	6.5	6.5	69.1	43.8	16.7	9.9	8.7	15.5	0	0	0	0	0	0	0
3238	12.1	5.05	10.3	33.1	65.5	20.4	31.1	138	3	25.1	1.9	15.7	7.2	59.2	50	22.3	0	0	0	0	0	0	0	0	0	0
10375	7.83	4.67	10.7	32.3	69.2	22.9	33.1	256	3.69	47.1	0	0	2.93	37.4	40.8	16.8	13.5	11	34.7	0.28	0.53	6.8	0.67	8.6	0.01	0.1
1112	10.1	5.04	9.8	31.8	63.1	19.4	30.8	233	3.4	34.1	0.8	8	5.9	57.9	44.9	19.9	0	0	0	0	0	0	0	0	0	0
1429	5.99	4.72	8.8	28.3	60	18.6	31.1	577	3.2	53.4	0	0	1.78	29.8	44	21.1	11.2	9.6	23.1	0.55	0.54	9	0.45	7.5	0.02	0.3
2600	7.5	4.87	9.6	31.2	64.1	19.7	30.8	210	2.9	38.5	0.8	10.1	3.8	51.4	47.7	20.9	12.2	9.7	24.2	0	0	0	0	0	0	0
1356	11.11	4.94	9.2	28.5	57.7	18.6	32.3	328	4.14	37.3	0	0	4.71	42.3	41.3	21.2	0	0	0	0	1.28	11.5	0.95	8.6	0.03	0.3
16191	21.1	4.86	11.9	35.4	72.8	24.5	33.6	162	2.4	11.4	0	0	16.96	80.4	39.2	15	15.9	11.9	42.6	0.19	1.5	7.1	0.19	0.9	0.05	0.2
410	13.11	4.69	8.8	28.2	60.1	18.8	31.2	479	4.66	35.5	0	0	5.76	44	40.1	18.8	11.2	9.7	24	0.47	1.54	11.7	1.13	8.6	0.02	0.2
850	14.2	5.63	9.4	28.1	49.9	16.7	33.5	359	5.56	39.2	0	0	5.85	41.1	40.5	23.8	0	0	0	0	2.56	18	0.15	1.1	0.08	0.6
2173	8.9	4.64	9	28.6	61.6	19.4	31.5	239	5	56	0.8	8.8	3.1	35.2	44.1	21.2	0	0	0	0	0	0	0	0	0	0
869	14.21	5.61	9.2	28.3	50.4	16.4	32.5	441	5.81	40.9	0	0	4.76	33.5	40.5	23.7	0	0	0	0	3.38	23.8	0.24	1.7	0.02	0.1
863	13.11	5.67	9.4	28.4	50.1	16.6	33.1	410	5.14	39.2	0	0	4.99	38	40.9	24	0	0	0	0	2.79	21.3	0.13	1	0.06	0.5
175	20.74	3.46	6.1	20.8	60.1	17.6	29.3	606	16.25	78.4	0	0	2.55	12.2	50.6	25.3	11.8	9.7	23.8	0.59	1.65	8	0.19	0.9	0.1	0.5
1000	16.42	5.89	9.5	29.3	49.7	16.1	32.4	605	0	0	0	0	0	0	41.5	25.2	0	0	0	0	0	0	0	0	0	0
1091	12.62	5.38	8.8	27.4	50.9	16.4	32.1	554	7.88	62.4	0	0	3.57	28.3	47	26.8	0	0	0	0	1.08	8.6	0.08	0.6	0.01	0.1
1092	11.63	5.1	7.5	26.6	52.2	14.7	28.2	437	5.52	47.5	0	0	3.99	34.2	39.4	22.7	0	0	0	0	1.46	12.6	0.59	5.1	0.07	0.6
9925	8.4	4.33	11.1	33.7	77.8	25.6	32.9	423	4	47.4	0.8	9.5	3.6	43.1	42.5	14.7	10.8	8.7	16.4	0	0	0	0	0	0	0
179	9.81	4.51	7.6	24.6	54.5	16.9	30.9	536	4.55	46.4	0	0	3.16	32.2	39.5	21.7	16.7	10.5	30.1	0.56	2.06	21	0.02	0.2	0.02	0.2
771	8.6	5.15	8	27.1	52.6	15.5	29.5	427	3.98	46.3	0	0	3.36	39.1	38.1	21.9	0	0	0	0	1.15	13.4	0.09	1	0.02	0.2
2597	10.8	5.67	8.5	31	54.7	15	27.4	245	5.6	52.2	1.9	17.7	3.3	30.1	42.1	22.4	0	0	0	0	0	0	0	0	0	0
10569	8.09	4.69	11.7	34.6	73.8	24.9	33.8	460	3.73	46.1	0	0	3.38	41.8	37.3	14.1	11.8	10.2	26.3	0.47	0.72	8.9	0.22	2.7	0.04	0.5
177	8.63	5.48	9.1	29.7	54.2	16.6	30.6	506	5.88	68.1	0	0	1.26	14.7	39.3	21.2	11.6	9.6	23	0.48	0.72	8.3	0.76	8.8	0.01	0.1
861	6.66	5.89	9.8	32.5	55.2	16.6	30.2	513	3.33	50	0	0	2.31	34.6	40.9	21.5	11.3	9.5	22.7	0.49	0.96	14.4	0.05	0.8	0.01	0.2
11072	9.98	4.94	11.1	34.3	69.4	22.5	32.4	484	2.69	27	0	0	6.13	61.4	37.5	14.9	11.2	9.9	24.3	0.48	1.05	10.5	0.1	1	0.01	0.1
855	10.45	6.06	10.1	32.8	54.1	16.7	30.8	224	2.56	24.5	0	0	6.97	66.6	39.8	21.9	0	0	0	0	0.8	7.7	0.08	0.8	0.04	0.4
1268	9.75	5.61	9.9	33	58.8	17.6	30	571	6.33	64.9	0	0	1.89	19.4	50.4	24.4	11.3	9.7	23.1	0.55	1.05	10.8	0.45	4.6	0.03	0.3
906	11.59	5.92	9.8	32.2	54.4	16.6	30.4	395	4.62	39.9	0	0	4.96	42.8	39.8	21.8	0	0	0	0	1.7	14.7	0.27	2.3	0.04	0.3
2254	15.5	5.3	10.4	35.2	66.4	19.6	29.5	170	3.6	23.5	2.7	17.4	9.2	59.1	48.4	20.4	13.7	9.6	24.6	0	0	0	0	0	0	0
2873	14.5	5.28	10.7	34.6	65.5	20.3	30.9	126	7.8	53.6	0	0	0	0	44.1	18.8	0	0	0	0	0	0	0	0	0	0
10264	6.8	4.91	11.3	36.2	73.7	23	31.2	487	3.3	48.8	0	0	0	0	39.8	14	11	9.1	18.7	0	0	0	0	0	0	0
13240	7.74	4.11	11.2	33.2	80.8	27.3	33.7	85	1.48	19.1	0	0	5.38	69.5	43.7	15.2	17.9	13.2	48.7	0.11	0.77	9.9	0.09	1.2	0.02	0.3
9759	15.4	3.98	10.9	34	85.4	27.4	32.1	153	7.6	49.2	2	12.8	5.8	38	44.8	13.7	15.7	11.4	34.3	0	0	0	0	0	0	0
848	9.69	4.31	11.2	34.8	80.7	26	32.2	429	3.76	38.8	0	0	4.83	49.8	43.8	15.1	17.2	12.8	45.4	0.55	0.91	9.4	0.16	1.7	0.03	0.3
3671	10.22	3.07	7.9	24.8	80.8	25.7	31.9	21	3.96	38.7	0	0	3.99	39	54.8	19.4	0	0	0	0	2.02	19.8	0.1	1	0.15	1.5
316	7.98	3.81	9.4	28.8	75.6	24.7	32.6	35	3.24	40.6	0	0	4.39	55	44.5	16.6	0	0	0	0	0.29	3.6	0.03	0.4	0.03	0.4
2598	12.2	3.39	8.7	26.6	78.5	25.7	32.7	168	4.4	36.4	1.1	8.8	6.7	54.8	49.4	16.5	15	11.6	35.9	0	0	0	0	0	0	0
178	11.68	4.55	11.3	32.9	72.3	24.8	34.3	278	5.87	50.3	0	0	3.06	26.2	37.8	14.8	13.3	11.3	32.8	0.31	2.27	19.4	0.47	4	0.01	0.1
1269	10.07	3.93	10	30.9	78.6	25.4	32.4	358	7.62	75.7	0	0	1.07	10.6	40	14.4	13.5	11.3	35.9	0.4	1.03	10.2	0.33	3.3	0.02	0.2
3284	10.3	3.8	9.6	28.9	76.1	25.3	33.2	30	3.3	32	0.7	7.1	6.3	60.9	49.6	17.4	0	0	0	0	0	0	0	0	0	0
265	10.05	4.47	11.1	33	73.8	24.8	33.6	289	6.45	64.2	0	0	2.7	26.8	40.1	15.2	13.2	10.8	30.6	0.31	0.6	6	0.29	2.9	0.01	0.1
11033	11.77	4.79	12.8	37.5	78.3	26.7	34.1	206	4.28	36.4	0	0	6.34	53.8	37.1	13.1	15.7	12.2	42	0.25	1.08	9.2	0.05	0.4	0.02	0.2
16717	6.7	4.03	11.1	32.6	80.9	27.5	34	279	3.9	58.9	0.5	7.8	2.3	33.3	41.5	13.5	14.1	10.9	31.8	0	0	0	0	0	0	0
14945	13.38	4.53	7.6	26.7	58.9	16.8	28.5	277	6.42	48	0	0	4.56	34.1	43	21.7	0	0	0	0	2.34	17.5	0.04	0.3	0.02	0.1
2842	18.9	4.57	11.5	34.1	74.6	25.2	33.7	349	8.7	46	1.6	8.6	8.6	45.4	42.7	15.9	15.7	10.7	32.1	0	0	0	0	0	0	0
1312	8.63	4.28	10.8	33	77.1	25.2	32.7	330	3.48	40.3	0	0	3.32	38.5	39.4	14.4	15.5	12.2	42.9	0.4	1.49	17.3	0.33	3.8	0.01	0.1
9103	10.4	4.35	11.6	33.8	77.7	26.7	34.3	229	5.27	50.7	0	0	3.17	30.4	37.7	13.8	14.3	11.7	35.6	0.27	1.04	10	0.9	8.7	0.02	0.2
1093	7.65	5.27	9.6	31.5	59.8	18.2	30.5	474	2.32	30.3	0	0	4.21	55.1	37.4	17.7	13.4	11	33.8	0.52	0.73	9.5	0.39	5.1	0	0
8991	4.11	4.88	10.6	32.1	65.8	21.7	33	106	1.24	30.2	0	0	2.32	56.4	35	14.9	20.6	12.4	40.8	0.13	0.52	12.7	0.03	0.7	0	0
9746	6.2	4.78	10.4	34.3	71.8	21.8	30.3	222	2.8	45.6	0.5	7.3	2.9	47.1	41.1	15.3	13.2	9.8	25	0	0	0	0	0	0	0
8968	3.57	5.28	11.4	35	66.3	21.6	32.6	183	1.91	53.5	0	0	0.91	25.5	36.6	15.3	13.3	11.2	33.5	0.2	0.74	20.7	0	0	0.01	0.3
12211	13.24	5.04	11.1	33.8	67.1	22	32.8	182	1.33	10	0	0	10.22	77.2	36.1	15.1	14.8	11.7	35.7	0.21	1.41	10.6	0.26	2	0.02	0.2
180	8.73	4.88	9	28.6	58.6	18.4	31.5	533	2.11	24.2	0	0	4.53	51.9	40.7	19.7	10.9	9.8	23.9	0.52	1.05	12	1.03	11.8	0.01	0.1
4856	2.15	5.15	10.9	33.8	65.6	21.2	32.2	75	0.54	25.1	0	0	1.11	51.6	34.7	15	0	0	0	0	0.43	20	0.04	1.9	0.03	1.4
8930	4.06	5.06	11.1	33.5	66.2	21.9	33.1	77	0.63	15.5	0	0	2.26	55.7	34.8	15	0	0	0	0	0.93	22.9	0.22	5.4	0.02	0.5
15519	5.25	4.77	10.8	32.7	68.6	22.6	33	85	2.1	40	0	0	2.05	39.1	36.5	14.8	0	0	0	0	0.7	13.3	0.37	7	0.03	0.6
10479	5.1	4.94	10.8	33	66.8	21.9	32.7	103	1.09	21.4	0	0	2.74	53.7	36.9	15.5	0	0	0	0	0.99	19.4	0.24	4.7	0.04	0.8
15060	5.73	5.41	11.4	34	62.8	21.1	33.5	323	3.88	67.7	0	0	1.27	22.1	33.6	15.1	9.4	8.8	16.6	0.29	0.49	8.6	0.09	1.6	0	0
181	10.4	5.25	10.2	32	61	19.4	31.9	622	5.44	52.3	0	0	3.79	36.4	42.5	20.5	10.6	10	25.1	0.62	1.09	10.5	0.07	0.7	0.01	0.1
5248	5.97	5.26	10.4	32.4	61.6	19.8	32.1	379	4.07	68.2	0	0	1.06	17.7	41.5	19.2	9.9	9.3	19.8	0.35	0.71	11.9	0.1	1.7	0.03	0.5
1200	8.9	4.29	11.4	34.5	80.4	26.6	33	326	5.2	58.9	1.2	13	2.5	28.1	50.3	17.9	11.3	9.2	19.4	0	0	0	0	0	0	0
843	14.84	5.06	12.8	38	75.1	25.3	33.7	182	6.43	43.3	0	0	5.32	35.9	42.5	16	18	12.1	41.4	0.22	2.67	18	0.39	2.6	0.03	0.2
182	8.56	4.45	11.3	33.4	75.1	25.4	33.8	272	4.5	52.6	0	0	2.99	34.9	37.3	14	9.9	9.5	19.6	0.26	0.89	10.4	0.17	2	0.01	0.1
515	21.91	4.99	12.6	37	74.1	25.3	34.1	395	3.44	15.7	0	0	17.16	78.3	38.7	14.7	11.2	10.4	27.3	0.41	1.14	5.2	0.15	0.7	0.02	0.1
1086	11.56	5.18	8.5	30.8	59.5	16.4	27.6	485	6.66	57.6	0	0	3.2	27.7	44	21.6	10	8.9	17.2	0.43	1.49	12.9	0.19	1.6	0.02	0.2
2106	11.9	5.03	8.9	31.7	63	17.7	28.1	276	6.8	57.1	1.8	14.9	3.3	28	46.3	20.3	11.2	8.5	18.1	0	0	0	0	0	0	0
18721	9.1	4.9	11	36.2	73.9	22.4	30.4	256	3.9	43.3	0	0	0	0	43.4	15.5	10.4	9	19.5	0	0	0	0	0	0	0
9749	11.1	4.92	10.7	35.7	72.6	21.7	30	350	6.5	58.2	1.1	9.9	3.5	31.9	47	17.3	9.3	7.9	11	0	0	0	0	0	0	0
14949	10.13	4.73	10.3	32.4	68.5	21.8	31.8	260	2.33	23	0	0	5.56	54.9	40.3	16.5	13.4	10.4	28.3	0.27	1.98	19.5	0.24	2.4	0.02	0.2
183	11.79	4.97	8.2	28.3	56.9	16.5	29	575	6.5	55.1	0	0	2.67	22.6	44.3	22.6	9.2	8.7	15.5	0.5	1.79	15.2	0.82	7	0.01	0.1
9104	8.93	5.04	10.5	33.3	66.1	20.8	31.5	416	4.33	48.5	0	0	3.57	40	42.3	17.8	9.3	8.8	15.3	0.37	0.76	8.5	0.26	2.9	0.01	0.1
3224	16.8	4.91	9	30.7	62.5	18.3	29.3	275	3.7	22.2	2	11.7	11.1	66.1	45.1	20.1	13	9.2	22.7	0	0	0	0	0	0	0
2685	20.6	4.66	9.1	28.4	60.9	19.5	32	149	9.6	46.6	2.5	12.3	8.5	41.1	45.7	22.4	0	0	0	0	0	0	0	0	0	0
1569	13.23	4.89	9.8	28.8	58.9	20	34	214	6.28	47.5	0	0	5.27	39.8	40.9	20.5	0	0	0	0	1.46	11	0.14	1.1	0.08	0.6
16642	6.5	4.51	12.5	35.3	78.3	27.7	35.4	390	3.8	58.6	0.6	8.7	2.1	32.7	39	13.7	9.7	8.5	14.3	0	0	0	0	0	0	0
184	8.05	4.19	9.5	27.5	65.6	22.7	34.5	474	5.28	65.6	0	0	1.25	15.6	40.5	17.3	11.9	10	24.9	0.47	0.58	7.2	0.92	11.4	0.02	0.2
1267	10.17	4.64	9.6	29.2	62.9	20.7	32.9	583	7.4	72.8	0	0	1.08	10.6	41.3	18.7	11.5	10.2	26.6	0.59	1.18	11.6	0.48	4.7	0.03	0.3
9109	6.39	4.59	11.6	32.8	71.5	25.3	35.4	415	3.58	56	0	0	1.64	25.6	41.2	16	12.5	10.4	27.9	0.43	0.51	8	0.63	9.9	0.03	0.5
9731	8.3	4.54	11.9	35.4	78	26.2	33.6	348	5.1	61.9	0.5	5.7	2.7	32.4	43.2	15.9	10.8	9.6	22.9	0	0	0	0	0	0	0
185	4.19	4.18	10.2	30.7	73.4	24.4	33.2	428	2.18	52	0	0	1.49	35.6	37.1	14.3	9.3	9.2	17.1	0.39	0.36	8.6	0.15	3.6	0.01	0.2
16150	3.17	4.45	12.1	36.5	82	27.2	33.2	191	1.65	52.1	0	0	1.13	35.7	36.1	12.5	13.8	12.1	39.3	0.23	0.28	8.8	0.09	2.8	0.02	0.6
5902	6.6	4.81	12.6	36.8	76.5	26.2	34.2	285	2	30.3	0	0	4.08	61.7	34.4	12.7	15.3	12	40.3	0.34	0.44	6.7	0.05	0.8	0.03	0.5
16505	10.36	4.4	11.7	35	79.5	26.6	33.4	205	2.52	24.3	0	0	6.38	61.6	33.5	12	21.2	13.2	49.2	0.27	1.13	10.9	0.3	2.9	0.03	0.3
9521	3.98	4.54	12	35	77.1	26.4	34.3	349	2.2	55.3	0	0	1.02	25.6	33.9	12.4	11.4	10	24.9	0.35	0.66	16.6	0.08	2	0.02	0.5
1094	6.88	4.55	10.8	33.7	74.1	23.7	32	471	3.42	49.7	0	0	2.77	40.3	37.6	14.2	12.3	10.6	28.9	0.5	0.53	7.7	0.15	2.2	0.01	0.1
10437	6.53	4.75	12.6	36.4	76.6	26.5	34.6	161	3.47	53.1	0	0	2.28	34.9	34	12.3	13.2	11.6	36.8	0.19	0.56	8.6	0.18	2.8	0.04	0.6
2407	13.4	4.15	10.1	30.4	73.3	24.3	33.2	254	1.9	14.5	0.9	6.5	10.6	79	43.6	16	12	10	26	0	0	0	0	0	0	0
1354	13.37	5.12	10.2	32.6	63.7	19.9	31.3	403	3.59	26.9	0	0	7.38	55.2	37.8	16.7	11.3	9.9	24.2	0.4	2.31	17.3	0.06	0.4	0.03	0.2
1079	7.55	4.8	9.9	32.3	67.3	20.6	30.7	659	5.31	70.3	0	0	1.03	13.7	38.8	16	8.8	8.3	11.3	0.55	1.04	13.8	0.16	2.1	0.01	0.1
187	5.98	5.16	11.1	34.3	66.5	21.5	32.4	482	3.81	63.7	0	0	0.61	10.2	35.9	15.1	8.8	8.6	13.8	0.42	1.14	19.1	0.4	6.7	0.02	0.3
404	6.33	5.39	11.5	34.8	64.6	21.3	33	553	2.84	44.9	0	0	2.31	36.4	37.4	16.1	10.4	9.7	21.8	0.53	1.05	16.6	0.1	1.6	0.03	0.5
186	9.46	4.74	10.7	33.1	69.8	22.6	32.3	276	6.24	66	0	0	1.87	19.7	33.5	13.6	9.9	9.1	17.3	0.25	0.97	10.3	0.37	3.9	0.01	0.1
188	10.4	5.52	10.1	31.4	56.9	18.3	32.2	463	7.96	76.5	0	0	0.99	9.5	34.8	17.3	15.8	11.3	35.1	0.52	0.56	5.4	0.88	8.5	0.01	0.1
191	8.51	3.88	9.4	28.7	74	24.2	32.8	470	6.11	71.8	0	0	1.47	17.2	35.9	13.6	11.1	9.8	23.3	0.46	0.72	8.5	0.2	2.4	0.01	0.1
2804	10.8	3.89	9.6	28.9	74.3	24.7	33.2	293	6	55.5	0	0	0	0	38.7	13.5	11.9	10	24.6	0	0	0	0	0	0	0
1156	7	4	10	29.3	73.3	25	34.1	301	3.4	49	0	0	0	0	38.5	14.1	12.3	9.7	23.7	0	0	0	0	0	0	0
1090	5.7	3.88	9.5	29.2	75.3	24.5	32.5	398	3.19	56	0	0	1.76	30.8	36.7	13.6	11.9	10	25.5	0.4	0.59	10.4	0.15	2.6	0.01	0.2
6483	10.8	4.25	11.7	34.5	81.2	27.5	33.9	234	2.3	21.6	1.7	15.5	6.8	62.9	42.4	13.6	14.7	11.2	35.2	0	0	0	0	0	0	0
2464	14.59	4.13	10.8	29.8	72.2	26.2	36.2	356	7.25	49.7	0	0	5.45	37.4	34.4	13.5	12.9	11	31.4	0.39	1.61	11	0.24	1.6	0.04	0.3
1088	17.13	3.91	8.3	27.8	71.1	21.2	29.9	141	0	0	0	0	0	0	50.7	21.1	0	0	0	0	0	0	0.16	0.9	0.05	0.3
15345	13.28	4.59	11.4	33.5	73	24.8	34	121	3.42	25.8	0	0	8.64	65	40.9	15.7	22.9	12.7	45.3	0.15	0.7	5.3	0.49	3.7	0.03	0.2
192	10.9	3.6	8	24.9	69.2	22.2	32.1	154	9.4	86.1	0	0	0	0	44.1	17.6	15.9	9.8	27	0	0	0	0	0	0	0
5767	29.35	4.64	10.5	31.8	68.5	22.6	33	112	5.76	19.6	0	0	19.14	65.3	48.7	20.2	0	0	0	0	4.34	14.8	0.01	0	0.1	0.3
10559	5.37	4.41	10.6	31.3	71	24	33.9	43	1.57	29.2	0	0	3.11	57.9	39.8	15.8	0	0	0	0	0.65	12.1	0.02	0.4	0.02	0.4
16272	10.08	4.63	11.4	34.4	74.3	24.6	33.1	93	3.45	34.2	0	0	5.24	52	44.3	16.9	18.1	11.3	39.3	0.1	1.07	10.6	0.23	2.3	0.09	0.9
9105	8.1	4.85	11.5	33.9	69.9	23.7	33.9	287	4.28	52.8	0	0	2.91	36	43.4	17.2	13.2	11.4	34.2	0.33	0.72	8.9	0.17	2.1	0.02	0.2
2100	9.8	4.34	9.1	28.9	66.6	21	31.5	109	7.3	74.5	0	0	0	0	49.3	20.8	0	0	0	0	0	0	0	0	0	0
9764	7.7	4.56	11.1	34.6	75.9	24.3	32.1	238	5.2	67.8	0.5	7	2	25.2	45.8	16.6	13.3	10.1	27	0	0	0	0	0	0	0
6327	9	4.46	11.8	35.7	80	26.5	33.1	300	2.4	26.2	0.4	4.5	6.2	69.3	49.6	16.8	12.8	10.1	27.5	0	0	0	0	0	0	0
6345	9.7	4.27	11	34.1	79.9	25.8	32.3	341	3.7	38.4	1	9.9	5	51.7	49.8	17	16.1	11	34.7	0	0	0	0	0	0	0
811	8.04	4.87	10.9	34.8	71.5	22.4	31.3	621	2.22	27.6	0	0	4.51	56.2	38.7	15.2	12.9	10.8	31.9	0.67	1.25	15.5	0.01	0.1	0.05	0.6
6649	9.94	4.32	11.1	33.4	77.3	25.7	33.2	542	4.98	50.1	0	0	3.65	36.7	44.6	16.2	12.3	10.6	29.8	0.57	0.91	9.2	0.38	3.8	0.02	0.2
12451	6.17	4.25	11.6	34.5	81.2	27.3	33.6	16	1.45	23.5	0	0	3.69	59.8	39.3	13.6	0	0	0	0	0.58	9.4	0.42	6.8	0.03	0.5
11107	9.11	4.02	10.8	32.5	80.8	26.9	33.2	27	2.47	27.1	0	0	5.54	60.9	37.2	13	0	0	0	0	1.02	11.2	0.04	0.4	0.04	0.4
8385	9	4.15	11	34.2	82.4	26.5	32.2	406	4.1	45	0.7	7.7	4.2	47.3	44.5	14.2	11.3	9.4	20.2	0	0	0	0	0	0	0
2057	9.3	3.91	8.2	27.3	69.8	21	30	231	5.5	59.3	1	10.3	2.8	30.4	51.2	20	14.2	9.5	24	0	0	0	0	0	0	0
10053	5.18	4.15	11.2	34	81.9	27	32.9	49	3.47	67	0	0	1.15	22.2	40.5	13.8	12.3	10.8	29.8	0.05	0.36	6.9	0.19	3.7	0.01	0.2
1415	8.08	4.18	9.2	29.4	70.3	22	31.3	376	4.64	57.4	0	0	2.64	32.7	48.2	19.2	12.5	10.2	26.9	0.38	0.7	8.7	0.08	1	0.02	0.2
190	6.62	4.37	10.6	32.1	73.5	24.3	33	365	4.02	60.7	0	0	1.88	28.3	37.3	14.1	11.2	9.8	23.1	0.36	0.62	9.4	0.09	1.4	0.01	0.2
16283	12.45	4.16	11.2	33.6	80.8	26.9	33.3	215	1.45	11.6	0	0	10.38	83.4	37	13	11.5	10.7	30.1	0.23	0.57	4.6	0.04	0.3	0.01	0.1
9421	8.2	4.15	11.3	35.2	84.8	27.2	32.1	234	5	60.9	0.6	7.5	2.6	31.6	45.6	14.3	10.7	9.5	23.8	0	0	0	0	0	0	0
18270	7.22	4.03	11.3	32.9	81.6	28	34.3	287	3.09	42.8	0	0	3.09	42.9	37.4	12.9	10.1	9.9	23.6	0.28	0.53	7.3	0.5	6.9	0.01	0.1
11161	8.52	3.86	10.2	30.8	79.8	26.4	33.1	34	3.13	36.7	0	0	4.36	51.2	36.9	12.8	22.1	12.5	46	0.04	0.93	10.9	0.04	0.5	0.06	0.7
193	9.23	4.29	8.7	27.2	63.4	20.3	32	474	5.94	64.4	0	0	1.81	19.6	48.5	22.3	11.6	10	26.2	0.48	1.3	14.1	0.16	1.7	0.02	0.2
266	13.49	3.27	7.3	21.7	66.4	22.3	33.6	539	7.21	53.4	0	0	4.47	33.2	48.1	24.3	13.8	10.1	27.8	0.54	1.38	10.2	0.19	1.4	0.24	1.8
11013	9.82	4.53	9.8	29.7	65.6	21.6	33	119	3	30.5	0	0	4.94	50.4	50	21.9	0	0	0	0	1.66	16.9	0.16	1.6	0.06	0.6
964	10.8	4.61	9.2	28.8	62.5	20	31.9	184	7.25	67.1	0	0	2.02	18.8	47.2	22.4	0	0	0	0	0.94	8.7	0.52	4.8	0.07	0.6
235	12.04	3.75	7.6	22.9	61.1	20.3	33.2	40	6.59	54.7	0	0	3.7	30.8	44.5	21.1	0	0	0	0	1.59	13.2	0.1	0.8	0.06	0.5
10468	10.22	4.52	9.7	29.4	65	21.5	33	307	6.01	58.8	0	0	2.24	22	48.7	21.8	0	0	0	0	1.17	11.4	0.75	7.3	0.05	0.5
9000	9.15	4.57	9.5	28.8	63	20.8	33	263	4	43.7	0	0	3.5	38.3	46.1	21.7	0	0	0	0	1.32	14.4	0.28	3.1	0.05	0.5
18647	13.4	4.46	10.8	33.8	75.8	24.2	32	213	7.1	53.3	1.6	11.8	4.7	34.9	46.2	16.1	18.4	10.6	33.5	0	0	0	0	0	0	0
3345	11	4.47	7.6	25.6	57.3	17	29.7	84	5.1	46.3	0.8	7	5.1	46.7	42.6	21.6	0	0	0	0	0	0	0	0	0	0
7851	17.1	4.19	9	28.9	69	21.5	31.1	193	5.7	33.5	0	0	0	0	49.7	20.9	0	0	0	0	0	0	0	0	0	0
1083	12.65	4.48	8.8	28.2	62.9	19.6	31.2	483	8.11	64.1	0	0	2.38	18.8	47.3	21.6	14.2	10.8	32.7	0.52	1.97	15.6	0.17	1.3	0.02	0.2
9418	12.2	4.23	8.9	29.4	69.5	21	30.3	699	6.5	53.5	1.2	10	4.5	36.5	52.5	22.4	9.9	8.8	18.3	0	0	0	0	0	0	0
8716	13.53	4.71	9.9	30.1	63.9	21	32.9	171	4.23	31.3	0	0	7.03	51.9	46.8	21.7	0	0	0	0	2.13	15.7	0.09	0.7	0.05	0.4
10054	10.62	4.56	9.7	30	65.8	21.3	32.3	515	6.56	61.8	0	0	2.28	21.4	49.9	21.7	11.9	11.3	33.5	0.58	1.15	10.8	0.59	5.6	0.04	0.4
3472	20.8	4.39	7.4	27.4	62.4	16.9	27	150	11.5	55.5	2.5	11.8	6.8	32.7	53.8	26.4	0	0	0	0	0	0	0	0	0	0
16514	11.82	4.45	10.2	31.2	70.1	22.9	32.7	433	5.77	48.8	0	0	4.43	37.5	40.3	16.2	11.4	9.9	24.7	0.43	1.15	9.7	0.44	3.7	0.03	0.3
8359	15.4	4.21	9.1	29.4	69.8	21.6	31	180	8.5	54.9	0	0	0	0	48.6	19.8	0	0	0	0	0	0	0	0	0	0
518	14.31	5.24	13.4	38.4	73.3	25.6	34.9	291	6.74	47.1	0	0	6.06	42.4	38.5	14.9	15.3	10.9	32.8	0.32	1.13	7.9	0.35	2.4	0.03	0.2
1552	7.31	4.64	9.8	30.9	66.6	21.1	31.7	402	4.55	62.2	0	0	1.59	21.8	41.9	17.9	0	0	0	0	1.01	13.8	0.15	2.1	0.01	0.1
198	10.86	3.56	7.8	25.7	72.2	21.9	30.4	161	5.88	54.1	0	0	3.24	29.8	60.2	25.4	14	10.5	31	0.17	1.68	15.5	0.02	0.2	0.04	0.4
3117	17.2	4.95	10.6	33.3	67.3	21.4	31.8	129	9.7	56.5	1	5.9	6.5	37.6	48.8	20.9	0	0	0	0	0	0	0	0	0	0
197	16.34	5.18	10.5	32.1	62	20.3	32.7	467	11.5	70.4	0	0	2.56	15.6	41.7	18.8	10.4	9.6	22.5	0.45	1.53	9.4	0.72	4.4	0.03	0.2
8358	12.9	4.54	10.1	32.3	71.1	22.2	31.3	329	7.3	56.6	0	0	0	0	45	17.3	11.4	9.2	21	0	0	0	0	0	0	0
9093	14.16	5.03	10.8	32.8	65.2	21.5	32.9	593	7.85	55.4	0	0	4.71	33.3	41.3	18	10.1	9.2	19	0.54	0.88	6.2	0.71	5	0.01	0.1
3144	10.5	4.77	10.7	32.5	68.1	22.4	32.9	196	6.7	63.6	1.5	14	2.3	22.4	49.5	21.1	0	0	0	0	0	0	0	0	0	0
9781	16.4	4.31	9.5	30.6	71	22	31	475	9.4	57.3	1.7	10.2	5.3	32.5	46.2	18.1	9.7	8.2	12.9	0	0	0	0	0	0	0
4482	11.34	4.92	11.1	34.2	69.5	22.6	32.5	433	5.81	51.2	0	0	4.1	36.1	45.9	18.5	12.7	10.8	30.5	0.47	1.38	12.2	0.03	0.3	0.02	0.2
1067	10.4	5.25	10.9	34.1	65	20.8	32	178	6.2	59.7	0	0	0	0	45.8	20.2	0	0	0	0	0	0	0	0	0	0
685	12.74	5.37	10.7	32.9	61.3	19.9	32.5	187	5.5	43.2	0	0	5.83	45.7	38.7	18.1	0	0	0	0	1.11	8.7	0.2	1.6	0.1	0.8
3122	14.3	4.9	10.6	32.9	67.1	21.6	32.2	140	6.2	43.7	0.9	6.2	7.2	50.1	49.5	21.4	0	0	0	0	0	0	0	0	0	0
18274	14.72	4.57	10.9	32.3	70.7	23.9	33.7	400	4.89	33.2	0	0	8.75	59.4	39.5	15.7	10	8.9	17	0.36	0.78	5.3	0.29	2	0.01	0.1
2569	18.3	5.11	10.9	34.4	67.3	21.3	31.7	211	13.1	71.6	0	0	0	0	47.4	20.2	10.7	8.7	18.5	0	0	0	0	0	0	0
1089	14.95	5.13	10.5	32.4	63.2	20.5	32.4	640	11.55	77.3	0	0	2.29	15.3	43.9	19.8	11.6	9.9	25.2	0.63	0.72	4.8	0.37	2.5	0.02	0.1
16613	13.7	4.42	10.3	32	72.4	23.3	32.2	691	5.3	38.6	0	0	0	0	40.9	15.1	9.4	8.2	13.3	0	0	0	0	0	0	0
2590	19.5	4.95	10.4	33	66.7	21	31.5	121	14.7	75.3	0	0	0	0	47.1	20.3	0	0	0	0	0	0	0	0	0	0
196	8.61	4.54	9.9	30.6	67.4	21.8	32.4	459	4.4	51.1	0	0	2.49	29	40.5	16.6	9.7	9.5	20.1	0.44	1.57	18.2	0.13	1.5	0.02	0.2
838	12.79	4.43	9.5	30.4	68.6	21.4	31.3	190	3.68	28.8	0	0	6.94	54.3	54.5	22.4	16.4	10.8	34.7	0.21	1.97	15.4	0.13	1	0.07	0.5
194	10.14	4.77	7.4	27.3	57.2	15.5	27.1	430	5.66	55.8	0	0	2.94	29	45.3	23.1	12	9.7	24.7	0.42	0.98	9.7	0.53	5.2	0.03	0.3
5817	12.42	4.22	9.1	30.6	72.5	21.6	29.7	397	6.84	55.1	0	0	3.09	24.8	51.2	20.2	12.5	10.8	31.3	0.43	1.64	13.2	0.79	6.4	0.06	0.5
8357	13.5	4.16	9.5	30.9	74.3	22.8	30.7	432	6.2	46.2	1.7	12.7	5.6	41.1	44.8	15.7	9.8	8.3	13	0	0	0	0	0	0	0
1080	8.82	4.65	10.1	32.4	69.7	21.7	31.2	329	4.94	56	0	0	2.92	33.2	45.2	18.1	11.2	10.1	25.5	0.33	0.93	10.5	0.02	0.2	0.01	0.1
9761	9.8	4.19	9.8	32.2	76.8	23.4	30.4	368	5.7	57.8	0.8	7.9	3.3	34.3	46.6	16.4	11.1	9.4	20.5	0	0	0	0	0	0	0
6009	17.38	4.55	10	32.5	71.4	22	30.8	326	5.65	32.5	0	0	8.62	49.6	43	16.9	13.9	11.2	34.1	0.36	2.48	14.3	0.59	3.4	0.04	0.2
9097	13.91	4.57	10.3	32.2	70.5	22.5	32	472	7.61	54.7	0	0	4.3	30.9	46.5	18.6	11.6	10.2	25.6	0.48	1.45	10.4	0.55	4	0	0
5678	9.14	4.08	8.9	28.1	68.9	21.8	31.7	76	3.76	41.1	0	0	4.01	43.9	48.4	19.9	0	0	0	0	1.22	13.3	0.06	0.7	0.09	1
411	10.02	4.98	9.6	32.3	64.9	19.3	29.7	296	4.62	46.1	0	0	3.59	35.8	62.7	28.1	13.9	10.5	31	0.31	1.57	15.7	0.23	2.3	0.01	0.1
7468	7.78	4.91	9.4	28.2	57.4	19.1	33.3	259	4.95	63.6	0	0	0.98	12.7	31	15.2	0	0	0	0	1.73	22.2	0.08	1	0.04	0.5
13157	6.44	4.74	9.1	27.8	58.6	19.2	32.7	259	2.61	40.5	0	0	1.92	29.8	30.5	14.8	16.8	13.2	51.3	0.34	1.74	27	0.14	2.2	0.03	0.5
1662	12.41	5.53	9.6	29.2	52.8	17.4	32.9	367	4.1	33	0	0	6.46	52.1	37.8	21.6	0	0	0	0	1.66	13.4	0.13	1	0.06	0.5
414	13.16	4.67	8.2	25.5	54.6	17.6	32.2	365	9.04	68.7	0	0	1.98	15.1	31.4	16.6	0	0	0	0	1.65	12.5	0.46	3.5	0.03	0.2
9811	10	4.76	9.4	31.4	66	19.7	29.9	222	2.7	27.2	0	0	0	0	37.5	16	0	0	0	0	0	0	0	0	0	0
8360	10.4	4.47	9.1	29.5	66	20.4	30.8	384	5.4	51.5	0	0	0	0	37	14.6	13.2	10	26.4	0	0	0	0	0	0	0
633	11.7	5.09	8.7	27.3	53.6	17.1	31.9	222	7.73	66.1	0	0	2.2	18.8	31.3	16.8	0	0	0	0	1.49	12.7	0.17	1.5	0.11	0.9
406	9.89	4.87	8.7	26.2	53.8	17.9	33.2	185	4.25	43	0	0	3.38	34.2	30.3	16.3	0	0	0	0	2.09	21.1	0.12	1.2	0.05	0.5
9090	11.96	5.08	9.9	30	59.1	19.5	33	449	7.57	63.3	0	0	2.53	21.1	30.9	14.9	14.9	12.1	41	0.55	1.46	12.2	0.38	3.2	0.02	0.2
14129	13.51	4.47	8.3	24.9	55.7	18.6	33.3	229	6.53	48.3	0	0	3.39	25.1	29.1	14.8	0	0	0	0	2.86	21.2	0.67	5	0.06	0.4
5951	15.95	4.76	9.2	27.4	57.6	19.3	33.6	360	7.68	48.2	0	0	5.89	36.9	30.2	14.9	0	0	0	0	2.25	14.1	0.08	0.5	0.05	0.3
1081	10.17	5.26	8.8	28.3	53.8	16.7	31.1	320	7.1	69.8	0	0	1.74	17.2	34.2	18.5	0	0	0	0	0.94	9.2	0.38	3.7	0.01	0.1
3083	18.4	5.02	9.3	29.9	59.6	18.5	31.1	152	8.5	46.3	3.1	16.8	6.8	36.9	42.1	20.4	0	0	0	0	0	0	0	0	0	0
195	10.33	4.61	8.4	25.4	55.1	18.2	33.1	596	7.52	72.8	0	0	1.66	16.1	30.4	16.6	16.7	11.1	34.1	0.66	0.8	7.7	0.34	3.3	0.01	0.1
12512	7.57	4.67	9.1	27.4	58.7	19.5	33.2	125	3.84	50.7	0	0	3.17	42	28.8	13.9	0	0	0	0	0.45	5.9	0.07	0.9	0.04	0.5
409	11.55	4.54	7.9	24.6	54.2	17.4	32.1	226	8.79	76.1	0	0	0.97	8.4	30.4	16.2	0	0	0	0	1.47	12.7	0.3	2.6	0.02	0.2
9757	14.9	4.92	9.7	33.1	67.3	19.7	29.3	398	9.7	0	1.8	12.1	3.4	23.1	38.9	16.4	14.5	10.8	33	0	0	0	0	0	0	0
5697	7.45	5.05	9.6	29.2	57.8	19	32.9	284	3.62	48.6	0	0	2.13	28.7	31.7	15.4	0	0	0	0	1.53	20.5	0.13	1.7	0.04	0.5
2120	12.63	5.65	9.7	32.3	57.2	17.2	30	217	5.98	47.3	0	0	3.85	30.5	42.8	22.1	0	0	0	0	2.45	19.4	0.24	1.9	0.11	0.9
2461	19.84	4.61	8.6	25.3	54.9	18.7	34	328	8.19	41.3	0	0	8.85	44.5	36.7	19.4	0	0	0	0	2.57	13	0.22	1.1	0.01	0.1
12587	12.69	4.47	8.6	25.6	57.3	19.2	33.6	150	0	0	0	0	0	0	27.8	14.1	0	0	0	0	0	0	0.62	4.9	0.03	0.2
9762	8.9	4.64	11.6	36.7	79.1	25	31.6	484	5.1	57.7	0.7	7.7	3.1	34.6	55.2	20	9.6	8.7	17.9	0	0	0	0	0	0	0
8509	7.5	4.42	10.7	32.9	74.4	24.2	32.5	549	4.4	59	0.7	8.8	2.4	32.2	51.3	19.6	8.7	7.9	11.1	0	0	0	0	0	0	0
13422	13.41	4.82	12.2	36.1	74.9	25.3	33.8	399	4.21	31.4	0	0	6.9	51.4	40.9	15.4	15.1	11.3	35.9	0.45	1.82	13.6	0.4	3	0.08	0.6
18434	8.7	5.06	12.3	35.6	70.4	24.3	34.6	580	3.76	43.2	0	0	3.9	44.8	45	18.1	9.9	9.2	18.4	0.53	0.91	10.5	0.11	1.3	0.02	0.2
19569	6.9	3.76	8.5	24.3	64.6	22.6	35	97	3.27	47.4	0	0	2.12	30.7	45	19.7	0	0	0	0	1.42	20.6	0.04	0.6	0.05	0.7
1207	9.35	4.99	8.8	28.4	56.9	17.6	31	725	5.99	64.1	0	0	1.9	20.3	41.9	21.8	11	10.1	26.3	0.73	0.89	9.5	0.53	5.7	0.04	0.4
216	11.44	4.46	9.7	28.9	64.8	21.7	33.6	807	6.91	60.4	0	0	2.36	20.6	41.3	17.9	10.5	9.5	21.7	0.77	1.14	10	0.96	8.4	0.07	0.6
10970	6.33	4.53	11.7	33.7	74.4	25.8	34.7	212	1.81	28.6	0	0	3.95	62.4	46.9	17.7	16.8	12	40.5	0.25	0.48	7.6	0.06	0.9	0.03	0.5
15360	9.65	4.45	11.5	33	74.2	25.8	34.8	458	3.41	35.3	0	0	4.93	51.1	40.6	15.6	13.3	11.3	34.7	0.52	1.26	13.1	0.01	0.1	0.04	0.4
15518	25.42	4.09	10.4	31.2	76.3	25.4	33.3	302	1.96	7.7	0	0	19.27	75.8	41.9	15.4	19.2	12.5	41.5	0.38	4.12	16.2	0.02	0.1	0.05	0.2
13425	13.53	3.9	10.3	31.9	81.8	26.4	32.3	241	6.53	48.3	0	0	0	0	44.2	15.4	15.8	12	40.2	0.29	1.34	9.9	0	0	0.03	0.2
1272	10.84	4.51	10.6	33.1	73.4	23.5	32	543	6.83	63	0	0	2.6	24	53.1	20.4	12.6	10.8	31.1	0.59	1.13	10.4	0.26	2.4	0.02	0.2
15791	15.15	4.19	11.2	33.4	79.7	26.7	33.5	456	9.49	62.6	0	0	3.85	25.5	42	14.9	12.2	10.5	29.2	0.48	1.49	9.8	0.3	2	0.02	0.1
9299	16.4	4.52	11.9	35.7	79	26.3	33.3	222	6.21	37.9	0	0	7.68	46.8	41.8	14.9	15.5	12.5	43.8	0.28	1.95	11.9	0.53	3.2	0.03	0.2
8344	13.5	3.98	10.7	33.7	84.7	26.9	31.8	448	8.5	63.3	0	0	0	0	47	14.7	11.6	9.7	22.4	0	0	0	0	0	0	0
213	15.88	4.3	9.3	29.6	68.8	21.6	31.4	530	10.02	63.1	0	0	3.53	22.2	55.2	22.6	11	9.6	22.1	0.51	1.71	10.8	0.61	3.8	0.01	0.1
1190	9.1	4.4	10.7	32.5	73.9	24.3	32.9	135	5.8	63.5	1.6	17.2	1.7	19.3	56	21	18	10.6	33.5	0	0	0	0	0	0	0
7467	8.05	5.37	12.4	36.1	67.2	23.1	34.3	353	3.86	48	0	0	2.8	34.8	38.8	16.1	15	11.7	36.5	0.41	1.27	15.8	0.06	0.7	0.06	0.7
9193	12.06	5.72	13	39.3	68.7	22.7	33.1	759	5.44	45.1	0	0	5.82	48.2	38	15.2	10	9.6	20.3	0.73	0.67	5.6	0.12	1	0.01	0.1
4194	21.7	4.88	10.3	34.1	69.9	21.1	30.2	364	2.6	12.1	0	0	0	0	50.3	20	14.8	9.9	27.6	0	0	0	0	0	0	0
697	17.41	6.15	8.9	30.1	48.9	14.5	29.6	531	6.62	38	0	0	8.45	48.5	44.6	26.4	0	0	0	0	1.42	8.2	0.8	4.6	0.12	0.7
7525	12.3	5.46	12.9	39.9	73.1	23.6	32.3	277	8.6	70.3	0	0	0	0	42.8	16	17.9	10.8	36.2	0	0	0	0	0	0	0
8506	11.1	4.87	11.3	36	73.9	23.2	31.4	560	5.8	51.9	0	0	0	0	41.2	14.6	9.4	8.2	12.8	0	0	0	0	0	0	0
6703	11.65	6.11	13.7	40.7	66.6	22.4	33.7	502	6.83	58.6	0	0	3.21	27.6	38.6	17.4	13.3	11.2	33.9	0.56	0.9	7.7	0.68	5.8	0.03	0.3
214	12.79	5.77	8.3	28	48.5	14.4	29.6	493	8.87	69.4	0	0	2.29	17.8	43.1	25.8	11.2	8.5	14.7	0.42	1.01	7.9	0.56	4.4	0.06	0.5
1204	11.9	6.23	9.5	32	51.4	15.2	29.7	481	8.13	68.3	0	0	2.5	21	46.7	26.3	12.3	9.3	21.2	0.45	0.87	7.3	0.4	3.4	0	0
18429	11.82	5.14	12.3	35.7	69.5	23.9	34.5	105	1.63	13.8	0	0	9.84	83.2	38.5	15.4	11.6	11	32	0.12	0.33	2.8	0	0	0.02	0.2
4938	10	4.31	11.5	36.4	84.5	26.7	31.6	277	3.9	38.8	1.7	16.8	4.4	44.4	50.2	16.1	13.5	10.7	30.2	0	0	0	0	0	0	0
384	8.32	5.1	10.3	32.2	63.1	20.2	32	389	4.01	48.2	0	0	3.32	39.8	48.6	22.4	14	10.7	32.2	0.41	0.62	7.5	0.34	4.1	0.03	0.4
217	6.86	4.4	8.8	27.3	62	20	32.2	333	3.61	52.6	0	0	2.46	35.9	46.1	20.8	13.5	10.8	31.8	0.36	0.76	11.1	0.01	0.1	0.02	0.3
11601	8.1	4.43	12.1	37.7	85.1	27.3	32.1	311	2.9	36.3	0.4	4.7	4.8	59	43.9	13.6	10.2	9.2	18.2	0	0	0	0	0	0	0
18774	6.8	4.25	11.6	35.4	83.3	27.3	32.8	270	2.4	35.3	0	0	0	0	47.5	14.9	12.2	9.7	22.4	0	0	0	0	0	0	0
1228	5.92	4.93	10.5	33.5	68	21.3	31.3	314	4.04	68.2	0	0	1.12	19	47	19.6	12.6	10.6	30.3	0.33	0.44	7.4	0.3	5.1	0.02	0.3
7743	3.82	4.9	13.4	38.4	78.4	27.3	34.9	184	1.74	45.5	0	0	1.4	36.8	37.1	13.2	20.2	12.9	47.5	0.24	0.41	10.7	0.25	6.5	0.02	0.5
10761	5.5	4.32	11.5	36.5	84.5	26.6	31.5	213	2.4	43.2	0.4	6.4	2.7	50.4	47.3	14.9	11.7	10.2	26.3	0	0	0	0	0	0	0
13845	9.3	4.46	12.6	38.5	86.3	28.3	32.7	291	2.1	23	3.8	40.8	3.4	36.2	43.8	13.9	16.8	11.1	35	0	0	0	0	0	0	0
4315	7.75	5.1	12.7	38.3	75.1	24.9	33.2	198	3.36	43.4	0	0	0	0	42.5	15.7	17	12.1	42.4	0.24	0.49	6.3	0	0	0.03	0.4
18799	8.4	4.25	10.4	31.5	74.1	24.5	33	327	5.4	63.7	0	0	0	0	38.6	13.2	11.1	9.1	20.1	0	0	0	0	0	0	0
3490	22.02	5.94	9.5	32.1	54	16	29.6	233	0	0	0	0	0	0	39.4	22.1	0	0	0	0	0	0	0.15	0.7	0.07	0.3
12037	10.44	5.45	9.8	31.4	57.6	18	31.2	208	4.23	40.5	0	0	0	0	34.9	17.7	0	0	0	0	1.05	10.1	0	0	0.06	0.6
10043	12.62	5.38	8.9	29.6	55	16.5	30.1	268	5.77	45.7	0	0	4.86	38.6	38.6	20.6	0	0	0	0	1.87	14.8	0.09	0.7	0.03	0.2
8960	13.53	5.54	9.2	30.1	54.3	16.6	30.6	250	4.12	30.5	0	0	7.76	57.3	43	23.4	0	0	0	0	1.61	11.9	0.01	0.1	0.03	0.2
219	12.62	5.23	8.4	27.2	52	16.1	30.9	31	0	0	0	0	0	0	41.3	23	0	0	0	0	0	0	0.08	0.6	0.28	2.2
8521	11.9	5.13	8.4	30.5	59.5	16.4	27.5	388	7.2	60.4	0	0	0	0	43.9	21.8	0	0	0	0	0	0	0	0	0	0
9202	10.24	5.81	9.5	31.3	53.9	16.4	30.4	755	5.46	53.3	0	0	2.88	28.1	44	24.1	12.4	9.9	25.5	0.75	1.81	17.7	0.07	0.7	0.02	0.2
1034	11.5	5.48	9.7	32.5	59.3	17.7	29.8	152	7.7	66.9	0	0	0	0	41.5	19.3	0	0	0	0	0	0	0	0	0	0
12372	4.69	5.3	8.8	28.9	54.5	16.6	30.4	71	2.51	53.5	0	0	1.26	27	38.4	20.4	0	0	0	0	0.86	18.3	0.03	0.6	0.03	0.6
1583	13.87	6.1	10.1	33.1	54.3	16.6	30.5	361	10.23	73.8	0	0	2.03	14.6	43.7	24	0	0	0	0	1.2	8.7	0.39	2.8	0.02	0.1
2101	14.3	5.49	9.6	33.1	60.3	17.5	29	235	7.3	50.7	3.1	21.8	3.9	27.5	47.9	22.4	0	0	0	0	0	0	0	0	0	0
752	19.7	5.6	9.8	32.1	57.3	17.5	30.5	432	6.31	32	0	0	10.82	55	43.8	22.5	15.7	11.2	36.6	0.48	2.21	11.2	0.28	1.4	0.08	0.4
4634	13.87	6.93	11.1	36.7	53	16	30.2	331	7.36	53.1	0	0	4.59	33.1	41	23.2	0	0	0	0	1.87	13.5	0.02	0.1	0.03	0.2
584	9.52	4.84	9.1	32.3	66.7	18.8	28.2	508	4.59	48.2	0	0	3.25	34.2	60.8	26.7	0	0	0	0	1.27	13.3	0.27	2.8	0.14	1.5
3631	22.69	5.88	9.4	31.7	53.9	16	29.7	563	8.31	36.6	0	0	7.76	34.2	39.6	22.5	14.4	10.6	31.4	0.6	6.17	27.2	0.33	1.5	0.12	0.5
278	19.15	4.67	7.7	25.7	55	16.5	30	548	0	0	0	0	0	0	45.5	25.5	13.8	9.8	25.8	0.54	0	0	0	0	0	0
12423	8.57	3.73	6.3	20.5	55	16.9	30.7	153	5.69	66.4	0	0	1.54	18	37	19.3	0	0	0	0	1.03	12	0.24	2.8	0.07	0.8
8298	9.5	4.6	7.6	26.8	58.3	16.5	28.4	357	4.1	43.4	0.8	7.9	4.6	48.7	41	19.6	0	0	0	0	0	0	0	0	0	0
588	12.05	5.58	9.8	36.6	65.6	17.6	26.8	120	4.23	35.1	0	0	6	49.8	53.5	23.5	0	0	0	0	1.65	13.7	0.06	0.5	0.11	0.9
600	12.71	4.93	9.2	30.9	62.7	18.7	29.8	187	7.95	62.5	0	0	0	0	48.5	22.5	0	0	0	0	0.81	6.4	0	0	0.03	0.2
2593	11.41	4.56	9.1	26.8	58.8	20	34	120	4.66	40.8	0	0	5.27	46.2	41.9	21.4	0	0	0	0	1.26	11	0.2	1.8	0.02	0.2
12773	10.12	4.73	11.5	34.5	72.9	24.3	33.3	236	3.55	35.1	0	0	5.11	50.5	35.3	13.6	17.2	12.6	42	0.3	1.28	12.6	0.16	1.6	0.02	0.2
1224	10.59	4.59	8.7	28.4	61.9	19	30.6	474	6.09	57.5	0	0	3.52	33.2	50.2	23.5	14.7	11	36.1	0.52	0.77	7.3	0.19	1.8	0.02	0.2
9296	8.57	4.98	12.2	37	74.3	24.5	33	159	5.96	69.5	0	0	1.68	19.7	37.6	14.1	14	11.5	35.7	0.18	0.86	10	0.06	0.7	0.01	0.1
212	9.12	4.99	9.6	31.1	62.3	19.2	30.9	397	7.36	80.7	0	0	1.06	11.7	44.6	20.5	12.2	10	26.6	0.4	0.56	6.1	0.11	1.2	0.03	0.3
4032	11.2	4.72	9	31.9	67.6	19.1	28.2	235	5.8	51.8	1.3	11.3	4.1	36.9	56.5	24.3	0	0	0	0	0	0	0	0	0	0
16159	9.56	4.69	11.9	35.2	75.1	25.4	33.8	160	3.68	38.5	0	0	4.16	43.4	36.7	13.8	18.4	12.3	46.2	0.2	1.5	15.7	0.11	1.2	0.11	1.2
12210	8.8	4.97	12.2	36.4	73.2	24.5	33.5	124	2.22	25.2	0	0	5.85	66.6	35.6	13.6	0	0	0	0	0.69	7.8	0.02	0.2	0.02	0.2
7524	9.4	4.41	10.8	34.1	77.3	24.5	31.7	168	4.9	52.2	0.9	9.7	3.6	38.1	43.3	14.7	21.2	11.5	37.7	0	0	0	0	0	0	0
2601	13.94	4.45	8.7	25.9	58.2	19.6	33.6	224	6.51	46.7	0	0	5.79	41.5	41.5	20.7	0	0	0	0	1.39	10	0.22	1.6	0.03	0.2
16763	8.53	4.54	11.7	34.8	76.7	25.8	33.6	373	4.99	58.5	0	0	2.66	31.2	36.9	13.7	13.8	11.6	37.4	0.43	0.58	6.8	0.29	3.4	0.01	0.1
582	16.4	5.17	9.9	31.8	61.5	19.1	31.1	105	7.67	46.8	0	0	6.47	39.4	47.4	22.5	0	0	0	0	2.05	12.5	0.05	0.3	0.16	1
8367	8.7	4.44	11	34.1	76.8	24.8	32.3	257	4.6	53.2	0.3	3.9	3.8	42.9	40.9	13.5	10.9	9.7	23.1	0	0	0	0	0	0	0
220	7.8	4.43	7.7	25.5	57.6	17.4	30.2	169	3.19	40.9	0	0	3.22	41.2	43.4	22.1	0	0	0	0	1.3	16.7	0.06	0.8	0.03	0.4
239	11.33	4.29	7.6	24	55.9	17.7	31.7	42	2.82	24.9	0	0	6.64	58.6	42.3	22.2	0	0	0	0	1.77	15.6	0.08	0.7	0.02	0.2
237	17.88	3.34	7.9	24.5	73.4	23.7	32.2	350	10.07	56.3	0	0	5.11	28.6	51.4	22.1	11.1	9.4	22.6	0.33	2.36	13.2	0.28	1.6	0.06	0.3
236	21.92	1.72	4	13	75.6	23.3	30.8	259	14.81	67.6	0	0	3.75	17.1	60.3	25.1	11.5	9.2	21.4	0.24	2.68	12.2	0.59	2.7	0.09	0.4
208	19.7	1.93	4.4	14.2	73.6	22.8	31	289	13.6	69	0	0	3.21	16.3	58.9	24.6	12.3	9.8	24.7	0.28	2.2	11.2	0.5	2.5	0.19	1
221	11.18	5.22	10	29.5	56.5	19.2	33.9	696	6.67	59.7	0	0	2.77	24.7	38.7	19.9	0	0	0	0	1.59	14.2	0.13	1.2	0.02	0.2
222	6.74	4.77	9.1	28.5	59.7	19.1	31.9	414	4.78	70.9	0	0	1.52	22.6	36	17	14.9	11.2	34.8	0.46	0.33	4.9	0.1	1.5	0.01	0.1
11079	6.26	6.07	10.5	32.6	53.7	17.3	32.2	190	3.51	56.1	0	0	1.31	20.8	43.1	23.5	0	0	0	0	0.93	14.9	0.48	7.7	0.03	0.5
3550	9.5	6.22	8.3	27.8	44.7	13.3	29.9	213	6.27	66	0	0	2.05	21.5	39.3	26.2	0	0	0	0	1.05	11.1	0.1	1.1	0.03	0.3
16515	8.13	5.59	10.3	31.2	55.6	18.4	33	302	5.04	62	0	0	2.18	26.8	36.4	19	11.7	9.8	25.3	0.3	0.57	7	0.33	4.1	0.01	0.1
7232	7.36	6	8.6	27.4	45.7	14.3	31.4	319	1.91	26	0	0	4.99	67.8	38.8	24.7	0	0	0	0	0.43	5.8	0.02	0.3	0.01	0.1
974	14.28	6.85	9.8	32.1	46.9	14.3	30.5	587	6.18	43.3	0	0	4.07	28.5	37.7	24.4	0	0	0	0	3.52	24.6	0.5	3.5	0.01	0.1
223	12.2	5.62	8.7	27.1	48.2	15.5	32.1	541	7.87	64.5	0	0	1.7	13.9	32	20.3	0	0	0	0	1.2	9.8	1.41	11.6	0.02	0.2
415	13.06	5.99	9	28.8	48.1	15	31.3	477	8.17	62.6	0	0	2.1	16	35	22.3	0	0	0	0	1.45	11.1	1.29	9.9	0.05	0.4
9576	7.8	5.72	9.4	29.4	51.4	16.4	32	176	4.91	62.9	0	0	2.36	30.3	38	22	0	0	0	0	0.43	5.5	0.08	1	0.02	0.3
1510	11.45	6.27	8.9	29.1	46.4	14.2	30.6	468	8.34	72.8	0	0	1.29	11.3	42	26	0	0	0	0	1.02	8.9	0.79	6.9	0.01	0.1
9171	9.18	5.86	9.5	29.8	50.9	16.2	31.9	263	3.27	35.6	0	0	4.78	52.2	38.7	22.8	0	0	0	0	1.06	11.5	0.05	0.5	0.02	0.2
750	8.65	6.79	9.9	31.9	47	14.6	31	164	3.97	45.9	0	0	3.61	41.7	36	23.8	0	0	0	0	0.91	10.5	0.12	1.4	0.04	0.5
1431	23.6	6.28	9.1	29.3	46.7	14.5	31.1	387	8.51	36.1	0	0	12.54	53	43.4	26.8	0	0	0	0	2.35	10	0.13	0.6	0.07	0.3
10228	11.4	5.43	9.2	32.7	60.2	16.9	28.1	312	6.6	58.2	1	8.9	3.8	32.9	49.5	24.9	0	0	0	0	0	0	0	0	0	0
9508	9.76	6.05	9.7	30.6	50.6	16	31.7	149	3.54	36.3	0	0	4.55	46.6	37	22.3	0	0	0	0	1.61	16.5	0.04	0.4	0.02	0.2
7242	9.47	2.06	4.4	16.6	80.6	21.4	26.5	305	4.74	50.1	0	0	1.94	20.5	64.2	25.2	11.3	9.9	23.6	0.3	2.7	28.5	0.04	0.4	0.05	0.5
7576	11.88	3.45	7.5	24.8	71.9	21.7	30.2	312	3.18	26.8	0	0	6.67	56.1	47.2	19	15.9	12.1	38.9	0.38	1.97	16.6	0.02	0.2	0.04	0.3
7346	6.28	3.49	7.9	28	80.2	22.6	28.2	396	2.54	40.4	0	0	2.7	43.1	62.2	22.2	11.3	10.3	25.5	0.41	0.76	12.1	0.24	3.8	0.04	0.6
8533	12.6	4.77	9.9	32.9	69	20.8	30.1	466	7.4	59	1.8	13.9	3.4	27.1	42.4	16.7	12.6	9.4	23	0	0	0	0	0	0	0
5552	7.74	4.84	8.9	27.7	57.2	18.4	32.1	160	4.73	61.1	0	0	1.89	24.4	45	22.8	0	0	0	0	1.02	13.2	0.04	0.5	0.06	0.8
4219	11.29	5.72	10.2	30.9	54	17.8	33	222	6.22	55.1	0	0	3.17	28	38.7	21.9	0	0	0	0	1.75	15.5	0.12	1.1	0.03	0.3
9543	8.74	5.82	11.4	34.7	59.6	19.6	32.9	188	4.94	56.5	0	0	2.39	27.3	40.7	20.3	0	0	0	0	0.95	10.9	0.4	4.6	0.06	0.7
9300	12.13	5.1	10.2	31	60.8	20	32.9	331	8.11	66.9	0	0	2.38	19.6	37.9	18.1	0	0	0	0	1.36	11.2	0.26	2.1	0.02	0.2
1244	7.86	5.14	9.3	29	56.4	18.1	32.1	647	5.16	65.6	0	0	1.64	20.9	40	21.2	16.2	10.5	31.9	0.68	0.94	12	0.11	1.4	0.01	0.1
7291	10.01	3.14	7.2	26.3	83.8	22.9	27.4	248	4.28	42.8	0	0	3.65	36.4	78.7	28.8	11.9	10.3	27.2	0.25	1.54	15.4	0.5	5	0.04	0.4
6883	7.33	3.89	8.2	29.8	76.6	21.1	27.5	448	4.96	67.7	0	0	1.22	16.5	59.8	22.5	12.2	10.1	26.4	0.45	0.92	12.6	0.21	2.9	0.02	0.3
6780	9.47	2.82	6	21.1	74.8	21.3	28.4	220	4.96	52.4	0	0	1.32	14	48.2	20.1	16.6	10.9	32.9	0.24	2.75	29	0.36	3.8	0.08	0.8
7689	10.63	3.47	7.2	23.9	68.9	20.7	30.1	483	5.36	50.4	0	0	3.8	35.8	48.2	20.6	10.7	9.8	23.3	0.47	1.34	12.6	0.1	0.9	0.03	0.3
4756	10.83	5.5	9.8	30.4	55.3	17.8	32.2	547	6	55.4	0	0	2.1	19.5	39.6	21.8	0	0	0	0	2.42	22.3	0.24	2.2	0.07	0.6
7765	9.38	3.93	8.3	27.7	70.5	21.1	30	467	4.74	50.5	0	0	3.17	33.9	53.3	22.6	16	11.6	35.2	0.54	1.22	13	0.21	2.2	0.04	0.4
7235	11.19	2.07	4.4	16.6	80.2	21.3	26.5	231	4.57	40.8	0	0	2.91	26.1	62	25.1	15.1	10.8	31.8	0.25	3.58	32	0.08	0.7	0.05	0.4
6079	7.35	2.68	5.5	18.4	68.7	20.5	29.9	307	3.58	48.7	0	0	1.84	25.1	52.1	24.2	12.9	10.6	29.9	0.33	1.86	25.3	0.03	0.4	0.04	0.5
7263	12.57	3.09	6.7	24.8	80.3	21.7	27	336	5.61	44.6	0	0	3.73	29.7	61.8	26.4	10.6	9.4	20.4	0.32	3.14	25	0.05	0.4	0.04	0.3
16701	10.1	5.22	10.6	33.9	64.9	20.3	31.3	299	5.7	56.5	0.7	7.4	3.7	36.1	43.2	18.7	0	0	0	0	0	0	0	0	0	0
8346	9	4.97	10	33.4	67.2	20.1	29.9	528	5.1	57.2	0	0	0	0	45.5	19.1	10.9	8.9	18.7	0	0	0	0	0	0	0
16721	6.8	4.93	11.2	34.6	70.2	22.7	32.4	389	3.3	48.9	0.8	11.1	2.7	40	41.2	15.9	10.6	8.9	17.4	0	0	0	0	0	0	0
9278	10.05	5.43	11.5	34.5	63.5	21.2	33.3	344	6.31	62.8	0	0	2.15	21.3	44.9	20.3	13.8	10.5	31.1	0.36	0.83	8.3	0.74	7.4	0.02	0.2
6628	16.61	5.58	10.7	32.9	59	19.2	32.5	405	3.85	23.2	0	0	10.07	60.6	40.2	20.1	13.7	10.4	29.6	0.42	2.57	15.5	0.08	0.5	0.04	0.2
225	11.96	4.51	7.9	25.8	57.2	17.5	30.6	494	0	0	0	0	0	0	39	19.3	11.2	9.5	22.9	0.47	0	0	0.06	0.5	0.05	0.4
2683	11.3	5.35	8.3	29.7	55.5	15.5	27.9	360	5.6	49.8	1.3	11.2	4.4	39	40.4	21	0	0	0	0	0	0	0	0	0	0
15850	11.23	5	11.1	33.7	67.4	22.2	32.9	583	5.12	45.6	0	0	4.72	42	37.5	15.6	10.9	9.6	22.4	0.56	1.03	9.2	0.33	2.9	0.03	0.3
7894	10.7	4.96	9.9	32.2	64.9	20	30.7	335	4.2	39.7	0	0	0	0	41.8	18.1	14.1	9.7	26.7	0	0	0	0	0	0	0
6078	15.28	5.1	9.7	30.4	59.6	19	31.9	234	3.26	21.3	0	0	10.18	66.7	42.3	20.7	0	0	0	0	1.52	9.9	0.3	2	0.02	0.1
3291	8.8	5.19	8.6	29.4	56.6	16.6	29.3	253	3.7	42.6	1.3	15.3	3.8	42.1	43.6	22.4	0	0	0	0	0	0	0	0	0	0
317	6.67	5.17	8.8	28.8	55.7	17	30.6	492	2.77	41.5	0	0	2.98	44.7	38.7	20	12.3	9.6	23.8	0.47	0.72	10.8	0.18	2.7	0.02	0.3
1216	13.1	5.89	9.5	31	52.6	16.1	30.6	326	5.36	40.9	0	0	0	0	38.2	22.5	0	0	0	0	2.06	15.7	0	0	0.03	0.2
1253	12.64	5.13	7.8	27.7	54	15.2	28.2	538	4.62	36.6	0	0	5.42	42.8	38.6	21.4	13.6	10.1	28.3	0.54	2.41	19.1	0.16	1.3	0.03	0.2
9020	9.01	4.28	9	28.9	67.5	21	31.1	255	4.02	44.6	0	0	3.85	42.8	46.7	19.4	16.7	11.6	37.2	0.3	1.02	11.3	0.09	1	0.03	0.3
999	8.31	4.87	10.7	33.2	68.2	22	32.2	211	0	0	0	0	0	0	37.5	15.3	22.1	13.3	51.3	0.28	0	0	0	0	0	0
1287	8.14	5.17	11.2	34.6	66.9	21.7	32.4	432	5.08	62.4	0	0	1.89	23.2	37.4	15.9	15.5	11.9	41	0.51	1.07	13.1	0.07	0.9	0.03	0.4
8363	8.3	4.37	9.6	31.5	72.1	22	30.5	467	4.3	52.3	0.9	10.4	3.1	37.3	51.5	19.8	11	8.9	17.8	0	0	0	0	0	0	0
1186	12.38	4.36	8.7	29.8	68.3	20	29.2	780	5.69	46	0	0	5.26	42.4	48.2	20	12.3	10.4	28.7	0.81	1.24	10	0.17	1.4	0.02	0.2
3555	6.48	5.1	9.6	32.1	62.9	18.8	29.9	246	3.92	60.5	0	0	1.68	25.9	38.1	17.3	0	0	0	0	0.81	12.5	0.06	0.9	0.01	0.2
7329	14.45	4.95	9.7	30.4	61.4	19.6	31.9	296	4.23	29.3	0	0	9.06	62.7	44.1	20.9	0	0	0	0	1.05	7.3	0.09	0.6	0.02	0.1
7746	7.74	4.79	9.7	30.8	64.3	20.3	31.5	295	2.65	34.2	0	0	4.17	53.9	48.1	21.2	0	0	0	0	0.81	10.5	0.1	1.3	0.01	0.1
218	7.06	4.83	11.1	33.6	69.6	23	33	566	5.03	71.2	0	0	1.3	18.5	32.4	13	11.1	10.2	25.5	0.58	0.61	8.6	0.11	1.6	0.01	0.1
8982	9.71	3.92	10.8	33	84.2	27.6	32.7	388	4.66	48	0	0	2.93	30.2	36.7	12.2	11.3	10	24.7	0.39	1.09	11.2	1.02	10.5	0.01	0.1
15443	11.91	4.4	10.7	33.4	75.9	24.3	32	248	3.4	28.5	0	0	6.91	58.1	41.9	15.4	16.1	12.3	43.4	0.3	1.51	12.7	0.05	0.4	0.04	0.3
9083	9.15	4.2	8.7	27.9	66.4	20.7	31.2	218	6.48	70.8	0	0	1.91	21	45.4	19.4	0	0	0	0	0.68	7.4	0.03	0.3	0.05	0.5
15786	8.84	4.75	11.8	36.7	77.3	24.8	32.2	494	4.57	51.7	0	0	3.5	39.6	40.9	14.9	12.9	10.7	30.9	0.53	0.52	5.9	0.23	2.6	0.02	0.2
1434	6.93	3.31	7.5	25.3	76.4	22.7	29.6	172	4.19	60.5	0	0	1.83	26.4	49.9	20.6	13.4	10.4	30.7	0.18	0.76	11	0.14	2	0.01	0.1
513	7.17	1.98	5.2	18.8	94.9	26.3	27.7	125	2.64	36.8	0	0	3.51	49	82.2	26	13	10.9	30.6	0.14	0.96	13.4	0.05	0.7	0.01	0.1
1535	9.33	3.7	8.2	27.8	75.1	22.2	29.5	162	3.03	32.5	0	0	4.95	53.1	53	21.5	20.5	12.6	46.3	0.2	1.1	11.8	0.2	2.1	0.05	0.5
12053	7.86	4.18	10.1	31.8	76.1	24.2	31.8	379	3.94	50.1	0	0	2.7	34.4	44.7	16.7	13.8	11.4	36.3	0.43	0.58	7.4	0.63	8	0.01	0.1
285	9.2	3.18	7.3	23.6	74.2	23	30.9	145	2.16	23.5	0	0	5.93	64.5	52.2	20.8	19	12.1	42.3	0.18	0.95	10.3	0.13	1.4	0.03	0.3
224	5.83	3	6.8	22.2	74	22.7	30.6	140	2.57	44.1	0	0	2.39	40.9	55.7	21.5	15.4	11.8	36.7	0.16	0.74	12.7	0.08	1.4	0.05	0.9
1042	6.5	3.44	8	26.2	76.2	23.3	30.5	147	2.5	38.7	0.6	8.6	3.4	52.7	46.8	16.5	12.4	9.6	24.8	0	0	0	0	0	0	0
17482	3.53	3.53	9	28.3	80.2	25.5	31.8	309	1.59	45	0	0	1.44	40.8	42.6	15.2	13.6	11	33.9	0.34	0.3	8.5	0.2	5.7	0	0
12766	10.68	4.07	10.3	31	76.2	25.3	33.2	81	2.01	18.8	0	0	7.21	67.5	39.8	15	20.2	13.4	52.1	0.11	1.37	12.8	0.07	0.7	0.02	0.2
2502	7.14	3.46	8.5	26.4	76.3	24.6	32.2	183	4.83	67.6	0	0	1.67	23.4	51.6	19.6	15.6	11.8	38.3	0.21	0.43	6	0.19	2.7	0.02	0.3
12766	0	0	0	0	0	0	0	0	0	0	0	0	0	0	0	0	0	0	0	0	0	0	0	0	0	0
4207	10.7	3.82	9.1	29.3	76.7	23.8	31.1	169	3.4	32.2	1	9	6.3	58.8	48.3	17.1	14.9	10.5	31.6	0	0	0	0	0	0	0
11059	6.48	4.16	10.1	31.1	74.8	24.3	32.5	303	2.92	45.1	0	0	2.52	38.8	38.8	14.8	14.2	11.2	34.1	0.34	0.47	7.3	0.56	8.6	0.01	0.2
8161	11.75	3.96	12.2	34.6	87.4	30.8	35.3	210	2.57	21.9	0	0	8.51	72.3	40	13	14.2	11.1	33.1	0.23	0.62	5.3	0.02	0.2	0.03	0.3
11083	11.61	4.1	12.5	36	87.8	30.5	34.7	202	5.7	49.1	0	0	4.26	36.7	42.1	13.2	14.8	11.6	36	0.23	1.56	13.4	0.03	0.3	0.06	0.5
7234	17.71	3.89	12	34.5	88.7	30.8	34.8	192	4.09	23.1	0	0	12.12	68.4	44	13.9	14.3	11.2	33.5	0.22	1.4	7.9	0.07	0.4	0.03	0.2
3372	11.1	3.89	9.8	29.8	76.6	25.2	32.9	345	2.7	24	1.1	9.7	7.3	66.3	53.4	20.1	12	9.8	24.6	0	0	0	0	0	0	0
8544	9.3	3.64	11.4	34.5	94.8	31.3	33	317	7.1	76.3	0	0	0	0	52.7	15	9.3	9.4	20.8	0	0	0	0	0	0	0
226	11.9	4.14	9.4	29	70	22.7	32.4	456	7.2	60.5	0	0	2.19	18.4	44.3	17.8	9.7	9.2	18.4	0.42	1.14	9.6	1.35	11.3	0.02	0.2
2799	15.8	3.95	9.6	29.3	74.2	24.3	32.8	192	6.4	40.4	1.7	10.8	7.7	48.8	48.6	18.5	14.5	10	28.4	0	0	0	0	0	0	0
1927	10.74	4.46	10.2	31.9	71.5	22.9	32	339	5.74	53.4	0	0	3.08	28.8	43.9	17.3	11.2	10.2	25.8	0.35	1.73	16.1	0.08	0.7	0.11	1
1384	8.81	4.45	9.8	30.9	69.4	22	31.7	524	6.33	71.9	0	0	1.27	14.3	43.1	17.5	10.5	9.4	20.4	0.49	0.93	10.6	0.24	2.7	0.04	0.5
3986	16.6	3.74	10.5	34.2	91.4	28.1	30.7	276	6.3	38	2.3	13.6	8	48.4	79.8	25.5	14.7	10.7	31.9	0	0	0	0	0	0	0
4450	8.59	4.92	11.5	35.3	71.7	23.4	32.6	228	4.11	47.8	0	0	3.19	37.1	43.3	16.9	0	0	0	0	1.08	12.6	0.16	1.9	0.05	0.6
3925	8.3	4.39	10.1	34.1	77.7	23	29.6	491	6.1	73.1	0	0	0	0	48.6	16.9	10.1	9.2	20.7	0	0	0	0	0	0	0
817	7.29	3.98	9.1	28.5	71.6	22.9	31.9	132	4.06	55.7	0	0	1.9	26.1	36.9	14.7	0	0	0	0	0.83	11.4	0.47	6.4	0.03	0.4
3045	16	4.42	10.3	32.9	74.4	23.3	31.3	246	8.6	53.6	1	6.4	6.4	40	50	18.6	19.7	11.1	35.8	0	0	0	0	0	0	0
893	14.52	3.82	8.7	27.7	72.5	22.8	31.4	115	4.17	28.7	0	0	8.83	60.8	38.7	15.3	25.1	14	53.5	0.16	1.47	10.1	0.01	0.1	0.04	0.3
3873	9.5	4.36	10	33.8	77.5	22.9	29.6	611	3.4	36.1	0	0	0	0	47.4	16.5	9.3	8.3	13.4	0	0	0	0	0	0	0
9412	5.6	3.98	10.5	33.2	83.4	26.4	31.6	646	3.3	58.5	0.4	6.7	1.9	34.8	49.4	16.3	9.9	8.7	15.2	0	0	0	0	0	0	0
206	7.3	4.03	9.5	29.4	73	23.6	32.3	425	5.45	74.7	0	0	0.63	8.6	37	14.3	10.4	9.7	22.4	0.41	0.65	8.9	0.55	7.5	0.02	0.3
3772	25.41	4.26	9.8	32.1	75.4	23	30.5	206	6.88	27.1	0	0	17.08	67.2	47.3	17.7	19.3	11.9	40.9	0.25	1.17	4.6	0.15	0.6	0.13	0.5
1201	7.2	4.09	9.4	29.9	73.1	23	31.4	383	5.6	77.9	0	0	0	0	43.1	15.5	10.3	8.5	15.4	0	0	0	0	0	0	0
15847	5.53	4.26	11.1	33.4	78.4	26.1	33.2	439	2.35	42.5	0	0	2.65	47.9	36.3	12.8	13.1	11.1	33	0.49	0.4	7.2	0.11	2	0.02	0.4
11871	13.01	4.01	10.1	31.3	78.1	25.2	32.3	289	3.16	24.3	0	0	8.35	64.1	39.8	14.4	12.8	11.6	36.3	0.34	1.39	10.7	0.02	0.2	0.09	0.7
9023	10.49	4.28	10.8	33.6	78.5	25.2	32.1	204	4.58	43.7	0	0	5.14	48.9	49.6	17.8	16	12.6	42.1	0.26	0.66	6.3	0.06	0.6	0.05	0.5
3761	22.94	4.88	11	36.8	75.4	22.5	29.9	194	6.04	26.3	0	0	15.68	68.3	47.3	17.9	0	0	0	0	1.12	4.9	0.06	0.3	0.04	0.2
2352	11.4	4.25	10	31.1	73.2	23.5	32.2	361	4.4	38.6	1.5	13.3	5.5	48.1	45.6	16.6	11.1	8.9	18	0	0	0	0	0	0	0
6173	8.56	4.83	11.9	36.1	74.7	24.6	33	82	3.03	35.4	0	0	5.11	59.6	42.4	16	18.7	12.7	44.8	0.1	0.34	4	0.03	0.4	0.05	0.6
3887	9.7	4.3	10.2	36.1	84	23.7	28.3	291	3.7	38.5	0	0	0	0	55	18	0	0	0	0	0	0	0	0	0	0
8361	9.1	4.19	10.5	34	81.1	25.1	30.9	173	5.7	63.1	0	0	0	0	49.9	17.2	12.9	10.2	27.4	0	0	0	0	0	0	0
6277	6.12	3.76	8.9	28.2	75	23.7	31.6	254	3.54	57.8	0	0	1.86	30.4	46.3	18.3	14.6	11.7	36.1	0.3	0.53	8.7	0.14	2.3	0.05	0.8
6481	6.4	3.8	9.5	29.9	78.7	25	31.8	329	3.4	53.9	0.9	14.5	2.1	31.6	48.7	16.7	12	10	25.8	0	0	0	0	0	0	0
9287	7.56	5.57	9.6	31.9	57.3	17.2	30.1	653	3.98	52.6	0	0	2.64	34.9	43	22.4	12.3	10.1	27.3	0.66	0.7	9.3	0.21	2.8	0.03	0.4
3221	15.7	5.29	8.1	29.9	56.5	15.3	27.1	119	5.9	37.3	0	0	0	0	44.2	23.8	0	0	0	0	0	0	0	0	0	0
3780	6.88	5.71	8.3	29.8	52.2	14.5	27.9	121	4.11	59.7	0	0	1.27	18.5	41.9	24.8	0	0	0	0	1.35	19.6	0.09	1.3	0.06	0.9
1255	13.14	5.73	8.3	29.8	52	14.5	27.9	970	5.99	45.6	0	0	5.51	41.8	43.8	24.8	9.8	8.8	16.9	0.86	1.39	10.6	0.23	1.8	0.02	0.2
320	11.15	5.95	8.6	30.6	51.4	14.5	28.1	765	7.91	70.9	0	0	2.1	18.8	46.5	26.7	11.5	9	20	0.69	0.8	7.2	0.31	2.8	0.03	0.3
209	8.76	5.24	7.1	26	49.6	13.5	27.3	485	4.56	52.1	0	0	3.32	37.8	39.2	22.9	10.7	9	19.2	0.44	0.75	8.6	0.12	1.4	0.01	0.1
8513	10.1	4.9	8.6	30.6	62.4	17.6	28.1	819	3.8	37.6	0.8	7.7	5.5	54.7	44.1	20	9.5	8.1	12.2	0	0	0	0	0	0	0
3878	10.3	5.57	8.3	33.5	60.1	14.9	24.8	206	4.4	42.4	0.5	5.3	5.4	52.3	46.8	23.3	0	0	0	0	0	0	0	0	0	0
12041	7.15	5.33	9.8	31.2	58.5	18.4	31.4	81	1.19	16.6	0	0	5.35	74.9	41.1	20.8	0	0	0	0	0.53	7.4	0.03	0.4	0.05	0.7
1109	16.1	5.92	9	33.2	56.1	15.2	27.1	109	7.7	48.1	3.6	22.5	4.8	29.4	43.9	23.6	0	0	0	0	0	0	0	0	0	0
644	7.74	5.26	11.3	34.3	65.2	21.5	32.9	284	2.62	33.9	0	0	3.41	44	43.9	19.6	17.4	11.8	38.7	0.34	1.5	19.4	0.2	2.6	0.01	0.1
4872	8.86	4.39	9.8	29.4	67	22.3	33.3	184	2.65	29.9	0	0	5.04	56.9	43	18	14.2	10.8	30.8	0.2	1.11	12.5	0.02	0.2	0.04	0.5
8342	6.8	4.39	10.6	34.4	78.4	24.1	30.8	444	3.3	49	0	0	0	0	48.3	16.9	10.2	8.9	17.6	0	0	0	0	0	0	0
8969	8.44	4.66	11	33.9	72.7	23.6	32.4	388	5.48	64.9	0	0	1.68	19.9	45.7	17.4	11.9	10.5	28.1	0.41	0.9	10.7	0.38	4.5	0	0
210	10.55	5.04	11.1	33.9	67.3	22	32.7	373	7.39	70	0	0	1.3	12.3	47	19.9	11.9	10.1	25.5	0.38	1.38	13.1	0.46	4.4	0.02	0.2
1181	8.33	4.64	10	31.5	67.9	21.6	31.7	605	5.99	71.9	0	0	1.43	17.2	45.9	18.9	10.8	9.7	22	0.58	0.59	7.1	0.32	3.8	0	0
4008	10.7	4.36	9.9	33.3	76.4	22.7	29.7	259	3.9	36	0	0	0	0	54.8	19.3	13.8	10.3	29.1	0	0	0	0	0	0	0
4966	9.1	2.87	6.2	20.7	72.1	21.6	30	133	6.1	66.6	0	0	0	0	45.5	17.4	0	0	0	0	0	0	0	0	0	0
10516	6.7	4.41	10.7	32.5	73.7	24.3	32.9	274	3.59	53.6	0	0	1.74	26	44	16.5	14.3	11.9	38.3	0.32	0.93	13.9	0.41	6.1	0.03	0.4
2992	8.5	4.42	9.8	30.1	68.1	22.2	32.6	211	3.5	41	1.4	17	3.6	42	48.8	20	15.3	10.3	30.2	0	0	0	0	0	0	0
15789	9.92	4.16	10.6	32.6	78.4	25.5	32.5	516	4.37	44.1	0	0	4.49	45.3	40.8	14.8	10.9	9.9	23.6	0.51	0.59	5.9	0.46	4.6	0.01	0.1
8371	7.9	3.85	10.2	31.4	81.6	26.5	32.5	496	3.5	44	1.3	16.6	3.1	39.4	45.9	14.9	9.1	8.2	12.1	0	0	0	0	0	0	0
7471	6.81	4.36	11	33.4	76.6	25.2	32.9	335	1.04	15.3	0	0	4.99	73.3	41.2	15.1	13.3	11.3	32.5	0.38	0.6	8.8	0.17	2.5	0.01	0.1
8965	9.21	4.51	11.2	33.8	74.9	24.8	33.1	234	4.55	49.4	0	0	2.79	30.3	43.7	16.4	12.2	10.9	30	0.25	0.93	10.1	0.94	10.2	0	0
4193	10.4	4.56	10.8	36.2	79.4	23.7	29.8	301	3.9	37.3	1.2	11.5	5.3	51.2	51.9	17.6	17.1	10.9	35.7	0	0	0	0	0	0	0
9311	8.28	4.57	11.3	34.3	75.1	24.7	32.9	218	3.49	42.1	0	0	2.86	34.7	43.7	16.4	18.1	12.5	46.1	0.27	0.78	9.4	1.13	13.6	0.02	0.2
207	8.14	4.21	10.4	31.5	74.8	24.7	33	504	3.93	48.3	0	0	2.94	36.1	42.9	16	9.8	9	17.4	0.46	1.14	14	0.12	1.5	0.01	0.1
15599	20.08	4.78	12.1	36.5	76.4	25.3	33.2	352	4.15	20.7	0	0	12.91	64.3	41.8	15.3	14.9	11.9	39.6	0.42	2.75	13.7	0.22	1.1	0.05	0.2
11930	11.46	4.36	11.3	33.8	77.5	25.9	33.4	268	3.23	28.2	0	0	6.42	56	41.3	15.1	14.4	11.7	37	0.31	1.54	13.4	0.26	2.3	0.01	0.1
19581	13.4	4.41	12.1	36.5	82.8	27.4	33.2	218	2	15.2	1.2	8.6	10.2	76.2	47.3	14.9	14.1	10.5	29.3	0	0	0	0	0	0	0
12767	6.6	4.29	10.9	32.6	76	25.4	33.4	106	1.81	27.4	0	0	3.47	52.5	37.6	14.1	13.3	10.6	31.2	0.11	0.85	12.9	0.46	7	0.01	0.2
1236	5.63	4.6	10.9	34	73.9	23.7	32.1	331	3.78	67.1	0	0	1.02	18.2	44	16.7	11.6	10.1	25.4	0.33	0.65	11.5	0.17	3	0.01	0.2
6907	14.17	4.33	10.8	32.9	76	24.9	32.8	191	3.89	27.5	0	0	7.81	55.1	40.9	15.1	22.9	14	54.5	0.27	2.27	16	0.14	1	0.06	0.4
4585	13.02	5.38	10.6	33	61.3	19.7	32.1	280	7.36	56.5	0	0	3.39	26	32.8	15.2	15.7	11.2	34.2	0.31	1.16	8.9	0.92	7.1	0.19	1.5
1410	12.8	5.64	9.8	31.3	55.5	17.4	31.3	609	9.5	74.2	0	0	1.88	14.7	48.1	24.9	9.7	8.6	15.2	0.52	0.82	6.4	0.58	4.5	0.02	0.2
14801	12.27	4.7	10.1	30.8	65.5	21.5	32.8	278	5.22	42.5	0	0	5.96	48.7	33.5	14.5	15.7	11.8	35.6	0.33	0.92	7.5	0.14	1.1	0.03	0.2
756	13.6	5.28	9.1	28.4	53.8	17.2	32	149	7.16	52.6	0	0	4.79	35.3	49.8	27.2	0	0	0	0	0.9	6.6	0.71	5.2	0.04	0.3
1271	12.17	5.94	10.1	32.5	54.7	17	31.1	326	7.12	58.5	0	0	3.7	30.5	49.3	26.3	0	0	0	0	1.27	10.4	0.04	0.3	0.04	0.3
21555	12.1	5.01	10.7	35.3	70.5	21.4	30.3	577	7.1	58.9	0	0	0	0	39	14.5	10.1	9.2	21.2	0	0	0	0	0	0	0
693	15.52	5.96	9.7	32	53.7	16.3	30.3	585	10.94	70.5	0	0	2.63	16.9	49.9	26.9	9.7	8.7	15.8	0.51	0.86	5.5	1.08	7	0.01	0.1
6951	14.86	4.83	10.1	31.3	64.8	20.9	32.3	295	7.47	50.3	0	0	5.27	35.4	36.2	15.5	19.3	12.3	41	0.36	1.42	9.6	0.64	4.3	0.06	0.4
12607	16.11	5.02	10.9	33.2	66.1	21.7	32.8	372	5.81	36.1	0	0	7.68	47.6	34.4	14.8	15.9	11.8	37.3	0.44	1.75	10.9	0.83	5.2	0.04	0.2
15446	10.26	4.75	10.2	31.2	65.7	21.5	32.7	345	4.54	44.2	0	0	4	39	33.5	14.6	17.1	12.5	42.6	0.43	1.37	13.4	0.29	2.8	0.06	0.6
10051	11.48	5.29	11.1	33.5	63.3	21	33.1	333	5.87	51.1	0	0	4.45	38.7	31.6	14.1	13.1	10.1	27.9	0.34	0.65	5.7	0.49	4.3	0.02	0.2
228	20.08	4.7	7.1	22.9	48.7	15.1	31	595	14.42	71.8	0	0	3.27	16.3	37.4	23.9	0	0	0	0	1.61	8	0.72	3.6	0.06	0.3
591	14.51	5.69	9.1	30.6	53.8	16	29.7	624	11.07	76.3	0	0	1.76	12.1	49.9	27.1	11.2	8.9	17.9	0.56	0.98	6.8	0.67	4.6	0.03	0.2
512	11.84	5.15	8.2	27.8	54	15.9	29.5	643	7.75	65.5	0	0	2.53	21.4	53.6	28.4	11.6	9.2	20.7	0.59	0.87	7.3	0.68	5.7	0.01	0.1
815	10.59	6.19	10.1	33.6	54.3	16.3	30.1	256	4.64	43.8	0	0	4.17	39.3	51.6	27.2	0	0	0	0	1.65	15.6	0.06	0.6	0.07	0.7
822	10.83	6.03	9.9	32.6	54.1	16.4	30.4	452	7.21	66.6	0	0	2.12	19.5	49.7	26.3	11.3	8.9	17.7	0.4	1.35	12.5	0.12	1.1	0.03	0.3
8675	9.67	5.19	11	33.8	65.1	21.2	32.5	283	6.08	62.9	0	0	2.51	26	33.5	14.3	12.9	10.7	30.6	0.3	0.65	6.7	0.4	4.1	0.03	0.3
766	8.92	5.73	9.4	31.2	54.5	16.4	30.1	68	2.55	28.6	0	0	4.92	55.2	50.9	27.1	0	0	0	0	0.93	10.4	0.5	5.6	0.02	0.2
8728	11.27	5.03	10.7	32.3	64.2	21.3	33.1	465	2.52	22.4	0	0	7.75	68.7	32.3	14.2	11.1	9.8	23.6	0.46	0.96	8.5	0.01	0.1	0.03	0.3
1334	11.05	5.67	10.5	33.5	59.1	18.5	31.3	454	7.26	65.7	0	0	2.44	22.1	44.1	21.6	12.4	10.4	29.6	0.47	1.04	9.4	0.29	2.6	0.02	0.2
3856	11.8	4.12	8.7	30.4	73.8	21.1	28.6	178	3.2	27.1	1	8.4	7.6	64.5	51.4	19.5	0	0	0	0	0	0	0	0	0	0
1231	12.67	4.26	8.7	28.6	67.1	20.4	30.4	807	5.81	45.9	0	0	5.45	43	45.5	19.3	12.2	10.5	28.5	0.84	1.2	9.5	0.18	1.4	0.03	0.2
8347	16.6	3.84	10.2	32.1	83.6	26.6	31.8	245	5.3	31.8	0	0	0	0	45.7	14.4	13.2	10.4	28.9	0	0	0	0	0	0	0
1534	22.67	4.17	8.4	28.5	68.3	20.1	29.5	188	6.96	30.7	0	0	12.37	54.5	45.7	19.1	0	0	0	0	2.96	13.1	0.23	1	0.15	0.7
8979	9.27	4.25	11	33.6	79.1	25.9	32.7	158	4.1	44.2	0	0	3.4	36.7	43.4	15.3	16.9	11.9	38.1	0.19	1.09	11.8	0.65	7	0.03	0.3
6022	13.44	4.49	10.9	34.1	75.9	24.3	32	241	4.44	33	0	0	6.71	50	47.5	17.6	16.1	12.7	46	0.31	2.18	16.2	0.06	0.4	0.05	0.4
203	12.91	4.78	9.4	30.3	63.4	19.7	31	887	6.62	51.3	0	0	4.86	37.7	41.5	18.7	11.8	10.2	26.1	0.91	1.18	9.1	0.17	1.3	0.08	0.6
6151	11.15	4.45	10.8	34	76.4	24.3	31.8	136	0	0	0	0	0	0	45.6	16.9	0	0	0	0	0	0	0	0	0	0
20039	13.9	4.63	10.9	33.9	73.2	23.5	32.2	309	5	35.7	1.4	10.4	7.5	53.9	46.8	17.7	11.8	9.5	21.8	0	0	0	0	0	0	0
18272	8.79	4.36	11	32.8	75.2	25.2	33.5	377	5.81	66.1	0	0	2.15	24.5	37.9	14.2	9.1	8.9	16.1	0.33	0.54	6.1	0.28	3.2	0.01	0.1
508	10.42	4.69	11.6	34.2	72.9	24.7	33.9	114	3.35	32.1	0	0	5.42	52	37.7	14.7	0	0	0	0	1.3	12.5	0.25	2.4	0.1	1
204	13.51	4.41	10.8	32.3	73.2	24.5	33.4	577	8.99	66.5	0	0	2.77	20.6	39.9	15.4	9.5	8.7	15.5	0.5	0.65	4.8	1.07	7.9	0.03	0.2
5594	9.92	3.94	10	30.5	77.4	25.4	32.8	45	2.38	24	0	0	6.89	69.5	37.1	13.6	16.1	11.6	37	0.05	0.59	5.9	0.03	0.3	0.03	0.3
10438	8.82	4.07	10.7	31.3	76.9	26.3	34.2	371	4.49	50.9	0	0	3.28	37.2	36.7	13.6	10.9	10.1	25	0.38	0.55	6.2	0.49	5.6	0.01	0.1
2602	17.88	3.85	10.8	29.1	75.6	28.1	37.1	361	2.7	15.1	0	0	14.44	80.7	39.6	14.7	10.1	9.7	21.4	0.35	0.69	3.9	0.04	0.2	0.01	0.1
12370	6.15	3.31	8.7	25.8	77.9	26.3	33.7	19	1.87	30.4	0	0	3.78	61.5	43	15.8	0	0	0	0	0.38	6.2	0.1	1.6	0.02	0.3
1282	11.58	4.57	10.9	33.7	73.7	23.9	32.3	399	7.97	68.8	0	0	2.27	19.6	38.1	14.5	10	9.3	19.9	0.37	0.64	5.5	0.67	5.8	0.03	0.3
4157	18.7	4.27	11.2	34.9	81.7	26.2	32.1	294	2.6	13.8	0.8	4.4	15.3	81.8	44.7	14	16.2	11.2	34.6	0	0	0	0	0	0	0
2630	14.8	3.83	9.9	29.7	77.5	25.8	33.3	274	5.8	39.5	0.9	6	8.1	54.5	44.4	15.5	9.7	8.6	16.6	0	0	0	0	0	0	0
12426	10.51	2.47	6.9	18.7	75.7	27.9	36.9	100	0	0	0	0	0	0	39.2	15.1	21.1	12.1	41.9	0.12	0	0	0.45	4.3	0.04	0.4
9092	8.67	4.05	10.5	31.9	78.8	25.9	32.9	247	4.61	53.2	0	0	2.93	33.8	37.7	13.3	10.4	9.8	22.3	0.24	0.88	10.1	0.24	2.8	0.01	0.1
8995	11.75	4.35	11.5	34.1	78.4	26.4	33.7	227	1.87	15.9	0	0	8.46	72	37.2	13.3	11.9	10.4	27.6	0.24	1.34	11.4	0.06	0.5	0.02	0.2
10997	7.2	3.68	9.5	27.6	75	25.8	34.4	47	3.68	51.1	0	0	2.95	40.9	37.7	14.2	0	0	0	0	0.4	5.6	0.15	2.1	0.02	0.3
16345	6.01	3.95	11	32.4	82	27.8	34	309	3.28	54.6	0	0	1.62	26.9	35.8	12.4	10.6	9.6	21.5	0.3	0.74	12.3	0.36	6	0.01	0.2
1180	6.38	4.17	9.7	31.2	74.8	23.3	31.1	449	4.57	71.6	0	0	0.79	12.4	40.6	15.1	10.9	9.7	22.3	0.44	0.63	9.9	0.37	5.8	0.02	0.3
6515	5.4	3.71	10.4	30.4	81.9	28	34.2	431	3.8	69.7	0	0	0	0	42.7	14.2	13.3	10.4	28.7	0	0	0	0	0	0	0
4583	7.96	3.97	10	31.2	78.6	25.2	32.1	360	3.81	47.9	0	0	2.71	34	47.3	17	10.7	9.6	21.7	0.35	1.21	15.2	0.17	2.1	0.06	0.8
230	6.13	3.92	9.7	29.8	76	24.7	32.6	439	4.32	70.5	0	0	0.74	12	43.3	15.9	9.8	9.1	18	0.4	0.69	11.3	0.36	5.9	0.02	0.3
4591	7.41	4.05	10.2	31.7	78.3	25.2	32.2	364	4.5	60.7	0	0	1.93	26	46.4	16.7	11.6	9.9	24.6	0.36	0.6	8.1	0.36	4.9	0.02	0.3
11678	5.99	4.05	10.9	32.5	80.2	26.9	33.5	250	2.33	38.9	0	0	2.62	43.8	38.8	13.8	13.5	10.8	31.2	0.27	0.87	14.5	0.14	2.3	0.03	0.5
4218	5.14	4	10	30.3	75.8	25	33	167	2.89	56.2	0	0	1.7	33.1	40.7	15.1	12.4	11.3	32.6	0	0.49	9.5	0.03	0.6	0.03	0.6
16674	14.1	4.44	11.2	32.1	72.3	25.2	34.9	381	2.3	16.4	0.8	5.5	11	78.1	38.1	14	11.5	9.8	23.5	0	0	0	0	0	0	0
2078	8.7	4.23	10.2	31.3	74	24.1	32.6	270	3.9	45.4	0.6	6.8	4.2	47.8	48.6	18.8	10	8.7	17.5	0	0	0	0	0	0	0
2089	11.5	4.04	9.6	31.9	79	23.8	30.1	307	3.3	28.9	1.1	9.8	7.1	61.3	59.2	21.2	11.6	9.8	24.1	0	0	0	0	0	0	0
3002	11.3	3.88	10.1	30.6	78.9	26	33	251	5.2	46	1.5	13.4	4.6	40.6	50.3	17.7	12.6	9.8	25	0	0	0	0	0	0	0
8364	6	3.65	9.8	30.6	83.8	26.8	32	362	3.9	65.7	0	0	0	0	42.5	13	10	8.6	15.5	0	0	0	0	0	0	0
9315	6.23	4.07	10.7	32	78.6	26.3	33.4	252	3.35	53.8	0	0	1.96	31.5	39.8	14.5	17	12.6	44.8	0.32	0.85	13.6	0.04	0.6	0.03	0.5
9955	9.73	3.77	10.7	31.2	82.8	28.4	34.3	198	2.54	26.1	0	0	6.09	62.6	40.8	14.8	14.2	11.6	37.1	0.23	1.08	11.1	0.01	0.1	0.01	0.1
8966	7.48	4.21	10.9	32.6	77.4	25.9	33.4	339	4.77	63.8	0	0	1.44	19.3	37.1	13.7	10.9	10.3	25.5	0.35	0.95	12.7	0.31	4.1	0.01	0.1
9220	8.35	5.46	13.5	39.2	71.8	24.7	34.4	367	4.39	52.6	0	0	2.79	33.4	38	14.7	12.3	10.8	30.3	0.4	0.77	9.2	0.39	4.7	0.01	0.1
1925	11.55	5.91	11.7	35.6	60.2	19.8	32.9	379	2.16	18.7	0	0	8.77	75.9	43.7	21.3	12.9	10.7	32.3	0.41	0.6	5.2	0.01	0.1	0.01	0.1
201	13.3	5.46	9.3	29	53.1	17	32.1	312	0	0	0	0	0	0	40.9	22.5	0	0	0	0	0	0	0.11	0.8	0.03	0.2
816	7.79	5.63	9.9	31.8	56.5	17.6	31.1	287	4.61	59.2	0	0	1.64	21	50.2	25.8	0	0	0	0	1.31	16.8	0.17	2.2	0.06	0.8
4519	17.33	5.72	12.2	37.2	65	21.3	32.8	392	3.74	21.6	0	0	11.84	68.3	46.2	20.5	14.8	10.5	31.2	0.41	1.53	8.8	0.17	1	0.05	0.3
8517	10.2	4.91	12.6	37.6	76.6	25.7	33.5	370	4	39.3	0	0	0	0	42.4	14.7	10.8	9.1	18.9	0	0	0	0	0	0	0
1140	14.6	4.99	9.2	31.1	62.3	18.4	29.6	299	5.6	38.6	2.3	15.9	6.7	45.5	50.7	23.2	14.1	9.2	22.8	0	0	0	0	0	0	0
6979	8.93	5.19	12.9	37.5	72.3	24.9	34.4	311	2.07	23.2	0	0	5.81	65	41.4	16.1	11.6	10.1	24.5	0.31	0.9	10.1	0.15	1.7	0	0
1052	9.4	5.15	9.5	31.2	60.6	18.4	30.4	342	6.1	65.4	1.1	12.2	2.2	22.4	46.9	21.7	10.8	8.4	15.9	0	0	0	0	0	0	0
6110	11.99	4.94	12.1	35.5	71.9	24.5	34.1	230	5.96	49.7	0	0	0	0	40.6	15.7	18.5	12.6	46.5	0.29	0.79	6.6	0	0	0.02	0.2
6574	8.8	4.84	12.1	36.5	75.4	25	33.2	287	4.1	46.8	1.1	12.4	3.6	40.8	40.8	14.5	12.4	9.7	24.1	0	0	0	0	0	0	0
7598	28.95	3.75	9.6	26.9	71.7	25.6	35.7	408	3.82	13.2	0	0	22.58	78	40.1	15.9	11.8	10.2	26.8	0.42	2.4	8.3	0.11	0.4	0.04	0.1
2077	8.8	5.49	11.2	35.4	64.5	20.4	31.6	397	6.1	68.8	0.9	10.7	1.8	20.5	46.2	20.2	11.1	8.7	17.8	0	0	0	0	0	0	0
2267	12.6	5.97	11.1	35.5	59.5	18.6	31.3	205	5.5	44	2	15.6	5.1	40.4	42.8	20.6	0	0	0	0	0	0	0	0	0	0
3877	12.8	5.63	10.7	35.5	63.1	19	30.1	172	6	47.2	0	0	0	0	40.7	17.9	0	0	0	0	0	0	0	0	0	0
8352	11.6	5.58	11.7	36.3	65.1	21	32.2	270	5	42.7	0	0	0	0	37.3	15.2	12.6	9.7	23.8	0	0	0	0	0	0	0
15794	14.79	6.14	12.5	37.2	60.6	20.4	33.6	202	6.07	41	0	0	6.99	47.4	32.1	15.4	0	0	0	0	1.19	8	0.52	3.5	0.02	0.1
205	13.67	5.52	9.2	27.9	50.5	16.7	33	437	6.59	48.2	0	0	5.66	41.4	39.1	22.5	0	0	0	0	1.09	8	0.32	2.3	0.01	0.1
2338	9.6	6.17	11.3	36.4	59	18.3	31	181	4.6	48.1	1.1	11.6	3.9	40.3	41.1	19.8	0	0	0	0	0	0	0	0	0	0
17470	10.58	5.53	11.4	33	59.7	20.6	34.5	248	3.59	33.9	0	0	5.23	49.4	30.6	14.6	13.9	11.3	35.7	0.28	1.71	16.2	0.03	0.3	0.02	0.2
315	14.14	5.63	9.6	28.7	51	17.1	33.4	206	3.12	22.1	0	0	8.76	62	37.9	22	0	0	0	0	1.88	13.3	0.36	2.5	0.02	0.1
8593	11.2	5.69	12	36.5	64.1	21.1	32.9	254	4.3	38.8	1.2	11	5.7	50.2	35.6	15	13.3	9.6	24.1	0	0	0	0	0	0	0
12315	11.68	4.88	10.3	29.7	60.9	21.1	34.7	333	2.22	19	0	0	8.09	69.3	30.9	15	0	0	0	0	1.29	11	0.07	0.6	0.01	0.1
2586	15.8	5.94	11	34.2	57.6	18.5	32.2	155	6.2	39.1	2.3	14.5	7.3	46.4	36.8	19	0	0	0	0	0	0	0	0	0	0
8977	19.63	6.2	12.5	36.1	58.2	20.2	34.6	243	8.98	45.7	0	0	8.59	43.8	31.5	15.7	0	0	0	0	1.51	7.7	0.53	2.7	0.02	0.1
1187	13.26	6.15	10.6	32.1	52.2	17.2	33	362	8.1	61.1	0	0	3.75	28.3	34.4	19.8	14.1	10.5	31.6	0.38	1.16	8.7	0.23	1.7	0.02	0.2
5534	10.22	5.56	10.8	33.4	60.1	19.4	32.3	387	4.88	47.7	0	0	3.7	36.2	39.9	19.4	12.1	10.3	27.1	0.4	1.07	10.5	0.55	5.4	0.02	0.2
8556	8.1	4.41	9.7	32.3	73.2	22	30	381	3.5	43.5	0.3	3.7	4.3	52.8	45.4	16.6	9.4	8.5	13.4	0	0	0	0	0	0	0
12012	15.44	4.76	10.5	32.8	68.9	22.1	32	349	2.94	19	0	0	10.76	69.8	40.4	16.6	12.7	11.1	33.5	0.39	1.61	10.4	0.1	0.8	0.03	0.2
7343	15.63	4.63	10.1	31.2	67.4	21.8	32.4	400	4.67	29.9	0	0	9.12	58.2	38.1	16	13.8	10.8	30.4	0.43	1.79	11.5	0.01	0.1	0.04	0.3
19679	8.69	4.78	11.2	32.2	67.4	23.4	34.8	377	1.93	22.2	0	0	5.29	60.9	35.5	14.9	9.4	9.1	17.8	0.34	1.3	15	0.15	1.7	0.02	0.2
5186	5.2	4.21	8.4	28.7	68.2	20	29.3	57	1	18.8	0.6	11	3.6	70.2	44.7	17.7	0	0	0	0	0	0	0	0	0	0
17674	13.1	5.11	12.2	37.5	73.4	23.9	32.5	427	2.4	18.6	1.3	9.7	9.4	71.7	41	15.1	10.3	8.9	16.8	0	0	0	0	0	0	0
1386	9.19	5.11	8.8	29.4	57.5	17.2	29.9	546	4.49	48.9	0	0	3.58	38.9	40	20	10	9.3	19.3	0.51	0.99	10.8	0.11	1.2	0.02	0.2
451	9.79	5.03	8.9	28.8	57.3	17.7	30.9	397	5.19	53	0	0	2.48	25.4	40.9	20.7	15.3	11.3	36.6	0.45	2.01	20.5	0.08	0.8	0.03	0.3
8048	9.8	4.65	10.3	33.4	71.8	22.2	30.8	304	5.2	52.6	0.3	3.2	4.3	44.2	43.7	16.4	11.8	9.6	22.9	0	0	0	0	0	0	0
8929	13.2	4.55	9.7	30	65.9	21.3	32.3	404	4.2	31.8	0	0	7.08	53.7	38.4	16.5	11.8	10.4	27.4	0.42	1.63	12.3	0.26	2	0.03	0.2
3476	11.5	4.65	8.9	30.6	65.8	19.1	29.1	427	3.5	30.3	0	0	0	0	47.2	20.3	9.6	8.7	15	0	0	0	0	0	0	0
215	8.64	5.01	9	29.3	58.5	18	30.7	629	6.05	70	0	0	1.82	21.1	40.4	20	9.7	8.9	16.1	0.56	0.64	7.4	0.11	1.3	0.02	0.2
7259	10.27	5.07	11.1	33.8	66.7	21.9	32.8	406	4.45	43.3	0	0	3.8	37	39.7	16.7	13.6	11.1	32.4	0.45	1.92	18.7	0.07	0.7	0.03	0.3
9281	11.46	4.74	10.4	32.3	68.1	21.9	32.2	492	4.64	40.5	0	0	5.77	50.3	39.3	16.6	9.9	9.5	19.2	0.47	0.98	8.6	0.05	0.4	0.02	0.2
9795	7.6	4.65	10	33.4	71.8	21.5	29.9	352	2.5	33.3	1.1	14.7	4	52	45.9	17.7	10.7	9.5	21.5	0	0	0	0	0	0	0
7578	19.56	5.48	13.7	38.9	71	25	35.2	413	2.1	10.7	0	0	15.57	79.6	41.2	16.3	13.6	11.3	33.5	0.47	1.52	7.8	0.34	1.7	0.03	0.2
842	35.21	4.21	9.1	29.3	69.6	21.6	31.1	314	4.68	13.3	0	0	26.67	75.7	47.1	19	15.2	11	34.6	0.35	3.63	10.3	0.17	0.5	0.06	0.2
2222	15.9	4.16	9.6	29.9	71.9	23.1	32.1	339	8.8	55.6	2.1	13	5	31.4	46	17.1	11.5	9.1	19.6	0	0	0	0	0	0	0
3603	21.28	4.67	10.5	32.3	69.2	22.5	32.5	219	11.3	53.1	0	0	7.81	36.7	44.4	18.4	18.3	11.6	39.6	0.25	2	9.4	0.05	0.2	0.12	0.6
11262	12.3	3.6	9.8	31.1	86.4	27.2	31.5	347	6	48.7	1.4	11.6	4.9	39.7	40.5	12	15	11	33.2	0	0	0	0	0	0	0
1226	15.73	4.47	9.7	31.6	70.7	21.7	30.7	591	10.03	63.8	0	0	3.66	23.3	49	19.3	10.3	9.3	19.9	0.55	1.69	10.7	0.33	2.1	0.02	0.1
648	12.76	5.15	11	34.6	67.2	21.4	31.8	351	7.39	57.9	0	0	3.21	25.2	46.6	20.3	15.8	11.2	35.7	0.39	1.35	10.6	0.78	6.1	0.03	0.2
9756	13.6	3.73	10.3	32.7	87.7	27.6	31.5	296	8.3	61	1.6	11.4	3.7	27.6	44.1	12.8	11.8	9.6	23.5	0	0	0	0	0	0	0
8353	16.8	3.95	10.9	33.6	85.1	27.6	32.4	321	10.7	63.9	0	0	0	0	45.5	14.1	10.4	8.8	17.6	0	0	0	0	0	0	0
868	32.01	3.44	7.4	23.5	68.3	21.5	31.5	798	9.14	28.6	0	0	18.46	57.6	45.2	18.7	9.7	8.9	16.6	0.71	4.23	13.2	0.16	0.5	0.02	0.1
1295	10.19	4.41	9.6	30.4	68.9	21.8	31.6	199	6.08	59.7	0	0	0	0	48.4	20.2	16.5	11.3	36.6	0.22	0.72	7.1	0	0	0.14	1.4
234	19.12	4.6	9.9	31	67.4	21.5	31.9	566	13.43	70.2	0	0	4.02	21.1	44.5	18.7	10.3	9.1	18.8	0.52	1.23	6.4	0.38	2	0.06	0.3
9091	10.06	2.67	7.1	22	82.4	26.6	32.3	384	5.02	49.9	0	0	3.62	35.9	40.6	14.2	12.2	10.4	27.1	0.4	0.69	6.9	0.71	7.1	0.02	0.2
3493	20.19	5.01	10.9	35.2	70.3	21.8	31	315	6.58	32.6	0	0	11.21	55.6	44.5	18.6	18.5	12	41.1	0.38	2.27	11.2	0.09	0.4	0.04	0.2
2119	11.82	4.92	8.9	30.5	62	18.1	29.2	428	4.74	40.1	0	0	6.1	51.7	47.7	22.9	0	0	0	0	0.83	7	0.05	0.4	0.1	0.8
9198	11.3	4.72	10.4	32.2	68.2	22	32.3	310	6.74	59.6	0	0	3.34	29.6	45.6	18.7	16.4	11.6	37.4	0.36	0.98	8.7	0.22	1.9	0.02	0.2
2092	20.6	4.6	8.5	29.4	63.9	18.5	28.9	416	7.3	35.6	2	9.5	11.3	54.9	45.6	20.2	15.9	10.1	28.5	0	0	0	0	0	0	0
10452	16.22	4.57	10.3	31.5	68.9	22.5	32.7	285	3.83	23.6	0	0	11.12	68.5	43	17.8	17.3	13.3	51.6	0.38	1.23	7.6	0.01	0.1	0.03	0.2
2943	10.4	4.92	9.2	30.3	61.6	18.7	30.4	189	6.9	66	0	0	0	0	44.8	20.9	0	0	0	0	0	0	0	0	0	0
2888	18	4.63	8.8	28.8	62.2	19	30.6	314	6.6	36.5	2.1	11.8	9.3	51.7	45.9	21.5	0	0	0	0	0	0	0	0	0	0
202	12.77	4.55	9.3	29.5	64.8	20.4	31.5	538	9.68	75.8	0	0	1.91	15	41.8	18	12.2	10.4	27.9	0.56	0.72	5.6	0.39	3.1	0.07	0.5
1179	13.64	4.78	9.1	29.7	62.1	19	30.6	600	9.19	67.4	0	0	2.89	21.2	43.9	21.1	14.7	11.1	35.3	0.67	1.16	8.5	0.37	2.7	0.03	0.2
969	8.49	0.01	0	0.1	100	0	0	1	3.97	46.8	0	0	3.42	40.3	0	0	0	0	0	0	0.86	10.1	0.18	2.1	0.06	0.7
8502	10.3	4.46	9.8	32.3	72.4	22	30.3	278	6.2	60.6	0	0	0	0	50.7	19.4	14.3	10	27.3	0	0	0	0	0	0	0
4449	12.25	4.75	8.4	27.3	57.5	17.7	30.8	321	6.2	50.6	0	0	4.65	38	42	21.5	0	0	0	0	1.3	10.6	0.07	0.6	0.03	0.2
1785	8.65	5.47	11.8	37.26	8	21.6	31.7	293	4.82	55.7	0	0	2.78	32.2	54.2	23.3	14.9	10.8	33.2	0.32	0.78	9	0.26	3	0.01	0.1
7098	15	4.58	10.4	31.2	68.1	22.7	33.3	222	2.3	15.6	0.5	3.4	12.2	81	44	17.8	17.6	10.4	30.9	0	0	0	0	0	0	0
1286	21.36	4.53	9	26.9	59.4	19.9	33.5	302	6.75	31.6	0	0	11.85	55.5	42.7	21.5	0	0	0	0	2.5	11.7	0.21	1	0.05	0.2
5148	11.92	4.95	9.7	28.3	57.2	19.6	34.3	347	4.35	36.5	0	0	6.4	53.7	38.9	19.4	0	0	0	0	1.07	9	0.04	0.3	0.06	0.5
8362	9.8	3.88	8.7	26.8	69.1	22.4	32.5	370	4.1	42.2	0.5	5.4	5.2	52.4	43.3	17	10.5	8.8	16.6	0	0	0	0	0	0	0
15785	8.14	4.44	9.9	29	65.3	22.3	34.1	327	2.98	36.6	0	0	4.19	51.5	38.8	16.6	13.8	11.4	37.2	0.37	0.54	6.6	0.42	5.2	0.01	0.1
8984	7.77	4.56	9.8	28.9	63.4	21.5	33.9	221	3.41	43.9	0	0	3.24	41.7	37.7	16.7	15.2	11.5	35.3	0.25	0.51	6.6	0.6	7.7	0.01	0.1
4734	19.27	4.88	9.7	29	59.4	19.9	33.4	409	6.24	32.4	0	0	11.83	61.4	39.8	18.9	14.4	10.9	33.8	0.44	0.94	4.9	0.18	0.9	0.08	0.4
3001	9.2	4.38	8.5	26.3	60	19.4	32.3	250	5	54.1	1.3	14.6	2.9	31.3	43.9	21.5	0	0	0	0	0	0	0	0	0	0
232	16.63	4.55	9.6	27.8	61.1	21.1	34.5	401	8.21	49.4	0	0	6.84	41.1	39.8	18.3	11.8	9.9	25.1	0.4	1.41	8.5	0.07	0.4	0.1	0.6
4059	9.8	4.33	8.7	29.7	90.3	25.1	22.3	375	5.9	59.7	2	12.2	2.7	29.1	52	22	0	0	0	0	0	0	0	0	0	0
657	11.75	4.79	9.6	28.2	58.9	20	34	290	6.18	52.6	0	0	4.3	36.6	35.2	17.1	0	0	0	0	0.94	8	0.26	2.2	0.07	0.6
15790	8.14	4.44	9.9	29	65.3	22.3	34.1	327	2.98	36.6	0	0	4.19	51.5	38.8	16.6	13.8	11.4	37.2	0.37	0.54	6.6	0.42	5.2	0.01	0.1
9599	8.23	4.52	9.4	28	61.9	20.8	33.6	165	2.95	35.8	0	0	4.35	52.9	34.7	16.1	0	0	0	0	0.83	10.1	0.02	0.2	0.08	1
1225	9.95	4.64	9.2	27.4	59.1	19.8	33.6	523	6.29	63.2	0	0	2.27	22.9	41.1	20.1	11.9	10	26.4	0.52	0.89	8.9	0.48	4.8	0.02	0.2
8343	7.3	4.24	10.6	33.1	78.1	25	32	382	4.1	56.5	0.4	5.9	2.8	37.6	45.3	15.6	10.6	9.3	19.3	0	0	0	0	0	0	0
514	8.51	4.84	9.7	30.6	63.2	20	31.7	458	5.39	63.3	0	0	2.09	24.7	39.2	17.4	10.9	9.8	23.7	0.45	0.94	11	0.08	0.9	0.01	0.1
3886	8.7	4.07	9.4	31.1	76.4	23.1	30.2	173	5.1	58.7	0.5	5.8	3.1	35.5	51.3	17.9	17.1	10.2	30.3	0	0	0	0	0	0	0
2945	11.7	4.5	9.7	30.5	67.8	21.6	31.8	148	5.2	44.5	1.6	13.3	4.9	42.2	45.3	18.3	14.8	9.7	26.6	0	0	0	0	0	0	0
9284	7.98	4.35	10.7	32.3	74.3	24.6	33.1	267	4.98	62.4	0	0	2.09	26.2	37.4	14.3	12.7	11.2	33.9	0.3	0.64	8	0.27	3.4	0	0
229	5.12	4.42	9.3	28.9	65.4	21	32.2	329	3.51	68.6	0	0	0.88	17.1	42.5	18.2	11.1	10.2	25.9	0.34	0.61	11.9	0.09	1.8	0.03	0.06
15808	9.86	4.45	11.1	33.8	76	24.9	32.8	397	4.26	43.2	0	0	4.71	47.8	41	15.1	10.6	9.7	21.3	0.38	0.7	7.1	0.18	1.8	0.01	0.1
15796	9.86	4.45	11.1	33.8	76	24.9	32.8	397	4.26	43.2	0	0	4.71	47.8	41	15.1	10.6	9.7	21.3	0.38	0.7	7.1	0.18	1.8	0.01	0.1
2174	12.8	4.48	9.7	30.5	68.1	21.7	31.8	189	6.5	51	1.6	12.8	4.7	36.2	44.7	17.7	12.3	9.2	21	0	0	0	0	0	0	0
14929	9	4.41	10.9	32.9	74.6	24.7	33.1	249	2.96	32.9	0	0	4.6	51.1	37	14.1	12.4	10.8	29.7	0.27	1.38	15.3	0.05	0.6	0.01	0.1
1195	10.4	4.35	8.8	28.9	66.4	20.2	30.4	403	4.8	46.4	1.2	11.8	4.4	41.8	44.7	18.1	10.1	8.5	14.5	0	0	0	0	0	0	0
15783	9.86	4.45	11.1	33.8	76	24.9	32.8	397	4.26	43.2	0	0	4.71	47.8	41	15.1	10.6	9.7	21.3	0.38	0.7	7.1	0.18	1.8	0.01	0.1
231	18.64	4.35	9.5	29.8	68.5	21.8	31.9	780	13.03	69.9	0	0	3.54	19	42.5	17.6	10.2	9.5	20.5	0.74	1.68	9	0.35	1.9	0.04	0.2
10412	12.25	3.95	9.4	29.7	75.2	23.8	31.6	416	6.23	50.9	0	0	3.56	29	41.5	15.8	12.1	11.5	35.5	0.48	0.84	6.9	1.59	13	0.03	0.2
4477	16.22	3.93	8.1	26.7	67.9	20.6	30.3	443	4.84	29.8	0	0	9.17	56.5	44.8	18.7	10.8	9.7	22.8	0.43	1.91	11.8	0.21	1.3	0.09	0.6
1520	11.76	4.39	9.9	31.3	71.3	22.6	31.6	620	6.62	56.3	0	0	3.33	28.3	44	17.4	10	9.5	21.2	0.59	0.87	7.4	0.92	7.8	0.02	0.2
9688	11.9	3.95	9.5	30.9	78.2	24.1	30.7	185	4.9	41.3	1.1	9.4	5.9	49.3	44.3	15	10.1	9.8	24.5	0	0	0	0	0	0	0
7559	11.7	3.79	9	28.9	76.3	23.7	31.1	243	7.3	62.7	0	0	0	0	47.6	16.6	18	10.4	33.1	0	0	0	0	0	0	0
2462	13.7	3.77	9.3	27.1	71.9	24.7	34.3	206	4.7	34.3	0	0	6.34	46.3	39.7	15.5	17.6	12.2	41.3	0.25	1.5	10.9	1.07	7.8	0.09	0.7
581	15.01	5.54	9.9	30.7	67.6	21.8	32.2	281	8.15	54.3	0	0	4.93	32.8	42.1	17.8	18.7	11.4	37.4	0.32	1.38	9.2	0.48	3.2	0.07	0.5
15517	10.28	3.66	9.3	28.1	76.8	25.4	33.1	182	1.35	13.1	0	0	7.4	72	35.8	13.4	0	0	0	0	1.39	13.5	0.11	1.1	0.03	0.3
6084	6.35	4.31	11	33.4	77.5	25.5	32.9	263	2.13	33.5	0	0	3.46	54.5	39.1	14.4	13.1	11.2	32.4	0.29	0.64	10.1	0.07	1.1	0.05	0.8
10050	4.72	4.72	9.7	31.8	67.4	20.6	30.5	749	1.68	35.6	0	0	2.64	55.9	40.4	16.6	11.8	10.5	28.4	0.78	0.33	7	0.06	1.3	0.01	0.2
10845	5.4	4.42	9.5	32.8	74.2	21.5	29	430	2.1	39.3	0.7	12.2	2.6	48.5	48.5	18.3	11.8	9.6	23.4	0	0	0	0	0	0	0
6521	7.4	2.65	6.6	20.9	78.9	24.9	31.6	133	3.1	41.6	0.6	8.1	3.7	50.3	48.2	16.9	21.5	11.6	39.7	0	0	0	0	0	0	0
10784	5.4	4.42	9.5	32.8	74.2	21.5	29	430	2.1	39.3	0.7	12.2	2.6	48.5	48.5	18.3	11.8	9.6	23.4	0	0	0	0	0	0	0
383	8.53	5.06	9.7	32.7	64.6	19.2	29.7	99	3.4	39.9	0	0	3.97	46.5	48.6	21.9	0	0	0	0	1	11.7	0.13	1.5	0.03	0.4
3458	5.7	3.6	9	29.1	80.8	25	30.9	94	2.1	37.5	0.2	4	3.4	58.5	47.2	15.7	16.4	10	29.8	0	0	0	0	0	0	0
238	8.29	4.44	8.3	28.8	64.9	18.7	28.8	169	2.68	32.3	0	0	4.24	51.1	48.6	24.7	0	0	0	0	0.67	8.1	0.67	8.1	0.03	0.4
12775	5.38	4.09	9.3	29.4	71.9	22.7	31.6	112	1.09	20.3	0	0	3.67	68.2	43.4	17.1	0	0	0	0	0.48	8.9	0.13	2.4	0.01	0.2
227	7.29	4.15	7.5	27.2	65.5	18.1	27.6	220	3.2	43.9	0	0	2.8	38.4	46.9	23.1	17.1	11	34.5	0.24	0.92	12.6	0.32	4.4	0.05	0.7
4342	8.63	5.61	10	33	58.8	17.8	30.3	314	4.23	49	0	0	3.19	37	45.3	23.3	0	0	0	0	0.78	9	0.36	4.2	0.07	0.8
12001	13.29	4.32	11.9	34.9	80.8	27.5	34.1	271	8.72	65.6	0	0	2.99	22.6	38.7	13.6	13.3	11.2	33.5	0.3	1	7.5	0.55	4.1	0.03	0.2
8970	11.87	4.08	10.7	32.3	79.2	26.2	33.1	111	7.6	64	0	0	2.9	24.4	52.5	18.8	15.2	11.5	35.7	0.13	0.98	8.3	0.38	3.2	0.01	0.1
5343	13.19	4.47	10.2	30.9	69.1	22.8	33	109	7.38	56	0	0	4.81	36.4	50.8	21	0	0	0	0	0.79	6	0.1	0.8	0.11	0.8
7763	20.97	3.7	10	29.7	60.3	27	33.7	179	8.19	39.1	0	0	9.66	46	58.3	20.4	0	0	0	0	2.93	14	0.11	0.5	0.08	0.4
3127	12.9	3.88	8.6	27.9	71.9	22.2	30.8	166	9.4	72.5	0.4	3.3	3.1	24.2	50.9	19.7	18	9.6	27.1	0	0	0	0	0	0	0
8483	14.8	3.4	9.3	28.1	82.6	27.4	33.1	73	6	40.6	0	0	0	0	55.1	18.9	0	0	0	0	0	0	0	0	0	0
21486	21.5	4.13	11.9	35.2	85.2	28.8	33.8	124	6.6	30.6	0	0	0	0	39.5	12.6	0	0	0	0	0	0	0	0	0	0
4222	21.09	4.61	9.6	30.7	66.6	20.8	31.3	140	11.72	55.6	0	0	5.9	27.9	51.4	22.3	0	0	0	0	2.79	13.2	0.56	2.7	0.12	0.6
245	17.92	4.18	10.4	31.1	74.4	24.9	33.4	422	11.43	63.8	0	0	4.21	23.4	46.1	17.5	12	10.6	28.4	0.45	1.91	10.7	0.32	1.8	0.05	0.3
14797	17.91	4.26	11.5	33.2	77.9	27	34.6	106	7.33	40.9	0	0	7.85	43.9	42.3	15.6	0	0	0	0	2.46	13.7	0.22	1.2	0.05	0.3
7820	11.1	3.6	10	30.4	84.4	27.8	32.9	55	3.2	28.5	0	0	0	0	61.7	20.4	0	0	0	0	0	0	0	0	0	0
6900	18.23	4.11	10.5	35.6	86.6	25.5	29.5	249	5.97	32.7	0	0	10.21	56	66.1	21.8	15.4	11.8	40.6	0.29	1.47	8.1	0.31	1.7	0.27	1.5
8479	13.7	3.81	10.3	31.5	82.7	27	32.7	180	5.8	42	0.5	3.3	7.4	54.7	56	18.8	0	0	0	0	0	0	0	0	0	0
1793	23.4	4.19	10.1	30.5	72.8	24.1	33.1	199	10.1	43.2	0	0	0	0	45.4	18	19.6	11.8	39.9	0.23	2.94	12.6	0	0	0.12	0.5
6572	20.7	4.08	10.2	31.9	78.2	25	32	239	11	53	2.4	11.7	7.3	35.3	56.4	20.2	14.5	10.3	30.7	0	0	0	0	0	0	0
13237	9.41	3.7	9.6	27.9	75.4	25.9	34.4	54	4.67	49.6	0	0	3.61	38.4	43	16.3	0	0	0	0	1.06	11.3	0.04	0.4	0.03	0.3
8739	18.46	4.12	10.8	32.1	77.9	26.2	33.6	269	3.73	20.2	0	0	13.21	71.6	52.4	19.5	21.1	12.2	40.7	0.33	1.41	7.6	0.05	0.3	0.06	0.3
2062	21.8	4.12	9.7	30.8	74.8	23.5	31.5	128	11.2	51.2	2.7	12.6	7.9	36.2	48.7	17.4	11.9	9.4	22.9	0	0	0	0	0	0	0
8365	17.9	4	10.8	33.3	83.3	27	32.4	233	10.7	59.8	0	0	0	0	54.1	18.1	14.2	10.4	29.9	0	0	0	0	0	0	0
17481	19.86	4.78	13.2	38.5	80.5	27.6	34.3	181	7.36	37.1	0	0	10.29	51.8	37.4	13.2	15.8	11.9	38.1	0.22	1.39	7	0.8	4	0.02	0.1
15853	21.2	4.43	12.2	36.1	81.5	27.5	33.8	413	11.71	55.2	0	0	6.99	33	39.7	13.8	12.3	10.8	30.7	0.44	1.74	8.2	0.74	3.5	0.02	0.1
647	9.62	5.15	10.4	32.1	62.3	20.2	32.4	417	5.31	55.2	0	0	3.06	31.8	41	19.6	15	11.2	34.9	0.47	0.66	6.9	0.56	5.8	0.03	0.3
809	6.18	4.67	9.2	28.6	61.2	19.7	32.2	77	2.92	47.2	0	0	2.34	38	40.6	18.7	0	0	0	0	0.65	10.5	0.12	1.9	0.15	2.4
8516	11.1	4.73	10.9	34.9	73.8	23	31.2	478	3.6	32.3	0	0	0	0	38.9	13.8	9.7	8.5	14.5	0	0	0	0	0	0	0
15832	10.85	4.78	11	33.4	69.9	23	32.9	538	3.45	31.8	0	0	5.85	53.9	36.9	14.8	12.1	10.8	30.2	0.58	0.68	6.3	0.85	7.8	0.02	0.2
1227	6.56	5.34	11.3	35.5	66.5	21.2	31.8	461	3.17	48.3	0	0	2.51	38.2	44.4	19.3	10	9.3	20.1	0.43	0.74	11.3	0.13	2	0.01	0.2
14899	5.18	3.59	8.1	24.6	68.5	22.6	32.9	169	2.34	45.2	0	0	2.23	43	37.5	16.2	14.7	11.3	34.5	0.19	0.56	10.8	0.03	0.6	0.02	0.4
5794	6.56	5.07	11.6	35	69	22.9	33.1	412	2.74	41.8	0	0	2.92	44.5	36.7	14.9	11.9	10.5	29	0.43	0.77	11.7	0.11	1.7	0.02	0.3
3137	9.5	4.58	10.3	31.1	67.9	22.5	33.1	55	3.8	40.2	0.2	2.6	5.5	57.2	43.5	17.5	0	0	0	0	0	0	0	0	0	0
2374	9.8	5.34	11.6	36.6	68.5	21.7	31.7	341	3.3	33.6	0.7	7.5	5.8	58.9	47.6	18.9	11.1	9	19.2	0	0	0	0	0	0	0
10211	6.3	4.82	10.4	34.3	71.2	21.6	30.3	632	2.6	41.8	0.8	12.4	2.9	45.8	38.4	14.3	10.4	9.3	21.9	0	0	0	0	0	0	0
6464	10.4	5.03	11.7	36.1	71.8	23.3	32.4	353	4.1	39.2	0.8	8.1	5.5	52.7	38.5	14.2	11.6	9.3	21.3	0	0	0	0	0	0	0
233	8.97	4.69	9.4	30.4	64.8	20	30.9	356	6.08	67.8	0	0	1.94	21.5	43.6	18.9	10.2	9.2	19.6	0.33	0.83	9.3	0.07	0.8	0.05	0.6
8981	6.73	4.19	11.3	34.5	82.3	27	32.8	304	3.96	58.8	0	0	1.98	29.4	38.1	13	13.1	11.3	32.7	0.34	0.34	5.1	0.43	6.4	0.02	0.3
1235	5.87	4.41	10.7	33.8	76.6	24.3	31.7	511	3.58	61	0	0	1.26	21.4	53	20.6	13	10	27.9	0.51	0.69	11.8	0.31	5.3	0.03	0.5
3080	4.8	3.85	9.4	29.1	75.6	24.4	32.3	220	2.9	60.3	1	20.6	0.9	19.1	52	20	0	0	0	0	0	0	0	0	0	0
640	7.05	4.71	11.1	34.3	72.8	23.6	32.4	452	3.11	44.1	0	0	2.93	41.6	50.1	20.5	20.1	12.1	42.7	0.55	0.92	13	0.06	0.9	0.03	0.4
839	8.86	4.21	10.2	30.6	72.7	24.2	33.3	237	3.03	34.2	0	0	4.44	50	52	21.4	0	0	0	0	1.06	12	0.29	3.3	0.04	0.5
15815	9.38	3.96	10.4	32.2	81.3	26.3	32.3	316	2.15	22.9	0	0	5.9	63	37.1	13	12.1	10.8	29.9	0.34	0.64	6.8	0.66	7	0.03	0.3
8356	5.5	3.63	10.3	31.9	87.9	28.4	32.3	52	3	53.9	0	0	0	0	43.4	13	0	0	0	0	0	0	0	0	0	0
16993	16.97	4.15	10.9	33	79.5	26.3	33	261	1.57	9.3	0	0	14.52	85.5	38.3	13.5	16.6	12.3	41.5	0.32	0.74	4.4	0.1	0.8	0.04	0.2
18461	7	4.19	11	34.8	83.1	26.3	31.6	377	3.3	46.8	1.8	25.6	1.9	27.6	46.9	15.3	13	10.8	29.5	0	0	0	0	0	0	0
6988	4.09	4.14	11.1	33.7	81.4	26.8	32.9	351	1.98	48.4	0	0	1.15	28.1	41.6	14.5	15	11.6	33.6	0.41	0.77	18.8	0.15	3.7	0.04	1
12776	13.22	4.23	11.1	33.6	79.4	26.2	33	279	1.17	8.9	0	0	10.76	81.3	37.4	13.2	14.3	11.1	33.9	0.31	1.24	9.4	0.02	0.2	0.03	0.2
4658	12.7	6.51	9.8	31.4	48.2	15.1	31.2	626	7.59	59.8	0	0	3.07	24.2	38.5	23.9	0	0	0	0	1.13	8.9	0.88	6.9	0.03	0.2
3140	19.2	5.61	9.3	31.9	56.9	16.6	29.2	121	12	62.7	0	0	0	0	44.3	23	0	0	0	0	0	0	0	0	0	0
14693	6.82	5.72	11.4	32.2	56.3	19.9	35.4	221	1.23	18	0	0	5.34	78.3	34.7	17.4	0	0	0	0	0.21	3.1	0.02	0.3	0.02	0.3
6180	12.2	5.67	10.1	30.3	53.4	17.8	33.3	275	5.4	44.3	0	0	4.52	37	39.8	22.4	0	0	0	0	2.1	17.2	0.13	1.1	0.05	0.4
15813	11.9	5.58	11	32.4	58.1	19.7	34	450	7.72	64.9	0	0	2.66	22.3	34.4	16.8	14	11.3	36	0.51	0.88	7.4	0.62	5.2	0.02	0.2
1966	11.1	5.08	8.4	28.8	56.7	16.5	29.2	306	4.8	42.8	2.1	19	4.2	38.2	42.8	22.4	0	0	0	0	0	0	0	0	0	0
15356	9.86	5.7	10.9	32.6	57.2	19.1	33.4	282	5.97	60.5	0	0	1.78	18.1	34.9	18.5	0	0	0	0	0.94	9.5	1.11	11.3	0.06	0.6
8355	10.2	4.93	9.5	30.6	62.1	19.3	31	367	6.5	63.5	0	0	0	0	39.4	17.5	0	0	0	0	0	0	0	0	0	0
15257	10.9	5.44	10.7	31.4	57.7	19.7	34.1	315	4.41	40.5	0	0	4.82	44.3	36.2	18.3	0	0	0	0	1.04	9.5	0.56	5.1	0.07	0.6
763	8.79	5.3	9.3	27.2	51.3	17.5	34.2	96	5.1	58	0	0	2.33	26.5	36.8	22.1	0	0	0	0	1.14	13	0.16	1.8	0.06	0.7
6234	10.41	5.53	9.8	29.1	52.6	17.7	33.7	131	5.15	49.5	0	0	3.77	36.1	37.1	21.5	0	0	0	0	1.35	13	0.09	0.9	0.05	0.5
8846	14.32	5.5	10.2	29.7	54	18.5	34.3	338	4.5	31.4	0	0	8.1	56.6	34.1	19.5	0	0	0	0	1.1	7.7	0.53	3.7	0.09	0.6
9913	13.5	5.23	10.1	32.9	62.9	19.3	30.7	181	6.6	49	1.7	12.5	5.2	38.5	43.5	20	0	0	0	0	0	0	0	0	0	0
244	9	5.19	9.2	27.2	52.4	17.7	33.8	506	6.01	66.8	0	0	1.57	17.5	41.7	23.3	0	0	0	0	0.74	8.2	0.64	7.1	0.04	0.4
1203	10.7	5.32	9	27.6	51.9	16.9	32.6	690	7.51	70.2	0	0	2.11	19.7	40.4	23.1	0	0	0	0	0.92	8.6	0.14	1.3	0.02	0.2
14700	11.1	5.39	10.9	31.9	59.2	20.2	34.2	94	8.2	73.9	0	0	0	0	38.2	18.2	0	0	0	0	0	0	0	0	0	0
7005	12.47	4.34	12.4	36.1	83.2	28.6	34.3	285	3.53	28.3	0	0	7.05	56.5	34.7	11.6	15	11.9	38.3	0.34	1.83	14.7	0.04	0.3	0.02	0.2
10774	8	3.58	10.8	32.3	90.2	30.2	33.4	315	3.5	43.7	1.1	13.2	3.4	43.1	43.2	12.8	12	10.2	26.2	0	0	0	0	0	0	0
8037	10.3	4.06	12.3	36.2	89.2	30.3	34	290	5	48.3	0.4	3.4	4.9	48.3	45.1	13	20.1	12.3	43.5	0	0	0	0	0	0	0
5451	11.24	4.4	12.1	34.9	79.3	27.5	34.7	466	6.17	54.9	0	0	4.23	37.6	35.3	12.4	9.4	8.9	16.4	0.41	0.56	5	0.27	2.4	0.01	0.1
243	7.8	4.39	10	31	70.6	22.8	32.3	441	5.8	74.4	0	0	1.25	16	42	16.7	10.5	9.1	18.2	0.4	0.54	6.9	0.2	2.6	0.01	0.1
11722	7.41	3.98	11.7	34	85.4	29.4	34.4	285	4.56	61.5	0	0	2.02	27.3	39	12.9	12.7	11	31.9	0.31	0.73	9.9	0.07	0.9	0.03	0.4
6023	16.41	4.27	11.9	35.3	82.7	27.9	33.7	288	4.37	26.6	0	0	10.47	63.8	34.1	11.7	14.2	11.2	35.3	0.32	1.49	9.1	0.06	0.4	0.02	0.1
8222	7.1	3.7	11.5	31.9	86.2	31.1	36.1	333	3.2	44.6	0.3	4.8	3.6	50.6	38.9	12	13.2	10.4	28.7	0	0	0	0	0	0	0
242	12.3	4.21	9.3	28.6	67.9	22.1	32.5	525	7.28	59.2	0	0	2.77	22.4	49.5	20.8	9.1	9	16.5	0.47	1.19	9.7	1.04	8.5	0.02	0.2
4012	14.4	4.27	10	33.3	78	23.4	30	274	3.7	25.7	0.3	2.1	10.4	72.2	47.6	16.5	12.1	9.8	24.8	0	0	0	0	0	0	0
2433	12.1	4.54	10.5	33	72.7	23.1	31.8	294	4.8	39.5	0.7	6.1	6.6	54.4	46.7	17.8	13.2	10	26.7	0	0	0	0	0	0	0
10235	10.3	3.95	9.8	32.1	81.3	24.8	30.5	405	5.3	51.1	1.1	10.2	3.9	38.7	48.4	15.9	9.3	8.3	12.5	0	0	0	0	0	0	0
3604	12.34	4.79	10.9	33.9	70.8	22.8	32.2	254	7.12	57.7	0	0	4.03	32.6	40.2	15.9	13.8	11.7	36.3	0.3	1.05	8.5	0.07	0.6	0.07	0.6
8548	14.8	4.36	11.1	35.4	81.2	25.5	31.4	348	10.1	68.2	0	0	0	0	44	14	11.8	9.9	24.1	0	0	0	0	0	0	0
1593	17.4	4.06	9.5	29.4	72.4	23.4	32.3	249	8	45.8	0.8	4.7	8.6	49.5	47.3	17.7	16.8	10.9	33	0	0	0	0	0	0	0
9801	11.7	4	10.2	31.7	79.3	25.5	32.2	236	2.4	20.2	1.4	12	7.9	67.8	44.4	15.1	11.3	9.7	22.8	0	0	0	0	0	0	0
1234	8.28	4.57	10.2	32.4	70.9	22.3	31.5	435	5.89	71.1	0	0	1.43	17.3	41.9	16.5	10.3	9.8	22.2	0.43	0.75	9.1	0.2	2.4	0.01	0.1
7482	11.6	4.09	10.6	32.5	79.5	25.9	32.6	349	4.3	37.3	0.5	4.6	6.8	58.1	43.8	14.3	9.5	8.9	16.9	0	0	0	0	0	0	0
883	9.62	4.54	10	31.9	70.3	22	31.3	473	6.74	70.1	0	0	1.58	16.3	42.6	17.1	10.3	9.5	20.8	0.45	0.9	9.4	0.39	4.1	0.01	0.1
8954	13.05	4.23	10.5	32.4	76.6	24.8	32.4	292	2.7	20.7	0	0	9.38	71.8	39.8	14.5	11	10.2	24.4	0.3	0.94	7.2	0.01	0.1	0.02	0.2
241	12.22	4.42	10.6	31.5	71.3	24	33.7	701	9.12	74.6	0	0	1.31	10.8	37.1	14.9	12.3	10.5	28.5	0.74	1.4	11.5	0.36	2.9	0.03	0.2
7974	11.3	4.09	11.3	32.6	79.7	27.6	34.7	363	4.5	39.5	2	17.5	4.8	43	39.1	13.3	13.2	10.4	27.9	0	0	0	0	0	0	0
8524	8	4.25	11.7	35.6	83.8	27.5	32.9	206	4.2	51.9	1.8	23	2	25.1	44.2	14	13.1	10.5	28.9	0	0	0	0	0	0	0
4243	9.2	4.77	12.4	38.3	80.3	26	32.4	168	5.6	60.7	1.4	14.7	2.2	24.6	42.9	14.2	20.3	12	43.9	0	0	0	0	0	0	0
3343	11.7	4.55	11.8	34.1	74.9	25.9	34.6	196	5.1	43.5	1.7	14.9	4.9	41.6	42.5	14.9	20.6	12.5	47.1	0	0	0	0	0	0	0
1202	12.08	4.54	11.1	34.7	76.4	24.4	32	265	8.23	68.1	0	0	1.69	14	44.5	16.4	14.9	11.8	40.4	0.31	1.32	10.9	0.83	6.9	0.01	0.1
15834	9.08	4.34	12	35.1	80.9	27.6	34.2	318	5.23	57.6	0	0	2.38	26.3	35.6	12.5	14.2	12	40.8	0.38	1.03	11.3	0.42	4.6	0.02	0.2
593	6.2	4.77	11.4	34.9	73.2	23.9	32.7	184	3.1	50	0	0	2.34	37.7	41.1	15.8	24.3	13.9	55.1	0.26	0.54	8.7	0.16	2.6	0.06	1
9320	20.04	4.2	11.4	33.3	79.3	27.1	34.2	182	0	0	0	0	0	0	40.7	14.6	17	12.8	47.3	0.23	0	0	0.03	0.1	0.06	0.3
880	7.91	4.61	11.4	33.6	72.9	24.7	33.9	40	3.95	49.9	0	0	2.63	33.3	43.8	17.8	0	0	0	0	1.22	15.4	0.02	0.3	0.09	1.1
9234	6.6	4.4	12	34.7	78.9	27.3	34.6	124	3.2	48.5	0	0	2.12	32.1	39.4	14	18.9	13.1	46.4	0.16	1.15	17.4	0.1	1.5	0.03	0.5
4527	9.95	5.2	13.1	39.5	76	25.2	33.2	357	6.05	60.8	0	0	2.13	21.4	41.6	15	16.2	12.2	42.3	0.44	1.38	13.9	0.32	3.2	0.07	0.7
9246	14.84	4.16	11.3	32.8	78.8	27.2	34.5	108	0	0	0	0	0	0	38	13.5	22.9	13.9	56.7	0.15	0	0	0.12	0.8	0.2	1.3
246	13.15	4.91	10.1	32.7	66.6	20.6	30.9	396	6.23	47.4	0	0	5.33	40.4	45.2	18.7	8.5	8.5	15.6	0.34	1.1	8.4	0.47	3.6	0.02	0.2
4044	10.4	4.41	11.1	36.1	81.9	25.2	30.7	237	5.1	49.4	0	0	0	0	46.6	14.8	12.9	10.1	28.8	0	0	0	0	0	0	0
10210	9.8	4.33	11.4	36.8	85	26.3	31	479	5.2	53.1	0.7	7.5	3.9	39.4	41.8	13.2	8	7.4	7.4	0	0	0	0	0	0	0
6250	31.28	4.38	11.4	35.3	80.6	26	32.3	189	4.92	15.7	0	0	23.64	75.6	38.7	13.4	14	10.8	31.1	0.2	2.66	8.5	0.01	0	0.05	0.2
8766	14.98	4.71	12.2	37	78.6	25.9	33	239	5.7	38.1	0	0	7.37	49.1	36.2	12.7	11.1	10.8	29.3	0.26	1.78	11.9	0.1	0.7	0.03	0.2
9415	12.9	4.34	11.7	36.8	84.8	27	31.8	284	6.4	49.4	1.3	9.9	5.2	40.7	42	13.1	9	8.8	17.4	0	0	0	0	0	0	0
11087	10.16	4.57	12	36.2	79.2	26.3	33.1	232	3.63	35.7	0	0	4.44	43.7	35.4	12.4	13.5	11.2	34.8	0.26	1.32	13	0.74	7.3	0.03	0.3
646	14.23	4.95	10.2	33.1	66.9	20.6	30.8	369	4.63	32.5	0	0	7.36	51.8	44.1	18.8	10.6	9.8	23.9	0.36	1.94	13.6	0.28	2	0.02	0.1
2850	7.9	4.72	11.4	35.5	75.2	24.2	32.1	180	3.5	44.1	0	0	0	0	47.3	16.9	10.9	9.5	23.6	0	0	0	0	0	0	0
1414	8.99	4.81	10.5	34.3	71.3	21.8	30.6	543	5.81	64.6	0	0	1.88	20.9	45.2	17.8	8.2	7.9	9.5	0.43	0.79	8.8	0.5	5.6	0.01	0.1
3600	24.32	4.81	11.7	37	76.9	24.3	31.6	227	5.33	21.9	0	0	17.04	70.1	41.8	15.2	11	10.1	25.5	0.23	1.88	7.7	0.04	0.2	0.03	0.1
997	12.08	5.15	10.5	34.3	66.6	20.4	30.6	123	0	0	0	0	0	0	45.7	20.1	12	9.7	25.1	0.12	0	0	0	0	0	0
14113	14.67	4.4	11.5	35.5	80.7	26.1	32.4	230	3.75	25.6	0	0	8.84	60.2	36.8	12.9	11.4	10.1	26.1	0.23	1.6	10.9	0.44	3	0.04	0.3
8677	17.72	4.6	12	36.4	79.1	26.1	33	456	5.26	29.7	0	0	9.82	55.4	36.2	12.7	8.3	8.5	13.1	0.39	1.25	7.1	1.37	7.7	0.02	0.1
20946	6.9	4.08	9.7	32	78.4	23.8	30.3	273	3.4	48.7	0.8	12.1	2.7	39.2	46.5	15.7	12.4	9.8	25.3	0	0	0	0	0	0	0
659	16.48	7.15	12.3	38.3	53.6	17.2	32.1	401	5.85	35.5	0	0	8.08	49	48.6	26.9	0	0	0	0	2.03	12.3	0.49	3	0.03	0.2
262	11.22	5.18	8.1	26.9	51.9	15.6	30.1	404	6.52	58.1	0	0	2.34	20.9	43.7	24.9	0	0	0	0	1.48	13.2	0.82	7.3	0.06	0.5
1169	17.1	5.18	9.3	31.9	61.6	18	29.2	254	6.5	38	2	11.6	8.6	50.4	49.4	23.7	0	0	0	0	0	0	0	0	0	0
18873	6.4	3.99	10.2	31.6	79.2	25.6	32.3	271	3	46.9	0.6	8.8	2.8	44.3	44.8	14.8	13.8	10.4	28.9	0	0	0	0	0	0	0
261	23.84	5.75	9.1	29.4	51.1	15.8	31	191	12.31	51.6	0	0	6.71	28.2	44.4	25.6	0	0	0	0	3.14	13.2	1.63	6.8	0.05	0.2
660	13.72	5.35	9	30	56.1	16.8	30	461	4.07	29.7	0	0	7.87	57.3	48.5	25.6	0	0	0	0	1.56	11.4	0.2	1.5	0.02	0.1
9302	7.55	4.9	11.9	35.9	73.3	24.3	33.1	249	3.93	52.1	0	0	2.61	34.5	42.5	16.3	12.5	11	33.5	0.27	0.82	10.9	0.18	2.4	0.01	0.1
240	10.49	5	7.8	25.8	51.6	15.6	30.2	401	5.74	54.7	0	0	2.49	23.7	43.3	24.5	0	0	0	0	1.33	12.7	0.91	8.7	0.02	0.2
260	20.65	5.54	8.7	28.2	50.9	15.7	30.9	232	12.21	59.1	0	0	4.4	21.3	43.9	25.3	0	0	0	0	2.84	13.8	1.17	5.7	0.03	0.1
3497	8.89	4.49	9.6	29	64.6	21.4	33.1	299	3.98	44.8	0	0	3.1	34.9	46.1	20.3	12.7	11.4	35.8	0.34	1.79	20.1	0.01	0.1	0.01	0.1
15855	7.55	4.42	11.5	34.3	77.6	26	33.5	294	2.56	33.9	0	0	3.96	52.5	39.8	14.6	11.5	10.5	27.7	0.31	0.84	11.1	0.18	2.4	0.01	0.1
970	13.1	5.24	9.2	29.3	55.9	17.6	31.4	277	4.16	31.8	0	0	7	53.3	47.7	25.2	0	0	0	0	1.74	13.3	0.18	1.4	0.02	0.2
3477	13	4.6	10.2	33.1	72	22.2	30.8	242	2.6	20.1	0	0	0	0	54.5	21.8	15.3	9.8	26.2	0	0	0	0	0	0	0
6753	9.92	4.4	11.4	33.4	75.9	25.9	34.1	131	4.41	44.5	0	0	2.72	27.4	40.2	17	16.3	12.1	43.7	0.16	2.7	27.2	0.02	0.2	0.07	0.7
18798	9.3	4.32	11.1	33.8	78.2	25.7	32.8	158	1.9	20.2	0	0	0	0	41.7	14.3	13.7	10	26	0	0	0	0	0	0	0
399	13.55	5.57	9.2	30.1	54	16.5	30.6	444	7.3	53.9	0	0	3.89	28.7	50.3	27.1	0	0	0	0	1.51	11.1	0.82	6.1	0.03	0.2
1252	9.28	5	9.1	29.4	58.8	18.2	31	465	4.74	51.1	0	0	2.61	28.1	50	25.6	0	0	0	0	1.18	12.7	0.73	7.9	0.02	0.2
8369	9.5	4.44	11	34.5	77.7	24.8	31.9	334	3.6	38	1.3	13.5	4.6	48.5	45.5	15.2	10.5	9.1	18.1	0	0	0	0	0	0	0
4434	9.98	5.35	12	36.5	68.2	22.4	32.9	353	4.84	48.5	0	0	2.71	27.2	49.3	21.3	16	11.8	38.3	0.42	2.23	22.3	0.16	1.6	0.04	0.4
1232	8.12	5.38	11.5	37.5	69.7	21.4	30.7	509	4.2	51.7	0	0	3.04	37.5	43.3	17.5	10.4	9.3	20.2	0.47	0.87	10.7	0	0	0.01	0.1
248	7.91	3.15	6.8	24.6	78.1	21.6	27.6	491	4.37	55.2	0	0	2.74	34.7	62.7	23.9	10.8	9.8	23.8	0.48	0.71	9	0.08	1	0.01	0.1
379	8.26	5.12	11.3	37	72.3	22.1	30.5	339	4.63	56.1	0	0	2.37	28.7	53	21.3	16.8	11.4	37.5	0.39	1.18	14.3	0.01	0.1	0.07	0.8
3388	12.6	4.89	11.2	35.7	73	22.9	31.4	279	5.3	41.9	1.1	8.9	6.2	49.2	47.8	18	0	0	0	0	0	0	0	0	0	0
5730	8.89	4.86	11.4	35.5	73	23.5	32.1	356	4.36	49	0	0	3.19	35.9	41.9	16	13.4	11.3	33.8	0.4	1.25	14.1	0.07	0.8	0.02	0.2
15818	9.79	4.89	12.3	38.4	78.5	25.2	32	513	5.36	54.7	0	0	3.53	36.1	37	13.1	10	9.3	19.3	0.48	0.63	6.4	0.25	2.6	0.02	0.2
2348	9.7	4.98	10.6	34.7	69.7	21.3	30.5	479	3.5	35.7	0.7	7.3	5.5	57	57.1	23.1	10.4	8.5	14.4	0	0	0	0	0	0	0
601	14.52	5.26	11.1	36.8	70	21.1	30.2	114	3.15	21.7	0	0	9.7	66.7	51.2	21	0	0	0	0	1.62	11.2	0.01	0.1	0.04	0.3
887	5.92	4.28	9.7	32.2	75.2	22.7	30.1	397	4.45	75.2	0	0	0.89	15	52.1	19.4	10.2	9.5	20.8	0.38	0.44	7.4	0.13	2.2	0.01	0.2
8348	6.5	4.68	11.7	36.7	78.4	25	31.9	541	3.8	57.9	0.2	3.4	2.5	38.7	40.7	13.4	9.4	8.3	12.8	0	0	0	0	0	0	0
8975	7.45	4.78	11.6	35.8	74.9	24.3	32.4	491	4.9	65.8	0	0	1.75	23.5	39.3	14.7	11.1	9.7	22	0.48	0.56	7.5	0.23	3.1	0.01	0.1
2584	11.6	4.62	9.3	28.5	61.7	20.1	32.6	341	4.4	38	1.7	14.4	5.5	47.6	39.4	18	12.1	9.6	23.1	0	0	0	0	0	0	0
8351	14.8	4.42	10.2	30.8	69.7	23.1	33.1	379	5.9	39.9	0	0	0	0	39.1	15	12.6	9.9	25.4	0	0	0	0	0	0	0
247	10.18	4.98	10.7	31.8	63.9	21.5	33.6	566	6.71	65.9	0	0	2.58	25.3	37.6	16.4	11.3	9.8	23.3	0.56	0.8	7.9	0.07	0.7	0.02	0.2
15817	10.22	4.84	11.5	33.9	70	23.8	33.9	466	4.72	46.2	0	0	4.01	39.2	40.1	16	12.3	10.5	28.8	0.49	0.69	6.8	0.78	7.6	0.02	0.2
8224	10.9	4.61	10.3	32.1	69.6	22.3	32.1	290	5.2	48	1.4	12.7	4.3	39.3	39.2	14.6	13.3	10	26.7	0	0	0	0	0	0	0
642	12.63	5.36	11.5	33.8	63.1	21.5	34	391	2.69	21.3	0	0	8.55	67.7	37.7	16.9	15.7	11.9	42.7	0.47	1.14	9	0.23	1.8	0.02	0.2
4038	17.9	5.07	10.5	34.3	67.7	20.7	30.6	438	5.8	32.6	1.1	6.2	11	61.2	44.9	18.4	12.4	9.7	23.8	0	0	0	0	0	0	0
3959	13.9	4.61	9.7	30.6	66.4	21	31.7	268	7.9	56.6	0	0	0	0	44.6	18.4	12.6	9.8	25	0	0	0	0	0	0	0
8967	13.04	5.37	11.7	34.5	64.2	21.8	33.9	590	6.46	49.5	0	0	5.15	39.5	36	15.5	12.2	10.5	28.7	0.62	0.93	7.1	0.48	3.7	0.02	0.2
6913	13.08	4.89	10.3	30.6	62.6	21.1	33.7	317	4.44	33.9	0	0	7.42	56.7	38.3	17.3	16	11.9	41.5	0.38	1.16	8.9	0.02	0.2	0.04	0.3
4753	15.76	5.24	10.7	32.3	61.6	20.4	33.1	413	6.25	39.7	0	0	7.91	50.2	43	20.2	15	11.8	39.9	0.49	1.52	9.6	0.03	0.2	0.05	0.3
658	11.52	5.14	11.3	33.2	64.6	22	34	340	3.58	31.1	0	0	7.43	64.5	39.3	17.8	17.1	11.8	42.9	0.4	0.44	3.8	0.05	0.4	0.02	0.2
4763	13.03	5.02	10.2	30.9	61.6	20.3	33	493	6.35	48.7	0	0	5.35	41.1	41.1	18.8	12.1	10.1	26.6	0.5	1.11	8.5	0.2	1.5	0.02	0.2
1177	10.54	5.07	10.6	32.7	64.5	20.9	32.4	410	7.58	71.9	0	0	1.87	17.8	41	18.1	13.3	10.7	32	0.44	0.75	7.1	0.32	3	0.02	0.2
4709	11.57	5.24	10.7	32.7	62.4	20.4	32.7	352	5.87	50.7	0	0	4.88	42.2	43	20.1	14.2	11.6	36.6	0.41	0.77	6.7	0.01	0.1	0.04	0.3
1388	6.33	4.61	9.9	29.1	63.1	21.5	34	296	2.16	34.1	0	0	3.32	52.5	38.8	17.5	16.3	12.3	44.9	0.36	0.74	11.7	0.09	1.4	0.02	0.3
14725	9.9	4.75	11.3	32.4	68.2	23.8	34.9	270	3.22	32.5	0	0	5.43	54.9	35.6	14.8	14	11.8	39.4	0.32	1.03	10.4	0.2	2	0.02	0.2
4684	7.07	4.99	10.3	31	62.1	20.6	33.2	383	2.62	37.1	0	0	3.21	45.3	41.5	18.8	12.9	10.9	32.8	0.42	1.1	15.6	0.12	1.7	0.02	0.3
10297	7.8	4.14	9.8	30.5	73.7	23.7	32.1	237	4.5	57.4	0.9	11.3	2.4	31.3	42.1	15.8	13.5	10.4	28.7	0	0	0	0	0	0	0
8372	9.3	3.76	10.5	33	87.8	27.9	31.8	433	3.9	42.4	0	0	0	0	44.9	12.8	8.8	8.2	10.7	0	0	0	0	0	0	0
682	18.4	4.64	9.4	31.4	67.7	20.3	29.9	803	6.19	33.6	0	0	9.27	50.4	51.3	22.5	17.1	11.9	40	0.95	1.91	10.4	1	5.4	0.03	0.2
3362	9.6	4.5	11.1	34.6	76.9	24.7	32.1	246	4.6	47.5	1.2	12.6	3.8	39.9	52.3	18.6	11.1	9.6	22.4	0	0	0	0	0	0	0
2347	8	4.24	10.1	32.4	76.4	23.8	31.2	237	3.4	42.3	1.4	17.1	3.2	40.6	61.3	22.5	11	8.5	15.3	0	0	0	0	0	0	0
1238	16.86	4.07	8.3	27.4	67.3	20.4	30.3	183	4.45	26.4	0	0	9.5	56.3	51.7	22.4	0	0	0	0	1.87	11.1	0.98	5.8	0.06	0.4
8972	11.1	4.62	9.8	31	67.1	21.2	31.6	266	5.43	48.9	0	0	4.81	43.4	46.4	19.6	15.9	11.3	35.9	0.3	0.68	6.1	0.16	1.4	0.02	0.2
1205	13.89	4.14	8.4	28.8	69.6	20.3	29.2	424	4.59	33	0	0	6.91	49.8	53.1	21.7	10.7	9.7	22.6	0.41	1.52	10.9	0.86	6.2	0.01	0.1
4393	8.1	4.48	10.8	34	75.9	24.1	31.8	446	4.01	49.5	0	0	2.81	34.7	45.4	17.1	14.3	11.2	34.8	0.5	1.05	13	0.21	2.6	0.02	0.2
15854	9.51	3.91	10.8	33.2	84.9	27.6	32.5	454	3.82	40.2	0	0	3.71	39	37.5	12.5	10.8	9.6	21.1	0.43	1.15	12.1	0.82	8.6	0.01	0.1
1970	11.41	4.12	9	31.1	75.5	21.8	28.9	392	3.63	31.8	0	0	5.8	50.8	61.9	23.3	12.4	10.5	29.2	0.41	1.46	12.8	0.48	4.2	0.04	0.4
14208	9.21	3.87	10.7	32.5	84	27.6	32.9	513	3.5	38	0	0	4.35	47.2	41.4	13.9	10.5	9.6	21.4	0.49	0.92	10	0.42	4.6	0.02	0.2
587	19.53	4.41	8.8	30.3	68.7	20	29	350	4.91	25.1	0	0	12.02	61.6	52.4	21.6	15.5	11.2	36	0.39	1.94	9.9	0.62	3.2	0.04	0.2
255	12.06	4.03	7.9	26.9	66.7	19.6	29.4	642	6.76	56.1	0	0	2.73	22.6	49.2	20.4	9.8	9	17.6	0.58	2.11	17.5	0.44	3.6	0.02	0.2
3081	11.6	3.92	9.4	30	76.5	24	31.3	173	5.3	45.5	2.1	18.5	4.2	36	53	20.6	16	9.8	27.5	0	0	0	0	0	0	0
254	13.34	4.4	7.3	24.4	55.5	16.6	29.9	747	8.96	67.2	0	0	2.79	20.9	46.1	24.5	10.2	8.9	17.9	0.66	1.28	9.6	0.29	2.2	0.02	0.1
4391	9.49	5.08	9.6	29.4	57.9	18.9	32.7	434	6.54	68.9	0	0	1.8	19	45.8	23.5	13.2	10.2	28.3	0.44	0.79	8.3	0.31	3.3	0.05	0.5
2073	12.6	4.56	7.6	27.2	59.6	16.7	27.9	400	7.1	56.3	1.9	15.1	3.6	28.6	47.3	22.6	10.3	8.2	13.2	0	0	0	0	0	0	0
3079	13.6	4.78	8.2	28.1	58.8	17.2	29.2	264	7.2	53.3	0	0	0	0	47.8	23.4	0	0	0	0	0	0	0	0	0	0
7558	9.5	3.78	8.8	27.9	73.8	23.3	31.5	361	5.1	53.9	1.3	13.3	3.1	32.8	41.2	14.7	11.4	9.6	22.9	0	0	0	0	0	0	0
680	12.09	4.85	7.6	25.8	53.2	15.7	29.5	373	6.88	56.9	0	0	3.99	33	41.8	23.6	13.7	9.5	23.3	0.35	0.8	6.6	0.35	2.9	0.07	0.6
1550	6.51	5.06	8.5	27.7	54.7	16.8	30.7	435	2.68	41.2	0	0	2.81	43.1	42.7	23.1	12.1	9.6	24.2	0.42	0.74	11.4	0.2	3.1	0.08	1.2
15845	10.43	4.12	10.7	32.7	79.4	26	32.7	795	5.4	51.8	0	0	3.6	34.5	38.8	14.3	10	9	17	0.71	0.87	8.3	0.55	5.3	0.01	0.1
6322	10.31	4.77	10.9	33.3	69.8	22.9	32.7	280	5.43	52.7	0	0	3.27	31.7	44	17.8	15.3	11.2	35.5	0.31	0.96	9.3	0.61	5.9	0.04	0.4
8373	7.5	4.21	9.7	31.3	74.3	23	31	420	3	40.5	0	0	0	0	40.2	14.2	9.1	7.9	10	0	0	0	0	0	0	0
4525	7.32	4.75	9	28.6	60.2	18.9	31.5	520	3.05	41.7	0	0	3.28	44.7	49.2	23.6	12.4	9.8	25.3	0.51	0.87	11.9	0.1	1.4	0.02	0.3
8974	14.73	4.44	9.8	30.8	69.4	22.1	31.8	470	8.73	59.3	0	0	4.34	29.4	41	16.8	10.6	9.6	21.1	0.45	1.53	10.4	0.12	0.8	0.01	0.1
1206	10.47	4.97	8.1	27.9	56.1	16.3	29	615	6.12	58.5	0	0	2.89	27.6	45.9	23.7	10.4	9.1	18.9	0.56	1.09	10.4	0.35	3.3	0.02	0.2
1277	20.4	4.64	10.5	32.4	69.8	22.6	32.4	237	4.1	20.1	1.8	8.8	14.5	71.1	44.7	17.6	16.4	9.9	27.5	0	0	0	0	0	0	0
5493	6.07	5.05	10.8	32.4	64.2	21.4	33.3	319	2.82	46.5	0	0	1.98	32.5	39.6	17.3	12	10.4	28.5	0.33	1.08	17.8	0.15	2.5	0.04	0.7
11129	11.86	5.07	11.6	33.7	66.5	22.9	34.4	246	7.01	59.1	0	0	3.2	26.9	32.1	13.6	14.4	11.7	36.7	0.29	0.97	8.2	0.65	5.5	0.03	0.3
681	18.58	3.55	6.2	18.7	52.7	17.5	33.2	119	4.83	26	0	0	12.5	67.3	34	18.9	0	0	0	0	1.13	6.1	0.06	0.3	0.06	0.3
4042	9.3	4.64	9.4	31	66.8	20.3	30.3	292	4	42.9	0.3	3.7	5	53.4	43	17.2	14.5	10.1	28	0	0	0	0	0	0	0
2747	12.6	3.8	7.8	23	60.5	20.5	33.9	81	5.9	46.6	0.8	6.5	5.9	46.9	39.9	18.3	0	0	0	0	0	0	0	0	0	0
686	18.13	3.18	5.5	17.2	54.1	17.3	32	162	5.85	32.3	0	0	11.03	60.7	35.2	18.9	0	0	0	0	1.21	6.7	0.01	0.1	0.03	0.2
256	12.61	4.69	8.4	26.3	56.1	17.9	31.9	537	5.57	44.2	0	0	5.79	45.8	34.7	17.4	10.7	9.5	21.3	0.51	1.22	9.7	0.01	0.1	0.02	0.2
819	12.18	4.47	8.9	28.6	64	19.9	31.1	487	7.07	58	0	0	3.26	26.9	57	25.6	11.6	9.7	24.3	0.47	1.49	12.2	0.31	2.5	0.05	0.4
741	18.8	4.92	9.6	29.4	59.8	19.5	32.7	230	9.2	48.9	0	0	6.19	32.9	49.7	24.4	16.2	10	27.7	0.23	3.01	16	0.37	2	0.03	0.2
2990	14	4.62	9.4	30.4	65.8	20.3	30.9	284	7.7	55.1	0	0	0	0	50.8	22.2	13.9	9.2	22.1	0	0	0	0	0	0	0
1560	8.51	4.55	9.7	30.2	66.4	21.3	32.1	331	4.61	54.2	0	0	3.18	37.3	32.7	13.8	10.3	9.4	20	0.31	0.32	3.8	0.37	4.3	0.03	0.4
4175	12.8	4.55	9.1	30.4	66.8	20	29.9	366	8	62.7	1.8	14.3	3	23	43.6	17.4	14.2	9.4	24.1	0	0	0	0	0	0	0
694	7.96	3.21	6.5	19.6	61.1	20.2	33.2	51	3.97	49.9	0	0	2.31	29	48.9	23.1	13.8	8.7	24	0.04	1.3	16.3	0.07	0.9	0.31	3.9
10376	7.87	4.71	10.9	32.9	69.9	23.1	33.1	368	5.38	68.4	0	0	1.57	19.9	31.6	13.1	12	10.8	30.7	0.4	0.63	8	0.25	3.2	0.04	0.5
2350	13.7	4.7	9.8	30.6	65.1	20.9	32	327	6.2	45.1	1.8	12.9	5.7	42	39.4	16.3	10.9	8.8	17.3	0	0	0	0	0	0	0
7342	12.78	5.26	11.8	35.1	66.7	22.4	33.6	199	4.13	32.3	0	0	7.21	56.5	35.1	14.8	16.5	11.1	35.4	0.22	1.32	10.3	0.09	0.7	0.03	0.2
9763	13	5.24	12	38.5	73.5	22.9	31.2	253	7.7	59.5	1.2	9.1	4.1	31.4	40.8	14.9	16.9	10.4	30.8	0	0	0	0	0	0	0
5623	7.66	5.33	11.5	34.3	64.4	21.6	33.5	280	4.63	60.4	0	0	1.73	22.6	39.5	17.3	16.9	12	42.4	0.34	1.1	14.4	0.14	1.8	0.06	0.8
2060	6.9	4.77	9.4	30.8	64.6	19.7	30.5	256	3.9	56.1	0.9	13.5	2.1	30.4	44.9	19.3	16.4	10.1	29	0	0	0	0	0	0	0
4850	7.03	5.64	11.5	35.1	62.2	20.4	32.8	248	3.66	52.1	0	0	2.35	33.5	37.6	18.3	0	0	0	0	0.84	11.9	0.15	2.1	0.03	0.4
15848	11.77	4.72	10.8	33.3	70.6	22.9	32.4	462	6.65	56.5	0	0	3.97	33.7	36.8	14.8	12.1	10.2	27.1	0.47	0.77	6.5	0.35	3	0.03	0.3
1339	7.08	5.56	10.2	32.8	59	18.3	31.1	309	5	70.6	0	0	1.29	18.2	44.1	21.7	16.7	10.7	33.9	0.33	0.58	8.2	0.19	2.7	0.02	0.3
8910	9.36	5.2	11.6	34.9	67.1	22.3	33.2	201	5.39	57.6	0	0	3.1	33.2	37.6	15.7	23.6	13	45.7	0.26	0.77	8.2	0.06	0.6	0.04	0.4
9802	12.7	4.69	10.8	34	72.5	23	31.8	274	4.5	35.3	1.2	9.5	7	55.2	38.5	15.1	13.2	10.7	30.6	0	0	0	0	0	0	0
6666	7.97	5.03	11.4	34.2	68	22.7	33.3	259	4.33	54.3	0	0	2.68	33.6	35.8	14.7	17.8	12.5	44.4	0.32	0.83	10.4	0.07	0.9	0.06	0.8
8350	9	4.8	11	35	72.9	22.9	31.4	371	6.4	71.3	0	0	0	0	42	15.1	12.4	10	26.3	0	0	0	0	0	0	0
2991	14.1	5.37	10.6	33.7	62.8	19.7	31.5	341	6.1	43.1	1.1	7.6	6.9	49.3	42	18.9	0	0	0	0	0	0	0	0	0	0
1073	15.3	5.77	10.4	34.8	60.3	18	29.9	285	9.2	60.4	0	0	0	0	43.7	21.1	0	0	0	0	0	0	0	0	0	0
252	10.51	5.27	9.2	29.2	55.4	17.5	31.5	330	7.84	74.6	0	0	1.85	17.6	40.7	21.6	0	0	0	0	0.52	4.9	0.27	2.6	0.03	0.3
19090	11	5.21	11.8	37.7	72.4	22.6	31.3	353	3.4	30.5	0.6	5.5	7	64	38.8	13.8	11.7	9.3	21.5	0	0	0	0	0	0	0
12935	15.51	3.2	6.3	19.9	62.2	19.7	31.7	149	7	45.1	0	0	6.09	39.3	58.1	28.4	0	0	0	0	2.19	14.1	0.19	1.2	0.04	0.3
5193	14.43	5.34	10	30.8	57.7	18.7	32.5	302	6.26	43.4	0	0	5.43	37.6	40.1	20.5	0	0	0	0	2.41	16.7	0.3	2.1	0.03	0.2
18287	19.86	3.37	7.5	22.9	68	22.3	32.8	338	5.92	29.8	0	0	10.46	52.7	47.6	22.4	12.4	10.3	28.4	0.35	2.83	14.2	0.63	3.2	0.02	0.1
8845	15.67	5.31	10.5	32.5	61.2	19.8	32.3	372	4.02	25.7	0	0	9.07	57.8	42.7	20.6	16.8	11.7	41.5	0.44	2.5	16	0.01	0.1	0.07	0.4
18249	16.39	2.57	5	15.4	59.9	19.5	32.5	131	6.69	40.8	0	0	8.02	49	33.7	17.2	0	0	0	0	1.41	8.6	0.23	1.4	0.04	0.2
16213	7.19	5.29	10.4	31.4	59.4	19.7	33.1	245	4.69	65.2	0	0	1.41	19.6	42.6	21.1	0	0	0	0	0.94	13.1	0.11	1.5	0.04	0.6
16714	9.2	5.46	11.1	35.5	65	20.3	31.3	439	4.4	47.8	0.7	7.7	4.1	44.5	42.7	18.9	14	10.2	27.8	0	0	0	0	0	0	0
1598	8.7	5	9.3	30.8	61.6	18.6	30.2	449	4.5	51.6	1	12	3.2	36.4	45.9	21.3	10.9	8.5	15.9	0	0	0	0	0	0	0
8534	11.5	4.84	9.7	32.6	67.4	20	29.8	311	5.5	47.8	1.6	13.7	4.4	38.5	46.8	19.6	13.4	10.2	28.6	0	0	0	0	0	0	0
8014	10.3	4.64	9.3	30.8	66.4	20	30.2	313	5.3	51.4	0	0	0	0	46.8	20.6	0	0	0	0	0	0	0	0	0	0
18268	16.74	3.07	6.1	17.9	58.3	19.9	34.1	75	0	0	0	0	0	0	33.1	17.1	0	0	0	0	2	11.9	0.18	1.1	0.05	0.3
12863	9.59	4.42	8.9	27.3	61.8	20.1	32.6	188	3.03	31.6	0	0	5.58	58.2	33.2	15.4	0	0	0	0	0.96	10	0	0	0.02	0.2
9427	12.8	5.19	10.6	34.8	67.1	20.4	30.5	513	4.1	31.7	0.9	7.1	7.8	61.2	50.3	22.6	10.9	8.8	18.4	0	0	0	0	0	0	0
4382	8.74	5.77	10.7	33.3	57.7	18.5	32.1	265	3.99	45.7	0	0	2.93	33.5	40.1	20.7	0	0	0	0	1.54	17.6	0.24	2.7	0.04	0.5
1032	11.7	5.26	9.8	32.7	62.2	18.6	30	297	2	17	1.3	11.5	8.4	71.5	46.6	21.7	0	0	0	0	0	0	0	0	0	0
9279	13.25	5.54	10.9	33.7	60.8	19.7	32.3	449	5.41	40.8	0	0	6.6	49.9	41.9	20.5	12.7	10.8	32.7	0.49	1.04	7.8	0.19	1.4	0.01	0.1
1118	12.9	5.72	10.7	34.1	59.6	18.7	31.4	346	6.4	49.5	2.2	16.7	4.3	33.8	42.9	21	0	0	0	0	0	0	0	0	0	0
1044	11.4	5.19	9.6	32.1	61.8	18.5	29.9	385	4.9	43.4	3.3	29.3	3.2	27.3	45.6	20.8	10.1	8.3	13.6	0	0	0	0	0	0	0
413	15.62	5.62	10	30.6	54.4	17.8	32.7	269	5.5	35.2	0	0	7.62	48.8	38.5	21.2	0	0	0	0	2.23	14.3	0.22	1.4	0.05	0.3
249	8.59	5.55	9.9	30.7	55.3	17.8	32.2	525	5.7	66.4	0	0	1.65	19.2	40.2	21.4	13.3	9.9	26.1	0.52	0.9	10.5	0.32	3.7	0.02	0.2
634	9.86	5.31	9.5	29.6	55.7	17.9	32.1	86	2.48	25.2	0	0	6.31	64	40.4	21.4	0	0	0	0	1.02	10.3	0.03	0.3	0.02	0.2
645	10.51	7.52	11.1	35	46.5	14.8	31.7	108	3.84	36.5	0	0	5.71	54.3	38.5	24.9	0	0	0	0	0.89	8.5	0.04	0.4	0.03	0.3
19126	10.3	6.29	12	40.6	64.5	19.1	29.6	266	4.2	41.1	0	0	0	0	39.6	17.3	16.1	10.1	29.1	0	0	0	0	0	0	0
9476	9.51	6.43	11.3	35.3	54.9	17.6	32	133	5.32	55.9	0	0	3.16	33.3	37.1	20.3	0	0	0	0	0.91	9.6	0.09	0.9	0.03	0.3
6802	8.9	7.29	11.5	37.5	51.4	15.8	30.7	267	4.74	53.3	0	0	3.31	37.1	40.6	23.9	0	0	0	0	0.77	8.7	0.05	0.6	0.03	0.3
8592	10	5.93	10.5	35.8	60.4	17.7	29.3	437	4.5	45.2	0.2	1.9	5.3	52.9	41.4	20.2	11.4	8.8	17	0	0	0	0	0	0	0
253	15.62	5.29	8.1	25.7	48.6	15.3	31.5	158	12.77	81.8	0	0	1.58	10.1	34	20.6	0	0	0	0	1.11	7.1	0.14	0.9	0.02	0.1
6853	11.26	6.78	10.7	35	51.6	15.8	30.6	351	3.28	29.1	0	0	7.31	64.9	40.9	23.6	0	0	0	0	0.64	5.7	0.01	0.1	0.02	0.2
6347	8.9	4.92	8	27.9	56.7	16.3	28.7	432	3.7	41.8	0.5	5.1	4.7	53.1	41.3	20.7	0	0	0	0	0	0	0	0	0	0
3408	11.8	6.58	9.6	34.5	52.4	14.6	27.8	288	3.7	31.1	1.3	11.4	6.8	57.5	40.2	22.2	0	0	0	0	0	0	0	0	0	0
10232	10.5	6.13	10.9	38.4	62.6	17.8	28.4	349	6.3	60.1	0.9	8.8	3.3	31.1	40.1	18.6	11.5	8.5	16.6	0	0	0	0	0	0	0
7989	8.7	6.07	10.4	36.1	59.5	17.1	28.8	358	3.2	37	0	0	0	0	42.8	20.5	0	0	0	0	0	0	0	0	0	0
1582	9.11	7.19	10.2	33.7	46.9	14.2	30.3	576	6.56	72	0	0	1.58	17.4	39.8	25	0	0	0	0	0.63	6.9	0.33	3.6	0.01	0.1
749	21.46	4.96	9.2	30.6	61.7	18.5	30.1	591	13.19	61.5	0	0	0	0	46.2	22.7	0	0	0	0	1.7	7.9	0	0	0.14	0.7
452	29.28	4.76	8.8	29.7	62.4	18.5	29.6	686	12.28	41.9	0	0	13.1	44.8	45	22	20.7	12.9	48.3	0.89	3.36	11.5	0.44	1.5	0.1	0.3
2942	22.7	4.43	9.1	29.6	66.8	20.5	30.7	423	13.1	57.9	2.7	11.8	6.9	30.3	51.6	23	13.7	9.9	26.5	0	0	0	0	0	0	0
765	18.28	4.66	8.5	28.9	62	18.2	29.4	259	2.31	12.6	0	0	14.46	79.1	48.7	23.8	0	0	0	0	1.47	8	0.01	0.1	0.03	0.2
2246	13.8	4.29	8.4	28	65.3	19.6	30	537	7.9	57.3	1.5	10.8	4.4	31.9	47.2	21.4	13.8	10.2	28.6	0	0	0	0	0	0	0
251	22	4.92	9.3	30.6	62.2	18.9	30.4	904	15.03	68.3	0	0	4.33	19.7	43.6	20.2	10.2	9	18	0.81	1.98	9	0.62	2.8	0.04	0.2
1199	21.1	4.33	8.8	29.6	68.4	20.3	29.7	913	13.5	63.8	1.6	7.4	6	28.8	59	26	9.3	7.8	11.1	0	0	0	0	0	0	0
8978	16.75	4.39	10.9	33.5	76.3	24.8	32.5	763	9.1	54.3	0	0	5.69	34	43.6	16.1	11.9	10.3	27.3	0.79	1.61	9.6	0.32	1.9	0.03	0.2
2253	13.7	4.18	8.4	27.3	65.3	20.1	30.8	590	7	50.8	2.2	16.3	4.5	32.9	46.8	20.5	10.7	8.9	18.4	0	0	0	0	0	0	0
9793	22.4	4.02	10	33.1	82.3	24.9	30.2	412	5.6	25.2	1.3	5.8	15.5	69	49.6	16.2	11.5	10	24.4	0	0	0	0	0	0	0
15833	10.74	4.47	12.1	36.3	81.2	27.1	33.3	447	6.23	58	0	0	3.32	30.9	36.6	12.9	13.8	11.3	35.5	0.5	0.93	8.7	0.24	2.2	0.02	0.2
3946	16.5	4.46	9.1	31.6	70.9	20.4	28.8	333	6	36.6	0.6	3.8	9.9	59.6	49.2	19.5	13.5	9.9	27.3	0	0	0	0	0	0	0
2243	14.1	4.64	9.3	31.7	68.3	20	29.3	860	3.2	22.8	1	7.1	9.9	70.1	49.5	20.6	10.6	8.9	16.6	0	0	0	0	0	0	0
2251	13.8	4.35	8.6	28.5	65.5	19.8	30.2	520	6.9	50.2	1.4	10	5.5	39.8	47.1	20.7	11.1	8.8	18.7	0	0	0	0	0	0	0
8345	15.2	4.09	10.6	33.3	81.4	25.9	31.8	893	8.5	56.2	0	0	0	0	45.2	15	10.6	9.2	18.7	0	0	0	0	0	0	0
1332	9.64	5.05	9.3	32.1	63.6	18.4	29	544	5.77	59.9	0	0	2.01	20.8	48.9	22.3	13.3	10.7	31.9	0.58	1.15	11.9	0.7	7.3	0.01	0.1
10470	11.06	4.37	11.9	34.4	78.7	27.2	34.6	210	3.85	34.8	0	0	4.79	43.3	41.6	14.9	15.2	12	41	0.25	2.36	21.3	0.03	0.3	0.03	0.3
250	10.49	4.94	8.5	29.1	58.9	17.2	29.2	709	5.94	56.6	0	0	2.74	26.2	50	24.9	12.1	10.3	27.9	0.73	1.19	11.3	0.6	5.7	0.02	0.2
6704	10.42	4.55	11.8	35.4	77.8	25.9	33.3	248	5.97	57.3	0	0	2.98	28.6	40.1	14.7	15.2	12	39.6	0.3	0.99	9.5	0.44	4.2	0.04	0.4
3731	7.46	4.8	10.4	33	68.8	21.7	31.5	194	4.03	54	0	0	1.57	21.1	49.8	20.9	17	11.5	39.7	0.22	1.07	14.3	0.73	9.8	0.06	0.8
2358	8.3	4.81	9.6	32.7	68	20	29.4	253	3.6	43.5	1.2	15	3.5	41.5	52.3	21.8	13.7	9.6	25	0	0	0	0	0	0	0
6274	7.7	4.61	11.9	35.8	77.7	25.8	33.2	274	4.18	54.3	0	0	1.56	20.2	41.9	15	15.8	12	40.2	0.33	1.28	16.6	0.62	8.1	0.06	0.8
15852	10.76	4.42	12	35.3	79.9	27.1	34	303	4	37.2	0	0	4.06	37.7	38.4	13.5	13.6	11.3	36.1	0.34	1.11	10.3	1.58	14.7	0.01	0.1
8927	7.96	4.52	11.9	35.8	79.2	26.3	33.2	149	4.96	62.3	0	0	1.64	20.7	40.9	14.6	22.3	13.5	50.1	0.2	1.19	14.9	0.12	1.5	0.05	0.6
8526	8.7	4.34	11.9	35.9	82.7	27.4	33.1	281	5.9	67.9	0	0	0	0	45.5	14.2	11.9	10.4	27	0	0	0	0	0	0	0
5100	9.59	4.61	10.9	33.6	72.9	23.6	32.4	211	5.26	54.8	0	0	2.04	21.2	49.3	19.5	17.7	12.4	43.4	0.26	1.79	18.7	0.38	4	0.12	1.3
9199	5.75	4.56	11.8	36	78.9	25.9	32.8	245	2.44	42.4	0	0	2.31	40.2	40.6	14.4	13.5	11.3	34.5	0.28	0.96	16.7	0.04	0.7	0	0
847	11.62	4.93	10.9	31.2	63.3	22.1	34.9	84	2.42	20.8	0	0	8.19	70.5	41.2	18.4	0	0	0	0	0.93	8	0.08	0.7	0	0
1426	9.54	4.84	11.1	31.8	65.7	22.9	34.9	360	6.11	64	0	0	1.87	19.6	44.9	19.1	13.7	10.8	33.3	0.39	0.98	10.3	0.57	6	0.01	0.1
16606	8.5	4.33	10.6	31.4	72.5	24.5	33.8	331	3.1	36.2	1	12.2	4.4	51.6	41.2	15.6	13.3	10	25.2	0	0	0	0	0	0	0
10057	8.58	4.42	10.5	29.9	67.6	23.8	35.1	360	3.63	42.3	0	0	3.94	46	37.1	15.3	14.3	11.7	39.9	0.42	0.62	7.2	0.38	4.4	0.01	0.1
6509	15.2	4.57	10.6	31.5	68.9	23.2	33.7	146	6.3	41.2	0	0	0	0	48.5	20	0	0	0	0	0	0	0	0	0	0
267	8.38	4.57	10.2	28.8	63	22.3	35.4	447	5.29	63.1	0	0	2.26	27	40.4	18.3	14.2	11.5	35.1	0.51	0.69	8.2	0.13	1.6	0.01	0.1
9411	7.1	4.02	9.6	29.6	73.6	23.9	32.4	318	3	42	0.7	10.4	3.4	47.6	42.2	17.5	13	10.5	29.3	0	0	0	0	0	0	0
20962	8.2	4.94	10.6	34.2	69.2	21.5	31	237	2.5	30	0.5	5.6	5.2	64.4	39.9	15.4	12.2	9.6	25.3	0	0	0	0	0	0	0
11578	13.7	4.49	10.3	32.9	73.3	22.9	31.3	245	3.7	26.7	0	0	0	0	42.3	15.5	11.9	9.1	21.4	0	0	0	0	0	0	0
8928	9.46	4.95	11.8	35.3	71.3	23.8	33.4	202	2.14	22.6	0	0	6.17	65.3	43.6	17.3	15.2	11.1	34	0.22	0.94	9.9	0.16	1.7	0.05	0.5
6879	6.56	6.34	13.6	39.7	62.6	21.5	34.3	382	2.54	38.7	0	0	3.19	48.6	43.6	20.5	12.4	10.3	29	0.39	0.72	11	0.08	1.2	0.03	0.5
18152	5.63	5.07	12	35.3	69.6	23.7	34	260	2.33	41.4	0	0	2.46	43.6	41.1	16.5	11.9	10.2	27.8	0.27	0.54	9.6	0.29	5.2	0.01	0.2
9094	7.61	4.79	11.4	33.2	69.3	23.8	34.3	516	3.2	42	0	0	3.61	47.5	38.9	15.6	10.3	9.6	21.1	0.5	0.44	5.8	0.33	4.3	0.03	0.4
264	6	4.68	10.6	31	66.2	22.6	34.2	393	0	0	0	0	0	0	37.9	16	10.7	9.5	21.7	0.37	0	0	0	0	0	0
16616	6.7	5.32	13.5	38.2	71.8	25.4	35.3	319	3.4	51.4	0.3	4.3	3	44.3	41.8	15.5	9.7	8.2	12.8	0	0	0	0	0	0	0
1245	9.25	5.11	10.4	32.5	63.6	20.4	32	350	6.58	71.1	0	0	1.58	17.1	37.1	16.4	12.6	10.6	30.3	0.37	0.71	7.7	0.36	3.9	0.02	0.2
9780	8.8	4.79	11.4	35.4	73.9	23.8	32.2	517	4.9	55.7	0.6	7	3.3	37.3	40.1	14.8	9.8	8.5	14.8	0	0	0	0	0	0	0
1425	10.5	4.71	10.7	32.5	69	22.7	32.9	601	6.45	61.4	0	0	3.01	28.7	40.9	16.7	12.7	10.6	29.6	0.64	0.79	7.5	0.23	2.2	0.02	0.2
10521	15.32	5.53	10.4	32.6	59	18.8	31.9	61	1.8	11.7	0	0	12.77	83.4	49.8	24.8	0	0	0	0	0.68	4.4	0.01	0.1	0.06	0.4
594	17.8	4.58	10.2	31.6	69	22.3	32.3	381	4.09	23	0	0	11.35	63.7	38.3	15.5	13	10.6	30.4	0.4	2.3	12.9	0.05	0.3	0.01	0.1
268	8.99	4.76	11	32.1	67.4	23.1	34.3	558	0	0	0	0	0	0	37.1	15.3	11.6	10.2	25.7	0.57	0	0	0	0	0	0
2800	6.2	4.82	11.5	34.3	71.2	23.9	33.5	75	2.2	34.9	0.3	5	3.7	60.1	43.8	17.9	0	0	0	0	0	0	0	0	0	0
14905	9.28	4.91	9.5	29.7	60.5	19.3	32	462	3.71	40	0	0	3.67	39.5	39.5	18.7	14	11.1	34.3	0.51	0.74	8	1.13	12.2	0.03	0.3
10055	10.62	5.62	10.2	32.6	58	18.1	31.3	376	3.51	33.1	0	0	5.81	54.6	52.4	26.7	0	0	0	0	0.91	8.6	0.37	3.5	0.02	0.2
16612	8.2	4.78	9.5	30.5	63.8	19.9	31.1	476	3.9	47.8	0.6	7.5	3.7	44.7	40.3	17.5	10.3	8.7	15.8	0	0	0	0	0	0	0
1062	14.3	4.31	9.8	29	67.3	22.7	33.8	370	5.3	37.2	1	7.1	8	55.7	41	16.6	14.8	10.1	28.3	0	0	0	0	0	0	0
3354	12.5	8.38	18.6	55.8	66.6	22.2	33.3	207	3.5	28.3	1.9	15.5	7.1	56.2	44.3	21.2	14.4	9.6	26.7	0	0	0	0	0	0	0
9893	8.6	4.61	7.5	26.9	58.4	16.3	27.9	622	4	46.4	0.9	10	3.7	43.6	37.9	18.1	10.3	8.2	13.6	0	0	0	0	0	0	0
9897	3.5	3.29	6.9	23.3	70.8	21	29.6	83	1.7	47.3	0.3	8.3	1.5	44.4	47.1	17.5	0	0	0	0	0	0	0	0	0	0
13243	8.13	4.21	10	32	76	23.8	31.3	310	3.9	48	0	0	3.12	38.4	51.1	18.9	12.5	10.7	29.7	0.33	0.86	10.6	0.23	2.8	0.02	0.2
10214	6.3	3.75	7.9	27.9	74.4	21.1	28.3	512	3.5	55	0.9	13.5	1.9	31.5	49.6	18.8	9.1	8	12.6	0	0	0	0	0	0	0
12940	7.79	3	6.8	24	80	22.7	28.3	200	3.43	44	0	0	2.72	34.9	58.4	21.4	13.2	10.9	31.7	0.22	1.42	18.2	0.2	2.6	0.02	0.3
272	10.99	2.69	6.8	22.5	83.6	25.3	30.2	249	0	0	0	0	0	0	59.7	23	10.9	9.6	22.2	0.24	0	0	0	0	0	0
1385	10.19	4.69	10.1	32.4	69.1	21.5	31.2	513	6.9	67.7	0	0	1.87	18.4	43.3	17.6	11.8	10.1	26.5	0.52	0.98	9.6	0.4	3.9	0.04	0.4
596	6.51	3.79	8.9	29.2	77	23.5	30.5	170	2.14	32.9	0	0	3.79	58.2	51	18.7	11.8	10	26.5	0.17	0.55	8.4	0.02	0.3	0.01	0.2
1117	11.9	4.58	10.5	32	69.9	22.9	32.8	331	4.5	38.1	1.9	15.6	5.5	46.3	42.3	16.5	14	9.8	25.7	0	0	0	0	0	0	0
1568	12.77	3.88	8.5	26.2	67.5	21.9	32.4	298	5.53	43.3	0	0	5.38	42.1	41.3	17.5	13.9	11.2	34.5	0.33	1.63	12.8	0.18	1.4	0.05	0.4
9480	6.63	4.76	9.9	31.7	66.6	20.8	31.2	468	4.62	69.7	0	0	4.5	22.6	40.9	17.2	10.2	19.2	18.5	0.43	0.4	6	0.1	1.5	0.01	0.2
820	6.83	4.07	9.3	31.1	76.4	22.9	29.9	214	4.19	61.3	0	0	1.8	26.4	52.5	19.4	10.9	10	24.6	0.21	0.71	10.4	0.12	1.8	0.01	0.1
1346	9.42	4.52	9.7	31.7	70.1	21.5	30.6	561	6.53	69.3	0	0	1.73	18.4	44	17.7	11.4	10.3	26.4	0.58	0.86	9.1	0.28	3	0.02	0.2
16818	5.95	5.72	14.1	43.2	75.5	24.7	32.6	385	3.22	54.1	0	0	2.07	34.8	41.1	15	9.9	9	16.7	0.35	0.47	7.9	0.19	3.2	0	0
378	10.18	3.64	8.9	28.5	78.3	24.5	31.2	158	6.11	60	0	0	2.15	21.1	55.2	20.1	11.9	10.2	27.3	0.16	1.85	18.2	0.05	0.5	0.02	0.2
1139	19.89	4.77	10.6	33	69.2	22.2	32.1	455	10.89	54.8	0	0	5.84	29.3	42.7	17.2	11.3	9.6	22	0.44	3.1	15.6	0.02	0.1	0.04	0.2
269	5.58	4.19	8.6	26.7	63.7	20.5	32.2	206	0	0	0	0	0	0	38.4	17.2	0	0	0	0	0	0	0	0	0	0
9777	9	4.8	10.2	33.8	70.4	21.3	30.2	394	4.7	51.8	1	10.6	3.3	37.6	43.1	16.7	13.3	9.7	25.6	0	0	0	0	0	0	0
1213	7.8	4.79	10	31.1	64.9	20.9	32.2	268	3.3	41.7	0.8	10.7	3.7	47.6	40.8	17.5	0	0	0	0	0	0	0	0	0	0
11946	5.76	4.73	10.1	30.7	64.9	21.4	32.9	39	3.15	54.7	0	0	1.02	17.7	39.4	17.2	0	0	0	0	1.08	18.8	0.48	8.3	0.03	0.5
1249	5.54	4.58	9.2	29.6	64.6	20.1	31.1	326	3.77	68.1	0	0	1.18	21.2	39.3	17	14	10.9	33.9	0.35	0.46	8.3	0.12	2.2	0.01	0.2
16620	7.8	4.75	11.4	34.1	71.8	24	33.4	344	2.9	37.3	0.7	9.1	4.2	53.6	38.4	14.3	12.3	10	24.5	0	0	0	0	0	0	0
2852	10.5	4.56	9.2	29	63.6	20.2	31.7	326	4.8	45.6	1.8	17.4	3.9	37	42.6	18.6	18.7	10.6	31.9	0	0	0	0	0	0	0
9095	6.62	4.99	10.6	32.4	64.9	21.2	32.7	199	3.54	53.5	0	0	2.02	30.4	36.4	15.5	0	0	0	0	0.48	7.3	0.55	8.3	0.03	0.5
6912	11.69	5.19	9.3	28.8	55.5	17.9	32.3	351	6.86	58.7	0	0	2.96	25.2	35.8	18.6	12.6	10.2	27.9	0.36	1.21	10.4	0.63	5.4	0.03	0.3
3553	9.88	5.09	9.2	32.1	63.1	18.1	28.7	410	7.16	72.5	0	0	0	18.8	0	0	0	0	0	0	0.75	7.6	0.08	0.8	0.03	0.3
6857	15.57	5.41	9.8	30.7	56.7	18.1	31.9	367	4.99	32	0	0	8.5	54.7	37.5	19.3	14.8	11	35.1	0.4	1.24	8	0.77	4.9	0.07	0.4
9479	8.88	5.68	11.1	33.9	59.7	19.5	32.7	226	5.21	58.7	0	0	2.55	28.7	39.4	19.3	13.3	10.4	30.4	0.24	0.68	7.7	0.42	4.7	0.02	2
10218	7.8	4.91	9.5	32.2	65.6	19.3	29.5	430	5	63.8	0.7	9.3	2.1	26.9	41.2	17.1	9.5	8.2	12.9	0	0	0	0	0	0	0
14847	10.38	4.82	8.9	27.5	57.1	18.5	32.4	303	4.59	44.2	0	0	3.7	35.6	36.2	18.3	14.2	10.4	29.1	0.31	1.47	14.2	0.59	5.7	0.03	0.3
5031	12.3	4.9	9	30.9	63.1	18.4	29.1	259	6.5	52.5	2.1	17.1	3.7	30.4	37.2	15.9	11.9	8.2	16.2	0	0	0	0	0	0	0
1254	11.71	5.05	10.5	32.9	65.1	20.8	31.9	385	7.46	63.7	0	0	2.82	24.1	36.7	15.9	11.5	10	25.4	0.39	1.29	11	0.13	1.1	0.01	0.1
9864	11.5	5.88	12.3	38.3	65.1	20.9	32.1	237	5.8	50.6	0.8	7	4.9	42.4	42.3	19.1	11.3	8.4	16.5	0	0	0	0	0	0	0
12506	4.7	4.61	8.7	29.3	63.6	18.9	29.7	109	1.3	28.2	0.3	6.6	3.1	65.2	37.8	16.4	12.9	8.5	18.2	0	0	0	0	0	0	0
273	8.6	5.16	10.9	32.5	63	21.1	33.5	400	0	0	0	0	0	0	37.5	16.5	10.5	9.4	20.8	0.38	0	0	0	0	0	0
16820	8.07	5.44	9.6	30.8	56.6	17.6	31.2	306	3.82	47.3	0	0	3.21	39.8	38.7	19.9	11	9.4	21.3	0.29	0.75	9.3	0.28	3.5	0.01	0.1
2581	6.46	4.75	10.5	29.3	61.7	22.1	35.8	146	4.49	69.5	0	0	1.42	22	34.6	15.8	12	10	27.3	0.15	0.48	7.4	0.03	0.5	0.04	0.6
2557	7.78	4.57	10.2	28.6	62.6	22.3	35.7	223	3.21	41.3	0	0	3.69	47.5	34.5	15.8	15.5	11.5	37.9	0.26	0.78	10	0.05	0.6	0.05	0.6
7579	11.84	5.37	10	30.3	56.4	18.6	33	339	4.56	38.5	0	0	5.58	47.1	38.8	20	12.7	10.2	27.8	0.35	0.99	8.4	0.65	5.5	0.06	0.5
13242	13	4.91	8.9	26.8	54.6	18.1	33.2	33	2.45	18.8	0	0	9.51	73.2	34.5	19.1	0	0	0	0	0.91	7	0.08	0.6	0.05	0.4
283	9.43	4.42	9.7	30.5	69	21.9	31.8	1467	0	0	0	0	0	0	49.3	20.5	9.4	8.6	14.8	1.26	0	0	0	0	0	0
9217	11.79	4.84	12.4	35.5	73.3	25.6	34.9	631	5.96	50.6	0	0	4.27	36.2	36.7	14	11.3	10.2	25.3	0.64	0.92	7.8	0.58	4.9	0.06	0.5
14839	12.19	4.38	11.3	32.7	74.7	25.8	34.6	487	1.61	13.2	0	0	9.61	78.9	38.7	14.6	9.9	9.3	18.8	0.45	0.81	6.6	0.09	0.7	0.07	0.6
805	9.72	4.97	10.9	32.8	66	21.9	33.2	188	2.47	25.4	0	0	6.6	67.9	45.2	20.2	14.4	10	28.6	0.19	0.62	6.4	0	0	0.03	0.3
8399	9.3	4.39	11.6	34.7	79	26.4	33.4	204	6	64.6	1.4	15.3	1.9	20.1	39.9	13.3	12.6	10.5	28.9	0	0	0	0	0	0	0
15856	9.34	4.53	11.6	34.2	75.5	25.6	33.9	222	4.94	52.9	0	0	2.83	30.3	38.1	14.4	14.1	11.3	34.3	0.25	0.6	6.4	0.33	10	0.04	0.4
344	21.31	5.11	10.9	34.1	66.7	21.3	32	797	11.49	53.9	0	0	8.42	39.6	47.4	20.3	12.9	10.6	29.6	0.84	1.18	5.5	0.18	0.8	0.04	0.2
1257	7.63	4.83	10.8	33.3	68.9	22.4	32.4	576	5.6	73.4	0	0	1.11	14.5	44.5	18.1	11.1	9.7	23.5	0.56	0.48	6.3	0.41	5.4	0.03	0.4
271	6.44	5.37	10.5	32.6	60.7	19.6	32.2	307	4.4	68.3	0	0	1.1	17.1	42	19.3	10.9	9.5	21.7	0.29	0.54	8.4	0.38	5.9	0.02	0.3
15244	6.45	4.52	10.9	32.3	71.5	24.1	33.7	293	2.34	36.3	0	0	2.54	39.3	34.6	13.7	11.5	10.4	27.9	0.3	1.51	23.4	0.05	0.8	0.01	0.2
17491	16.08	4.66	10	29.9	64.2	21.5	33.4	170	3.42	21.3	0	0	10.94	68	40.8	18.1	0	0	0	0	1.44	9	0.24	1.5	0.04	0.2
7008	9.75	7.86	15.5	47.4	60.3	19.7	32.7	202	6.56	67.3	0	0	2.33	23.9	48.6	23.7	0	0	0	0	0.67	6.9	0.17	1.7	0.02	0.2
1260	13.32	5.3	8.8	29	54.7	16.6	30.3	372	9.29	69.7	0	0	2.5	18.7	41	22	13.4	9.9	26.7	0.37	1.3	9.8	0.22	1.7	0.01	0.1
9258	8.06	4.46	9.1	28.5	63.9	20.4	31.9	361	4.7	58.3	0	0	2.51	31.2	43.7	19.1	13	10.8	32.1	0.39	0.68	8.4	0.16	2	0.01	0.1
12382	6.4	4.3	8.4	28.4	66	19.5	29.6	311	3	46.9	0.6	8.7	2.8	44.4	47.1	19.4	10.9	9.1	19.3	0	0	0	0	0	0	0
8349	6.3	4.25	9	29.3	68.9	21.2	30.7	278	4.3	68.9	0	0	0	0	44.3	17.4	11.1	9.1	20.1	0	0	0	0	0	0	0
6516	13.6	4.75	9.4	30.9	65.1	19.8	30.4	304	3.5	25.7	1.3	9.3	8.8	65	47.6	20.7	12.3	8.9	19.1	0	0	0	0	0	0	0
11245	12.1	4.65	9.2	31	66.7	19.8	29.7	312	3.2	26.8	1.5	12.7	7.4	60.5	44.3	18.3	10.2	8.7	17.7	0	0	0	0	0	0	0
270	11.64	4.65	7.5	24.5	52.7	16.1	30.6	352	0	0	0	0	0	0	43.8	24.2	0	0	0	0	0	0	0	0	0	0
16625	10.4	5.04	10.6	33.4	66.3	21	31.7	366	5.6	53.5	1.1	10.5	3.7	36	41.7	17.5	10.2	8.7	16.3	0	0	0	0	0	0	0
11573	7	4.63	8.8	30.2	65.2	19	29.1	87	3.7	53.2	1	14.4	2.3	32.4	49.7	21.6	0	0	0	0	0	0	0	0	0	0
8384	6.6	4.22	9.8	30.2	71.6	23.2	32.5	353	2.4	35.9	0.9	13.9	3.3	50.2	42.8	16.1	8.9	8	11.3	0	0	0	0	0	0	0
9282	5.99	4.62	10.1	30.9	66.9	21.9	32.7	488	3.19	53.3	0	0	2.22	37	35.9	15.2	9.5	9	16.3	0.44	0.44	7.3	0.13	2.2	0.01	0.2
1218	11.5	4.57	10.1	30.7	67.2	22.1	32.9	567	3.09	26.9	0	0	6.83	59.3	44.7	18.7	10.1	9.1	17.8	0.51	1.56	13.6	0	0	0.02	0.2
6786	6.83	5.06	10.4	31.5	62.3	20.6	33	327	3.14	46	0	0	2.56	37.5	41.8	19.1	11.2	9.6	22.8	0.31	0.63	9.2	0.47	6.9	0.03	0.4
1274	8.12	4.43	9.7	29.4	66.4	21.9	33	423	4.68	57.6	0	0	2.48	30.6	41.9	17.7	9.6	9.1	17.9	0.39	0.81	10	0.13	1.6	0.02	0.2
279	9.37	4.88	10.8	32.1	65.8	22.1	33.6	378	0	0	0	0	0	0	35.9	15.4	9.8	9	17	0.34	0	0	0	0	0	0
1188	12	4.02	9.2	27.2	67.7	22.9	33.8	408	1.9	15.5	1	8.3	9.1	76.2	43.7	17.7	10.3	8.3	13.3	0	0	0	0	0	0	0
2896	8.4	3.89	7.8	23.9	61.4	20.1	32.6	363	2.7	31.9	0.6	7.4	5.1	60.7	41.2	18	10.7	8.1	14.8	0	0	0	0	0	0	0
9282	0	0	0	0	0	0	0	0	0	0	0	0	0	0	0	0	0	0	0	0	0	0	0	0	0	0
2878	8	3.87	7.7	23.6	61	19.9	32.6	350	2.5	31.1	0.4	4.9	5.1	64	40.2	18	9.3	7.6	11.2	0	0	0	0	0	0	0
15839	7.81	4.72	10.6	31.8	67.4	22.5	33.3	410	3.19	40.8	0	0	3.76	48.3	38.1	15.8	9.5	8.9	15.9	0.36	0.55	7	0.3	3.8	0.01	0.1
6455	7.3	5.06	10.2	33.5	66.2	20.2	30.4	126	3.1	42.7	1.3	18.3	2.9	39	46.8	19.6	13.8	8.5	19.2	0	0	0	0	0	0	0
4330	12.96	4.44	9.5	29.4	66.2	21.4	32.3	435	4.74	36.6	0	0	6.23	48	42.4	17.7	9.5	8.9	16	0.39	0.88	6.8	1.1	8.5	0.01	0.1
775	8.55	4.76	10.7	31.2	65.5	22.5	34.3	317	3.56	41.6	0	0	3.83	44.8	41.8	18	11.9	10.2	27.2	0.32	0.99	11.6	0.13	1.5	0.04	0.5
11721	15.52	4.76	9.9	30.1	63.2	20.8	32.9	293	2.05	13.2	0	0	11.64	75	37.5	16.8	13.3	10.5	30.8	0.31	1.05	6.8	0.75	4.8	0.03	0.2
2015	8.1	4.59	8.9	29.6	64.5	19.4	30.1	441	3.3	41.1	0	0	0	0	39.8	16.6	9	7.8	12	0	0	0	0	0	0	0
20961	7.4	5.06	11.9	37.6	74.3	23.5	31.6	286	2.6	34.7	0	0	0	0	41.4	14.9	11.3	8.9	19.2	0	0	0	0	0	0	0
15576	9.47	4.3	9.6	29.1	67.7	22.3	33	212	2.13	22.5	0	0	6.08	64.2	38.3	16.4	14.2	11.2	34.8	0.24	0.99	10.5	0.25	2.6	0.02	0.2
806	8.11	5.83	10.7	32.8	56.3	18.4	32.6	346	3.6	44.4	0	0	3.49	43	40.3	21.1	0	0	0	0	0.88	10.9	0.08	1	0.06	0.7
280	9.49	4.62	9	30	64.9	19.5	30	522	0	0	0	0	0	0	53.7	23.8	9.9	9	17.9	0.47	0	0	0	0	0	0
724	5.26	4.47	9.1	27.6	61.7	20.4	33	369	0	0	0	0	0	0	36.4	16.8	12	10.1	26.7	0.37	0	0	0	0	0	0
1158	10.8	4.69	10.5	31.4	67	22.4	33.4	199	2	18.9	1.3	11.9	7.5	69.2	47.8	20.3	13.9	10.3	30.8	0	0	0	0	0	0	0
1214	5.6	4.31	9.6	29.3	68	22.3	32.8	397	3.9	68.8	0.6	9.9	1.1	21.3	46.4	19.5	13.3	9.9	26.3	0	0	0	0	0	0	0
9215	6.54	4.7	10.4	30.3	64.5	22.1	34.3	415	4.05	61.9	0	0	1.8	27.5	33.5	14.7	12.4	10.4	27.8	0.43	0.46	7	0.22	3.4	0.01	0.2
1247	6.81	4.77	10.3	31.7	66.5	21.6	32.5	423	4.1	60.2	0	0	1.76	25.9	43.5	18.2	11.7	10.3	28.2	0.44	0.75	11	0.19	2.8	0.01	0.1
8400	4.9	4.02	9	27.9	69.4	22.4	32.3	334	2.9	58.3	0.5	10	1.5	31.7	36.1	13.4	10.3	8.5	14	0	0	0	0	0	0	0
3288	7.7	4.36	9.5	28.3	64.9	21.8	33.6	183	4	52.3	0.8	10	2.9	37.7	38.4	16.1	16.5	11.3	39.1	0	0	0	0	0	0	0
15835	7.17	4.75	10.9	32.2	67.8	22.9	33.9	360	3.12	43.5	0	0	2.85	39.7	32.9	13.7	12.6	10.8	31.1	0.39	0.35	4.9	0.83	11.6	0.02	0.3
11908	3.88	3.4	7.1	22.6	66.5	20.9	31.4	136	1.01	26	0	0	2.16	55.7	43.4	18.5	13.1	10.2	30.4	0.14	0.46	11.9	0.23	5.9	0.02	0.5
1789	7.36	4.48	13.7	36.2	80.8	30.6	37.8	142	3	40.8	0	0	3.47	47.1	40.1	17.6	15.9	11.8	38.7	0.17	0.66	9	0.2	2.7	0.03	0.4
343	9.43	4.74	11.3	33.2	70	23.8	34	92	2.28	24.2	0	0	5.98	63.4	51.7	22.6	0	0	0	0	0.65	6.9	0.5	5.3	0.02	0.2
849	7.33	4.75	13.1	37	77.9	27.6	35.4	153	2.12	28.9	0	0	4.55	62.2	44.9	18.6	16.6	10.9	34.2	0.17	0.56	7.6	0.09	1.2	0.01	0.1
257	6.95	4.4	10.4	31.9	72.5	23.6	32.6	507	3.3	47.5	0	0	2.12	30.5	52.8	21.1	10.9	9	18.7	0.45	1.35	19.4	0.16	2.3	0.02	0.3
263	6.17	5.05	10.1	32	63.4	20	31.6	555	0	0	0	0	0	0	43.1	19.1	11.5	9.8	24.3	0.55	0	0	0	0	0	0
1135	7.3	7.92	10.2	33.4	67.9	20.7	30.5	260	4.6	62.4	0	0	0	0	45.1	18.2	11.9	9.3	21.4	0	0	0	0	0	0	0
1045	6.6	5.13	11.6	38.1	74.3	22.6	30.4	133	0.7	10.5	0.7	10.5	5.2	79	44.7	16.1	14.5	10.6	32.3	0	0	0	0	0	0	0
840	10.35	4.89	9.8	31.9	65.2	20	30.7	206	4.66	45	0	0	3.67	35.5	43.3	18.8	0	0	0	0	1.73	16.7	0.12	1.2	0.17	1.6
277	10.99	5.26	9.9	29	55.1	18.8	34.1	605	0	0	0	0	0	0	37.2	19.9	11.5	9.5	22.6	0.57	0	0	0	0	0	0
314	20.69	5.63	10.8	30.9	54.9	19.2	35	60	5.31	25.7	0	0	13.34	64.4	36.4	20.1	0	0	0	0	1.82	8.8	0.2	1	0.02	0.1
16619	9.6	4.25	10.4	31.9	75.1	24.5	32.6	463	5.3	55.1	0.5	5.7	3.8	39.2	42.3	14.8	9	8.1	11.2	0	0	0	0	0	0	0
5838	13.69	4.14	9.7	31.1	75.1	23.4	31.2	509	7.84	57.3	0	0	4.02	29.3	57.7	22.7	16.4	11.9	37.5	0.6	1.5	11	0.26	1.9	0.07	0.5
4559	36.41	5.14	11.1	34.6	67.3	21.6	32.1	466	6.44	17.7	0	0	27.19	74.7	42	18.1	12.3	10.7	29.3	0.5	2.66	7.3	0.01	0	0.11	0.3
9809	13.9	4.73	11.2	36.2	76.5	23.7	30.9	181	5.5	39.3	0	0	0	0	43.2	15	12.6	10.3	28.6	0	0	0	0	0	0	0
2223	13.4	4.47	10.4	31.9	71.4	23.3	32.6	328	8.1	60.2	1.7	12.4	3.6	27.4	40.5	14.9	11.6	9.3	20.4	0	0	0	0	0	0	0
276	12.63	3.54	8	23.9	67.5	22.6	33.5	356	0	0	0	0	0	0	33.8	14.5	10.9	10.2	25	0.36	0	0	0	0	0	0
16267	25.02	4.36	10.8	32.6	74.8	24.8	33.1	194	1.8	7.2	0	0	21.69	86.7	38.1	14.5	13.5	11	32.9	0.21	1.48	5.9	0.03	0.1	0.02	0.1
5679	9.29	4.29	9.7	28.5	66.4	22.6	34	12	4.31	46.4	0	0	3.69	39.8	39	16.4	0	0	0	0	1.24	13.3	0.01	0.1	0.04	0.4
12013	9.49	4.31	10.6	31.9	74	24.8	33.2	226	4.25	44.8	0	0	4.05	42.7	36.4	13.7	15.4	11.8	38.6	0.27	1.08	11.4	0.07	0.7	0.04	0.4
4644	12.43	4.68	10	30.9	66	21.4	32.4	121	7	56.3	0	0	3.18	25.5	40.1	16.9	12.9	10.6	30.5	0.13	1.5	12.1	0.73	5.9	0.02	0.2
9872	12.2	4.11	9.9	31.4	76.4	24.1	31.5	353	6.3	51.5	0.7	5.8	5.2	42.7	43	15	9.1	8.2	12.8	0	0	0	0	0	0	0
10591	13.43	4.38	10.5	33.9	77.4	24	31	486	5.69	42.4	0	0	6.24	46.4	42.3	15.4	10.7	9.7	22.3	0.47	0.84	6.3	0.65	4.8	0.01	0.1
10541	5.84	9.05	21.2	61.9	68.4	23.4	34.2	150	2.18	37.3	0	0	2.96	50.7	39.6	19.1	10.8	9.6	21.2	0.14	0.37	6.3	0.32	5.5	0.01	0.2
18560	9.2	4.32	11	33.3	77.1	25.5	33	327	5.3	58.1	0.7	7.1	3.2	34.8	41.2	14	10.2	8.8	15.2	0	0	0	0	0	0	0
282	8.25	4.7	8.9	28.4	60.4	18.9	31.3	356	0	0	0	0	0	0	42.2	20	17	11	33.2	0.39	0	0	0	0	0	0
851	7.65	5.34	11.1	33.2	62.2	20.8	33.4	145	4.51	59	0	0	1.98	25.9	46.3	21.9	0	0	0	0	0.86	11.2	0.23	3	0.07	0.9
12476	8.39	4.26	11.2	33.2	77.9	26.3	33.7	332	4.45	53	0	0	2.86	34.1	41.5	14.9	11.5	10.3	27.2	0.34	0.6	7.2	0.47	5.6	0.01	0.1
1999	11.26	5.1	11.7	34.6	67.8	22.9	33.8	542	6.51	57.8	0	0	3.38	30	43.2	17.9	10.3	9.3	19.6	0.5	1.32	11.7	0.03	0.3	0.02	0.2
5735	10.39	4.65	11.7	34.8	74.8	25.2	33.6	313	6.2	59.7	0	0	3.04	29.3	42.9	16.1	10.9	9.9	24	0.31	0.97	9.3	0.15	1.4	0.03	0.3
2207	14	5.48	12.8	38.8	70.8	23.4	33	360	6.3	44.8	2	14.4	5.7	40.8	49.5	19.9	13.5	9.8	25.5	0	0	0	0	0	0	0
13260	9.78	4.44	11.9	33.7	75.9	26.8	35.3	391	5.34	54.6	0	0	3.47	35.4	38.1	14.2	11	9.8	23.2	0.38	0.67	6.9	0.28	2.9	0.02	0.2
1791	11.45	4.85	11.3	34.6	71.3	23.3	32.7	154	2.95	25.8	0	0	7.14	62.3	52.6	21.4	0	0	0	0	1.16	10.1	0.11	1	0.09	0.8
7401	8.6	4.74	10.5	33.1	69.8	22.2	31.7	447	4.4	51.2	1.4	16.2	2.8	32.6	47.6	18.9	13.1	9.8	24.5	0	0	0	0	0	0	0
8527	10.3	4.53	10.3	31.7	70	22.7	32.5	558	4.7	45.6	0	0	0	0	45.5	17.8	9.1	8.2	11.2	0	0	0	0	0	0	0
6260	4.4	5.11	10.9	32.2	63	21.3	33.9	281	1.8	40.9	0	0	1.65	37.5	42	19.5	12.7	10	25.6	0.28	0.83	18.9	0.08	1.8	0.04	0.9
1330	14.44	5.14	9.4	27.9	54.3	18.3	33.7	625	5.15	35.7	0	0	7.64	52.9	41.3	23	15.6	10.7	33.1	0.67	1.23	8.5	0.33	2.3	0.09	0.6
4556	10.08	5.45	10.5	31.2	57.2	19.3	33.7	432	5.96	59.1	0	0	2.8	27.8	48.7	24.9	13	9.9	25.2	0.43	1.21	12	0.05	0.5	0.06	0.6
4601	9.54	5.84	11.2	33.7	57.7	19.2	33.2	474	6.75	70.8	0	0	1.94	20.3	51.8	26.2	0	0	0	0	0.64	6.7	0.06	0.6	0.15	1.6
7677	15.89	5.33	11.5	33.8	63.4	21.6	34	395	7.84	49.3	0	0	6.21	39.1	42.6	19.7	15	11.3	34.9	0.45	1.75	11	0.06	0.4	0.03	0.2
401	7.36	5.77	10.4	31.3	54.2	18	33.2	457	4.49	61	0	0	1.31	17.8	45.3	24.6	0	0	0	0	1.38	18.8	0.14	1.9	0.04	0.5
1556	13.11	5.3	9.7	29.2	55.1	18.3	33.2	711	5.53	42.2	0	0	5.83	44.5	43.2	23.2	11.3	9.6	22.4	0.68	1.3	9.9	0.42	3.2	0.03	0.2
1509	13.71	5.65	10.4	31.5	55.8	18.4	33	864	6.49	47.3	0	0	5.21	38.1	45.2	24	10.9	9.6	23.2	0.83	1.04	7.6	0.95	6.9	0.02	0.1
10380	6.28	4.77	10.6	31.3	65.6	22.2	33.9	317	3.87	61.6	0	0	1.82	29	44.3	19.3	14.8	11.3	37.3	0.36	0.48	7.6	0.01	0.2	0.1	1.6
9333	10.35	5.2	11.4	33.3	64	21.9	34.2	311	2.95	28.5	0	0	5.92	57.2	40.6	18.7	14.4	11	35.6	0.34	1.43	13.8	0.03	0.3	0.02	0.2
14191	10.44	4.79	10.7	30.9	64.5	22.3	34.6	377	4.78	45.8	0	0	0	0	40.2	18	13	11.3	35	0.43	1.45	13.9	0	0	0.03	0.3
281	8.47	5.27	9.5	28.2	53.5	18	33.7	817	0	0	0	0	0	0	44.9	24.1	9.8	8.9	17	0.73	0	0	0	0	0	0
1143	10.14	5.52	10.3	30.3	54.9	18.7	34	737	5.72	56.4	0	0	0	0	47.2	24.9	12.2	9.4	21.8	0.69	1.25	12.3	0	0	0.03	0.3
1210	11.8	4.99	9.6	29.8	59.7	19.2	32.2	699	5.5	46.6	1.2	10	5.1	43.4	49.7	25.6	11.6	8.9	18.6	0	0	0	0	0	0	0
9219	8.81	5.24	11.4	33.1	63.2	21.8	34.4	581	4.17	47.3	0	0	3.88	44.1	42.5	19.1	10.3	9.6	21.1	0.56	0.65	7.4	0.1	1.1	0.01	0.1
891	8.69	5.48	10.2	29.9	54.6	18.6	34.1	327	4.16	47.9	0	0	3.17	36.4	48.4	26	0	0	0	0	0.8	9.2	0.46	5.3	0.1	1.2
284	14.99	4.91	10.1	32.5	66.2	20.6	31.1	595	0	0	0	0	0	0	51.9	23	10.6	10.2	24.9	0.61	0	0	0	0	0	0
3460	31.4	4.47	8.3	30.1	67.3	18.6	27.6	380	6.1	19.3	0.4	1.4	24.9	79.3	48.6	20.4	14.6	9.3	23.2	0	0	0	0	0	0	0
7570	28.88	4.86	8.4	28.3	58.2	17.3	29.7	376	5.12	17.7	0	0	21.16	73.3	40	19.6	0	0	0	0	2.52	8.7	0.06	0.2	0.02	0.1
853	27.26	5.38	10.7	34.2	63.6	19.9	31.3	535	4.36	16	0	0	20.21	74.1	44.7	21	0	0	0	0	2.67	9.8	0	0	0.02	0.1
15685	41.43	4.62	10.1	30.9	66.9	21.9	32.7	442	1.68	4.1	0	0	36.54	88.2	35.9	15.4	15.5	12.1	39.2	0.53	3.04	7.3	0.14	0.3	0.03	0.1
7615	8.32	4.5	7.8	25.4	56.4	17.3	30.7	252	2.09	25.1	0	0	5.36	64.4	37.6	19.7	0	0	0	0	0.77	9.3	0.09	1.1	0.01	0.1
8160	11.13	5.52	9.6	31.5	57.1	17.4	30.5	432	4.3	38.6	0	0	5.5	49.4	39.8	20.5	14.6	10.6	30.8	0.46	1.13	10.2	0.18	1.6	0.02	0.2
11934	11.13	5.16	10.3	33.8	65.5	20	30.5	650	5.2	46.7	0	0	4.15	37.3	43.5	18.9	10.9	9.7	22.8	0.63	0.94	8.4	0.83	7.5	0.01	0.1
10371	7.84	5.11	10.1	33.4	65.4	19.8	30.2	527	4.63	59.1	0	0	2.29	29.2	43.6	18.8	10.4	9.7	22.5	0.51	0.83	10.6	0.09	1.1	0	0
993	21.7	3.86	7.5	23.6	61.1	19.4	31.8	677	4.39	20.2	0	0	14.36	66.3	41.3	21.1	15.4	10.9	33.3	0.74	2.83	13	0.05	0.2	0.07	0.3
16706	10	4.57	11.9	35.7	78.1	26	33.3	348	5.6	56.2	0.7	6.9	3.7	36.9	35.8	12	11.8	10	24.5	0	0	0	0	0	0	0
14820	8.43	3.46	8.7	27	78	25.1	32.2	105	4.67	55.4	0	0	2.56	30.4	43.1	15.7	19.3	11.7	38.3	0.12	0.85	10.1	0.29	3.4	0.06	0.7
6667	11.48	3.85	9.8	30.8	80	25.5	31.8	143	7.38	64.3	0	0	2.69	23.3	54	19.8	20.9	13.5	50.4	0.19	0.88	7.7	0.42	3.7	0.11	1
857	20.89	5.99	13.4	40.8	68.1	22.4	32.8	361	15.13	72.4	0	0	0	0	46.8	20.2	15.1	11	34.7	0.4	2.14	10.2	0	0	0.05	0.2
19135	8.3	4.06	10.4	32	78.8	25.6	32.5	61	1.8	21.9	0.7	8.8	5.8	69.3	45.7	15.3	17.5	9.8	27.3	0	0	0	0	0	0	0
11953	8.15	2.29	5.9	20.6	90	25.8	28.6	125	3.62	44.4	0	0	2.82	34.6	72.3	25.6	20.6	13.5	51	0.17	1.58	19.4	0.08	1	0.05	0.6
6482	14.5	3.6	9.3	29.4	81.7	25.8	31.6	101	5.2	35.6	1.4	9.4	7.9	55	44.3	13.8	14	11.1	33	0	0	0	0	0	0	0
18823	8.2	4.3	11.2	33.9	78.8	26	33	179	3.8	45.9	0	0	0	0	42.2	14.3	13.3	10.1	27.4	0	0	0	0	0	0	0
17780	5.1	3.31	9.1	28.6	86.4	27.5	31.8	47	1.7	32.4	0.5	9.3	2.9	58.3	46.4	13.9	0	0	0	0	0	0	0	0	0	0
338	15.77	3.7	7.2	25.1	67.8	19.5	28.7	306	9.13	57.9	0	0	3.09	19.5	56.5	25.6	14.1	10.6	31.5	0.33	0.9	5.7	2.61	16.6	0.04	0.3
12376	8.88	4.03	11	34.4	85.4	27.3	32	205	5.42	61	0	0	2.34	26.4	43	14.1	14.6	11.8	37.3	0.24	0.79	8.9	0.3	3.4	0.03	0.3
21348	7.9	4.75	12.2	35.8	75.4	25.7	34.1	135	2.95	37.3	0	0	3.84	48.6	36.6	13.8	14.5	11	33.4	0.15	1.04	13.2	0.05	0.6	0.02	0.3
275	16.9	3.38	6.6	22.2	65.7	19.5	29.7	299	0	0	0	0	0	0	46.9	20.8	11.8	10.2	26.2	0.3	0	0	0	0	0	0
1584	10.99	4.78	11.2	35.2	73.6	23.4	31.8	384	8.08	73.5	0	0	1.64	15	42.9	16.3	11.3	10.2	25.8	0.39	0.85	7.7	0.41	3.7	0.01	0.1
10740	6.88	4.37	11.6	34.4	78.7	26.5	33.7	210	2.48	36	0	0	3.99	58.1	34.6	12.2	16.7	12.4	39.8	0.26	0.39	5.7	0.01	0.1	0.01	0.1
8199	9.6	4.56	12	37.9	83.1	26.3	31.7	211	5.4	56.5	0.9	9.8	3.3	33.7	40.3	12.6	16	1.2	35	0	0	0	0	0	0	0
19818	10.6	4.09	10.8	30.8	75.3	26.4	35.1	96	4.02	40	0	0	4.4	43.7	35.3	13.2	16.9	12.5	41.6	0.12	1.54	15.3	0.06	0.6	0.04	0.4
3850	8.5	4.35	11.1	35.1	80.7	25.5	31.6	237	2.2	26.2	0.3	4	6	69.8	43.7	14.2	12.9	9.9	25.7	0	0	0	0	0	0	0
17469	7.59	2.82	7.1	22.6	80.1	25.2	31.4	149	3.97	52.3	0	0	2.11	27.8	35.8	13.8	16.8	12	41.1	0.18	0.85	11.2	0.56	7.4	0.1	1.3
1380	13.7	4.86	11.1	34.7	71.4	22.8	32	392	9.41	68.7	0	0	2.64	19.3	40.9	16	10.5	10	24.5	0.39	1.02	7.4	0.61	4.5	0.02	0.1
690	17.17	4.63	9.9	32.1	69.3	21.4	30.8	284	6.97	40.6	0	0	7.71	45	56.1	23	14.9	10.5	31.4	0.3	1.5	8.7	0.97	5.6	0.02	0.1
860	15.79	5.28	11.7	36.8	69.7	22.2	31.8	309	9.75	61.7	0	0	3.18	20.2	47.8	19.8	13.5	10.7	31.9	0.33	1.8	11.4	0.97	6.1	0.09	0.6
505	8.89	4.37	9.2	29.3	67	21.1	31.4	116	3.07	34.5	0	0	4.55	51.2	52.2	22.3	0	0	0	0	1.03	11.6	0.15	1.7	0.09	1
10208	11.9	4.26	11.5	36.4	85.4	27	31.6	304	7.5	63	0.9	7.8	3.5	29.2	40.9	12.5	11.1	9.5	21.3	0	0	0	0	0	0	0
9581	8.27	4.38	11.5	35.3	80.6	26.3	32.6	288	5.09	61.5	0	0	2.07	25.1	37.6	13.1	11.6	10.7	28.9	0.31	0.68	8.2	0.41	5	0.02	0.2
12456	5.26	4.55	9.8	30.3	66.6	21.5	32.3	69	2.67	50.8	0	0	0	0	43	18.5	18	10.6	36.6	0.07	0.47	8.9	0	0	0.11	2.1
9489	7.35	4.59	10.2	31.6	68.8	22.2	32.3	194	3.33	45.3	0	0	3.03	41.2	52.3	21.6	20.2	11.9	39.3	0.23	0.71	9.7	0.26	3.5	0.02	0.3
8523	8.9	4.48	10	32.4	72.3	22.3	30.9	265	4.5	50.9	1.7	19.5	2.7	29.6	47.5	18	10.5	8.9	19.9	0	0	0	0	0	0	0
9799	4.8	3.2	7	22.7	70.9	21.9	30.8	28	2.5	52.3	0	0	0	0	49.7	19.7	0	0	0	0	0	0	0	0	0	0
12421	5.11	3.29	7.2	21.8	66.3	21.9	33	30	2.59	50.7	0	0	0	0	40.6	17.5	0	0	0	0	0.74	14.5	0	0	0.07	1.4
15831	7.7	4.41	10.1	30.7	69.6	22.9	32.9	293	4.76	61.8	0	0	2.01	26.2	45.5	18.2	12	10.4	27.8	0.3	0.84	10.9	0.08	1	0.01	0.1
1066	13	4.63	9.8	31.4	67.8	21.2	31.2	207	0	0	0	0	0	0	45.2	18.1	17.2	9.9	29.9	0	0	0	0	0	0	0
301	7.08	4.61	10.2	30.8	66.8	22.1	33.1	507	4.87	68.8	0	0	1.2	17	39.5	16.7	10.6	9.8	22.5	0.49	0.83	11.7	0.15	2.1	0.03	0.4
2844	7.1	5.04	9.6	31.2	61.9	19	30.8	56	3.2	44.5	0	0	0	0	45.2	20.6	0	0	0	0	0	0	0	0	0	0
1335	12.69	4.72	9.5	30.2	64	20.1	31.5	921	5.33	42	0	0	4.82	38	43	18.9	9.7	9	16.5	0.83	2.07	16.3	0.43	3.4	0.04	0.3
10735	5.89	4.26	10.2	29.5	69.2	23.9	34.6	300	3.23	54.8	0	0	2.04	34.6	38.7	15.6	16.6	12.4	41.2	0.37	0.41	7	0.2	3.4	0.01	0.2
1285	8.24	4.37	8.1	26.1	59.7	18.5	31	652	5.86	71.1	0	0	1.39	16.9	42.6	20	9.8	9.2	18.4	0.6	0.73	8.9	0.25	3	0.01	0.1
1161	11.2	4.48	8.7	27.3	60.9	19.4	31.9	292	6.9	61.4	1.2	11	3.1	27.6	43.6	20.9	0	0	0	0	0	0	0	0	0	0
4438	11.54	4.94	9.8	29.5	59.7	19.8	33.2	296	4.73	41	0	0	5.1	44.2	40.1	19.8	0	0	0	0	1.25	10.8	0.41	3.6	0.05	0.4
8518	8.7	4.15	9.7	29.7	71.6	23.4	32.7	501	4.8	54.8	0.7	7.7	3.2	37.5	44.3	16.6	9.3	8.3	12.6	0	0	0	0	0	0	0
16605	8.37	4.16	10	29.6	71.2	24	33.8	479	3.4	40.6	0	0	3.82	45.7	33.9	13.4	9.8	9.7	21.6	0.46	0.73	8.7	0.41	4.9	0.01	0.1
747	13.95	5.35	10	31	57.9	18.7	32.3	351	5.63	40.4	0	0	0	0	47.4	24.8	0	0	0	0	1.17	8.4	0	0	0.1	0.7
9192	7.41	4.25	9.9	29.2	68.7	23.3	33.9	395	4.72	63.7	0	0	1.8	24.3	39	15.8	11.2	10.4	26.3	0.41	0.52	7	0.35	4.7	0.02	0.3
1610	9.26	4.79	8.9	27.4	57.2	18.6	32.5	460	4.99	53.9	0	0	3.18	34.3	37.6	19	12.7	10.4	29.3	0.48	0.86	9.3	0.14	1.5	0.09	1
308	14.41	4.35	7.6	23.9	54.9	17.5	31.8	624	8.11	56.3	0	0	4.44	30.8	34.8	18.1	9.6	9.3	19.6	0.58	1.72	11.9	0.11	0.8	0.03	0.2
5272	10.27	4.4	9.1	27.2	61.8	20.7	33.5	322	3.62	35.2	0	0	5.02	48.9	41.1	18.7	16.5	11.4	38.3	0.37	1.07	10.4	0.53	5.2	0.03	0.3
16845	10	4.42	10.6	31.3	70.8	24	33.9	369	0.92	9.2	0	0	7.66	76.6	36	14.4	14.2	11.8	37.4	0.44	1.28	12.8	0.12	1.2	0.02	0.2
15812	10.77	4.08	10	29.5	72.3	24.5	33.9	525	3.91	36.3	0	0	5.34	49.6	34.9	13.7	10	9.1	17.2	0.48	0.94	8.7	0.56	5.2	0.02	0.2
963	9	4.45	8.3	26.3	59.1	18.7	31.6	583	6.75	75	0	0	1.35	15	44.6	21.6	10.8	9.7	22.5	0.56	0.63	7	0.24	2.7	0.03	0.3
870	7.8	4.57	8.4	26.7	58.4	18.4	31.5	440	5.51	70.6	0	0	1.2	15.4	45.9	23	13.2	11	33.3	0.48	0.74	9.5	0.32	4.1	0.03	0.4
1536	11.01	4.64	8.7	27.1	58.4	18.8	32.1	602	4.03	36.6	0	0	5.31	48.2	39.2	19.9	15.2	11.4	37.6	0.69	1.17	10.6	0.35	3.2	0.15	1.4
6246	6.26	4.58	9.5	28.5	62.2	20.7	33.3	290	3.84	61.3	0	0	1.67	26.7	38.7	17.5	14.5	10.4	30	0.3	0.53	8.5	0.17	2.7	0.05	0.8
16610	5.1	4.49	11	33.1	73.7	24.5	33.2	308	2.4	47.7	0.5	9.2	2.2	43.1	37.6	13.5	13.8	10.4	29.4	0	0	0	0	0	0	0
1033	10.5	5.01	9.9	32	63.9	19.8	30.9	330	7.3	69.2	0	0	0	0	44.6	20.3	16.2	9.5	25.4	0	0	0	0	0	0	0
9909	6.2	3.89	9.6	30.9	79.4	24.7	31.1	280	3.7	59.2	0.5	7.3	2	33.5	51.1	18.3	12.5	9.5	22.9	0	0	0	0	0	0	0
302	8.06	4.48	8.8	28.4	63.4	19.6	31	256	5.54	68.7	0	0	1.93	24	55.7	24.8	14.1	9.5	23.7	0.24	0.5	6.2	0.06	0.7	0.03	0.4
3254	7.8	3.74	8.5	25.9	69.3	22.7	32.8	55	4.1	52	1.1	13.6	2.6	34.4	45.6	18.1	0	0	0	0	0	0	0	0	0	0
5610	7.97	3.52	8.6	29.2	83	24.4	29.5	188	4.61	57.8	0	0	2.48	31.1	71.1	27.2	13.3	11.8	37.1	0.22	0.58	7.3	0.22	2.8	0.08	1
6616	8.35	3.44	9.8	30.6	89	28.5	32	187	4.84	58	0	0	2.69	32.2	47.9	15.3	15.9	11.6	37	0.22	0.57	6.8	0.17	2	0.08	1
743	6.72	5.39	10.5	32.3	59.9	19.5	32.5	167	2.66	39.6	0	0	3.38	50.4	43.4	21.7	0	0	0	0	0.52	7.7	0.09	1.3	0.07	1
1328	6.75	4.8	9.8	30.4	63.3	20.4	32.2	269	5.02	74.4	0	0	1.16	17.2	51.4	23.7	0	0	0	0	0.49	7.3	0.07	1	0.01	0.1
11770	4.34	2.37	6.4	22	92.8	27	29.1	179	2.36	54.4	0	0	1.54	35.4	74.2	26.5	16	11.7	39.7	0.21	0.37	8.5	0.05	1.2	0.02	0.5
5525	5.54	2.08	4.7	14.6	70.2	22.6	32.2	41	1.82	32.9	0	0	2.96	53.4	41.9	17.4	16	10.7	37.1	0.04	0.51	9.2	0.24	4.3	0.01	0.2
11670	4.12	1.78	4.7	14.7	82.6	26.4	32	72	1.62	39.3	0	0	1.48	35.9	41.9	15.7	23.4	13.2	51.5	0.1	0.94	22.8	0.06	1.5	0.02	0.5
3475	7.9	4.26	10.2	33.3	78.2	23.9	30.6	161	5.1	64.8	0.6	7.2	2.2	28	59.3	21.8	0	0	0	0	0	0	0	0	0	0
7470	6.37	4.16	10.7	30.8	74	25.7	34.7	167	3.99	62.6	0	0	1.53	24.1	34.2	13.1	20.8	13.5	49.3	0.22	0.65	10.2	0.18	2.8	0.02	0.3
9591	5.93	4.04	9.9	29.6	73.3	24.5	33.4	62	1.89	31.9	0	0	3.76	63.4	40.4	15.6	0	0	0	0	0.22	3.7	0.05	0.8	0.01	0.2
6027	7.25	4.24	10.7	32.9	77.6	25.2	32.5	313	4.95	68.3	0	0	1.49	20.5	46.1	16.7	16	12.1	41.6	0.38	0.69	9.5	0.1	1.4	0.02	0.3
9259	13.25	4.44	10.9	31.8	71.6	24.5	34.3	245	2.76	20.8	0	0	9.88	74.6	35.5	14.2	16.4	12.4	42.2	0.3	0.56	4.2	0.04	0.3	0.01	0.1
6465	5	2.2	6	20.7	94.1	27.3	29	106	2.6	51.9	0.5	10.5	1.9	37.6	83.3	25.7	15.8	10.2	28.7	0	0	0	0	0	0	0
10665	7.69	2.41	5.9	17.9	74.3	24.5	33	59	2.28	29.6	0	0	4.76	62	41.9	16.1	18.9	11.5	40.6	0.07	0.64	8.3	0	0	0.01	0.1
4201	7.4	4.37	10.2	32.9	75.3	23.3	31	277	3.8	51	0.2	3.1	3.4	45.9	44.7	16.1	0	0	0	0	0	0	0	0	0	0
5542	6.72	2.36	5.5	16.2	68.6	23.3	34	101	4.39	65.3	0	0	1.79	26.7	39.5	16.7	15	10.6	31.3	0.11	0.43	6.4	0.08	1.2	0.03	0.4
12569	8.38	4.5	12.1	35	77.8	26.9	34.6	187	1.55	18.5	0	0	6.11	73	36.7	13.6	22.1	13.7	54.3	0.26	0.59	7	0.11	1.3	0.02	0.2
306	9.11	4.84	10.1	31.3	64.7	20.9	32.3	417	6.52	71.6	0	0	2.06	22.6	42.3	18.3	9.4	9.1	16.9	0.38	0.39	4.3	0.11	1.2	0.03	0.3
6831	7.84	4.74	10.5	30.5	64.3	22.2	34.4	177	2.7	34.4	0	0	3.51	44.8	39.3	17.5	18.1	11.1	35.5	0.2	1.51	19.3	0.07	0.9	0.05	0.6
8820	11.57	4.56	10.2	30	65.8	22.4	34	213	3.02	26.1	0	0	6.35	54.8	35.5	15.3	18.2	11.2	35.5	0.24	1.79	15.5	0.33	2.9	0.08	0.7
1533	13.08	4.9	8.7	27.6	56.3	17.8	31.5	174	4.26	32.6	0	0	6.24	47.7	40.5	21	0	0	0	0	2.31	17.7	0.11	0.8	0.16	1.2
307	5.53	4.41	8.6	26.3	59.6	19.5	32.7	455	3.38	61.1	0	0	1.04	18.8	38	18.1	10.6	9.7	23.1	0.44	0.83	15	0.27	4.9	0.01	0.2
503	10.8	4.79	9.1	27.5	57.4	19	33.1	621	5.36	49.6	0	0	2.8	26	36.6	18.2	10.6	9.4	21.2	0.58	2.52	23.3	0.1	0.9	0.02	0.2
1336	11.24	5.08	9	28.6	56.3	17.7	31.5	791	5.75	51.2	0	0	3.97	35.3	40.1	21.2	10.7	9.7	23.9	0.77	1.06	9.4	0.44	3.9	0.02	0.2
450	9.52	4.4	8.7	25.7	58.4	19.8	33.9	91	3.67	38.6	0	0	3.37	35.3	37.1	18.5	0	0	0	0	2.1	22.1	0.11	1.2	0.27	2.8
9216	6.6	4.67	10.5	30.9	66.2	22.5	34	290	2.61	39.5	0	0	3.08	46.7	38	16.6	9.8	9.4	21.1	0.27	0.7	10.6	0.2	3	0.01	0.2
16623	8.2	4.7	10.8	33.2	70.6	23	32.5	509	4.1	50.4	0	0	0	0	40.6	16.2	9.4	8.2	12.7	0	0	0	0	0	0	0
1050	7.6	2.77	9.9	16.2	58.5	35.7	61.1	251	2.5	33.2	1.1	13.9	4	52.9	36.5	17.5	10.1	8.4	15	0	0	0	0	0	0	0
11158	7.45	4.6	10.3	30.4	66.1	22.4	33.9	28.6	1.38	18.5	0	0	4.66	62.7	38.8	16.6	13	10.8	32.4	0.31	1.27	17	0.1	1.3	0.04	0.5
5149	20.37	5.13	8.9	27.6	53.8	17.3	32.2	276	3.41	16.7	0	0	14.4	70.8	35.9	19.6	0	0	0	0	2.34	11.5	0.19	0.9	0.03	0.1
8525	7	4.43	10.1	31.7	71.6	22.8	31.9	434	3	42.4	0.9	12.2	3.1	45.4	40.3	15	9.3	8.9	18.7	0	0	0	0	0	0	0
5554	8.74	5.37	10.8	32	59.6	20.1	33.8	289	1.73	19.8	0	0	5.19	59.4	54.5	27	12.4	9.8	26.2	0.28	1.59	18.2	0.23	2.6	0	0
865	10.07	4.66	9.5	30.3	65	20.4	31.4	285	6.61	65.6	0	0	1.75	17.4	42.7	18.6	15.6	11.4	37.8	0.33	1.14	11.3	0.52	5.2	0.05	0.5
3217	13	4.52	10.4	31.2	69	23	33.3	73	3.2	24.3	0	0	0	0	43.3	17.4	12.1	8.6	17.8	0	0	0	0	0	0	0
522	9.04	3.97	8.2	27.5	69.3	20.7	29.8	93	2.29	25.3	0	0	5.1	56.4	56	23	0	0	0	0	1.57	17.4	0.05	0.6	0.03	0.3
3294	9.1	3.93	9	27.1	69	22.9	33.2	82	4.3	47	0.9	10.2	3.9	42.8	47.5	18.8	14.6	9.5	26.7	0	0	0	0	0	0	0
1259	13.1	4.93	10	32.4	65.7	20.3	30.9	303	7.19	54.9	0	0	4.34	33.1	41.9	18.6	12.7	10.3	29.7	0.31	1.07	8.2	0.49	3.7	0.01	0.1
3278	7.8	3.77	8.6	25.7	68.2	22.8	33.5	83	5.1	65.2	0.8	10.1	1.9	24.7	47.7	19.3	15.9	9.6	25.4	0	0	0	0	0	0	0
1357	10.57	4.81	9.7	30.4	63.2	20.2	31.9	261	5.5	52	0	0	3.29	31.1	40.2	18.6	17.8	11.9	41.1	0.31	1.57	14.9	0.19	1.8	0.02	0.2
1307	9.6	4.92	10	31.9	64.8	20.3	31.3	282	3.13	32.6	0	0	4.8	50	43.8	19.5	17.4	12.2	42.9	0.34	1.51	15.7	0.13	1.4	0.03	0.3
8219	9.8	4.23	11.9	35.5	83.9	28.1	33.5	131	3.3	33.4	0.3	2.6	6.2	64	40.4	12.5	14.6	11.2	33.9	0	0	0	0	0	0	0
4142	11.1	4.73	11.8	36.8	77.8	24.9	32.1	249	5.5	49.6	0.4	4	5.2	46.4	46	16.2	11.6	9.5	21.9	0	0	0	0	0	0	0
310	12.35	4.11	8	27	65.7	19.5	29.6	412	3.07	24.9	0	0	6.47	52.3	44.8	19.7	13.1	10.5	30.6	0.43	2.66	21.5	0.13	1.1	0.02	0.2
309	8.46	3.9	7.5	25.7	65.9	19.2	29.2	524	5.45	64.4	0	0	1.98	23.5	45.4	19.8	11.3	9.3	20.8	0.49	0.88	10.4	0.13	1.5	0.02	0.2
3257	8.2	4.03	9.2	27.2	67.5	22.8	33.8	40	2.4	28.9	0.7	8.6	5.1	62.5	45.4	18.1	0	0	0	0	0	0	0	0	0	0
15814	6.36	4.94	11	34.1	69	22.3	32.3	303	3.01	47.3	0	0	2.82	44.4	39	15.9	14.6	11.8	38.8	0.36	0.39	6.1	0.14	2.2	0	0
2239	7.3	4.75	10.1	32.5	68.4	21.3	31.1	196	2.7	36.8	1.2	16.6	3.4	46.6	50.6	20.3	15.4	10	27.6	0	0	0	0	0	0	0
10040	8.53	4.66	11.1	33.5	71.9	23.8	33.1	188	1.4	16.4	0	0	6.38	74.9	41.5	16.1	17.7	13	47.4	0.24	0.59	6.9	0.14	1.6	0.02	0.2
14956	8.45	4.45	10.2	31.2	70.1	22.9	32.7	229	2.69	31.8	0	0	4.32	51.2	40.4	16.1	14.9	11.5	36	0.26	0.89	10.5	0.54	6.4	0.01	0.1
695	11.25	5.34	10.2	32.2	60.3	19.1	31.7	249	3.18	28.3	0	0	6.49	57.6	44.1	21.3	0	0	0	0	0.98	8.7	0.58	5.2	0.02	0.2
1333	6.82	5.19	10.1	32.7	63	19.5	30.9	407	3.38	49.6	0	0	2.34	34.3	43.7	20.2	12.3	10.6	30.1	0.43	0.62	9.1	0.47	6.9	0.01	0.1
8512	6.7	4.44	10.8	33.9	76.4	24.3	31.9	270	2.2	32.2	0	0	0	0	42.3	14.3	11	9.6	22.1	0	0	0	0	0	0	0
304	10.07	4.98	9.1	29.7	59.6	18.3	30.6	489	4.61	45.8	0	0	4.04	40.1	42.3	20.4	14.2	10.7	31.5	0.52	0.82	8.1	0.59	5.9	0.01	0.1
5855	5.04	5.01	11.1	34.3	68.5	22.2	32.4	249	1.98	39.3	0	0	1.84	36.5	43.6	17.7	16.3	12.2	43.3	0.3	0.54	10.7	0.67	13.3	0.01	0.2
16718	10.8	4.78	10.6	32.9	68.8	22.2	32.2	171	3	28.1	0	0	0	0	42.9	16.9	0	0	0	0	0	0	0	0	0	0
7121	6	4.75	11.2	35.6	74.9	23.6	31.5	206	2	32.5	0.7	12.3	3.3	55.2	45.3	16.4	17.7	10.6	32.3	0	0	0	0	0	0	0
11004	6.23	4.89	11.7	34.9	71.4	23.9	33.5	189	2.5	40.1	0	0	2.83	45.4	42.3	16.5	0	0	0	0	0.62	10	0.26	4.2	0.02	0.3
590	8.18	5.08	9.8	31.8	62.6	19.3	30.8	312	2.53	30.9	0	0	4.84	59.2	47	21.5	15.2	10.8	33.8	0.34	0.66	8.1	0.14	1.7	0.01	0.1
5967	8.08	5.9	13.3	39.7	67.3	22.5	33.5	202	1.49	18.4	0	0	5.58	69.1	43.7	18.9	13.5	11.3	36	0.23	0.93	11.5	0.08	1	0	0
2522	22.42	4.78	10.5	33.8	70.7	22	31.1	202	1.79	8	0	0	19.14	85.3	48.5	20.2	0	0	0	0	1.36	6.1	0.11	0.5	0.02	0.1
9194	6.16	4.73	11.1	34.2	72.3	23.5	32.5	278	2.2	35.7	0	0	3.36	54.5	38	15	14.4	11.9	37.6	0.33	0.45	7.3	0.14	2.3	0.01	0.2
4930	8.92	4.86	8.3	27.1	55.8	17.1	30.6	96	2.6	29.1	0	0	5.1	57.2	38.7	20.1	0	0	0	0	0.99	11.1	0.21	2.4	0.02	0.2
12534	7.99	4.45	10.9	32.8	73.7	24.5	33.2	766	3.6	45.1	0	0	2.26	28.2	39.5	14.9	9.7	8.9	16.3	0.68	1.02	12.8	1.09	13.6	0.02	0.3
4690	14.74	5.39	9.3	30.4	56.4	17.3	30.6	627	1.51	10.2	0	0	11.76	79.9	38.8	19.8	9.7	9.1	18.6	0.57	1.36	9.2	0.08	0.5	0.03	0.2
305	9.26	3.94	8.7	28.5	72.3	22.1	30.5	302	6.09	65.8	0	0	1.44	15.6	60.2	23.9	11.5	9.8	24.7	0.3	0.91	9.8	0.8	8.6	0.02	0.2
11895	6.64	4.65	11.3	34.2	73.5	24.3	33	313	2.89	43.5	0	0	2.59	39	40.7	15.7	10.7	10	24.4	0.31	0.64	9.6	0.51	7.7	0.01	0.2
3227	7.5	4.86	8.3	28.5	58.6	17.1	29.1	147	2.9	38.6	0	0	0	0	42.1	20	0	0	0	0	0	0	0	0	0	0
5714	7.81	5.13	10.4	32.1	62.6	20.3	32.4	334	3.9	49.9	0	0	1.63	20.8	49.8	22.7	11	9.5	23	0.32	0.66	8.5	1.6	20.5	0.02	0.3
17766	6.4	4.26	11.2	33.3	78.2	26.3	33.6	415	3	47.1	0	0	0	0	39.5	13.9	9.4	8	10.8	0	0	0	0	0	0	0
1452	11.64	4.48	10.4	30.9	69	23.2	33.7	363	8.49	72.9	0	0	2.27	19.5	40.5	16.8	18.4	12.7	45.8	0.46	0.7	6	0.08	0.7	0.1	0.9
380	11.46	4.33	8.7	27.8	64.2	20.1	31.3	138	4.73	41.3	0	0	5.49	47.9	41.4	18.7	0	0	0	0	1.17	10.2	0.05	0.4	0.02	0.2
509	11.58	2.93	6.7	22	75.1	22.9	30.5	90	5.69	49.1	0	0	4.86	42	70.7	28.9	0	0	0	0	0.86	7.4	0.1	0.9	0.07	0.6
9394	10.8	4.06	10.8	33.8	83.3	26.6	32	502	5.9	54.5	1	9.7	3.9	35.8	45.3	14.2	9	8.2	10.9	0	0	0	0	0	0	0
10617	18.5	4.63	12	35.5	76.7	25.9	33.8	250	6.67	36.1	0	0	10.85	58.6	42.1	15.4	16.1	12.5	43.1	0.31	0.92	5	0.02	0.1	0.04	0.2
1251	12.23	4.46	10.3	32.2	72.2	23.1	32	429	7.43	60.8	0	0	3.37	27.5	42.9	16.6	11.3	9.8	23.6	0.42	1.24	10.1	0.18	1.5	0.01	0.1
3736	28.04	4.36	10.5	32.3	74.1	24.1	32.5	235	6.22	22.2	0	0	19.08	68	40.8	15.6	17.2	11.7	40.6	0.28	2.33	8.3	0.36	1.3	0.05	0.2
298	10.36	4.33	8.7	27.2	62.8	20.1	32	694	7.64	73.7	0	0	1.68	16.3	41	18.5	9.9	9.1	18.3	0.63	0.85	8.2	0.16	1.5	0.03	0.3
8540	12.6	4.03	10.9	33.3	82.6	27	32.7	316	8	63.6	0	0	0	0	44.9	14.3	10.8	9.7	22.5	0	0	0	0	0	0	0
3575	10.6	4.28	10.8	33.7	78.7	25.2	32	270	3.4	32	1.7	16	5.5	52	45.8	15.5	15.1	10.6	31.2	0	0	0	0	0	0	0
10641	18.5	4.63	12	35.5	76.7	25.9	33.8	250	6.67	36.1	0	0	10.85	58.6	42.1	15.4	16.1	12.5	43.1	0.31	0.92	5	0.02	0.1	0.04	0.2
589	11.53	3.75	8.7	29.6	78.9	23.2	29.4	462	7.11	61.7	0	0	3.62	31.4	75.5	27.4	10.4	9.2	19.5	0.42	0.72	6.2	0.07	0.6	0.01	0.1
4262	8.6	4	10.2	32.4	81	25.5	31.5	196	3.7	43.5	0.9	9.9	4	46.6	50.3	17.4	22.4	11.6	39.1	0	0	0	0	0	0	0
15842	11.93	4.56	8.9	26.7	58.6	19.5	33.3	270	3.55	29.8	0	0	6.44	53.9	39.4	19.2	13.2	10.1	28.3	0.27	1.11	9.3	0.82	6.9	0.01	0.1
10515	13.1	4.24	8.5	25.7	60.6	20	33.1	529	4.14	31.6	0	0	6.19	47.2	38.7	19.6	13.9	10.7	31.8	0.56	1.4	10.7	1.33	10.2	0.04	0.3
6557	30.7	4.44	8.7	27.7	62.4	19.6	31.4	585	4.4	14.4	0	0	0	0	45.2	21.3	11.5	8.9	18.8	0	0	0	0	0	0	0
333	17.37	4.54	10.5	30.2	66.5	23.1	34.8	554	5.68	32.7	0	0	4.94	28.4	36.7	15.7	10	9.1	17.3	0.5	1.74	10	5	28.8	0.01	0.1
4055	11.6	5.04	11.1	35	69.4	22	31.7	293	7	60.7	1.5	12.7	3.1	26.6	42.2	16.9	17	10.2	29.3	0	0	0	0	0	0	0
297	18.85	4.74	10.9	31	65.4	23	35.2	521	5.75	30.5	0	0	6.36	33.7	35.1	15.2	10.2	9.2	19.3	0.48	2.4	12.7	4.33	23	0.01	0.1
14817	8.09	4.71	9.3	27.5	58.4	19.7	33.8	355	3.26	40.3	0	0	3.52	43.5	41.9	21.2	0	0	0	0	1.11	13.7	0.17	2.1	0.03	0.4
8511	11	4.71	9.6	30.7	65.2	20.4	31.3	654	6.5	59.5	0	0	0	0	50.3	22.3	9.2	7.9	9.8	0	0	0	0	0	0	0
1212	8.9	4.82	11	32.6	67.6	22.8	33.7	169	4.3	48.1	0	0	0	0	41.4	18.9	0	0	0	0	0	0	0	0	0	0
9751	12.6	5.26	11.4	35.5	67.5	21.7	32.1	327	4.1	32.7	0.8	6.4	7.7	60.9	45.1	19.3	10.7	8.5	16.9	0	0	0	0	0	0	0
521	17.42	5.42	12.5	35.9	66.2	23.1	34.8	511	3.32	19.1	0	0	8.96	51.4	37	16.5	13.5	11.5	37.1	0.59	4.88	28	0.14	0.8	0.12	0.7
10299	16.8	4.3	8.6	28.4	66	20	30.3	480	1	6.2	1.1	6.5	14.7	87.3	42.6	18.4	11.5	9.1	19.4	0	0	0	0	0	0	0
6884	8.61	5.45	10.2	31.1	57.1	18.7	32.8	408	3	34.8	0	0	4.68	54.5	43.6	23.2	0	0	0	0	0.76	8.8	0.15	1.7	0.02	0.2
1341	11.74	4.66	10.3	30.3	65	22.1	34	556	4.78	40.7	0	0	3.87	33	38.1	16.4	10.3	9.3	20.3	0.52	2.55	21.7	0.51	4.3	0.03	0.3
3900	15.2	4.62	10.1	32.7	70.8	21.9	30.9	398	4.9	32.5	2	13.2	8.3	54.3	41.5	16.3	12.8	9.9	25.9	0	0	0	0	0	0	0
3857	13.4	4.86	10.7	34	70	22	31.5	301	5.7	42.5	0	0	0	0	41.5	16.3	0	0	0	0	0	0	0	0	0	0
9214	10.31	4.67	9.4	28.2	60.4	20.1	33.3	773	4.26	41.3	0	0	4.7	45.6	43.9	20.9	9.9	9.1	17.6	0.7	0.89	8.6	0.44	4.3	0.02	0.2
4942	12.9	4.7	9.9	31.9	67.9	21.1	31	462	2.1	16.4	0	0	0	0	42.7	17.9	12	9.4	21.7	0	0	0	0	0	0	0
6571	7	4.11	7.6	28.1	68.4	18.5	27	362	4	56.9	0	0	0	0	63.8	29.2	10.3	8.1	14.6	0	0	0	0	0	0	0
3985	19.3	5.49	8.7	32.7	59.6	15.8	26.6	425	6.3	32.5	0	0	0	0	42.5	20.4	0	0	0	0	0	0	0	0	0	0
1136	11.1	5.2	8.7	30.8	59.2	16.7	28.2	561	4.3	38.9	3.8	33.8	3	27.3	39.6	18.4	9.5	7.9	11.6	0	0	0	0	0	0	0
3957	16.9	5.47	8.5	33.1	60.5	15.5	25.7	691	5	29.8	0	0	0	0	42.6	19.8	9.8	7.9	11.8	0	0	0	0	0	0	0
286	13.75	4.24	7.4	25.6	60.4	17.5	28.9	650	9	65.5	0	0	2.06	14.9	51.8	25.4	10.2	8.8	17.2	0.57	1.74	12.7	0.89	6.5	0.06	0.4
6223	12.24	5.54	9.3	30.4	54.9	16.8	30.6	453	7.16	58.5	0	0	2.58	21	40.7	21.6	10	8.8	16.5	0.4	1.42	11.6	1.06	8.7	0.02	0.2
5911	8.83	5.87	9.8	31.6	53.8	16.7	31	215	3.67	41.6	0	0	4.2	47.5	38.4	21.4	0	0	0	0	0.82	9.3	0.12	1.4	0.02	0.2
7109	12.7	5.04	8.8	31.8	63.1	17.5	27.7	210	5.8	45.3	0	0	0	0	47.3	22	0	0	0	0	0	0	0	0	0	0
6418	18.2	3.92	6.5	22.8	58.2	16.6	28.5	138	8.6	47.3	2.9	15.8	6.7	36.9	42.3	20.3	0	0	0	0	0	0	0	0	0	0
1387	12.21	4.58	7.4	26.2	57.2	16.2	28.2	552	8.59	70.4	0	0	1.53	12.4	47.2	24.6	11	9.3	21	0.51	1.5	12.3	0.58	4.8	0.01	0.1
10809	18.1	5.52	9.9	34.7	62.9	17.9	28.5	788	2.5	13.8	0	0	0	0	40.5	17.8	9.6	8.1	11.9	0	0	0	0	0	0	0
6367	14.6	4.96	8.5	29.6	59.7	17.1	28.7	313	5.5	37.8	0	0	0	0	42.5	20.1	11.9	8.7	17.8	0	0	0	0	0	0	0
1215	16.18	5.54	9.1	29.5	53.2	16.4	30.8	194	6.25	38.6	0	0	7.23	44.7	37.5	21.5	0	0	0	0	2.28	14.1	0.15	0.9	0.27	1.7
16420	10	5.66	10.8	33.4	59	19.1	32.3	506	3.44	32.2	0	0	5.38	50.4	33.6	16.4	10.2	9.3	19.4	0.47	1.06	9.9	0.73	6.8	0.08	0.7
1972	15.25	5.75	9.4	30.9	53.7	16.3	30.4	366	8.27	54.2	0	0	4.21	27.7	39.7	22.2	12.8	9.4	22.4	0.35	1.31	8.6	1.38	9	0.08	0.5
16358	18.76	5.88	11.3	35	59.5	19.2	32.3	291	4.54	24.2	0	0	11.81	62.9	33	16.1	14.7	10.5	31.4	0.31	1.46	7.8	0.93	5	0.02	0.1
4003	12.7	5.31	8.3	31.4	59.1	15.6	26.4	403	7.2	56.3	0	0	0	0	41.1	19.8	10.9	8	12.9	0	0	0	0	0	0	0
9390	12	5.36	9.7	33.5	62.5	18.1	29	488	6.5	53.8	1.2	9.8	4.3	36.4	43.9	19.7	9.1	7.8	11.3	0	0	0	0	0	0	0
4267	11.2	5.45	8.4	32.5	59.6	15.4	25.8	826	4	35.9	2.3	20.2	4.9	43.9	41	19.5	8.8	7.4	8.4	0	0	0	0	0	0	0
8274	18.7	5.48	9.5	33.9	61.9	17.3	28	542	2.1	11	0	0	0	0	46	21.2	10.3	8.4	13.7	0	0	0	0	0	0	0
1555	14.43	5.15	8.6	29.3	56.9	16.7	29.4	814	7.77	53.8	0	0	3.56	24.7	44.4	22.9	11.1	9.4	21.1	0.77	1.56	10.8	1.48	10.3	0.06	0.4
21367	10.95	5.76	11.7	35.4	61.5	20.3	33.1	365	2.24	20.5	0	0	6.32	57.7	32.5	15.2	10.8	9.9	24.1	0.36	1.59	14.5	0.76	6.9	0.04	0.4
4268	14.2	5.5	8.3	32.7	59.5	15.1	25.4	671	5.5	38.5	0	0	0	0	41.1	20.1	15	9.4	24.2	0	0	0	0	0	0	0
3930	17.7	5.32	8.5	31.7	59.6	16	26.8	277	8.4	47.6	0	0	0	0	41.1	19.6	0	0	0	0	0	0	0	0	0	0
12213	12.33	5.53	10.2	31.6	57.1	18.4	32.3	156	2.63	21.3	0	0	7.4	60.1	42.9	22.3	13.6	9.2	21.1	0.14	1.43	11.6	0.83	6.7	0.04	0.3
14843	16.18	5.58	11.2	35.4	63.4	20.1	31.6	288	3.18	19.7	0	0	11.24	69.5	37.5	16.4	14.7	11.4	35.9	0.33	1.38	8.5	0.36	2.2	0.02	0.1
5839	18.9	5.9	9.7	31.5	53.4	16.4	30.8	605	4.25	22.5	0	0	12.66	67	39.5	22.2	13.5	10.3	29	0.62	1.52	8	0.41	2.2	0.06	0.3
12258	10.9	5.13	9.2	29.3	57.1	17.9	31.4	84	5.18	47.5	0	0	3.75	34.4	41	21	0	0	0	0	1.41	12.9	0.54	5	0.02	0.2
12220	12.03	5.72	10.4	32.8	57.3	18.2	31.7	131	2.59	21.5	0	0	7.52	62.5	43.2	22	11.3	8.7	16.4	0.11	1.51	12.6	0.39	3.2	0.02	0.2
8541	12.6	5.25	9.4	32.6	62.1	17.9	28.8	348	4.6	36.9	0	0	0	0	45.6	21.3	12.5	8.7	18.2	0	0	0	0	0	0	0
3359	21.3	5.41	8.7	30.4	56.2	16.1	28.6	319	7.3	34.2	3.1	14.4	10.9	51.4	41.7	21.6	0	0	0	0	0	0	0	0	0	0
3961	17.7	5.1	8.2	30.2	59.2	16.1	27.2	565	10.6	59.8	0	0	0	0	41.4	19.5	9.5	7.8	11.3	0	0	0	0	0	0	0
16614	11.8	5.17	10	33.1	64	19.3	30.2	451	5.5	47	0.4	3	5.9	50	39.3	17	9.7	8.3	12.7	0	0	0	0	0	0	0
1909	15.5	4.91	8	29.1	59.3	16.3	27.5	480	8.1	52	0	0	0	0	43.6	20.9	9.9	8.1	13	0	0	0	0	0	0	0
1961	15.39	5.49	8.9	29.9	54.5	16.2	29.8	505	8.98	58.3	0	0	3.5	22.7	39.8	21.7	11.8	9.8	24.6	0.49	1.35	8.8	1.47	9.6	0.09	0.6
12758	9.98	5.21	9.9	31.5	60.5	19	31.4	415	4.52	45.3	0	0	3.17	31.8	41.8	19.7	11.4	10.1	26.6	0.42	1.1	11	1.17	11.7	0.02	0.2
4366	11.71	5.58	8.5	28.3	50.7	15.2	30	458	6.65	56.8	0	0	2.6	22.2	35	20.5	10.7	8.7	17.2	0.4	1.22	10.4	1.22	10.4	0.02	0.2
1737	12.64	5.4	8.9	29.1	53.9	16.5	30.6	605	7.51	59.4	0	0	2.09	16.5	39.6	21.4	10.9	9.1	19.9	0.55	1.82	14.4	1.2	9.5	0.02	0.2
10832	21.7	5.33	9.3	34.5	64.7	17.4	27	679	3.4	15.6	0	0	0	0	43.3	19.1	11.8	9.1	19.9	0	0	0	0	0	0	0
11326	8.8	5.31	9.4	34	64	17.7	27.6	372	5.5	62.2	0	0	0	0	44.5	19.4	10.2	8.7	17.3	0	0	0	0	0	0	0
1406	8.21	4.89	10.1	30.9	63.2	20.7	32.7	483	5.35	65.2	0	0	1.5	18.2	38.7	17.3	12.3	10.4	28.6	0.5	0.97	11.8	0.36	4.4	0.03	0.4
303	7.05	4.74	10.8	31.8	67.1	22.8	34	515	4.47	63.4	0	0	1.48	21	33.8	14.2	10.8	10.1	24.5	0.52	0.81	11.5	0.27	3.8	0.02	0.3
2045	6.1	4.35	8.4	26.8	61.6	19.3	31.3	144	2.8	45.6	1.7	27.6	1.6	26.8	42	18.8	0	0	0	0	0	0	0	0	0	0
9758	8.8	4.96	9.4	32.6	65.7	19	28.8	268	4.6	51.8	0.7	7.8	3.5	40.4	46.3	19.9	0	0	0	0	0	0	0	0	0	0
4855	14.09	5.15	8	26.5	51.5	15.5	30.2	94	7.51	53.3	0	0	4.78	33.9	35.5	20.7	0	0	0	0	1.41	10	0.32	2.3	0.07	0.5
661	4.1	5.05	11.1	32.4	64.2	22	34.3	156	1.94	47.3	0	0	0.84	20.6	31.7	14	0	0	0	0	1.15	28	0.12	2.9	0.05	1.2
8684	9.02	5.34	9.8	30.9	57.9	18.4	31.7	405	3.73	41.4	0	0	3.95	43.8	44.5	22.1	13.4	10.1	27.8	0.41	0.95	10.5	0.37	4.1	0.02	0.2
9100	7.37	5.17	9.8	30.2	58.4	19	32.5	258	4.19	56.9	0	0	2.19	29.7	43.6	21.4	0	0	0	0	0.65	8.8	0.31	4.2	0.03	0.4
2471	15.4	4.82	8.9	28.5	59.1	18.5	31.2	242	6.4	41.5	2.6	16.9	6.4	41.6	40.2	19.7	0	0	0	0	0	0	0	0	0	0
675	3.94	5	11	32.8	65.6	22	33.5	160	2.95	74.9	0	0	0.62	15.6	34.3	14.8	0	0	0	0	0.31	7.9	0.05	1.3	0.01	0.3
4927	9.5	4.89	10	32.3	66.1	20.4	31	464	5.9	62.6	0	0	0	0	46.2	19.7	8.9	7.6	9.7	0	0	0	0	0	0	0
9261	12.98	5.38	11.7	34.7	64.5	21.7	33.7	491	7.62	58.7	0	0	3.94	30.3	40.6	18.1	11	9.9	23.6	0.49	0.91	7	0.49	3.8	0.02	0.2
1157	13.8	4.85	10.3	31.4	64.7	21.2	32.8	348	10	72.4	0	0	0	0	41.2	17.6	12.5	9.3	22.8	0	0	0	0	0	0	0
10073	11.56	5.23	11.2	33.5	64.1	21.4	33.4	512	4.4	38.1	0	0	5.8	50.1	38.9	17.1	10.2	9.6	21.2	0.49	1.13	9.8	0.21	1.8	0.02	0.2
885	19.06	4.62	10.4	30.8	66.7	22.5	33.8	253	11.76	61.7	0	0	3.97	20.8	41.6	20.2	14.4	11.2	35.5	0.28	2.6	13.6	0.62	3.3	0.11	0.6
1350	12.2	5.01	10.2	31.3	62.5	20.4	32.6	464	9.85	80.7	0	0	1	8.2	40.5	18.4	11.1	9.8	24.1	0.46	0.76	6.2	0.57	4.7	0.02	0.2
16629	9	4.98	11.5	34.3	68.9	23.1	33.5	452	4.1	45.7	1	10.7	3.9	43.6	37.2	15.1	9.6	8.3	13	0	0	0	0	0	0	0
4593	19.56	5.56	10.6	32.2	57.9	19.1	32.9	731	4.9	25.1	0	0	10.83	55.3	37.7	18.9	12	10.1	26.3	0.74	3.63	18.6	0.16	0.8	0.04	0.2
300	12.95	4.52	10	29.6	65.5	22.1	33.8	795	9.92	76.6	0	0	1.25	9.7	41.9	18.9	10.1	9.2	19.6	0.73	1.31	10.1	0.44	3.4	0.03	0.2
4610	13.65	5.2	10	30.3	58.3	19.2	33	218	3.55	26	0	0	7.31	53.6	36.8	18.3	13	10.2	29.4	0.22	2.27	16.6	0.45	3.3	0.07	0.5
2994	12.7	5.07	10	31	61.1	19.7	32.3	137	8	63.1	0	0	0	0	37.8	17.6	0	0	0	0	0	0	0	0	0	0
9822	7.12	4.93	11.5	34	69	23.3	33.8	350	2.35	33	0	0	3.15	44.3	37.2	15	12	10.4	28.2	0.36	1.37	19.2	0.19	2.7	0.06	0.8
3142	11	5.03	11	34.7	69	21.9	31.7	172	5.1	46.1	0	0	0	0	41.8	16.4	0	0	0	0	0	0	0	0	0	0
10578	4.47	4.57	10.9	32.4	70.9	23.9	33.6	461	2.27	50.8	0	0	0.84	18.7	40.9	16.2	11.7	10.7	28.6	0.49	1.16	26	0.19	4.3	0.01	0.2
1879	8.55	4.87	10.2	30.8	63.2	20.9	33.1	819	5.09	59.5	0	0	1.56	18.4	47	21.7	9.8	9.4	20.6	0.77	1.38	16.1	0.5	5.8	0.02	0.2
19075	10	4.71	11.5	36.8	78.1	24.4	31.3	266	4.3	0	0	0	0	0	46	15.9	14.5	10.4	29.8	0	0	0	0	0	0	0
486	9.72	4.81	10.4	31.8	66.1	21.6	32.7	605	4.95	50.9	0	0	3.12	32.1	39	16.5	10.4	10.4	27.4	0.63	1.31	13.5	0.33	3.4	0.01	0.1
10863	12.8	4.83	11.5	37.3	77.2	23.8	30.8	311	4.9	38.5	0.6	5	7.3	56.5	46.4	16.9	17.6	11.3	36.3	0	0	0	0	0	0	0
9827	7.12	4.93	11.5	34	69	23.3	33.8	350	2.35	33	0	0	3.15	44.3	37.2	15	12	10.4	28.2	0.36	1.37	19.2	0.19	2.7	0.06	0.8
17182	9.51	4.81	11.6	35.1	73	24.1	33	471	4.56	47.9	0	0	2.91	30.6	39.4	15	13.6	10.8	31.9	0.51	1.12	11.8	0.9	9.5	0.02	0.2
2171	8.1	4.85	10.6	33.8	69.7	21.9	31.4	211	4.6	56.9	0	0	0	0	49.8	20	0	0	0	0	0	0	0	0	0	0
1160	9.6	4.9	10.5	32.7	66.7	21.4	32.1	268	3.7	38.5	0	0	0	0	44.1	18.2	0	0	0	0	0	0	0	0	0	0
294	7.42	4.44	8.6	26.8	60.4	19.4	32.1	582	3.76	50.7	0	0	2.17	29.2	42.5	20.6	9.6	9.4	20.3	0.55	0.54	7.3	0.94	12.7	0.01	0.1
352	11.35	5.08	9.2	28.8	56.7	18.1	31.9	438	7.27	64.1	0	0	2.16	19	50.3	25.8	0	0	0	0	1.49	13.1	0.42	3.7	0.01	0.1
12493	10.62	2.13	4.6	13.9	65.3	21.6	33.1	150	0	0	0	0	0	0	40.7	18.4	15.4	11	33.8	0.16	0	0	0.04	0.4	0.01	0.1
6461	6.4	3.21	7.1	24	74.8	22.1	29.6	289	3	46.8	0.7	11.2	2.7	42	61.5	23.9	12.9	9.5	23.9	0	0	0	0	0	0	0
10370	7.64	3.98	9.2	28.7	72.1	23.1	32.1	307	4.94	64.7	0	0	1.69	22.1	38.4	15.2	14.1	12	39.4	3.7	0.48	6.3	0.52	6.8	0.01	0.1
12550	16.45	2.47	5.7	17.6	71.3	23.1	32.4	221	6.23	37.9	0	0	7.85	47.7	45	19.3	15.7	11.2	36.6	0.25	1.84	11.2	0.51	3.1	0.02	0.1
11128	10.43	4.31	10	30.5	70.8	23.2	32.8	456	6.34	60.8	0	0	2.42	23.2	39.2	15.6	12.1	10.6	29.4	0.49	0.61	5.8	1.04	10	0.02	0.2
6334	5.8	3.49	7.7	25.6	73.4	22.1	30.1	206	2.3	40.2	0.5	8.7	3	51.1	63.9	25.4	13.9	9.1	22.6	0	0	0	0	0	0	0
583	10.35	4.9	9.2	32.8	66.9	18.8	28	511	4.8	46.4	0	0	3.42	33.1	60.8	26.2	0	0	0	0	1.64	15.8	0.33	3.2	0.16	1.5
5433	10.07	4.93	9.4	29.7	60.2	19.1	31.6	381	5.89	58.5	0	0	3.21	31.9	45.8	22.5	0	0	0	0	0.82	8.1	0.13	1.3	0.02	0.2
12487	10.66	2.39	5.3	15.9	66.5	22.2	33.3	79	5.46	51.2	0	0	3.8	35.6	41.5	18.2	0	0	0	0	1.36	12.8	0.02	0.2	0.02	0.2
12549	13.63	2.43	5.6	17	70	23	32.9	182	7.63	56	0	0	4.07	29.9	44.5	19.1	16.8	11.4	37	0.21	1.68	12.3	0.22	1.6	0.03	0.2
3818	10.9	4.28	8.5	28.7	67.1	19.9	29.6	224	6.5	59.4	2	17.9	2.4	22.7	50.8	22.1	0	0	0	0	0	0	0	0	0	0
12951	8	3.88	9.4	31	79.9	24.2	30.3	394	5.07	63.4	0	0	2.09	26	63.5	23.1	13.5	11.7	34.9	0.46	0.42	5.3	0.4	5	0.02	0.3
295	8.82	4.84	8.7	27.3	56.4	18	31.9	883	6.29	71.3	0	0	1.2	13.6	49.1	25.2	11.2	9.5	22.5	0.84	1.16	13.2	0.15	1.7	0.02	0.2
6111	5.1	3.53	7.6	22.9	64.9	21.5	33.2	35	2.14	42	0	0	1.95	38.2	48.6	21.9	0	0	0	0	0.97	19	0.02	0.4	0.02	0.4
7594	17.44	3.06	6.7	21.1	69	21.9	31.8	254	8.55	49	0	0	6.9	39.5	40.2	20.9	13.1	10.4	29.3	0.26	1.93	11.1	0.01	0.1	0.05	0.3
7582	17.19	3.06	6.7	20.9	68.3	21.9	32.1	512	7.23	42.1	0	0	7.73	45	40.1	21.2	14.2	11.5	34.4	0.59	2.19	12.7	0	0	0.04	0.2
1730	8.99	4.41	8.8	25.7	58.3	20	34.2	648	6.59	73.3	0	0	1.31	14.7	38.9	19.8	14.4	10.7	31.6	0.69	0.66	7.3	0.4	4.4	0.03	0.3
7732	7.2	3.24	7.2	23.4	72.2	22.2	30.8	458	5.28	73.3	0	0	1.36	18.9	57.4	24.2	12.4	10.8	29.4	0.49	0.43	6	0.1	1.4	0.03	0.4
8816	11.84	3.92	9	27.2	69.4	23	33.1	167	3.87	32.7	0	0	6.14	51.8	43.9	17.9	0	0	0	0	1.76	14.9	0.03	0.3	0.04	0.3
3948	10.9	4.41	8.5	29.5	66.9	19.3	28.8	404	7.5	68.7	0	0	0	0	48.4	21.2	13	8.9	21.1	0	0	0	0	0	0	0
4242	8	4.42	9	29.8	67.4	20.4	30.2	388	3.5	43.2	0	0	0	0	45.4	19.4	0	0	0	0	0	0	0	0	0	0
12431	6.9	3.79	8.4	25.7	67.8	22.2	32.7	102	2.36	34.2	0	0	3.96	57.4	42.7	17.8	0	0	0	0	0.49	7.1	0.06	0.9	0.03	0.4
12437	9.58	2.95	6.4	20.1	68.1	21.7	31.8	92	4.59	47.9	0	0	3.69	38.6	44	18.5	0	0	0	0	1.23	12.8	0.05	0.5	0.02	0.2
8017	11.5	3.57	8.5	28.1	78.7	23.8	30.2	380	7	60.9	0	0	0	0	59.5	21.8	13.1	10	27.4	0	0	0	0	0	0	0
8575	10.6	3.99	9.5	30.9	77.4	23.8	30.7	271	4.2	39.9	0	0	0	0	48.1	17.7	0	0	0	0	0	0	0	0	0	0
9283	7.29	4.77	11	34.4	72.1	23.1	32	222	4.88	66.9	0	0	1.23	17	35.3	13.9	15.7	12.4	45.7	0.27	0.7	9.6	0.44	6	0.04	0.5
525	15.6	3.78	7.1	23.2	61.4	18.8	30.6	49	10.89	69.8	0	0	2.72	17.4	50	23.7	0	0	0	0	1.78	11.4	0.17	1.1	0.04	0.3
16715	5.7	4.69	10.9	33.6	71.6	23.2	32.4	245	3.5	61.7	0	0	0	0	39.7	14.4	14.3	10.9	33	0	0	0	0	0	0	0
2429	11.6	4.65	8.7	29.3	63	18.7	29.7	130	5.1	43.8	1.8	15.9	4.7	40.3	46.8	20.3	0	0	0	0	0	0	0	0	0	0
691	13.2	3.6	6.7	23.7	65.8	18.6	28.3	320	6.17	46.7	0	0	4.79	36.3	56.1	25.3	0	0	0	0	1.12	8.5	1.09	8.3	0.03	0.2
342	7.54	4.98	9.2	30	60.2	18.5	30.7	354	5.18	68.7	0	0	1.03	13.7	47.2	23	0	0	0	0	0.93	12.3	0.35	4.6	0.05	0.7
1233	13.54	5.25	9	30.1	57.3	17.1	29.9	235	8.46	62.5	0	0	1.17	8.7	41	20.8	0	0	0	0	0.75	5.5	3.08	22.7	0.08	0.6
1104	10.4	4.17	7.5	26.2	62.8	18	28.6	168	6.5	62.2	0.9	8.8	3	29	49.9	23.4	0	0	0	0	0	0	0	0	0	0
8542	7.2	4.65	10.8	35.2	75.7	23.2	30.7	261	4.1	57.1	0	0	0	0	40.5	13.5	12.3	10.2	26.8	0	0	0	0	0	0	0
2544	9.46	5.07	9.6	30.7	60.6	18.9	31.3	447	6.6	69.8	0	0	1.83	19.3	43.4	20.4	13.4	10.4	30.1	0.47	0.69	7.3	0.32	3.4	0.02	0.2
400	6.17	6.04	11.2	34	56.3	18.5	32.9	121	2.58	41.8	0	0	2.65	43	35.7	20.1	0	0	0	0	0.6	9.7	0.31	5	0.03	0.5
13129	12.93	5.01	10.9	29.2	58.3	21.8	37.3	165	3.9	30.2	0	0	6.74	52.1	34.5	16.9	0	0	0	0	2.23	17.2	0.04	0.3	0.02	0.2
11023	5.3	5.43	10.8	32.4	59.7	19.9	33.3	377	3.92	74	0	0	0.9	17	34	16	13.8	11.7	37.7	0.44	0.42	7.9	0.05	0.9	0.01	0.2
293	9.81	5.45	9.9	30.6	56.1	18.2	32.4	391	7.17	73.1	0	0	1.62	16.5	35.4	19	0	0	0	0	0.72	7.3	0.28	2.9	0.02	0.2
1652	9.21	5.54	10.4	32.2	58.1	18.8	32.3	155	6.37	69.2	0	0	1.82	19.7	38.8	19.8	0	0	0	0	0.77	8.4	0.24	2.6	0.01	0.1
4492	20.33	5.38	10.1	30.4	56.5	18.8	33.2	314	4.5	22.1	0	0	14.14	69.7	35.3	17.9	0	0	0	0	1.63	8	0.03	0.1	0.03	0.1
7988	8.5	5.18	10.4	33.6	64.9	20.1	31	318	3.8	44.2	0	0	0	0	40.1	16.9	18.1	10.2	29.9	0	0	0	0	0	0	0
11683	6.93	5.15	10.4	30.6	59.4	20.2	34	181	3.46	49.9	0	0	2.22	32.1	32.5	15.7	0	0	0	0	0.74	10.7	0.48	6.9	0.03	0.4
9876	6.1	5.27	10.7	35.4	67.2	20.3	30.2	374	3.4	55.4	0.6	9.4	2.1	35.2	39.7	17	12.3	9.8	23.8	0	0	0	0	0	0	0
5571	7.28	5.02	9.8	29.9	59.6	19.5	32.8	162	4.4	60.4	0	0	1.05	14.5	37.9	18	0	0	0	0	1.55	21.3	0.25	3.4	0.03	0.4
16611	5.6	5.16	10.2	32.4	62.8	19.8	31.5	275	2	36.2	0.8	14.1	2.8	49.7	39.4	17.2	12.8	9.1	21.2	0	0	0	0	0	0	0
11127	10.49	4.35	10.9	31.9	73.3	25.1	34.2	482	5.8	55.3	0	0	3.15	30	38.3	14.7	10.2	9.9	22.9	0.48	0.71	6.8	0.8	7.6	0.03	0.3
2145	12.2	4.63	10.5	32.4	70	22.7	32.4	0	0	0	0	0	0	0	0	0	0	0	0	0	0	0	0	0	0	0
15410	7.91	4.1	10.2	29.9	72.9	24.9	34.1	273	4.3	54.4	0	0	2.59	32.6	32.4	12.7	12.6	11.2	33.4	0.3	0.97	12.3	0.02	0.3	0.03	0.4
10373	7.59	3.71	10.5	29.3	79	28.3	35.8	404	3.95	52	0	0	2.75	36.3	43	19.3	9.7	9.9	23.2	0.4	0.74	9.7	0.13	1.7	0.02	0.3
4085	10.7	4.34	10.7	33.9	78.1	24.7	31.6	139	6.3	59.1	0	0	0	0	42.8	14.8	14.7	9.3	25.4	0	0	0	0	0	0	0
20950	11	4.64	11.6	34.4	74.1	25	33.7	88	3.8	34.8	0	0	0	0	39	14	0	0	0	0	0	0	0	0	0	0
299	10.27	4.74	9.2	28.7	60.5	19.4	32.1	880	7.06	68.7	0	0	1.86	18.1	42.8	19.9	8.7	8.2	12.4	0.72	0.81	7.9	0.51	5	0.03	0.3
5591	9.35	4.85	10.9	32	66	22.5	34.1	150	4.37	46.7	0	0	4.06	43.5	40.7	17.3	14.7	10.8	34.7	0.16	0.77	8.2	0.12	1.3	0.03	0.3
8976	10.66	5.3	10.9	32.3	60.9	20.6	33.7	263	6.71	62.9	0	0	3.04	28.5	42.9	20.1	15	10.1	28.2	0.27	0.53	5	0.37	3.5	0.01	0.1
21485	16.7	4.62	10.6	33.5	72.5	22.9	31.6	358	3.3	19.5	1.4	8.4	12	72.1	44.2	16.1	14	9.6	24.9	0	0	0	0	0	0	0
3141	15	6	11.4	35.6	59.3	19	32	257	10.8	71.8	0	0	0	0	47.6	23.7	0	0	0	0	0	0	0	0	0	0
4432	14.9	5.43	10.7	31.8	58.6	19.7	33.6	371	7.59	50.9	0	0	5.79	38.9	50.3	25.6	0	0	0	0	1.13	7.6	0.32	2.1	0.07	0.5
18083	6.47	4.84	11	32.4	66.9	22.7	34	256	2.2	34	0	0	3.24	50.1	40.6	17	14.7	11	34.3	0.28	0.75	11.6	0.26	4	0.02	0.3
8370	9.4	4.97	10.6	33.4	67.2	21.3	31.7	483	5.8	61.2	0.7	7.3	2.9	31.5	44.9	19	10.4	8.6	16.5	0	0	0	0	0	0	0
1246	8.64	5.13	9.5	30.1	58.7	18.5	31.6	429	5.03	58.2	0	0	2.78	32.2	41.9	20.7	13.6	10.6	31.8	0.45	0.56	6.5	0.25	2.9	0.02	0.2
296	7.43	5.21	9.9	30.1	57.8	19	32.9	342	4.89	65.8	0	0	1.82	24.5	50	25.1	0	0	0	0	0.6	8.1	0.08	1.1	0.04	0.5
21351	7.99	5.19	12.2	35.7	68.8	23.5	34.2	222	2.9	36.3	0	0	4.69	58.7	39	15.7	11.4	10	26.4	0.22	0.37	4.6	0.02	0.3	0.01	0.1
9379	8.5	4.93	10.5	33.8	68.6	21.3	31.1	399	4.3	50.9	0	0	0	0	48	19.5	12.5	9.4	22.2	0	0	0	0	0	0	0
15849	10.39	5.03	11.4	33.8	67.2	22.7	33.7	238	6.85	65.9	0	0	2.44	23.5	38.8	16.2	11.1	10.2	27.8	0.24	0.48	4.6	0.62	6	0	0
9309	10.2	4.49	9.6	28.1	62.6	21.4	34.2	333	4.66	45.7	0	0	4.79	46.9	40.9	19.4	15	11.2	37.7	0.37	0.61	6	0.11	1.1	0.03	0.3
3172	13	5.7	10.1	33.2	58.2	17.7	30.4	242	7.4	56.8	0.7	5.1	4.9	38.1	47.2	23.9	0	0	0	0	0	0	0	0	0	0
16621	16.4	4.75	10.3	33.7	70.9	21.7	30.6	434	8.9	54.4	1.1	6.5	6.4	39.1	45.1	17.2	9.3	8.5	16.1	0	0	0	0	0	0	0
2191	13.6	4.48	10.9	33.9	75.7	24.3	32.2	341	5.3	38.7	1.4	10.5	6.9	50.8	46.2	16.3	9.7	8.2	13.6	0	0	0	0	0	0	0
6387	10.9	4.27	10.6	33.4	78.2	24.8	31.7	138	5.8	53.5	3.1	28	2	18.5	47.5	16.3	16.8	9.9	28.6	0	0	0	0	0	0	0
1581	11.92	4.8	11	34.9	72.7	22.9	31.5	549	8.1	68	0	0	2.12	17.7	46.8	18	8.7	8.2	11	0.45	1.18	9.9	0.49	4.1	0.03	0.3
2123	7.28	4.78	11.4	37.6	78.7	23.8	30.3	292	3.4	46.7	0	0	2.63	36.1	54.1	19.1	10.7	9.7	22.7	0.28	1.06	14.6	0.06	0.8	0.13	1.8
9873	12.9	4.29	10.8	34.6	80.7	25.2	31.2	550	6.7	52	0.5	3.9	5.7	44.1	49.3	16.3	8.6	7.5	7.6	0	0	0	0	0	0	0
292	13.41	4.64	10.7	33.1	71.3	23.1	32.3	565	8.4	62.6	0	0	3.42	25.6	43.4	17.1	8	8.5	12.2	0.48	1.01	7.5	0.5	3.7	0.08	0.6
10846	14.9	4.28	10.6	34.4	80.4	24.8	30.8	248	7.8	52.6	0	0	0	0	48.4	15.6	10	9	19.4	0	0	0	0	0	0	0
2327	13.5	4.53	10.9	33.9	74.8	24.1	32.2	413	5.2	38.8	1.4	10.3	6.9	50.9	48.1	16.9	9.3	8.4	13.8	0	0	0	0	0	0	0
10783	14.9	4.28	10.6	34.4	80.4	24.8	30.8	248	7.8	52.6	0	0	0	0	48.4	15.6	10	9	19.4	0	0	0	0	0	0	0
6149	8.57	4.85	10.6	33.9	69.9	21.9	31.3	196	4.97	58	0	0	1.86	21.7	51.8	22.5	17.2	11.8	39.4	0.23	1.08	12.6	0.6	7	0.06	0.7
1596	10.7	4.62	9.4	32.5	70.3	20.3	28.9	296	7.4	69.3	0	0	0	0	50.3	20	13.1	9.2	22	0	0	0	0	0	0	0
1164	12.3	4.61	9.4	31.2	67.7	20.4	30.1	212	4.4	36.1	0.9	7.1	7	56.8	42.9	17.1	14.4	9.5	24.3	0	0	0	0	0	0	0
6047	15.33	5.29	11.5	35.6	67.3	21.7	32.3	210	2.84	18.5	0	0	10.49	68.5	49.3	21.6	13.6	11.1	34.2	0.23	1.92	12.5	0.02	0.1	0.06	0.4
11172	7.5	4.7	10.1	33.5	71.3	21.5	30.1	246	4.5	60.2	0.7	8.7	2.3	31.1	40.2	14.9	11.8	9.2	20.8	0	0	0	0	0	0	0
11848	10.18	4.44	8.6	28	63.1	19.4	30.7	367	6.43	63.2	0	0	1.9	18.6	40.8	18.3	10.1	9.8	24.1	0.36	1.73	17	0.08	0.8	0.04	0.4
5916	10.09	5.03	10.4	32.2	64	20.7	32.3	314	6.22	61.6	0	0	2.34	23.2	38.8	19.1	14.7	11.1	35	0.35	1.27	12.6	0.23	2.3	0.03	0.3
2454	9.9	5.44	10.9	35.2	64.7	20	31	285	6.3	63.4	0	0	0	0	39.4	16.4	12.1	9.3	22	0	0	0	0	0	0	0
1695	11.09	4.71	9.6	30.8	65.4	20.4	31.2	155	3.91	35.3	0	0	5.54	49.9	44.8	19.9	0	0	0	0	1.31	11.8	0.32	2.9	0.01	0.1
11324	9.6	4.77	10.1	34.2	71.7	21.2	29.5	201	3	31.3	0.7	7.3	5.9	61.4	41.2	15	15.1	10.3	29.8	0	0	0	0	0	0	0
312	12.81	4.06	7.8	26.7	65.8	19.2	29.2	127	5.78	45.1	0	0	4.38	34.3	55.8	26.9	0	0	0	0	2.04	15.9	0.49	3.8	0.12	0.9
291	10.94	3.64	7	23.3	64	19.2	30	186	5.24	47.9	0	0	3.24	29.5	46.8	24.1	14.9	10.4	30.8	0.19	1.9	17.4	0.51	4.7	0.05	0.5
5792	12.75	5.25	10.9	33.2	63.2	20.8	32.8	206	3.91	30.7	0	0	6.32	49.5	36.7	16.4	17.3	12.4	43.8	0.26	1.92	15.1	0.04	0.3	0.56	4.4
12228	10.13	4.36	9.7	32.2	73.9	22.2	30.1	228	4.76	47	0	0	3.36	33.1	54.8	22	14.9	11.3	36.9	0.26	1.9	18.8	0.1	1	0.01	0.1
1389	9.5	3.72	7.2	23.2	62.4	19.4	31	68	3.94	41.5	0	0	2.94	31	39.1	18.1	0	0	0	0	2.47	26	0.08	0.8	0.07	0.7
676	19.85	4.47	8.7	27.9	62.4	19.5	31.2	101	5.53	27.9	0	0	11.09	55.8	44.5	20.3	0	0	0	0	3.15	15.9	0.04	0.2	0.04	0.2
2796	9.6	4.49	8.9	28.3	63	19.8	31.4	67	5	52.3	0	12.3	3.4	35.4	41.3	18.4	0	0	0	0	0	0	0	0	0	0
4603	9	4.29	8.4	27.1	63.2	19.6	31	106	0	0	0	0	0	0	43	19.4	0	0	0	0	0	0	0	0	0	0
15858	7.18	4.33	10.4	32.7	75.5	24	31.8	366	4.74	66	0	0	1.57	21.9	43.3	16.1	10.9	9.9	23.8	0.36	0.64	8.9	0.21	2.9	0.02	0.3
12591	6.83	4.03	9.2	30.3	75.2	22.8	30.4	290	4.11	60.2	0	0	1.65	24.2	46.9	17.5	13.1	10.9	32.1	0.32	0.57	8.3	0.48	7	0.02	0.3
8354	11.4	4.72	10.6	35.1	74.4	22.5	30.2	292	6.6	57.7	0	0	0	0	50.2	18.5	10.9	8.8	18.3	0	0	0	0	0	0	0
3933	13.2	4.42	7.4	28.6	64.7	16.7	25.9	320	2.2	16.3	0.6	4.4	10.4	79.3	43.5	19.3	14	9.4	23.4	0	0	0	0	0	0	0
11983	11.35	4.11	9.8	30.7	74.7	23.8	31.9	217	1.94	17.1	0	0	8.53	75.1	50.9	19.3	13.5	11.1	34.4	0.24	0.79	7	0.07	0.6	0.02	0.2
2061	10.2	4.09	7.1	25.8	63.1	17.4	27.5	319	3.6	35.5	0.9	9.1	5.7	55.4	49.5	23.7	12.3	8.9	19.3	0	0	0	0	0	0	0
15409	5.39	3.47	8.3	26.3	75.8	23.9	31.6	219	2.73	50.6	0	0	1.72	32	43.9	16.6	13.4	11	33.3	0.24	0.73	13.5	0.18	3.3	0.03	0.6
402	14.62	4.06	7.8	26.6	65.5	19.2	29.3	542	7.56	51.7	0	0	4.73	32.4	52.9	23.8	13.7	11.1	33.2	0.6	1.78	12.2	0.5	3.4	0.05	0.3
1250	9.22	4.74	8.3	28.8	60.8	17.5	28.8	556	6.32	68.5	0	0	1.46	15.9	41.3	19	11.5	10.1	26.4	0.56	0.81	8.8	0.62	6.7	0.01	0.1
4249	12.21	5.09	8.1	29.5	58	15.9	27.5	463	6.21	50.9	0	0	3.7	30.3	42.6	22	15	10.9	33.5	0.5	1.8	14.7	0.43	3.5	0.07	0.6
12464	17.88	3.01	7.2	22.9	76.1	23.9	31.4	292	2.43	13.6	0	0	13.01	72.7	47.2	17.7	14.5	11.7	40.1	0.34	2.32	13	0.09	0.5	0.03	0.2
6335	7.9	4.13	8.6	29.3	70.9	20.8	29.4	471	4.6	58.7	1.1	13.7	2.2	27.6	47.7	18.6	11	9	18.6	0	0	0	0	0	0	0
15830	7.18	4.33	10.4	32.7	75.5	24	31.8	366	4.74	66	0	0	1.57	21.9	43.3	16.1	10.9	9.9	23.8	0.36	0.64	8.9	0.21	2.9	0.02	0.3
636	13.12	4.61	8.8	30.2	65.5	19.1	29.1	342	4.33	33	0	0	6.78	51.6	49.8	21.8	14.5	10.7	32.5	0.37	1.82	13.9	0.14	1.1	0.05	0.4
6091	8.43	4.16	8.7	29.8	71.6	20.9	29.2	280	5.5	65.2	0	0	1.62	19.2	49.8	19.8	14.6	11.7	37.2	0.33	0.84	10	0.44	5.2	0.03	0.4
4661	12.05	5.3	8.5	31.1	58.7	16	27.3	489	6.8	56.4	0	0	3.72	30.9	44	22	14.2	10.9	33.6	0.53	0.89	7.4	0.58	4.8	0.06	0.5
3758	11.76	4.9	8.1	30.7	62.7	16.5	26.4	395	6.38	54.3	0	0	3.21	27.3	43.7	20.3	14.5	10.7	32.9	0.42	1.14	9.7	0.98	8.3	0.05	0.4
377	9.88	4.16	8.3	26.2	63	20	31.7	147	2.57	26	0	0	5.9	59.7	46.7	21.3	15.5	10.8	33.6	0.16	0.66	6.7	0.73	7.4	0.02	0.2
12039	6.96	3.59	8.5	27.1	75.5	23.7	31.4	281	3.97	57	0	0	1.97	28.3	49.2	18.8	15.3	11.6	39.2	0.33	0.73	10.5	0.23	3.3	0.06	0.9
5699	8.78	4.27	8.6	29	67.9	20.1	29.7	321	4.01	45.7	0	0	3.26	37	58.1	24.5	13.1	10.4	29.7	0.33	1.35	15.4	0.11	1.3	0.05	0.6
5873	11.25	4.27	8.6	29.1	68.1	20.1	29.6	326	2.7	24	0	0	7.89	70.1	50.1	21.1	12.7	10.2	27.5	0.33	0.56	5	0.07	0.6	0.03	0.3
6231	8.37	4.32	8.9	29.9	69.2	20.6	29.8	155	2.34	28	0	0	4.46	53.2	47.9	20.2	19.2	11.9	43.2	0.18	1.31	15.7	0.21	2.5	0.05	0.6
3290	16.9	3.98	7.6	28.8	72.4	19.1	26.4	174	9.6	57.1	1	6.1	6.3	36.8	57.7	23	0	0	0	0	0	0	0	0	0	0
11073	8.23	3.4	7.4	23.9	70.3	21.8	31	217	4.9	59.5	0	0	2.23	27.2	49.8	20.3	14.3	10.8	32.9	0.23	0.76	9.2	0.32	3.9	0.02	0.2
5365	10.73	4.41	8.1	26.7	60.5	18.4	30.3	150	4.69	43.7	0	0	3.97	37	50	23.7	0	0	0	0	1.94	18.1	0.05	0.5	0.08	0.7
15355	5.25	3.75	9.2	28.5	76	24.5	32.3	153	1.54	29.3	0	0	3.34	63.6	43.5	16.3	13.7	11.4	35.8	0.17	0.2	3.8	0.14	2.7	0.03	0.6
290	7.92	4.29	8.5	27.7	64.6	19.8	30.7	554	4.5	56.8	0	0	2.1	26.5	45.1	19.9	10.5	9.3	20.4	0.52	0.91	11.5	0.39	4.9	0.02	0.3
5553	8.05	4.24	8.3	27.7	65.3	19.6	30	333	2.44	30.3	0	0	4.61	57.3	58.9	25.8	12.7	10.2	27.8	0.34	0.77	9.6	0.18	2.2	0.05	0.6
15844	7.18	4.33	10.4	32.7	75.5	24	31.8	366	4.74	66	0	0	1.57	21.9	43.3	16.1	10.9	9.9	23.8	0.36	0.64	8.9	0.21	2.9	0.02	0.3
1926	11.99	5.03	8.8	30.6	60.8	17.5	28.8	271	2.3	19.2	0	0	8.65	72.1	45.7	22.7	15.5	10.7	33.3	0.29	0.91	7.6	0.08	0.7	0.05	0.4
7225	6.78	5.13	10.2	32.9	64.1	19.9	31	269	3.64	53.7	0	0	2.33	34.4	46.1	20.8	14.3	11	33.9	0.3	0.55	8.1	0.22	3.2	0.04	0.6
2324	6.4	3.32	6.3	21.9	66	19	28.8	126	3.3	51	0.6	9.7	2.5	39.3	55.1	24.4	0	0	0	0	0	0	0	0	0	0
287	14.63	5.26	11.3	33.7	64.1	21.5	33.5	661	7.33	50.1	0	0	5.57	38.1	39.1	17	10.2	9.4	20.1	0.62	1.17	8	0.54	3.7	0.02	0.1
16276	8.45	5.06	11.5	33.6	66.4	22.7	34.2	145	1.39	16.4	0	0	5.86	69.4	36.2	15.5	0	0	0	0	0.93	11	0.25	3	0.02	0.2
1531	9	4.77	9.6	30.5	63.9	20.1	31.5	833	6.19	68.8	0	0	2.1	23.3	45.2	19.9	11.4	9.6	23.2	0.8	0.69	7.7	0.01	0.1	0.01	0.1
9276	10.32	5.26	12	36	68.4	22.8	33.3	412	6.39	61.9	0	0	2.92	28.3	42.8	18.6	13.1	11.1	33.6	0.46	0.92	8.9	0.08	0.8	0.01	0.1
8874	8.83	5.02	11	33.1	65.9	21.9	33.2	273	4.09	46.3	0	0	3.82	43.3	41	17.6	17.5	12.1	39.5	0.33	0.88	10	0.01	0.1	0.03	0.3
8735	12.82	4.67	10.6	31.3	67	22.7	33.9	290	3.93	30.7	0	0	7.01	54.7	40.5	17.3	13.3	11	31.6	0.32	1.64	12.8	0.17	1.3	0.07	0.5
10349	15.1	5.21	11.6	35.4	67.9	22.3	32.8	177	8.16	54	0	0	5.24	34.7	38.5	16	0	0	0	0	1.52	10.1	0.08	0.5	0.1	0.7
14458	13.09	4.09	9.7	26.7	65.3	23.7	36.3	119	6.21	47.4	0	0	4.97	38.1	36.9	15.9	14.8	10.7	33.4	0.13	1.85	14.1	0.03	0.2	0.03	0.2
8538	10.8	4.61	10.8	33.9	73.5	23.4	31.9	450	6.3	58.6	0	0	0	0	44.8	16.2	10.4	9.3	19.2	0	0	0	0	0	0	0
852	7.88	5.2	10.5	32	61.5	20.2	32.8	265	2.18	27.7	0	0	5	63.4	40.8	19	0	0	0	0	0.59	7.5	0.09	1.1	0.02	0.3
16624	10	4.89	10.8	33.7	68.9	22.1	32	516	5	49.8	0.6	5.9	4.4	44.3	42.6	16.7	10.5	8.8	16.4	0	0	0	0	0	0	0
12281	12.12	4.7	10.4	31.1	66.2	22.1	33.4	332	6.8	56.1	0	0	3.41	28.2	45	20	16	11.4	39.3	0.38	1.35	11.1	0.47	3.9	0.09	0.7
2142	16.4	4.95	6.7	26.4	53.3	13.5	25.4	165	9.2	55.8	1.8	11.2	5.4	33	39.9	21.2	0	0	0	0	0	0	0	0	0	0
11663	8.39	4.85	9.8	30.5	62.9	20.2	32.1	300	4.07	48.5	0	0	2.42	28.9	43	20.5	11.9	10.1	26	0.3	1.82	21.7	0.06	0.7	0.02	0.2
11211	6.9	4.87	10.3	34.6	71	21.1	29.8	226	5	72.6	0.9	13	1	14.4	44.2	17.9	12	9.1	21	0	0	0	0	0	0	0
10039	10.98	5.19	10.9	33.5	64.5	21	32.5	382	5.28	48.1	0	0	4.13	37.6	38.6	17.7	12.1	10.6	29.6	0.41	1.23	11.2	0.3	2.7	0.04	0.4
15863	13.48	4.49	10.6	31.7	70.6	23.6	33.4	342	4.87	36.1	0	0	6.21	46.1	43	17.1	17.9	13	47.4	0.45	2.05	15.2	0.29	2.2	0.06	0.4
289	7.96	4.23	8	25.4	60	18.9	31.5	273	4.95	62.2	0	0	1.21	15.2	36.8	17.1	12.1	10.3	27.3	0.28	0.75	9.4	1.04	13.1	0.01	0.1
10535	8.32	4.74	9.9	30.4	64.1	20.9	32.6	262	4.43	53.2	0	0	2.92	35.2	37.7	16.3	13.2	11.1	34.8	0.29	0.61	7.3	0.34	4.1	0.02	0.2
10575	7.02	4.9	9.7	30	61.2	19.8	32.3	383	4.6	65.5	0	0	1.43	20.5	41.2	19	10.7	9.6	22.2	0.37	0.78	11.1	0.2	2.8	0.01	0.1
2136	10.6	4.56	6.8	25.5	55.9	14.9	26.7	307	7.3	68.5	0	0	0	0	42.7	22	13.4	8.3	16.2	0	0	0	0	0	0	0
11209	7.1	4.58	9.2	30.9	67.5	20.1	29.8	503	4.4	62.1	0.8	11.8	1.9	26.1	46	18.6	9.7	8.3	14.1	0	0	0	0	0	0	0
2582	11.23	3.52	6.7	19.8	56.3	19	33.8	76	8	71.2	0	0	2.08	18.6	48.2	25.2	0	0	0	0	1.06	9.4	0.02	0.2	0.07	0.6
288	7.67	4.61	8.7	27.2	59	18.9	32	409	5.33	69.5	0	0	1.05	13.6	44	21.5	9.7	8.9	16.9	0.36	0.95	12.4	0.32	4.2	0.02	0.3
758	15.89	4.96	8.1	26.6	53.6	16.3	30.5	560	7.46	46.9	0	0	5.7	35.9	38.1	21.8	14.3	10.5	30.6	0.59	1.63	10.3	0.97	6.1	0.13	0.8
9890	9.5	4.6	12.6	36.8	80	27.4	34.2	199	3.2	33.3	0.7	7.1	5.6	59.6	38.1	13.4	14.4	11.3	35.5	0	0	0	0	0	0	0
1612	8.92	2.55	5.3	17	66.7	20.8	31.2	66	4.22	47.3	0	0	3.61	40.5	52.7	22.7	0	0	0	0	1.04	11.7	0.02	0.2	0.03	0.3
9295	8.18	4.54	12.2	34.8	76.7	26.9	35.1	286	3.64	44.5	0	0	3.42	41.9	35.4	13.1	15.7	12.1	41.4	0.34	0.83	10.1	0.28	3.4	0.01	0.1
3089	8.6	4.28	10.3	31.2	72.9	24.1	33	303	5.1	59.3	1.3	15.2	2.2	25.5	41.6	15	12.2	9.6	23	0	0	0	0	0	0	0
2883	13.6	4.48	10.6	32.2	71.9	23.7	32.9	138	7.9	58	1.9	13.7	3.8	28.3	43.5	16.2	0	0	0	0	0	0	0	0	0	0
2084	8.2	4.21	10.2	30.3	72	24.2	33.7	257	5.9	71.7	0	0	0	0	41.5	15.3	11.7	9.3	21.8	0	0	0	0	0	0	0
1640	14.3	2.56	5.7	17.8	69.5	22.3	32	96	6.33	44.3	0	0	6.02	42.1	55.6	23.4	0	0	0	0	1.75	12.2	0.14	1	0.06	0.4
1606	12.3	3.42	7.3	23.8	69.6	21.3	30.7	33	5.57	45.3	0	0	6.09	49.4	58.7	23.9	0	0	0	0	0.6	4.9	0.02	0.2	0.02	0.2
2802	10.3	4.79	11.8	35.4	73.9	24.6	33.3	146	2	19.9	0.7	6.8	7.6	73.3	43.2	15.7	15.5	10.3	30.6	0	0	0	0	0	0	0
7920	6.4	4.85	13	38.4	79.2	26.8	33.9	406	2.1	32.9	1.8	28.5	2.5	38.6	39.8	13.4	13.4	11.1	33.1	0	0	0	0	0	0	0
1603	6.47	4.47	9.6	30.8	68.9	21.5	31.2	44	1.7	26.3	0	0	4.54	70.1	56.9	23.3	0	0	0	0	0.2	3.1	0.02	0.3	0.01	0.2
3047	12.3	4.49	10.7	31.8	70.8	23.8	33.6	259	7.2	58.9	1.6	12.8	3.5	28.3	40.3	15.7	15.6	10.9	34.1	0	0	0	0	0	0	0
1600	11.8	4.46	10	30.9	69.3	22.4	32.4	154	2.3	19.5	0.5	4.5	9	76	55.3	22.1	15.8	10.3	30.9	0	0	0	0	0	0	0
16711	11.2	4.34	11.7	34	78.3	27	34.4	345	3.1	27.8	0	0	0	0	40.4	13.8	13.9	11.1	32.5	0	0	0	0	0	0	0
10294	6.5	4.41	11.9	35.4	80.3	27	33.6	363	4	61.3	0	0	0	0	38.7	13.1	13.8	11	32.2	0	0	0	0	0	0	0
1899	8.58	4.27	9.8	32.4	75.9	23	30.2	177	6.13	71.4	0	0	0.98	11.5	69.6	26.2	0	0	0	0	1.29	15	0.14	1.6	0.04	0.5
3596	8.35	5.15	12.5	36.6	71.1	24.3	34.2	270	4.65	55.7	0	0	2.66	31.9	41.3	16.1	15.3	12.1	39.5	0.33	0.92	11	0.1	1.2	0.02	0.2
7908	5.1	4.7	12.8	37	78.7	27.2	34.6	356	2	39.6	1.1	20.6	2	39.8	39.4	13.3	12.4	9.8	24.6	0	0	0	0	0	0	0
341	15.44	5.18	10.3	32.1	62	19.9	32.1	362	10.08	65.3	0	0	3.14	20.4	45.9	21.3	16	10.9	34.9	0.39	1.76	11.4	0.44	2.8	0.02	0.1
2447	10.3	4.78	11.5	34.8	72.8	24.1	33	360	5.3	51.7	1	9.7	4	38.6	43.2	15.9	12.1	9.6	24.1	0	0	0	0	0	0	0
8536	8.8	4.44	12.1	35.7	80.4	27.3	33.9	344	4.5	51.6	0.5	5.9	3.8	42.5	40.6	13.8	12.2	10.5	27.9	0	0	0	0	0	0	0
1423	6.29	5.16	9.9	31.8	61.6	19.2	31.1	554	3.82	60.7	0	0	1.56	24.9	45.7	21.7	10.3	9.3	19.7	0.52	0.72	11.4	0.17	2.7	0.02	0.3
2172	20.5	4.77	9.8	30.5	63.9	20.5	32.1	74	2.5	12.2	2.4	11.7	15.6	76.1	45.4	20.3	0	0	0	0	0	0	0	0	0	0
10383	11.92	4.57	9.6	29.6	64.8	21	32.4	263	3.43	28.8	0	0	7.06	59.2	38.8	17.3	11.2	10	26.4	0.26	1.36	11.4	0.05	0.4	0.02	0.2
6661	29.66	4.42	9.2	28.6	64.7	20.8	32.2	350	3.96	13.4	0	0	22.44	75.6	45.1	19.5	13.2	10.5	30.1	0.37	2.76	9.3	0.41	1.4	0.09	0.3
339	7.35	4.59	9.5	29.1	63.4	20.7	32.6	510	3.1	42.2	0	0	3.14	42.7	34.6	15.3	9.1	8.8	15.2	0.45	0.78	10.6	0.31	4.2	0.02	0.3
8545	12.5	4.6	10.3	33	71.7	22.4	31.2	208	5.3	42.7	0	0	0	0	45.1	16.5	14.3	10	27.8	0	0	0	0	0	0	0
878	13.67	4.96	12.3	35.9	72.4	24.8	34.3	385	4.53	33.1	0	0	7.39	54.1	53.5	25.2	11.9	10.1	27.2	0.39	1.62	11.9	0.06	0.4	0.07	0.5
16712	12.2	5.1	10.8	34.4	67.5	21.2	31.4	501	4.8	39	1.1	8.9	6.3	52.1	41.4	16.7	11.7	9.2	20.8	0	0	0	0	0	0	0
6764	14.12	4.73	9.8	30.5	64.5	20.7	32.1	595	0.85	6	0	0	11.49	81.4	44.7	19.7	10.3	9.8	22.6	0.58	1.74	12.3	0.03	0.2	0.01	0.1
9200	12.33	4.8	10.1	31.2	65	21	32.4	408	5.84	47.4	0	0	4.81	39	39.6	17.3	11.8	9.9	24.5	0.4	1.32	10.7	0.35	2.8	0.01	0.1
638	7.88	5.54	12	36	65	21.7	33.3	292	4.17	52.9	0	0	2.65	33.6	54.7	26	0	0	0	0	0.77	9.8	0.25	3.2	0.04	0.5
337	12.91	4.88	9	28.6	58.6	18.4	31.5	1021	9.17	71	0	0	2.88	22.4	38.3	18.7	9.1	8.7	15.7	0.89	0.69	5.3	0.16	1.2	0.01	0.1
8507	8.4	5.03	10.3	34	67.6	20.5	30.3	725	5.3	62.6	1.2	13.8	1.9	23.6	40.2	16.1	8.7	8.1	11.1	0	0	0	0	0	0	0
9197	9.09	5.44	10.9	33.5	61.6	20	32.5	666	6.07	66.8	0	0	2	21.9	37	17.3	10.4	9.8	21.8	0.65	0.85	9.4	0.15	1.7	0.02	0.2
15829	8.52	5.09	10.5	32.6	64	20.6	32.2	675	5.2	61	0	0	2.43	28.6	34.4	15.3	10	9.9	22.3	0.67	0.77	9	0.11	1.3	0.01	0.1
1358	11.98	4.9	9.5	30	61.2	19.4	31.7	1019	7.42	61.9	0	0	3.62	30.2	45.6	21.9	9.8	9	18	0.92	0.86	7.2	0.07	0.6	0.01	0.1
4894	10.2	5.43	10.8	33.1	61	19.9	32.6	594	6.02	59	0	0	2.87	28.1	34.8	17.6	10	10	24.2	0.59	1.2	11.8	0.04	0.4	0.07	0.7
1427	7.2	4.82	11.2	33.8	70.1	23.2	33.1	284	5.4	75	0	0	0.83	11.6	42.4	17.1	10.6	9.3	20.6	0.26	0.75	10.4	0.21	2.9	0.01	0.1
332	6.73	3.47	7.7	24.5	70.6	22.2	31.4	318	4.88	72.5	0	0	1.22	18.2	52.4	22.2	10.7	9.1	20.2	0.29	0.44	6.5	0.19	2.8	0	0
2320	6.6	5.34	15.4	43.2	80.9	28.8	35.6	186	2.8	43.1	0.8	11.5	3	45.4	41	14.3	15.6	10.6	31.3	0	0	0	0	0	0	0
1171	9.5	4.44	10.9	31.7	71.4	24.5	34.4	228	4	42.5	1	10.5	4.5	47	46.8	18	12.6	9.3	22.9	0	0	0	0	0	0	0
7991	8.9	4.56	12.1	36	78.9	26.5	33.6	116	2.4	27.4	0.3	3.2	6.2	69.4	42.5	14.5	13	9.8	26.7	0	0	0	0	0	0	0
8508	7.3	4.17	11.2	32.9	78.9	26.9	34	360	3	41	0.9	12.2	3.4	46.8	41.8	13.9	10.1	8.4	14.5	0	0	0	0	0	0	0
9212	6.9	4.44	11.8	33.6	75.7	26.6	35.1	263	3.42	49.6	0	0	2.76	40	36.6	13.8	11.8	10.6	27.9	0.28	0.57	8.3	0.14	2	0.01	0.1
677	6.75	4.7	11	33.5	71.3	23.4	32.8	393	4.73	70.1	0	0	0.95	14.1	47.3	18.7	9.9	9.2	19.8	0.36	0.77	11.4	0.29	4.3	0.01	0.1
15837	6.9	4.5	12.3	35.3	78.4	27.3	34.8	277	2.69	39	0	0	3.66	53	37.6	13.6	11.1	10.1	24.7	0.28	0.44	6.4	0.11	1.6	0	0
4777	8.91	5.04	8.9	29.7	58.9	17.7	30	284	4.55	51.1	0	0	3.64	40.9	39.1	19	0	0	0	0	0.51	5.7	0.17	1.9	0.04	0.4
11622	9	4.22	10.6	34.3	81.3	25.1	30.9	335	4.5	50.5	0.7	7.3	3.8	42.2	42.6	13.7	12.6	10.4	28.3	0	0	0	0	0	0	0
2321	23.9	4.48	9.7	30.2	67.4	21.7	32.1	283	5.5	23	1.8	7.7	16.6	69.3	52.3	22	14.8	9.8	25.8	0	0	0	0	0	0	0
7081	8.6	4.4	10.7	34.2	77.7	24.3	31.3	129	1.9	21.7	0.7	8.3	6	70	44	14.9	0	0	0	0	0	0	0	0	0	0
9288	8.98	4.63	11.2	34.3	74.1	24.2	32.7	371	3.87	43.1	0	0	3.1	34.4	39.2	14.9	14.4	11.5	36.3	0.43	1.02	11.4	0.94	10.5	0.05	0.6
15827	6.79	4.46	10.8	33.6	75.3	24.2	32.1	285	3.82	56.3	0	0	1.84	27.1	41.4	15.2	14.5	12.1	40	0.35	0.77	11.3	0.32	4.7	0.04	0.6
1411	7.36	4.73	9.2	29.9	63.2	19.5	30.8	431	5.14	69.8	0	0	1.06	14.4	50.6	23	16.4	11.5	38	0.5	0.58	7.9	0.56	7.6	0.02	0.3
5098	7.16	4.55	10.8	33.4	73.4	23.7	32.3	408	4.09	57.1	0	0	0.89	12.4	47.7	18.3	11.3	10.5	27	0.43	0.8	11.2	1.34	18.7	0.04	0.6
8501	7.2	4.05	10.1	32.3	79.8	24.9	31.3	413	2.8	38.3	0	0	0	0	44.9	14.5	10.7	9.2	18.5	0	0	0	0	0	0	0
336	8.06	4.44	8.5	28	63.1	19.1	30.4	625	5.08	63	0	0	1.25	15.5	43.7	19.6	11.8	10	25.5	0.62	1.04	12.9	0.66	8.2	0.03	0.4
15727	5.45	4.44	10.9	32.5	73.2	24.5	33.5	68	1.98	36.3	0	0	2.36	43.3	38.6	14.9	21.6	11.8	39.2	0.08	1.01	18.5	0.08	1.5	0.02	0.4
1421	9.2	5.58	8.3	28.1	50.4	14.9	29.5	504	5.45	59.2	0	0	2.39	26.1	36.5	21.4	14.8	10.1	29.6	0.51	0.83	9	0.51	5.5	0.02	0.2
2085	10.2	5.44	7.3	28.7	52.8	13.4	25.4	171	6.5	63.5	0	0	0	0	39.8	21.4	0	0	0	0	0	0	0	0	0	0
1790	12.77	5.68	8.6	27.8	48.9	15.1	30.9	170	4.39	34.4	0	0	6.6	51.7	34.3	22.2	0	0	0	0	1.61	12.6	0.08	0.6	0.09	0.7
3076	9.9	5.56	7.5	29	52.2	13.5	25.9	278	5.7	57.8	0	0	0	0	38.2	21.2	0	0	0	0	0	0	0	0	0	0
8522	7.2	5.77	10.8	37.7	65.3	18.7	28.6	418	4	55.5	0	0	0	0	0	33.7	0	0	0	0	0	0	0	0	0	0
15828	9.02	5.02	8.4	27.6	55	16.7	30.4	410	3.6	39.9	0	0	3.6	40	37.9	20.6	17.7	11.4	38.7	0.47	0.75	8.3	1.05	11.6	0.02	0.2
2734	15.4	5.12	7.1	26.6	52	13.9	26.7	174	4	25.8	2.1	13.7	9.3	60.5	38	21.1	0	0	0	0	0	0	0	0	0	0
9201	7.03	5.26	10.3	31.9	60.6	19.6	32.3	374	3.28	46.7	0	0	3.05	43.4	0	0	0	0	0	0	0.57	8.1	0.12	1.7	0.01	0.1
3448	7.4	5.35	7.3	29.3	54.8	13.6	24.9	122	4	53.6	1.1	14.5	2.3	31.9	39.9	20.9	0	0	0	0	0	0	0	0	0	0
330	10.27	5.29	8	26.9	50.9	15.1	29.7	479	7.08	68.9	0	0	1.7	16.6	33.4	19.1	13.8	10.4	31	0.5	0.97	9.4	0.48	4.7	0.04	0.4
8510	10.2	4.6	11.2	35.1	76.3	24.3	31.9	239	2.2	21.4	0.4	4	7.6	74.6	39.2	12.8	12.4	10.1	27.2	0	0	0	0	0	0	0
1722	21.26	5.31	11.5	34.7	65.3	21.7	33.1	268	3.17	14.9	0	0	15.69	73.8	45.2	20.4	0	0	0	0	1.95	9.2	0.41	1.9	0.04	0.2
3149	8.4	4.84	11.3	34.8	71.9	23.3	32.5	162	0	0	0	0	0	0	40.6	14.7	17	10.5	31.5	0	0	0	0	0	0	0
15838	12.58	4.86	12	33.6	69.1	24.7	35.7	228	1.74	13.8	0	0	8.95	71.2	34.4	13.9	15.2	11.8	41.3	0.27	1.78	14.1	0.08	0.7	0.02	0.2
13206	5.78	4.67	10.8	31.5	67.5	23.1	34.3	44	2.55	44.1	0	0	2.59	44.9	34.7	14.6	0	0	0	0	0.56	9.7	0.06	1	0.02	0.3
340	11.8	5.04	11.1	34.3	68.1	22	32.4	416	5.94	50.3	0	0	4.22	35.8	42	17.4	11.9	10.2	26.9	0.42	0.86	7.3	0.7	5.9	0.08	0.7
6358	9.9	4.53	10.6	33.6	74.2	23.4	31.5	311	2.1	21.2	0.9	9.1	6.9	69.7	41.8	14.6	15.1	10.2	28.5	0	0	0	0	0	0	0
9235	11.18	5.35	12.8	39	72.9	23.9	32.8	408	4.07	36.4	0	0	6.32	56.5	37.9	14.4	13.3	11.3	33.8	0.46	0.67	6	0.09	0.8	0.03	0.3
1424	7.32	5.49	11.5	35.6	64.8	20.9	32.3	453	3.92	53.6	0	0	2.01	27.3	41.9	18.3	13.3	10.4	29.7	0.47	0.81	11.1	0.56	7.7	0.02	0.3
20693	4.79	5	11.4	34.4	68.8	22.8	33.1	188	2.05	42.8	0	0	2.19	45.8	39.4	16	14.7	11.5	37.5	0.22	0.51	10.6	0.02	0.4	0.02	0.4
16740	6.1	4.46	12.7	35.2	78.9	28.5	36.1	402	3	48.7	0.6	10.6	2.5	40.7	40.4	13.5	9.5	8.8	15.6	0	0	0	0	0	0	0
335	10.25	5.09	12.3	36.6	71.9	24.2	33.6	657	4.49	43.8	0	0	4.04	39.4	42	16.5	10.6	9.6	22	0.63	1.52	14.8	0.16	1.6	0.04	0.4
10135	11.08	4.68	12.6	35.7	76.3	26.9	35.3	377	3.1	28	0	0	6.48	58.4	34.8	12.9	10.7	9.9	23.8	0.37	1.47	13.3	0.01	0.1	0.02	0.2
8694	7.11	4.54	12.1	35	77.1	26.7	34.6	330	3.99	56.1	0	0	1.72	24.2	34.9	12.7	10.9	10.1	24.6	0.33	0.61	8.6	0.77	10.8	0.02	0.3
10315	13.74	4.87	13	37.4	76.8	26.7	34.8	561	2.31	16.8	0	0	9.56	69.6	35.9	13.2	11.2	9.9	23.7	0.55	1.83	13.3	0.03	0.2	0.01	0.1
1402	8.13	4.66	11.9	35.4	76	25.5	33.6	230	5.09	62.6	0	0	1.59	19.6	40.7	15.1	12	10.7	29.1	0.25	1.06	13	0.37	4.6	0.02	0.2
9416	9.4	4.23	11.6	34.4	81.3	27.4	33.7	339	5.1	54.2	0.9	10.1	3.4	35.7	37.5	13	11.8	9.6	22.7	0	0	0	0	0	0	0
1518	8.42	4.63	11.9	34.8	75.2	25.7	34.2	71	5.71	67.8	0	0	1.87	22.3	39.7	14.9	11.7	11.1	31.4	0.08	0.59	7	0.23	2.7	0.02	0.2
10357	15.68	4.72	12.7	36.8	78	26.9	34.5	357	1.79	11.4	0	0	11.92	76.1	36.1	13.1	11.8	10.1	26	0.36	1.92	12.2	0.03	0.2	0.02	0.1
1348	8.35	4.66	11.5	34.6	74.2	24.7	33.2	519	4.93	59	0	0	2.25	27	38.6	14.6	10.7	9.6	21.8	0.5	1.03	12.3	0.13	1.6	0.01	0.1
1393	18.24	4.99	12.3	37.2	74.5	24.6	33.1	433	2.94	16.1	0	0	13.91	76.3	40.1	15	12.9	10.5	29.5	0.46	1.3	7.1	0.07	0.4	0.02	0.1
11576	12.4	4.01	11.1	33.4	83.3	27.7	33.2	440	4	32.5	0	0	0	0	41.4	12.8	10.9	9.3	20.2	0	0	0	0	0	0	0
10185	7.4	3.9	10.7	32.1	82.3	27.4	33.3	72	3.8	50.9	1.1	14.9	2.5	34.2	38.3	13.1	12.1	10.1	26.3	0	0	0	0	0	0	0
698	12.15	5.2	12.7	36.7	70.6	24.4	34.6	327	4.02	33.1	0	0	6.65	54.7	38.9	15.4	13.3	11	32.7	0.36	1.15	9.5	0.3	2.5	0.03	0.2
[truncated: 14,384 more rows]
