# Supplementary material for: Pre-vaccination monocyte-to-lymphocyte ratio as a biomarker for the efficacy of malaria candidate vaccines: A subgroup analysis of pooled clinical trial data
Source: PLoS One. 2023 Sep 14;18(9):e0291244. doi: 10.1371/journal.pone.0291244 (PMC10501550; doi:10.1371/journal.pone.0291244)
Supplement: S1 Data — (ZIP) [file pone.0291244.s001.zip › Manuscript Data/RTSS - Parasitology_data.xlsx]

## Sheet: pr_mal055
serialno	asexual	leukocyt_a	gametoycte	leukocyt_s	reading	plasmodium	p_falcipar	p_malariae	p_orale	p_vivax	haemoglob	wbc_fbp	wbc	code4time	code4day	inf_rbc	no_rbc
1309	0	200	0	500	1	2	2	2	2	2	0	0	0	0	0	8888	8888
1310	0	200	0	500	2	2	2	2	2	2	0	0	0	0	0	8888	8888
1311	0	200	0	500	1	2	2	2	2	2	0	0	0	0	0	8888	8888
1312	0	200	0	500	2	2	2	2	2	2	0	0	0	0	0	8888	8888
1313	0	200	0	500	1	2	2	2	2	2	0	0	0	0	0	8888	8888
1314	0	200	0	500	2	2	2	2	2	2	0	0	0	0	0	8888	8888
1315	0	200	0	500	1	2	2	2	2	2	0	0	0	0	0	8888	8888
1316	0	200	0	500	2	2	2	2	2	2	0	0	0	0	0	8888	8888
1317	0	200	0	500	1	2	2	2	2	2	0	0	0	0	0	8888	8888
1318	0	200	0	500	2	2	2	2	2	2	0	0	0	0	0	8888	8888
1319	0	200	0	500	1	2	2	2	2	2	0	0	0	0	0	8888	8888
1320	0	200	0	500	2	2	2	2	2	2	0	0	0	0	0	8888	8888
1321	0	200	0	500	1	2	2	2	2	2	0	0	0	0	0	8888	8888
1322	0	200	0	500	2	2	2	2	2	2	0	0	0	0	0	8888	8888
1323	0	200	0	500	1	2	2	2	2	2	0	0	0	0	0	8888	8888
1324	0	200	0	500	2	2	2	2	2	2	0	0	0	0	0	8888	8888
1325	0	200	0	500	1	2	2	2	2	2	0	0	0	0	0	8888	8888
1326	0	200	0	500	2	2	2	2	2	2	0	0	0	0	0	8888	8888
1329	0	200	0	500	1	2	2	2	2	2	0	0	0	0	0	8888	8888
1330	0	200	0	500	2	2	2	2	2	2	0	0	0	0	0	8888	8888
1331	0	200	0	500	1	2	2	2	2	2	0	0	0	0	0	8888	8888
1332	0	200	0	500	2	2	2	2	2	2	0	0	0	0	0	8888	8888
1333	0	200	0	500	1	2	2	2	2	2	0	0	0	0	0	8888	8888
1334	0	200	0	500	2	2	2	2	2	2	0	0	0	0	0	8888	8888
1335	103	201	0	500	1	1	1	1	2	2	0	0	0	0	0	8888	8888
1336	118	202	0	500	2	1	1	1	2	2	0	0	0	0	0	8888	8888
1337	0	200	0	500	1	2	2	2	2	2	0	0	0	0	0	8888	8888
1338	0	200	0	500	2	2	2	2	2	2	0	0	0	0	0	8888	8888
1339	0	200	0	500	1	2	2	2	2	2	0	0	0	0	0	8888	8888
1340	0	200	0	500	2	2	2	2	2	2	0	0	0	0	0	8888	8888
1341	0	200	0	500	1	2	2	2	2	2	0	0	0	0	0	8888	8888
1342	0	200	0	500	2	2	2	2	2	2	0	0	0	0	0	8888	8888
1343	0	200	0	500	1	2	2	2	2	2	0	0	0	0	0	8888	8888
1344	0	200	0	500	2	2	2	2	2	2	0	0	0	0	0	8888	8888
1345	0	200	0	500	1	2	2	2	2	2	0	0	0	0	0	8888	8888
1346	0	200	0	500	2	2	2	2	2	2	0	0	0	0	0	8888	8888
1347	72	203	0	500	1	1	1	1	2	2	0	0	0	0	0	8888	8888
1348	56	200	0	500	2	1	1	2	2	2	0	0	0	0	0	8888	8888
1349	0	200	0	500	1	2	2	2	2	2	0	0	0	0	0	8888	8888
1350	0	200	0	500	2	2	2	2	2	2	0	0	0	0	0	8888	8888
1351	0	200	0	500	1	2	2	2	2	2	0	0	0	0	0	8888	8888
1352	0	200	0	500	2	2	2	2	2	2	0	0	0	0	0	8888	8888
1353	0	200	0	500	1	2	2	2	2	2	0	0	0	0	0	8888	8888
1354	0	200	0	500	2	2	2	2	2	2	0	0	0	0	0	8888	8888
1355	0	200	0	500	1	2	2	2	2	2	0	0	0	0	0	8888	8888
1356	0	200	0	500	2	2	2	2	2	2	0	0	0	0	0	8888	8888
12481	0	200	0	500	1	2	2	2	2	2	0	0	0	0	0	8888	8888
0003	0	200	0	500	1	2	2	2	2	2	0	0	0	0	0	8888	8888
0004	0	200	0	500	2	2	2	2	2	2	0	0	0	0	0	8888	8888
0005	0	200	0	500	1	2	2	2	2	2	0	0	0	0	0	8888	8888
0006	0	200	0	500	2	2	2	2	2	2	0	0	0	0	0	8888	8888
0007	0	200	0	500	1	2	2	2	2	2	0	0	0	0	0	8888	8888
0008	0	200	0	500	2	2	2	2	2	2	0	0	0	0	0	8888	8888
0009	0	200	0	500	1	2	2	2	2	2	0	0	0	0	0	8888	8888
0010	0	200	0	500	2	2	2	2	2	2	0	0	0	0	0	8888	8888
0011	440	201	0	500	1	1	1	2	2	2	0	0	0	0	0	8888	8888
0012	464	203	0	500	2	1	1	2	2	2	0	0	0	0	0	8888	8888
0013	1254	203	0	500	1	1	1	2	2	2	0	0	0	0	0	8888	8888
0014	1402	205	0	500	2	1	1	2	2	2	0	0	0	0	0	8888	8888
0015	0	200	0	500	1	2	2	2	2	2	0	0	0	0	0	8888	8888
0016	0	200	0	500	2	2	2	2	2	2	0	0	0	0	0	8888	8888
0017	8	500	0	500	1	1	1	2	2	2	0	0	0	0	0	8888	8888
0018	6	502	0	500	2	1	1	2	2	2	0	0	0	0	0	8888	8888
0019	226	200	0	500	1	1	1	2	2	2	0	0	0	0	0	8888	8888
0020	204	200	0	500	2	1	1	2	2	2	0	0	0	0	0	8888	8888
0021	1135	203	0	500	1	1	1	2	2	2	0	0	0	0	0	8888	8888
0022	1278	206	0	500	2	1	1	2	2	2	0	0	0	0	0	8888	8888
0023	0	200	0	500	1	2	2	2	2	2	0	0	0	0	0	8888	8888
0024	0	200	0	500	2	2	2	2	2	2	0	0	0	0	0	8888	8888
0025	0	200	0	500	1	2	2	2	2	2	0	0	0	0	0	8888	8888
0026	0	200	0	500	2	2	2	2	2	2	0	0	0	0	0	8888	8888
0027	654	208	0	500	1	1	1	2	2	2	0	0	0	0	0	8888	8888
0028	730	205	0	500	2	1	1	2	2	2	0	0	0	0	0	8888	8888
0029	375	203	0	500	1	1	1	2	2	2	0	0	0	0	0	8888	8888
0030	333	200	0	500	2	1	1	2	2	2	0	0	0	0	0	8888	8888
0031	7	205	0	500	1	1	1	2	2	2	0	0	0	0	0	8888	8888
0032	4	202	0	500	2	1	1	2	2	2	0	0	0	0	0	8888	8888
0033	0	200	0	500	1	2	2	2	2	2	0	0	0	0	0	8888	8888
0034	0	200	0	500	1	2	2	2	2	2	0	0	0	0	0	8888	8888
0035	0	200	0	500	2	2	2	2	2	2	0	0	0	0	0	8888	8888
0036	0	200	0	500	1	2	2	2	2	2	0	0	0	0	0	8888	8888
0037	0	200	0	500	2	2	2	2	2	2	0	0	0	0	0	8888	8888
0038	0	200	0	500	2	2	2	2	2	2	0	0	0	0	0	8888	8888
0039	70	200	0	500	1	1	1	2	2	2	0	0	0	0	0	8888	8888
0040	58	200	0	500	2	1	1	2	2	2	0	0	0	0	0	8888	8888
0041	0	200	0	500	1	2	2	2	2	2	0	0	0	0	0	8888	8888
0042	0	200	0	500	2	2	2	2	2	2	0	0	0	0	0	8888	8888
0043	0	200	0	500	1	2	2	2	2	2	0	0	0	0	0	8888	8888
0044	0	200	0	500	2	2	2	2	2	2	0	0	0	0	0	8888	8888
0045	6	500	0	500	1	1	1	2	2	2	0	0	0	0	0	8888	8888
0046	5	503	0	500	2	1	1	2	2	2	0	0	0	0	0	8888	8888
0047	0	200	0	500	1	2	2	2	2	2	0	0	0	0	0	8888	8888
0048	0	200	0	500	2	2	2	2	2	2	0	0	0	0	0	8888	8888
0049	0	200	0	500	1	2	2	2	2	2	0	0	0	0	0	8888	8888
0050	0	200	0	500	2	2	2	2	2	2	0	0	0	0	0	8888	8888
0051	32	205	0	500	1	1	1	2	2	2	0	0	0	0	0	8888	8888
0052	24	205	0	500	2	1	1	2	2	2	0	0	0	0	0	8888	8888
0053	0	200	0	500	1	2	2	2	2	2	0	0	0	0	0	8888	8888
0054	0	200	0	500	2	2	2	2	2	2	0	0	0	0	0	8888	8888
0055	0	200	0	500	1	2	2	2	2	2	0	0	0	0	0	8888	8888
0056	0	200	0	500	2	2	2	2	2	2	0	0	0	0	0	8888	8888
0057	0	200	0	500	1	2	2	2	2	2	0	0	0	0	0	8888	8888
0058	0	200	0	500	2	2	2	2	2	2	0	0	0	0	0	8888	8888
0059	0	200	0	500	1	2	2	2	2	2	0	0	0	0	0	8888	8888
0060	0	200	0	500	2	2	2	2	2	2	0	0	0	0	0	8888	8888
0061	8888	8888	0	500	1	1	1	2	2	2	0	0	0	0	0	541	2001
0062	8888	8888	0	500	2	1	1	2	2	2	0	0	0	0	0	505	2000
0063	8888	8888	0	500	1	1	1	2	2	2	0	0	0	0	0	52	2003
0064	8888	8888	0	500	2	1	1	2	2	2	0	0	0	0	0	41	2001
0065	553	200	0	500	1	1	1	2	2	2	0	0	0	0	0	8888	8888
0066	663	204	0	500	2	1	1	2	2	2	0	0	0	0	0	8888	8888
2347	0	200	0	500	1	2	2	2	2	2	0	0	0	0	0	8888	8888
2348	0	200	0	500	2	2	2	2	2	2	0	0	0	0	0	8888	8888
1587	0	200	0	500	1	2	2	2	2	2	0	0	0	0	0	8888	8888
1588	0	200	0	500	2	2	2	2	2	2	0	0	0	0	0	8888	8888
1589	0	200	0	500	1	2	2	2	2	2	0	0	0	0	0	8888	8888
1590	0	200	0	500	2	2	2	2	2	2	0	0	0	0	0	8888	8888
1591	0	200	0	500	1	2	2	2	2	2	0	0	0	0	0	8888	8888
1592	0	200	0	500	2	2	2	2	2	2	0	0	0	0	0	8888	8888
1593	0	200	0	500	1	2	2	2	2	2	0	0	0	0	0	8888	8888
1595	0	200	0	500	1	2	2	2	2	2	0	0	0	0	0	8888	8888
1596	0	200	0	500	2	2	2	2	2	2	0	0	0	0	0	8888	8888
1598	0	200	0	500	2	2	2	2	2	2	0	0	0	0	0	8888	8888
1599	0	200	0	500	1	2	2	2	2	2	0	0	0	0	0	8888	8888
1600	0	200	0	500	2	2	2	2	2	2	0	0	0	0	0	8888	8888
1601	0	200	0	500	1	2	2	2	2	2	0	0	0	0	0	8888	8888
1602	0	200	0	500	2	2	2	2	2	2	0	0	0	0	0	8888	8888
1603	0	200	0	500	1	2	2	2	2	2	0	0	0	0	0	8888	8888
1604	0	200	0	500	2	2	2	2	2	2	0	0	0	0	0	8888	8888
1605	0	200	0	500	1	2	2	2	2	2	0	0	0	0	0	8888	8888
1606	0	200	0	500	2	2	2	2	2	2	0	0	0	0	0	8888	8888
1607	0	200	0	500	1	2	2	2	2	2	0	0	0	0	0	8888	8888
1608	0	200	0	500	2	2	2	2	2	2	0	0	0	0	0	8888	8888
1609	0	200	0	500	1	2	2	2	2	2	0	0	0	0	0	8888	8888
1610	0	200	0	500	2	2	2	2	2	2	0	0	0	0	0	8888	8888
1611	385	200	0	500	1	1	1	2	2	2	0	0	0	0	0	8888	8888
1612	401	203	0	500	2	1	1	2	2	2	0	0	0	0	0	8888	8888
1613	0	200	0	500	1	2	2	2	2	2	0	0	0	0	0	8888	8888
1614	0	200	0	500	2	2	2	2	2	2	0	0	0	0	0	8888	8888
1615	0	200	0	500	1	2	2	2	2	2	0	0	0	0	0	8888	8888
1616	0	200	0	500	2	2	2	2	2	2	0	0	0	0	0	8888	8888
1617	0	200	0	500	1	2	2	2	2	2	0	0	0	0	0	8888	8888
1618	0	200	0	500	2	2	2	2	2	2	0	0	0	0	0	8888	8888
1619	0	200	0	500	1	2	2	2	2	2	0	0	0	0	0	8888	8888
1620	0	200	0	500	2	2	2	2	2	2	0	0	0	0	0	8888	8888
1621	0	200	0	500	1	2	2	2	2	2	0	0	0	0	0	8888	8888
1622	0	200	0	500	2	2	2	2	2	2	0	0	0	0	0	8888	8888
10125	0	200	0	500	1	2	2	2	2	2	0	0	0	0	0	8888	8888
10126	0	200	0	500	2	2	2	2	2	2	0	0	0	0	0	8888	8888
10127	0	200	0	500	1	2	2	2	2	2	0	0	0	0	0	8888	8888
10128	0	200	0	500	2	2	2	2	2	2	0	0	0	0	0	8888	8888
10129	0	200	0	500	1	2	2	2	2	2	0	0	0	0	0	8888	8888
10130	0	200	0	500	2	2	2	2	2	2	0	0	0	0	0	8888	8888
10131	0	200	0	500	1	2	2	2	2	2	0	0	0	0	0	8888	8888
10132	0	200	0	500	2	2	2	2	2	2	0	0	0	0	0	8888	8888
10133	0	200	0	500	1	2	2	2	2	2	0	0	0	0	0	8888	8888
10134	0	200	0	500	2	2	2	2	2	2	0	0	0	0	0	8888	8888
0099	0	200	0	500	1	2	2	2	2	2	0	0	0	0	0	8888	8888
0100	0	200	0	500	2	2	2	2	2	2	0	0	0	0	0	8888	8888
0101	4	501	0	500	1	1	1	2	2	2	0	0	0	0	0	8888	8888
0102	9	503	0	500	2	1	1	2	2	2	0	0	0	0	0	8888	8888
0109	0	200	0	500	1	2	2	2	2	2	0	0	0	0	0	8888	8888
0110	0	200	0	500	2	2	2	2	2	2	0	0	0	0	0	8888	8888
0111	0	200	0	500	1	2	2	2	2	2	0	0	0	0	0	8888	8888
0112	0	200	0	500	2	2	2	2	2	2	0	0	0	0	0	8888	8888
0114	0	200	0	500	2	2	2	2	2	2	0	0	0	0	0	8888	8888
0115	0	200	0	500	1	2	2	2	2	2	0	0	0	0	0	8888	8888
0116	0	200	0	500	2	2	2	2	2	2	0	0	0	0	0	8888	8888
0117	0	200	0	500	1	2	2	2	2	2	0	0	0	0	0	8888	8888
0118	0	200	0	500	2	2	2	2	2	2	0	0	0	0	0	8888	8888
0119	38	206	0	500	1	1	1	2	2	2	0	0	0	0	0	8888	8888
0120	41	204	0	500	2	1	1	2	2	2	0	0	0	0	0	8888	8888
0121	0	200	0	500	1	2	2	2	2	2	0	0	0	0	0	8888	8888
0122	0	200	0	500	2	2	2	2	2	2	0	0	0	0	0	8888	8888
0123	0	200	0	500	1	2	2	2	2	2	0	0	0	0	0	8888	8888
0124	0	200	0	500	2	2	2	2	2	2	0	0	0	0	0	8888	8888
0125	0	200	0	500	1	2	2	2	2	2	0	0	0	0	0	8888	8888
0126	0	200	0	500	2	2	2	2	2	2	0	0	0	0	0	8888	8888
0127	0	200	0	500	1	2	2	2	2	2	0	0	0	0	0	8888	8888
0128	0	200	0	500	2	2	2	2	2	2	0	0	0	0	0	8888	8888
0129	0	200	0	500	1	2	2	2	2	2	0	0	0	0	0	8888	8888
0130	0	200	0	500	2	2	2	2	2	2	0	0	0	0	0	8888	8888
0131	4495	200	0	500	1	1	1	2	2	2	0	0	0	0	0	8888	8888
0132	4672	204	0	500	2	1	1	2	2	2	0	0	0	0	0	8888	8888
0133	1098	204	0	500	1	1	1	2	2	2	0	0	0	0	0	8888	8888
0134	1108	206	0	500	2	1	1	2	2	2	0	0	0	0	0	8888	8888
0137	0	200	0	500	1	2	2	2	2	2	0	0	0	0	0	8888	8888
0138	0	200	0	500	2	2	2	2	2	2	0	0	0	0	0	8888	8888
0139	0	200	0	500	1	2	2	2	2	2	0	0	0	0	0	8888	8888
0140	0	200	0	500	2	2	2	2	2	2	0	0	0	0	0	8888	8888
0141	0	200	0	500	1	2	2	2	2	2	0	0	0	0	0	8888	8888
0142	0	200	0	500	2	2	2	2	2	2	0	0	0	0	0	8888	8888
0144	7	503	0	500	2	1	1	2	2	2	0	0	0	0	0	8888	8888
0146	0	200	0	500	2	2	2	2	2	2	0	0	0	0	0	8888	8888
0149	0	200	0	500	1	2	2	2	2	2	0	0	0	0	0	8888	8888
0150	0	200	0	500	2	2	2	2	2	2	0	0	0	0	0	8888	8888
0151	261	200	0	500	1	1	1	2	2	2	0	0	0	0	0	8888	8888
0152	589	208	0	500	2	1	1	2	2	2	0	0	0	0	0	8888	8888
0153	0	200	0	500	1	2	2	2	2	2	0	0	0	0	0	8888	8888
0154	0	200	0	500	2	2	2	2	2	2	0	0	0	0	0	8888	8888
0155	0	200	0	500	1	2	2	2	2	2	0	0	0	0	0	8888	8888
0156	0	200	0	500	2	2	2	2	2	2	0	0	0	0	0	8888	8888
0157	0	200	0	500	1	2	2	2	2	2	0	0	0	0	0	8888	8888
0158	0	200	0	500	2	2	2	2	2	2	0	0	0	0	0	8888	8888
0159	23	201	0	500	1	1	1	2	2	2	0	0	0	0	0	8888	8888
0160	16	200	0	500	2	1	1	2	2	2	0	0	0	0	0	8888	8888
0161	8888	8888	0	500	1	1	1	2	2	2	0	0	0	0	0	284	2004
0162	8888	8888	0	500	2	1	1	2	2	2	0	0	0	0	0	453	2006
0163	0	200	0	500	1	2	2	2	2	2	0	0	0	0	0	8888	8888
0164	0	200	0	500	2	2	2	2	2	2	0	0	0	0	0	8888	8888
0165	456	204	0	500	1	1	1	2	2	2	0	0	0	0	0	8888	8888
0166	431	201	0	500	2	1	1	2	2	2	0	0	0	0	0	8888	8888
0167	221	200	0	500	1	1	1	2	2	2	0	0	0	0	0	8888	8888
0168	243	203	0	500	2	1	1	2	2	2	0	0	0	0	0	8888	8888
0169	0	200	0	500	1	2	2	2	2	2	0	0	0	0	0	8888	8888
0170	0	200	0	500	2	2	2	2	2	2	0	0	0	0	0	8888	8888
0171	0	200	0	500	1	2	2	2	2	2	0	0	0	0	0	8888	8888
0172	0	200	0	500	2	2	2	2	2	2	0	0	0	0	0	8888	8888
0069	192	202	0	500	1	1	1	2	2	2	0	0	0	0	0	8888	8888
0070	184	202	0	500	2	1	1	2	2	2	0	0	0	0	0	8888	8888
0071	0	200	0	500	1	2	2	2	2	2	0	0	0	0	0	8888	8888
0072	0	200	0	500	2	2	2	2	2	2	0	0	0	0	0	8888	8888
0073	596	209	0	500	1	1	1	2	2	2	0	0	0	0	0	8888	8888
0074	579	204	0	500	2	1	1	2	2	2	0	0	0	0	0	8888	8888
0075	8888	8888	8888	8888	1	1	1	2	2	2	0	0	0	0	0	298	2000
0076	8888	8888	0	500	2	1	1	2	2	2	0	0	0	0	0	350	2005
0077	0	200	0	500	1	2	2	2	2	2	0	0	0	0	0	8888	8888
0078	0	200	0	500	2	2	2	2	2	2	0	0	0	0	0	8888	8888
0079	0	200	0	500	1	2	2	2	2	2	0	0	0	0	0	8888	8888
0080	0	200	0	500	2	2	2	2	2	2	0	0	0	0	0	8888	8888
0081	0	200	0	500	1	2	2	2	2	2	0	0	0	0	0	8888	8888
0082	0	200	0	500	2	2	2	2	2	2	0	0	0	0	0	8888	8888
0083	0	200	0	500	1	2	2	2	2	2	0	0	0	0	0	8888	8888
0084	0	200	0	500	2	2	2	2	2	2	0	0	0	0	0	8888	8888
0085	0	200	0	500	1	2	2	2	2	2	0	0	0	0	0	8888	8888
0086	0	200	0	500	2	2	2	2	2	2	0	0	0	0	0	8888	8888
0087	8888	8888	0	500	1	1	1	2	2	2	0	0	0	0	0	176	2005
0088	8888	8888	0	500	2	1	1	2	2	2	0	0	0	0	0	193	2008
0089	0	200	0	500	1	2	2	2	2	2	0	0	0	0	0	8888	8888
0090	0	200	0	500	2	2	2	2	2	2	0	0	0	0	0	8888	8888
0091	0	200	0	500	1	2	2	2	2	2	0	0	0	0	0	8888	8888
0092	0	200	0	500	2	2	2	2	2	2	0	0	0	0	0	8888	8888
0093	0	200	0	500	1	2	2	2	2	2	0	0	0	0	0	8888	8888
0094	0	200	0	500	2	2	2	2	2	2	0	0	0	0	0	8888	8888
0095	0	200	0	500	1	2	2	2	2	2	0	0	0	0	0	8888	8888
0096	0	200	0	500	2	2	2	2	2	2	0	0	0	0	0	8888	8888
1277	231	203	0	500	1	1	1	2	2	2	0	0	0	0	0	8888	8888
1278	203	205	0	500	2	1	1	2	2	2	0	0	0	0	0	8888	8888
1279	0	200	0	500	1	2	2	2	2	2	0	0	0	0	0	8888	8888
1280	0	200	0	500	2	2	2	2	2	2	0	0	0	0	0	8888	8888
1281	0	200	0	500	1	2	2	2	2	2	0	0	0	0	0	8888	8888
1282	0	200	0	500	2	2	2	2	2	2	0	0	0	0	0	8888	8888
1283	0	200	0	500	1	2	2	2	2	2	0	0	0	0	0	8888	8888
1284	0	200	0	500	2	2	2	2	2	2	0	0	0	0	0	8888	8888
1285	0	200	0	500	1	2	2	2	2	2	0	0	0	0	0	8888	8888
1286	0	200	0	500	2	2	2	2	2	2	0	0	0	0	0	8888	8888
1287	0	200	0	500	1	2	2	2	2	2	0	0	0	0	0	8888	8888
1288	0	200	0	500	2	2	2	2	2	2	0	0	0	0	0	8888	8888
1289	0	200	0	500	1	2	2	2	2	2	0	0	0	0	0	8888	8888
1290	0	200	0	500	2	2	2	2	2	2	0	0	0	0	0	8888	8888
1293	0	200	0	500	1	2	2	2	2	2	0	0	0	0	0	8888	8888
1294	0	200	0	500	2	2	2	2	2	2	0	0	0	0	0	8888	8888
1295	0	200	0	500	1	2	2	2	2	2	0	0	0	0	0	8888	8888
1296	0	200	0	500	2	2	2	2	2	2	0	0	0	0	0	8888	8888
1297	8888	8888	0	500	1	1	1	2	2	2	0	0	0	0	0	274	2003
1298	8888	8888	0	500	2	1	1	2	2	2	0	0	0	0	0	198	2000
1299	0	200	0	500	1	2	2	2	2	2	0	0	0	0	0	8888	8888
1300	0	200	0	500	2	2	2	2	2	2	0	0	0	0	0	8888	8888
1301	0	200	0	500	1	2	2	2	2	2	0	0	0	0	0	8888	8888
1302	0	200	0	500	2	2	2	2	2	2	0	0	0	0	0	8888	8888
1303	8888	8888	0	500	1	1	1	2	2	2	0	0	0	0	0	78	2000
1304	8888	8888	0	500	2	1	1	2	2	2	0	0	0	0	0	111	2004
1305	0	200	0	500	1	2	2	2	2	2	0	0	0	0	0	8888	8888
1306	0	200	0	500	2	2	2	2	2	2	0	0	0	0	0	8888	8888
1307	0	200	6	503	1	1	1	2	2	2	0	0	0	0	0	8888	8888
1308	0	200	9	501	2	1	1	2	2	2	0	0	0	0	0	8888	8888
2490	0	200	0	500	1	2	2	2	2	2	0	0	0	0	0	8888	8888
2491	0	200	0	500	2	2	2	2	2	2	0	0	0	0	0	8888	8888
2492	0	200	0	500	1	2	2	2	2	2	0	0	0	0	0	8888	8888
2493	0	200	0	500	2	2	2	2	2	2	0	0	0	0	0	8888	8888
2494	0	200	0	500	1	2	2	2	2	2	0	0	0	0	0	8888	8888
2495	0	200	0	500	2	2	2	2	2	2	0	0	0	0	0	8888	8888
2496	0	200	0	500	1	2	2	2	2	2	0	0	0	0	0	8888	8888
2497	0	200	0	500	2	2	2	2	2	2	0	0	0	0	0	8888	8888
2498	0	200	0	500	1	2	2	2	2	2	0	0	0	0	0	8888	8888
2499	0	200	0	500	2	2	2	2	2	2	0	0	0	0	0	8888	8888
2500	0	200	0	500	1	2	2	2	2	2	0	0	0	0	0	8888	8888
2501	0	200	0	500	2	2	2	2	2	2	0	0	0	0	0	8888	8888
2502	0	200	0	500	1	2	2	2	2	2	0	0	0	0	0	8888	8888
2503	0	200	0	500	2	2	2	2	2	2	0	0	0	0	0	8888	8888
2504	0	200	0	500	1	2	2	2	2	2	0	0	0	0	0	8888	8888
2505	0	200	0	500	2	2	2	2	2	2	0	0	0	0	0	8888	8888
2506	0	200	0	500	1	2	2	2	2	2	0	0	0	0	0	8888	8888
2507	0	200	0	500	2	2	2	2	2	2	0	0	0	0	0	8888	8888
2508	0	200	0	500	1	2	2	2	2	2	0	0	0	0	0	8888	8888
2509	0	200	0	500	2	2	2	2	2	2	0	0	0	0	0	8888	8888
2510	0	200	0	500	1	2	2	2	2	2	0	0	0	0	0	8888	8888
2511	0	200	0	500	2	2	2	2	2	2	0	0	0	0	0	8888	8888
2512	0	200	0	500	1	2	2	2	2	2	0	0	0	0	0	8888	8888
2513	0	200	0	500	2	2	2	2	2	2	0	0	0	0	0	8888	8888
2514	0	200	0	500	1	2	2	2	2	2	0	0	0	0	0	8888	8888
2515	0	200	0	500	2	2	2	2	2	2	0	0	0	0	0	8888	8888
1782	161	202	0	500	2	1	1	2	2	2	0	0	0	0	0	8888	8888
1783	0	200	0	500	1	2	2	2	2	2	0	0	0	0	0	8888	8888
1784	0	200	0	500	2	2	2	2	2	2	0	0	0	0	0	8888	8888
1785	0	200	0	500	1	2	2	2	2	2	0	0	0	0	0	8888	8888
1786	0	200	0	500	2	2	2	2	2	2	0	0	0	0	0	8888	8888
1787	0	200	0	500	1	2	2	2	2	2	0	0	0	0	0	8888	8888
1788	0	200	0	500	2	2	2	2	2	2	0	0	0	0	0	8888	8888
1789	0	200	0	500	1	2	2	2	2	2	0	0	0	0	0	8888	8888
1790	0	200	0	500	2	2	2	2	2	2	0	0	0	0	0	8888	8888
1791	0	200	0	500	1	2	2	2	2	2	0	0	0	0	0	8888	8888
1792	0	200	0	500	2	2	2	2	2	2	0	0	0	0	0	8888	8888
1793	517	200	0	500	1	1	1	2	2	2	0	0	0	0	0	8888	8888
1795	0	200	0	500	1	2	2	2	2	2	0	0	0	0	0	8888	8888
1796	0	200	0	500	2	2	2	2	2	2	0	0	0	0	0	8888	8888
1797	0	200	0	500	1	2	2	2	2	2	0	0	0	0	0	8888	8888
1798	0	200	0	500	2	2	2	2	2	2	0	0	0	0	0	8888	8888
1799	0	200	0	500	1	2	2	2	2	2	0	0	0	0	0	8888	8888
1800	0	200	0	500	2	2	2	2	2	2	0	0	0	0	0	8888	8888
1801	0	200	0	500	1	2	2	2	2	2	0	0	0	0	0	8888	8888
1802	0	200	0	500	2	2	2	2	2	2	0	0	0	0	0	8888	8888
1803	0	200	0	500	1	2	2	2	2	2	0	0	0	0	0	8888	8888
1804	0	200	0	500	2	2	2	2	2	2	0	0	0	0	0	8888	8888
1806	0	200	0	500	2	2	2	2	2	2	0	0	0	0	0	8888	8888
10601	0	200	0	500	1	2	2	2	2	2	0	0	0	0	0	8888	8888
10602	0	200	0	500	2	2	2	2	2	2	0	0	0	0	0	8888	8888
10603	0	200	0	500	1	2	2	2	2	2	0	0	0	0	0	8888	8888
10604	0	200	0	500	2	2	2	2	2	2	0	0	0	0	0	8888	8888
10605	0	200	0	500	1	2	2	2	2	2	0	0	0	0	0	8888	8888
10606	0	200	0	500	2	2	2	2	2	2	0	0	0	0	0	8888	8888
10607	0	200	0	500	1	2	2	2	2	2	0	0	0	0	0	8888	8888
10608	0	200	0	500	2	2	2	2	2	2	0	0	0	0	0	8888	8888
10609	0	200	0	500	1	2	2	2	2	2	0	0	0	0	0	8888	8888
10610	0	200	0	500	2	2	2	2	2	2	0	0	0	0	0	8888	8888
10611	0	200	0	500	1	2	2	2	2	2	0	0	0	0	0	8888	8888
10612	0	200	0	500	2	2	2	2	2	2	0	0	0	0	0	8888	8888
10613	0	200	0	500	1	2	2	2	2	2	0	0	0	0	0	8888	8888
10614	0	200	0	500	2	2	2	2	2	2	0	0	0	0	0	8888	8888
10615	0	200	0	500	1	2	2	2	2	2	0	0	0	0	0	8888	8888
10616	0	200	0	500	2	2	2	2	2	2	0	0	0	0	0	8888	8888
10617	0	200	0	500	1	2	2	2	2	2	0	0	0	0	0	8888	8888
10618	0	200	0	500	2	2	2	2	2	2	0	0	0	0	0	8888	8888
10619	0	200	0	500	1	2	2	2	2	2	0	0	0	0	0	8888	8888
10620	0	200	0	500	2	2	2	2	2	2	0	0	0	0	0	8888	8888
10621	0	200	0	500	1	2	2	2	2	2	0	0	0	0	0	8888	8888
10622	0	200	0	500	2	2	2	2	2	2	0	0	0	0	0	8888	8888
10623	0	200	0	500	1	2	2	2	2	2	0	0	0	0	0	8888	8888
10624	0	200	0	500	2	2	2	2	2	2	0	0	0	0	0	8888	8888
10625	0	200	0	500	1	2	2	2	2	2	0	0	0	0	0	8888	8888
10626	0	200	0	500	2	2	2	2	2	2	0	0	0	0	0	8888	8888
10627	0	200	0	500	1	2	2	2	2	2	0	0	0	0	0	8888	8888
10628	0	200	0	500	2	2	2	2	2	2	0	0	0	0	0	8888	8888
10629	0	200	0	500	1	2	2	2	2	2	0	0	0	0	0	8888	8888
10630	0	200	0	500	2	2	2	2	2	2	0	0	0	0	0	8888	8888
10631	0	200	0	500	1	2	2	2	2	2	0	0	0	0	0	8888	8888
10632	0	200	0	500	2	2	2	2	2	2	0	0	0	0	0	8888	8888
10633	0	200	0	500	1	2	2	2	2	2	0	0	0	0	0	8888	8888
10634	0	200	0	500	2	2	2	2	2	2	0	0	0	0	0	8888	8888
0173	0	200	0	500	1	2	2	2	2	2	0	0	0	0	0	8888	8888
0174	0	200	0	500	2	2	2	2	2	2	0	0	0	0	0	8888	8888
0177	92	204	0	500	1	1	1	2	2	2	0	0	0	0	0	8888	8888
0178	75	202	0	500	2	1	1	2	2	2	0	0	0	0	0	8888	8888
0179	0	200	0	500	1	2	2	2	2	2	0	0	0	0	0	8888	8888
0180	0	200	0	500	2	2	2	2	2	2	0	0	0	0	0	8888	8888
0181	0	200	0	500	1	2	2	2	2	2	0	0	0	0	0	8888	8888
0182	0	200	0	500	2	2	2	2	2	2	0	0	0	0	0	8888	8888
0185	0	200	0	500	1	2	2	2	2	2	0	0	0	0	0	8888	8888
0186	0	200	0	500	2	2	2	2	2	2	0	0	0	0	0	8888	8888
0187	78	201	0	500	1	1	1	2	2	2	0	0	0	0	0	8888	8888
0188	57	200	0	500	2	1	1	2	2	2	0	0	0	0	0	8888	8888
0189	1376	202	0	500	1	1	1	2	2	2	0	0	0	0	0	8888	8888
0190	1502	204	0	500	2	1	1	2	2	2	0	0	0	0	0	8888	8888
0191	0	200	0	500	1	2	2	2	2	2	0	0	0	0	0	8888	8888
0192	0	200	0	500	2	2	2	2	2	2	0	0	0	0	0	8888	8888
0193	907	200	0	500	1	1	1	2	2	2	0	0	0	0	0	8888	8888
0194	354	206	0	500	2	1	1	2	2	2	0	0	0	0	0	8888	8888
0195	9	500	0	500	1	1	1	2	2	2	0	0	0	0	0	8888	8888
0196	16	203	0	500	2	1	1	2	2	2	0	0	0	0	0	8888	8888
0197	669	200	0	500	1	1	1	2	2	2	0	0	0	0	0	8888	8888
0198	624	205	0	500	2	1	1	2	2	2	0	0	0	0	0	8888	8888
0199	0	200	0	500	1	2	2	2	2	2	0	0	0	0	0	8888	8888
0200	0	200	0	500	2	2	2	2	2	2	0	0	0	0	0	8888	8888
0201	0	200	0	500	1	2	2	2	2	2	0	0	0	0	0	8888	8888
0202	0	200	0	500	2	2	2	2	2	2	0	0	0	0	0	8888	8888
0203	0	200	0	500	1	2	2	2	2	2	0	0	0	0	0	8888	8888
0204	0	200	0	500	2	2	2	2	2	2	0	0	0	0	0	8888	8888
0205	0	200	0	500	1	2	2	2	2	2	0	0	0	0	0	8888	8888
0206	0	200	0	500	2	2	2	2	2	2	0	0	0	0	0	8888	8888
0247	188	200	0	500	1	1	1	2	2	2	0	0	0	0	0	8888	8888
0248	146	200	0	500	2	1	1	2	2	2	0	0	0	0	0	8888	8888
0249	0	200	0	500	1	2	2	2	2	2	0	0	0	0	0	8888	8888
0250	0	200	0	500	2	2	2	2	2	2	0	0	0	0	0	8888	8888
0251	49	201	0	500	1	1	1	2	2	2	0	0	0	0	0	8888	8888
0252	38	204	0	500	2	1	1	2	2	2	0	0	0	0	0	8888	8888
0253	98	208	0	500	1	1	1	2	2	2	0	0	0	0	0	8888	8888
0254	68	203	0	500	2	1	1	2	2	2	0	0	0	0	0	8888	8888
0255	0	200	0	500	1	2	2	2	2	2	0	0	0	0	0	8888	8888
0256	0	200	0	500	2	2	2	2	2	2	0	0	0	0	0	8888	8888
0257	0	200	0	500	1	2	2	2	2	2	0	0	0	0	0	8888	8888
0258	0	200	0	500	2	2	2	2	2	2	0	0	0	0	0	8888	8888
0259	0	200	0	500	1	2	2	2	2	2	0	0	0	0	0	8888	8888
0260	0	200	0	500	2	2	2	2	2	2	0	0	0	0	0	8888	8888
0261	8888	8888	0	500	1	1	1	2	2	2	0	0	0	0	0	97	2004
0262	8888	8888	0	500	2	1	1	2	2	2	0	0	0	0	0	65	2002
0263	0	200	0	500	1	2	2	2	2	2	0	0	0	0	0	8888	8888
0246	0	200	0	500	2	2	2	2	2	2	0	0	0	0	0	8888	8888
0265	0	200	0	500	1	2	2	2	2	2	0	0	0	0	0	8888	8888
0266	0	200	0	500	2	2	2	2	2	2	0	0	0	0	0	8888	8888
0267	1853	202	0	500	1	1	1	2	2	2	0	0	0	0	0	8888	8888
0268	1583	203	0	500	2	1	1	2	2	2	0	0	0	0	0	8888	8888
0269	194	205	0	500	1	1	1	1	2	2	0	0	0	0	0	8888	8888
0270	239	208	0	500	2	1	1	2	2	2	0	0	0	0	0	8888	8888
0271	0	200	0	500	1	2	2	2	2	2	0	0	0	0	0	8888	8888
0272	0	200	0	500	2	2	2	2	2	2	0	0	0	0	0	8888	8888
0273	1846	201	0	500	1	1	1	2	2	2	0	0	0	0	0	8888	8888
0274	2321	204	0	500	2	1	1	2	2	2	0	0	0	0	0	8888	8888
0275	0	200	0	500	1	2	2	2	2	2	0	0	0	0	0	8888	8888
0276	0	200	0	500	2	2	2	2	2	2	0	0	0	0	0	8888	8888
0277	8888	8888	0	500	1	1	1	2	2	2	0	0	0	0	0	394	2000
0278	8888	8888	0	500	2	1	1	2	2	2	0	0	0	0	0	436	2018
0279	0	200	0	500	1	2	2	2	2	2	0	0	0	0	0	8888	8888
0280	0	200	0	500	2	2	2	2	2	2	0	0	0	0	0	8888	8888
0281	0	200	0	500	1	2	2	2	2	2	0	0	0	0	0	8888	8888
0282	0	200	0	500	2	2	2	2	2	2	0	0	0	0	0	8888	8888
0283	1107	200	0	500	1	1	1	2	2	2	0	0	0	0	0	8888	8888
0297	0	200	4	500	1	1	1	2	2	2	0	0	0	0	0	8888	8888
0298	0	200	2	500	2	1	1	2	2	2	0	0	0	0	0	8888	8888
0299	0	200	0	500	1	2	2	2	2	2	0	0	0	0	0	8888	8888
0300	0	200	0	500	2	2	2	2	2	2	0	0	0	0	0	8888	8888
0301	0	200	0	500	1	2	2	2	2	2	0	0	0	0	0	8888	8888
0302	0	200	0	500	2	2	2	2	2	2	0	0	0	0	0	8888	8888
0303	8888	8888	0	500	1	1	1	2	2	2	0	0	0	0	0	210	2010
0304	8888	8888	0	500	2	1	1	2	2	2	0	0	0	0	0	318	2004
0305	465	200	0	500	1	1	1	2	2	2	0	0	0	0	0	8888	8888
0306	498	206	0	500	2	1	1	2	2	2	0	0	0	0	0	8888	8888
0307	0	200	0	500	1	2	2	2	2	2	0	0	0	0	0	8888	8888
0308	0	200	0	500	2	2	2	2	2	2	0	0	0	0	0	8888	8888
0309	0	200	0	500	1	2	2	2	2	2	0	0	0	0	0	8888	8888
0310	0	200	0	500	2	2	2	2	2	2	0	0	0	0	0	8888	8888
0313	1676	200	0	500	1	1	1	2	2	2	0	0	0	0	0	8888	8888
0314	1903	203	0	500	2	1	1	2	2	2	0	0	0	0	0	8888	8888
0317	997	204	0	500	1	1	1	2	2	2	0	0	0	0	0	8888	8888
0318	798	202	0	500	2	1	1	2	2	2	0	0	0	0	0	8888	8888
0319	0	200	0	500	1	2	2	2	2	2	0	0	0	0	0	8888	8888
0320	0	200	0	500	2	2	2	2	2	2	0	0	0	0	0	8888	8888
0321	0	200	0	500	1	2	2	2	2	2	0	0	0	0	0	8888	8888
0322	0	200	0	500	2	2	2	2	2	2	0	0	0	0	0	8888	8888
0323	0	200	0	500	1	2	2	2	2	2	0	0	0	0	0	8888	8888
0324	0	200	0	500	2	2	2	2	2	2	0	0	0	0	0	8888	8888
0325	0	200	0	500	1	2	2	2	2	2	0	0	0	0	0	8888	8888
0326	0	200	0	500	2	2	2	2	2	2	0	0	0	0	0	8888	8888
0327	0	200	0	500	1	2	2	2	2	2	0	0	0	0	0	8888	8888
0328	0	200	0	500	2	2	2	2	2	2	0	0	0	0	0	8888	8888
0329	0	200	0	500	1	2	2	2	2	2	0	0	0	0	0	8888	8888
0330	0	200	0	500	2	2	2	2	2	2	0	0	0	0	0	8888	8888
0331	8888	8888	0	500	1	1	1	2	2	2	0	0	0	0	0	386	2005
0332	8888	8888	0	500	2	1	1	2	2	2	0	0	0	0	0	312	2001
1487	0	200	0	500	1	2	2	2	2	2	0	0	0	0	0	8888	8888
1488	0	200	0	500	2	2	2	2	2	2	0	0	0	0	0	8888	8888
1489	0	200	0	500	1	2	2	2	2	2	0	0	0	0	0	8888	8888
1490	0	200	0	500	2	2	2	2	2	2	0	0	0	0	0	8888	8888
1491	0	200	0	500	1	2	2	2	2	2	0	0	0	0	0	8888	8888
1492	0	200	0	500	2	2	2	2	2	2	0	0	0	0	0	8888	8888
1493	130	201	0	500	1	1	1	2	2	2	0	0	0	0	0	8888	8888
1494	161	201	0	500	2	1	1	2	2	2	0	0	0	0	0	8888	8888
1495	0	200	0	500	1	2	2	2	2	2	0	0	0	0	0	8888	8888
1496	0	200	0	500	2	2	2	2	2	2	0	0	0	0	0	8888	8888
1497	139	204	0	500	1	1	1	2	2	2	0	0	0	0	0	8888	8888
1498	158	201	0	500	2	1	1	2	2	2	0	0	0	0	0	8888	8888
1499	0	200	0	500	1	2	2	2	2	2	0	0	0	0	0	8888	8888
1500	0	200	0	500	2	2	2	2	2	2	0	0	0	0	0	8888	8888
1501	0	200	0	500	1	2	2	2	2	2	0	0	0	0	0	8888	8888
1502	0	200	0	500	2	2	2	2	2	2	0	0	0	0	0	8888	8888
1503	1921	200	0	500	1	1	1	2	2	2	0	0	0	0	0	8888	8888
1504	1632	203	0	500	2	1	1	2	2	2	0	0	0	0	0	8888	8888
1506	0	200	0	500	2	2	2	2	2	2	0	0	0	0	0	8888	8888
1507	0	200	0	500	1	2	2	2	2	2	0	0	0	0	0	8888	8888
1508	0	200	0	500	2	2	2	2	2	2	0	0	0	0	0	8888	8888
1509	0	200	0	500	1	2	2	2	2	2	0	0	0	0	0	8888	8888
1510	0	200	0	500	2	2	2	2	2	2	0	0	0	0	0	8888	8888
1511	0	200	0	500	1	2	2	2	2	2	0	0	0	0	0	8888	8888
1512	0	200	0	500	2	2	2	2	2	2	0	0	0	0	0	8888	8888
1513	163	200	0	500	1	1	1	2	2	2	0	0	0	0	0	8888	8888
1514	121	200	0	500	2	1	1	2	2	2	0	0	0	0	0	8888	8888
1515	0	200	0	500	1	2	2	2	2	2	0	0	0	0	0	8888	8888
1516	0	200	0	500	2	2	2	2	2	2	0	0	0	0	0	8888	8888
1517	0	200	0	500	1	2	2	2	2	2	0	0	0	0	0	8888	8888
1518	0	200	0	500	2	2	2	2	2	2	0	0	0	0	0	8888	8888
1519	0	200	0	500	1	2	2	2	2	2	0	0	0	0	0	8888	8888
1520	0	200	0	500	2	2	2	2	2	2	0	0	0	0	0	8888	8888
1521	0	200	0	500	1	2	2	2	2	2	0	0	0	0	0	8888	8888
1522	0	200	0	500	2	2	2	2	2	2	0	0	0	0	0	8888	8888
1523	0	200	0	500	1	2	2	2	2	2	0	0	0	0	0	8888	8888
1524	0	200	0	500	2	2	2	2	2	2	0	0	0	0	0	8888	8888
1525	54	208	0	500	1	1	1	2	2	2	0	0	0	0	0	8888	8888
1526	42	203	0	500	2	1	1	2	2	2	0	0	0	0	0	8888	8888
1527	0	200	0	500	1	2	2	2	2	2	0	0	0	0	0	8888	8888
1528	0	200	0	500	2	2	2	2	2	2	0	0	0	0	0	8888	8888
1529	0	200	0	500	1	2	2	2	2	2	0	0	0	0	0	8888	8888
1530	0	200	0	500	2	2	2	2	2	2	0	0	0	0	0	8888	8888
1531	0	200	0	500	1	2	2	2	2	2	0	0	0	0	0	8888	8888
1532	0	200	0	500	2	2	2	2	2	2	0	0	0	0	0	8888	8888
1533	1084	208	0	500	1	1	1	2	2	2	0	0	0	0	0	8888	8888
1534	1072	201	0	500	2	1	1	2	2	2	0	0	0	0	0	8888	8888
1535	0	200	0	500	1	2	2	2	2	2	0	0	0	0	0	8888	8888
1536	0	200	0	500	2	2	2	2	2	2	0	0	0	0	0	8888	8888
2012	0	200	0	500	2	2	2	2	2	2	0	0	0	0	0	8888	8888
2013	0	200	0	500	1	2	2	2	2	2	0	0	0	0	0	8888	8888
2014	0	200	0	500	2	2	2	2	2	2	0	0	0	0	0	8888	8888
2015	0	200	0	500	1	2	2	2	2	2	0	0	0	0	0	8888	8888
2016	0	200	0	500	2	2	2	2	2	2	0	0	0	0	0	8888	8888
2017	0	200	0	500	1	2	2	2	2	2	0	0	0	0	0	8888	8888
2018	0	200	0	500	2	2	2	2	2	2	0	0	0	0	0	8888	8888
10635	0	200	0	500	1	2	2	2	2	2	0	0	0	0	0	8888	8888
10636	0	200	0	500	2	2	2	2	2	2	0	0	0	0	0	8888	8888
10637	0	200	0	500	1	2	2	2	2	2	0	0	0	0	0	8888	8888
10638	0	200	0	500	2	2	2	2	2	2	0	0	0	0	0	8888	8888
10639	0	200	0	500	1	2	2	2	2	2	0	0	0	0	0	8888	8888
10640	0	200	0	500	2	2	2	2	2	2	0	0	0	0	0	8888	8888
10641	0	200	0	500	1	2	2	2	2	2	0	0	0	0	0	8888	8888
10642	0	200	0	500	2	2	2	2	2	2	0	0	0	0	0	8888	8888
10643	0	200	0	500	1	2	2	2	2	2	0	0	0	0	0	8888	8888
10644	0	200	0	500	2	2	2	2	2	2	0	0	0	0	0	8888	8888
10645	0	200	0	500	1	2	2	2	2	2	0	0	0	0	0	8888	8888
10646	0	200	0	500	2	2	2	2	2	2	0	0	0	0	0	8888	8888
10647	0	200	0	500	1	2	2	2	2	2	0	0	0	0	0	8888	8888
10648	0	200	0	500	2	2	2	2	2	2	0	0	0	0	0	8888	8888
10649	0	200	0	500	1	2	2	2	2	2	0	0	0	0	0	8888	8888
10650	0	200	0	500	2	2	2	2	2	2	0	0	0	0	0	8888	8888
10651	0	200	0	500	1	2	2	2	2	2	0	0	0	0	0	8888	8888
10652	0	200	0	500	2	2	2	2	2	2	0	0	0	0	0	8888	8888
0207	0	200	0	500	1	2	2	2	2	2	0	0	0	0	0	8888	8888
0208	0	200	0	500	2	2	2	2	2	2	0	0	0	0	0	8888	8888
0209	14	504	22	504	1	1	1	2	2	2	0	0	0	0	0	8888	8888
0210	10	508	18	500	2	1	1	2	2	2	0	0	0	0	0	8888	8888
0211	0	200	0	500	1	2	2	2	2	2	0	0	0	0	0	8888	8888
0212	0	200	0	500	2	2	2	2	2	2	0	0	0	0	0	8888	8888
0213	8888	8888	0	500	1	1	1	2	2	2	0	0	0	0	0	363	2008
0214	8888	8888	0	500	2	1	1	2	2	2	0	0	0	0	0	258	2003
0215	0	200	0	500	1	2	2	2	2	2	0	0	0	0	0	8888	8888
0216	0	200	0	500	2	2	2	2	2	2	0	0	0	0	0	8888	8888
0217	0	200	0	500	1	2	2	2	2	2	0	0	0	0	0	8888	8888
0218	0	200	0	500	2	2	2	2	2	2	0	0	0	0	0	8888	8888
0219	0	200	0	500	1	2	2	2	2	2	0	0	0	0	0	8888	8888
0220	0	200	0	500	2	2	2	2	2	2	0	0	0	0	0	8888	8888
0222	0	200	0	500	2	2	2	2	2	2	0	0	0	0	0	8888	8888
0223	0	200	0	500	1	2	2	2	2	2	0	0	0	0	0	8888	8888
0224	0	200	0	500	2	2	2	2	2	2	0	0	0	0	0	8888	8888
0231	0	200	0	500	1	2	2	2	2	2	0	0	0	0	0	8888	8888
0232	0	200	0	500	2	2	2	2	2	2	0	0	0	0	0	8888	8888
0234	0	200	0	500	2	2	2	2	2	2	0	0	0	0	0	8888	8888
0235	0	200	0	500	1	2	2	2	2	2	0	0	0	0	0	8888	8888
0236	0	200	0	500	2	2	2	2	2	2	0	0	0	0	0	8888	8888
0237	0	200	0	500	1	2	2	2	2	2	0	0	0	0	0	8888	8888
0238	0	200	0	500	2	2	2	2	2	2	0	0	0	0	0	8888	8888
0239	8888	8888	0	500	1	1	1	2	2	2	0	0	0	0	0	205	2000
0240	8888	8888	0	500	2	1	1	2	2	2	0	0	0	0	0	387	2063
0241	0	200	0	500	1	2	2	2	2	2	0	0	0	0	0	8888	8888
0242	0	200	0	500	2	2	2	2	2	2	0	0	0	0	0	8888	8888
0243	886	206	0	500	1	1	1	2	2	2	0	0	0	0	0	8888	8888
0244	569	204	0	500	2	1	1	2	2	2	0	0	0	0	0	8888	8888
0245	0	200	0	500	1	2	2	2	2	2	0	0	0	0	0	8888	8888
0333	0	200	0	500	1	2	2	2	2	2	0	0	0	0	0	8888	8888
0334	0	200	0	500	2	2	2	2	2	2	0	0	0	0	0	8888	8888
0335	59	202	0	500	1	1	1	2	2	2	0	0	0	0	0	8888	8888
0336	48	200	0	500	2	1	1	2	2	2	0	0	0	0	0	8888	8888
0337	0	200	0	500	1	2	2	2	2	2	0	0	0	0	0	8888	8888
0338	0	200	0	500	2	2	2	2	2	2	0	0	0	0	0	8888	8888
0341	0	200	0	500	1	2	2	2	2	2	0	0	0	0	0	8888	8888
0342	0	200	0	500	2	2	2	2	2	2	0	0	0	0	0	8888	8888
0343	0	200	0	500	1	2	2	2	2	2	0	0	0	0	0	8888	8888
0344	0	200	0	500	2	2	2	2	2	2	0	0	0	0	0	8888	8888
0345	0	200	0	500	1	2	2	2	2	2	0	0	0	0	0	8888	8888
0346	0	200	0	500	2	2	2	2	2	2	0	0	0	0	0	8888	8888
0347	821	201	0	500	1	1	1	2	2	2	0	0	0	0	0	8888	8888
0348	1008	204	0	500	2	1	1	2	2	2	0	0	0	0	0	8888	8888
0351	0	200	0	500	1	2	2	2	2	2	0	0	0	0	0	8888	8888
0352	0	200	0	500	2	2	2	2	2	2	0	0	0	0	0	8888	8888
0353	0	200	0	500	1	2	2	2	2	2	0	0	0	0	0	8888	8888
0355	0	200	0	500	1	2	2	2	2	2	0	0	0	0	0	8888	8888
0356	0	200	0	500	2	2	2	2	2	2	0	0	0	0	0	8888	8888
0357	0	200	0	500	1	2	2	2	2	2	0	0	0	0	0	8888	8888
0358	0	200	0	500	2	2	2	2	2	2	0	0	0	0	0	8888	8888
0359	0	200	0	500	1	2	2	2	2	2	0	0	0	0	0	8888	8888
0360	0	200	0	500	2	2	2	2	2	2	0	0	0	0	0	8888	8888
0373	0	200	0	500	1	2	2	2	2	2	0	0	0	0	0	8888	8888
0374	0	200	0	500	2	2	2	2	2	2	0	0	0	0	0	8888	8888
0375	0	200	0	500	1	2	2	2	2	2	0	0	0	0	0	8888	8888
0376	0	200	0	500	2	2	2	2	2	2	0	0	0	0	0	8888	8888
0377	0	200	0	500	1	2	2	2	2	2	0	0	0	0	0	8888	8888
0378	0	200	0	500	2	2	2	2	2	2	0	0	0	0	0	8888	8888
0379	8888	8888	0	500	1	1	1	2	2	2	0	0	0	0	0	681	2006
0380	8888	8888	0	500	2	1	1	2	2	2	0	0	0	0	0	701	2004
0381	0	200	0	500	1	2	2	2	2	2	0	0	0	0	0	8888	8888
0382	0	200	0	500	2	2	2	2	2	2	0	0	0	0	0	8888	8888
0383	0	200	0	500	1	2	2	2	2	2	0	0	0	0	0	8888	8888
0384	0	200	0	500	2	2	2	2	2	2	0	0	0	0	0	8888	8888
0385	0	200	0	500	1	2	2	2	2	2	0	0	0	0	0	8888	8888
0386	0	200	0	500	2	2	2	2	2	2	0	0	0	0	0	8888	8888
0387	0	200	8	500	1	1	1	2	2	2	0	0	0	0	0	8888	8888
0388	0	200	8	500	2	1	1	2	2	2	0	0	0	0	0	8888	8888
0389	0	200	0	500	1	2	2	2	2	2	0	0	0	0	0	8888	8888
0390	0	200	0	500	2	2	2	2	2	2	0	0	0	0	0	8888	8888
0391	0	200	0	500	1	2	2	2	2	2	0	0	0	0	0	8888	8888
0392	0	200	0	500	2	2	2	2	2	2	0	0	0	0	0	8888	8888
0393	8888	8888	0	500	1	1	1	2	2	2	0	0	0	0	0	157	2004
0394	8888	8888	0	500	2	1	1	2	2	2	0	0	0	0	0	130	2002
0395	0	200	0	500	1	2	2	2	2	2	0	0	0	0	0	8888	8888
0396	0	200	0	500	2	2	2	2	2	2	0	0	0	0	0	8888	8888
0397	0	200	0	500	1	2	2	2	2	2	0	0	0	0	0	8888	8888
0398	0	200	0	500	2	2	2	2	2	2	0	0	0	0	0	8888	8888
0407	0	200	0	500	1	2	2	2	2	2	0	0	0	0	0	8888	8888
0408	0	200	0	500	2	2	2	2	2	2	0	0	0	0	0	8888	8888
0409	0	200	0	500	1	2	2	2	2	2	0	0	0	0	0	8888	8888
0410	0	200	0	500	2	2	2	2	2	2	0	0	0	0	0	8888	8888
0411	29	208	68	504	1	1	1	2	2	2	0	0	0	0	0	8888	8888
0412	19	205	45	503	2	1	1	2	2	2	0	0	0	0	0	8888	8888
0413	768	200	0	500	1	1	1	2	2	2	0	0	0	0	0	8888	8888
0414	775	201	0	500	2	1	1	2	2	2	0	0	0	0	0	8888	8888
0415	8888	8888	0	500	1	1	1	2	2	2	0	0	0	0	0	857	2010
0416	8888	8888	0	500	2	1	1	2	2	2	0	0	0	0	0	798	2005
0417	0	200	0	500	1	2	2	2	2	2	0	0	0	0	0	8888	8888
14253	0	200	0	500	2	2	2	2	2	2	0	0	0	0	0	8888	8888
0419	0	200	0	500	1	2	2	2	2	2	0	0	0	0	0	8888	8888
0420	0	200	0	500	2	2	2	2	2	2	0	0	0	0	0	8888	8888
0422	0	200	0	500	2	2	2	2	2	2	0	0	0	0	0	8888	8888
0423	16	504	0	500	1	1	1	2	2	2	0	0	0	0	0	8888	8888
0425	0	200	0	500	1	2	2	2	2	2	0	0	0	0	0	8888	8888
0427	0	200	0	500	1	2	2	2	2	2	0	0	0	0	0	8888	8888
0429	0	200	0	500	1	2	2	2	2	2	0	0	0	0	0	8888	8888
0431	152	206	0	500	1	1	1	2	2	2	0	0	0	0	0	8888	8888
0432	121	203	0	500	2	1	1	2	2	2	0	0	0	0	0	8888	8888
0433	0	200	0	500	1	2	2	2	2	2	0	0	0	0	0	8888	8888
0434	0	200	0	500	2	2	2	2	2	2	0	0	0	0	0	8888	8888
0435	0	200	0	500	1	2	2	2	2	2	0	0	0	0	0	8888	8888
0436	0	200	0	500	2	2	2	2	2	2	0	0	0	0	0	8888	8888
0437	0	200	0	500	1	2	2	2	2	2	0	0	0	0	0	8888	8888
0438	0	200	0	500	2	2	2	2	2	2	0	0	0	0	0	8888	8888
0439	0	200	0	500	1	2	2	2	2	2	0	0	0	0	0	8888	8888
0440	0	200	0	500	2	2	2	2	2	2	0	0	0	0	0	8888	8888
0441	8888	8888	0	500	1	1	1	2	2	2	0	0	0	0	0	215	2000
0442	8888	8888	0	500	2	1	1	2	2	2	0	0	0	0	0	193	2004
0443	0	200	0	500	1	2	2	2	2	2	0	0	0	0	0	8888	8888
0444	0	200	0	500	2	2	2	2	2	2	0	0	0	0	0	8888	8888
0447	8888	8888	0	500	1	1	1	2	2	2	0	0	0	0	0	351	2000
0448	8888	8888	0	500	2	1	1	2	2	2	0	0	0	0	0	318	2006
0449	0	200	0	500	1	2	2	2	2	2	0	0	0	0	0	8888	8888
0450	0	200	0	500	2	2	2	2	2	2	0	0	0	0	0	8888	8888
0451	0	200	0	500	1	2	2	2	2	2	0	0	0	0	0	8888	8888
0452	0	200	0	500	2	2	2	2	2	2	0	0	0	0	0	8888	8888
0453	0	200	0	500	1	2	2	2	2	2	0	0	0	0	0	8888	8888
0454	0	200	0	500	2	2	2	2	2	2	0	0	0	0	0	8888	8888
0455	8888	8888	0	500	1	1	1	2	2	2	0	0	0	0	0	475	2000
0456	8888	8888	0	500	2	1	1	2	2	2	0	0	0	0	0	508	2005
0457	0	200	0	500	1	2	2	2	2	2	0	0	0	0	0	8888	8888
0458	0	200	0	500	2	2	2	2	2	2	0	0	0	0	0	8888	8888
0459	0	200	0	500	1	2	2	2	2	2	0	0	0	0	0	8888	8888
0460	0	200	0	500	2	2	2	2	2	2	0	0	0	0	0	8888	8888
0461	0	200	0	500	1	2	2	2	2	2	0	0	0	0	0	8888	8888
0462	0	200	0	500	2	2	2	2	2	2	0	0	0	0	0	8888	8888
0463	0	200	0	500	1	2	2	2	2	2	0	0	0	0	0	8888	8888
0464	0	200	0	500	2	2	2	2	2	2	0	0	0	0	0	8888	8888
0465	3885	200	0	500	1	1	1	2	2	2	0	0	0	0	0	8888	8888
0466	8888	8888	0	500	2	1	1	2	2	2	0	0	0	0	0	102	2003
0467	0	200	0	500	1	2	2	2	2	2	0	0	0	0	0	8888	8888
0468	0	200	0	500	2	2	2	2	2	2	0	0	0	0	0	8888	8888
0469	0	200	0	500	1	2	2	2	2	2	0	0	0	0	0	8888	8888
0470	0	200	0	500	2	2	2	2	2	2	0	0	0	0	0	8888	8888
0471	0	200	0	500	1	2	2	2	2	2	0	0	0	0	0	8888	8888
0472	0	200	0	500	2	2	2	2	2	2	0	0	0	0	0	8888	8888
0473	0	200	0	500	1	2	2	2	2	2	0	0	0	0	0	8888	8888
0474	0	200	0	500	2	2	2	2	2	2	0	0	0	0	0	8888	8888
0477	0	200	0	500	1	2	2	2	2	2	0	0	0	0	0	8888	8888
0478	0	200	0	500	2	2	2	2	2	2	0	0	0	0	0	8888	8888
0479	0	200	0	500	1	2	2	2	2	2	0	0	0	0	0	8888	8888
0480	0	200	0	500	2	2	2	2	2	2	0	0	0	0	0	8888	8888
0481	1110	201	0	500	1	1	1	2	2	2	0	0	0	0	0	8888	8888
0482	1374	202	0	500	2	1	1	2	2	2	0	0	0	0	0	8888	8888
0483	560	205	0	500	1	1	1	2	2	2	0	0	0	0	0	8888	8888
0484	623	200	0	500	2	1	1	2	2	2	0	0	0	0	0	8888	8888
0485	0	200	0	500	1	2	2	2	2	2	0	0	0	0	0	8888	8888
0486	0	200	0	500	2	2	2	2	2	2	0	0	0	0	0	8888	8888
0487	0	200	0	500	1	2	2	2	2	2	0	0	0	0	0	8888	8888
0488	0	200	0	500	2	2	2	2	2	2	0	0	0	0	0	8888	8888
0489	8888	8888	0	500	1	1	1	2	2	2	0	0	0	0	0	340	2001
0490	8888	8888	0	500	2	1	1	2	2	2	0	0	0	0	0	822	2007
0498	0	200	0	500	2	2	2	2	2	2	0	0	0	0	0	8888	8888
0499	0	200	0	500	1	2	2	2	2	2	0	0	0	0	0	8888	8888
0500	0	200	0	500	2	2	2	2	2	2	0	0	0	0	0	8888	8888
0501	0	200	0	500	1	2	2	2	2	2	0	0	0	0	0	8888	8888
0502	0	200	0	500	2	2	2	2	2	2	0	0	0	0	0	8888	8888
0503	0	200	0	500	1	2	2	2	2	2	0	0	0	0	0	8888	8888
0504	0	200	0	500	2	2	2	2	2	2	0	0	0	0	0	8888	8888
0505	0	200	0	500	1	2	2	2	2	2	0	0	0	0	0	8888	8888
0506	0	200	0	500	2	2	2	2	2	2	0	0	0	0	0	8888	8888
0507	0	200	0	500	1	2	2	2	2	2	0	0	0	0	0	8888	8888
0508	0	200	0	500	2	2	2	2	2	2	0	0	0	0	0	8888	8888
0509	409	203	0	500	1	1	1	2	2	2	0	0	0	0	0	8888	8888
0510	328	201	0	500	2	1	1	2	2	2	0	0	0	0	0	8888	8888
0513	0	200	0	500	1	2	2	2	2	2	0	0	0	0	0	8888	8888
0514	0	200	0	500	2	2	2	2	2	2	0	0	0	0	0	8888	8888
0515	0	200	0	500	1	2	2	2	2	2	0	0	0	0	0	8888	8888
0516	0	200	0	500	2	2	2	2	2	2	0	0	0	0	0	8888	8888
0517	0	200	0	500	1	2	2	2	2	2	0	0	0	0	0	8888	8888
0518	0	200	0	500	2	2	2	2	2	2	0	0	0	0	0	8888	8888
0519	0	200	0	500	1	2	2	2	2	2	0	0	0	0	0	8888	8888
0520	0	200	0	500	2	2	2	2	2	2	0	0	0	0	0	8888	8888
0521	2063	200	0	500	1	1	1	2	2	2	0	0	0	0	0	8888	8888
0522	2045	201	0	500	2	1	1	2	2	2	0	0	0	0	0	8888	8888
0523	0	200	0	500	1	2	2	2	2	2	0	0	0	0	0	8888	8888
0524	0	200	0	500	2	2	2	2	2	2	0	0	0	0	0	8888	8888
0526	534	200	0	500	2	1	1	2	2	2	0	0	0	0	0	8888	8888
0528	0	200	0	500	2	2	2	2	2	2	0	0	0	0	0	8888	8888
0529	0	200	0	500	1	2	2	2	2	2	0	0	0	0	0	8888	8888
0530	0	200	0	500	2	2	2	2	2	2	0	0	0	0	0	8888	8888
0511	2435	208	0	500	1	1	1	2	2	2	0	0	0	0	0	8888	8888
0512	8888	8888	0	500	2	1	1	2	2	2	0	0	0	0	0	498	2006
1625	0	200	0	500	1	2	2	2	2	2	0	0	0	0	0	8888	8888
1626	0	200	0	500	2	2	2	2	2	2	0	0	0	0	0	8888	8888
1627	0	200	0	500	1	2	2	2	2	2	0	0	0	0	0	8888	8888
1628	0	200	0	500	2	2	2	2	2	2	0	0	0	0	0	8888	8888
1629	0	200	0	500	1	2	2	2	2	2	0	0	0	0	0	8888	8888
1630	0	200	0	500	2	2	2	2	2	2	0	0	0	0	0	8888	8888
1631	0	200	0	500	1	2	2	2	2	2	0	0	0	0	0	8888	8888
1632	0	200	0	500	2	2	2	2	2	2	0	0	0	0	0	8888	8888
2530	0	200	0	500	1	2	2	2	2	2	0	0	0	0	0	8888	8888
2531	0	200	0	500	2	2	2	2	2	2	0	0	0	0	0	8888	8888
2532	9	500	0	500	1	1	1	2	2	2	0	0	0	0	0	8888	8888
2533	6	501	0	500	2	1	1	2	2	2	0	0	0	0	0	8888	8888
2534	0	200	0	500	1	2	2	2	2	2	0	0	0	0	0	8888	8888
2535	0	200	0	500	2	2	2	2	2	2	0	0	0	0	0	8888	8888
2536	0	200	0	500	1	2	2	2	2	2	0	0	0	0	0	8888	8888
2537	0	200	0	500	2	2	2	2	2	2	0	0	0	0	0	8888	8888
2538	0	200	0	500	1	2	2	2	2	2	0	0	0	0	0	8888	8888
2539	0	200	0	500	2	2	2	2	2	2	0	0	0	0	0	8888	8888
2540	0	200	0	500	1	2	2	2	2	2	0	0	0	0	0	8888	8888
2541	0	200	0	500	2	2	2	2	2	2	0	0	0	0	0	8888	8888
2542	0	200	0	500	1	2	2	2	2	2	0	0	0	0	0	8888	8888
2543	0	200	0	500	2	2	2	2	2	2	0	0	0	0	0	8888	8888
2544	0	200	0	500	1	2	2	2	2	2	0	0	0	0	0	8888	8888
2545	0	200	0	500	2	2	2	2	2	2	0	0	0	0	0	8888	8888
2546	0	200	0	500	1	2	2	2	2	2	0	0	0	0	0	8888	8888
2547	0	200	0	500	2	2	2	2	2	2	0	0	0	0	0	8888	8888
2548	0	200	0	500	1	2	2	2	2	2	0	0	0	0	0	8888	8888
2549	0	200	0	500	2	2	2	2	2	2	0	0	0	0	0	8888	8888
2550	0	200	0	500	1	2	2	2	2	2	0	0	0	0	0	8888	8888
2551	0	200	0	500	2	2	2	2	2	2	0	0	0	0	0	8888	8888
2552	0	200	0	500	1	2	2	2	2	2	0	0	0	0	0	8888	8888
2553	0	200	0	500	2	2	2	2	2	2	0	0	0	0	0	8888	8888
2554	0	200	0	500	1	2	2	2	2	2	0	0	0	0	0	8888	8888
2555	0	200	0	500	2	2	2	2	2	2	0	0	0	0	0	8888	8888
2556	0	200	0	500	1	2	2	2	2	2	0	0	0	0	0	8888	8888
2557	0	200	0	500	2	2	2	2	2	2	0	0	0	0	0	8888	8888
2558	0	200	0	500	1	2	2	2	2	2	0	0	0	0	0	8888	8888
2559	0	200	0	500	2	2	2	2	2	2	0	0	0	0	0	8888	8888
2560	0	200	0	500	1	2	2	2	2	2	0	0	0	0	0	8888	8888
2561	0	200	0	500	2	2	2	2	2	2	0	0	0	0	0	8888	8888
2562	0	200	0	500	1	2	2	2	2	2	0	0	0	0	0	8888	8888
2563	0	200	0	500	2	2	2	2	2	2	0	0	0	0	0	8888	8888
2141	0	200	0	500	1	2	2	2	2	2	0	0	0	0	0	8888	8888
2142	0	200	0	500	2	2	2	2	2	2	0	0	0	0	0	8888	8888
2143	0	200	0	500	1	2	2	2	2	2	0	0	0	0	0	8888	8888
2144	0	200	0	500	2	2	2	2	2	2	0	0	0	0	0	8888	8888
2148	0	200	0	500	2	2	2	2	2	2	0	0	0	0	0	8888	8888
2150	0	200	0	500	2	2	2	2	2	2	0	0	0	0	0	8888	8888
2152	0	200	0	500	2	2	2	2	2	2	0	0	0	0	0	8888	8888
5154	0	200	0	500	2	2	2	2	2	2	0	0	0	0	0	8888	8888
2156	0	200	0	500	2	2	2	2	2	2	0	0	0	0	0	8888	8888
2158	0	200	0	500	2	2	2	2	2	2	0	0	0	0	0	8888	8888
2160	0	200	0	500	2	2	2	2	2	2	0	0	0	0	0	8888	8888
2162	0	200	0	500	2	2	2	2	2	2	0	0	0	0	0	8888	8888
2164	0	200	0	500	2	2	2	2	2	2	0	0	0	0	0	8888	8888
2165	0	200	0	500	1	2	2	2	2	2	0	0	0	0	0	8888	8888
2166	0	200	0	500	2	2	2	2	2	2	0	0	0	0	0	8888	8888
2167	0	200	0	500	1	2	2	2	2	2	0	0	0	0	0	8888	8888
2168	0	200	0	500	2	2	2	2	2	2	0	0	0	0	0	8888	8888
2169	0	200	0	500	1	2	2	2	2	2	0	0	0	0	0	8888	8888
2170	0	200	0	500	2	2	2	2	2	2	0	0	0	0	0	8888	8888
2171	0	200	0	500	1	2	2	2	2	2	0	0	0	0	0	8888	8888
2172	0	200	0	500	2	2	2	2	2	2	0	0	0	0	0	8888	8888
2173	0	200	0	500	1	2	2	2	2	2	0	0	0	0	0	8888	8888
2174	0	200	0	500	2	2	2	2	2	2	0	0	0	0	0	8888	8888
2175	0	200	0	500	1	2	2	2	2	2	0	0	0	0	0	8888	8888
2176	0	200	0	500	2	2	2	2	2	2	0	0	0	0	0	8888	8888
2177	0	200	0	500	1	2	2	2	2	2	0	0	0	0	0	8888	8888
2178	0	200	0	500	2	2	2	2	2	2	0	0	0	0	0	8888	8888
2179	0	200	0	500	1	2	2	2	2	2	0	0	0	0	0	8888	8888
2180	0	200	0	500	2	2	2	2	2	2	0	0	0	0	0	8888	8888
2181	0	200	0	500	1	2	2	2	2	2	0	0	0	0	0	8888	8888
2182	0	200	0	500	2	2	2	2	2	2	0	0	0	0	0	8888	8888
2183	0	200	0	500	1	2	2	2	2	2	0	0	0	0	0	8888	8888
2184	0	200	0	500	2	2	2	2	2	2	0	0	0	0	0	8888	8888
2185	0	200	0	500	1	2	2	2	2	2	0	0	0	0	0	8888	8888
2186	0	200	0	500	2	2	2	2	2	2	0	0	0	0	0	8888	8888
2187	0	200	0	500	1	2	2	2	2	2	0	0	0	0	0	8888	8888
2188	0	200	0	500	2	2	2	2	2	2	0	0	0	0	0	8888	8888
2189	0	200	0	500	1	2	2	2	2	2	0	0	0	0	0	8888	8888
2190	0	200	0	500	2	2	2	2	2	2	0	0	0	0	0	8888	8888
2192	0	200	0	500	2	2	2	2	2	2	0	0	0	0	0	8888	8888
2193	0	200	0	500	1	2	2	2	2	2	0	0	0	0	0	8888	8888
2194	0	200	0	500	2	2	2	2	2	2	0	0	0	0	0	8888	8888
2195	0	200	0	500	1	2	2	2	2	2	0	0	0	0	0	8888	8888
2196	0	200	0	500	2	2	2	2	2	2	0	0	0	0	0	8888	8888
10707	0	200	0	500	1	2	2	2	2	2	0	0	0	0	0	8888	8888
10708	0	200	0	500	2	2	2	2	2	2	0	0	0	0	0	8888	8888
10709	0	200	0	500	1	2	2	2	2	2	0	0	0	0	0	8888	8888
10710	0	200	0	500	2	2	2	2	2	2	0	0	0	0	0	8888	8888
10711	0	200	0	500	1	2	2	2	2	2	0	0	0	0	0	8888	8888
10712	0	200	0	500	2	2	2	2	2	2	0	0	0	0	0	8888	8888
10713	0	200	0	500	1	2	2	2	2	2	0	0	0	0	0	8888	8888
10714	0	200	0	500	2	2	2	2	2	2	0	0	0	0	0	8888	8888
10715	0	200	0	500	1	2	2	2	2	2	0	0	0	0	0	8888	8888
10716	0	200	0	500	2	2	2	2	2	2	0	0	0	0	0	8888	8888
10717	0	200	0	500	1	2	2	2	2	2	0	0	0	0	0	8888	8888
10718	0	200	0	500	1	2	2	2	2	2	0	0	0	0	0	8888	8888
10719	0	200	0	500	1	2	2	2	2	2	0	0	0	0	0	8888	8888
10720	0	200	0	500	1	2	2	2	2	2	0	0	0	0	0	8888	8888
10721	0	200	0	500	1	2	2	2	2	2	0	0	0	0	0	8888	8888
10723	0	200	0	500	2	2	2	2	2	2	0	0	0	0	0	8888	8888
10724	0	200	0	500	2	2	2	2	2	2	0	0	0	0	0	8888	8888
10725	0	200	0	500	1	2	2	2	2	2	0	0	0	0	0	8888	8888
10726	0	200	0	500	2	2	2	2	2	2	0	0	0	0	0	8888	8888
10728	0	200	0	500	1	2	2	2	2	2	0	0	0	0	0	8888	8888
10730	0	200	0	500	1	2	2	2	2	2	0	0	0	0	0	8888	8888
10733	0	200	0	500	1	2	2	2	2	2	0	0	0	0	0	8888	8888
10734	0	200	0	500	1	2	2	2	2	2	0	0	0	0	0	8888	8888
10736	0	200	0	500	1	2	2	2	2	2	0	0	0	0	0	8888	8888
10741	502	200	0	500	1	1	1	2	2	2	0	0	0	0	0	8888	8888
10742	0	200	0	500	1	2	2	2	2	2	0	0	0	0	0	8888	8888
10743	0	200	0	500	2	2	2	2	2	2	0	0	0	0	0	8888	8888
10746	0	200	0	500	1	2	2	2	2	2	0	0	0	0	0	8888	8888
10747	0	200	0	500	1	2	2	2	2	2	0	0	0	0	0	8888	8888
10749	0	200	0	500	1	2	2	2	2	2	0	0	0	0	0	8888	8888
10750	0	200	0	500	1	2	2	2	2	2	0	0	0	0	0	8888	8888
10752	0	200	0	500	1	2	2	2	2	2	0	0	0	0	0	8888	8888
10753	0	200	0	500	1	2	2	2	2	2	0	0	0	0	0	8888	8888
10754	0	200	0	500	2	2	2	2	2	2	0	0	0	0	0	8888	8888
10755	0	200	0	500	1	2	2	2	2	2	0	0	0	0	0	8888	8888
10758	0	200	0	500	1	2	2	2	2	2	0	0	0	0	0	8888	8888
10759	0	200	0	500	2	2	2	2	2	2	0	0	0	0	0	8888	8888
10760	24	204	0	500	1	1	1	2	2	2	0	0	0	0	0	8888	8888
10762	0	200	0	500	1	2	2	2	2	2	0	0	0	0	0	8888	8888
10763	0	200	0	500	2	2	2	2	2	2	0	0	0	0	0	8888	8888
10764	0	200	0	500	1	2	2	2	2	2	0	0	0	0	0	8888	8888
10765	0	200	0	500	2	2	2	2	2	2	0	0	0	0	0	8888	8888
10766	0	200	0	500	2	2	2	2	2	2	0	0	0	0	0	8888	8888
10767	0	200	0	500	1	2	2	2	2	2	0	0	0	0	0	8888	8888
10768	0	200	0	500	2	2	2	2	2	2	0	0	0	0	0	8888	8888
10769	0	200	0	500	2	2	2	2	2	2	0	0	0	0	0	8888	8888
10770	0	200	0	500	1	2	2	2	2	2	0	0	0	0	0	8888	8888
10771	0	200	0	500	1	2	2	2	2	2	0	0	0	0	0	8888	8888
10772	0	200	0	500	2	2	2	2	2	2	0	0	0	0	0	8888	8888
10774	0	200	0	500	1	2	2	2	2	2	0	0	0	0	0	8888	8888
10775	0	200	0	500	2	2	2	2	2	2	0	0	0	0	0	8888	8888
10776	0	200	0	500	1	2	2	2	2	2	0	0	0	0	0	8888	8888
10777	0	200	0	500	1	2	2	2	2	2	0	0	0	0	0	8888	8888
10778	0	200	0	500	2	2	2	2	2	2	0	0	0	0	0	8888	8888
10779	16	200	0	500	2	1	1	2	2	2	0	0	0	0	0	8888	8888
10780	0	200	0	500	2	2	2	2	2	2	0	0	0	0	0	8888	8888
10781	0	200	0	500	2	2	2	2	2	2	0	0	0	0	0	8888	8888
10782	0	200	0	500	2	2	2	2	2	2	0	0	0	0	0	8888	8888
10784	0	200	0	500	2	2	2	2	2	2	0	0	0	0	0	8888	8888
10785	8888	8888	0	500	2	1	1	2	2	2	0	0	0	0	0	208	2000
10786	8888	8888	0	500	2	1	1	2	2	2	0	0	0	0	0	91	2003
10788	0	200	0	500	2	2	2	2	2	2	0	0	0	0	0	8888	8888
10789	0	200	0	500	2	2	2	2	2	2	0	0	0	0	0	8888	8888
10790	0	200	0	500	1	2	2	2	2	2	0	0	0	0	0	8888	8888
10791	0	200	0	500	2	2	2	2	2	2	0	0	0	0	0	8888	8888
10793	0	200	0	500	1	2	2	2	2	2	0	0	0	0	0	8888	8888
10794	1297	204	0	500	2	1	1	2	2	2	0	0	0	0	0	8888	8888
10795	0	200	0	500	1	2	2	2	2	2	0	0	0	0	0	8888	8888
10796	0	200	0	500	1	2	2	2	2	2	0	0	0	0	0	8888	8888
10797	0	200	0	500	1	2	2	2	2	2	0	0	0	0	0	8888	8888
10798	0	200	0	500	1	2	2	2	2	2	0	0	0	0	0	8888	8888
10799	518	201	0	500	2	1	1	2	2	2	0	0	0	0	0	8888	8888
10800	0	200	0	500	2	2	2	2	2	2	0	0	0	0	0	8888	8888
10801	0	200	0	500	2	2	2	2	2	2	0	0	0	0	0	8888	8888
10802	0	200	0	500	2	2	2	2	2	2	0	0	0	0	0	8888	8888
10804	0	200	0	500	2	2	2	2	2	2	0	0	0	0	0	8888	8888
10805	0	200	0	500	1	2	2	2	2	2	0	0	0	0	0	8888	8888
10806	0	200	0	500	1	2	2	2	2	2	0	0	0	0	0	8888	8888
10807	0	200	0	500	2	2	2	2	2	2	0	0	0	0	0	8888	8888
10808	0	200	0	500	2	2	2	2	2	2	0	0	0	0	0	8888	8888
10809	0	200	0	500	1	2	2	2	2	2	0	0	0	0	0	8888	8888
10810	0	200	0	500	2	2	2	2	2	2	0	0	0	0	0	8888	8888
10811	0	200	0	500	2	2	2	2	2	2	0	0	0	0	0	8888	8888
10813	0	200	0	500	2	2	2	2	2	2	0	0	0	0	0	8888	8888
10816	0	200	0	500	1	2	2	2	2	2	0	0	0	0	0	8888	8888
10817	0	200	0	500	1	2	2	2	2	2	0	0	0	0	0	8888	8888
10819	0	200	0	500	2	2	2	2	2	2	0	0	0	0	0	8888	8888
10820	0	200	0	500	1	2	2	2	2	2	0	0	0	0	0	8888	8888
10823	0	200	0	500	2	2	2	2	2	2	0	0	0	0	0	8888	8888
10825	0	200	0	500	1	2	2	2	2	2	0	0	0	0	0	8888	8888
10826	0	200	0	500	2	2	2	2	2	2	0	0	0	0	0	8888	8888
10827	0	200	0	500	1	2	2	2	2	2	0	0	0	0	0	8888	8888
10828	0	200	0	500	1	2	2	2	2	2	0	0	0	0	0	8888	8888
10830	0	200	0	500	2	2	2	2	2	2	0	0	0	0	0	8888	8888
10832	0	200	0	500	1	2	2	2	2	2	0	0	0	0	0	8888	8888
10834	0	200	0	500	1	2	2	2	2	2	0	0	0	0	0	8888	8888
10835	0	200	0	500	2	2	2	2	2	2	0	0	0	0	0	8888	8888
10836	0	200	0	500	1	2	2	2	2	2	0	0	0	0	0	8888	8888
10837	0	200	0	500	2	2	2	2	2	2	0	0	0	0	0	8888	8888
10839	0	200	0	500	2	2	2	2	2	2	0	0	0	0	0	8888	8888
10841	0	200	0	500	2	2	2	2	2	2	0	0	0	0	0	8888	8888
10842	0	200	0	500	2	2	2	2	2	2	0	0	0	0	0	8888	8888
10844	342	202	0	500	1	1	1	2	2	2	0	0	0	0	0	8888	8888
10845	0	200	0	500	1	2	2	2	2	2	0	0	0	0	0	8888	8888
10846	0	200	0	500	1	2	2	2	2	2	0	0	0	0	0	8888	8888
10745	0	200	0	500	1	2	2	2	2	2	0	0	0	0	0	8888	8888
2118	0	200	0	500	2	2	2	2	2	2	0	0	0	0	0	8888	8888
0531	0	200	0	500	1	2	2	2	2	2	0	0	0	0	0	8888	8888
0532	0	200	0	500	2	2	2	2	2	2	0	0	0	0	0	8888	8888
0533	0	200	0	500	1	2	2	2	2	2	0	0	0	0	0	8888	8888
0534	0	200	0	500	2	2	2	2	2	2	0	0	0	0	0	8888	8888
0535	0	200	0	500	1	2	2	2	2	2	0	0	0	0	0	8888	8888
0536	0	200	0	500	2	2	2	2	2	2	0	0	0	0	0	8888	8888
0537	0	200	0	500	1	2	2	2	2	2	0	0	0	0	0	8888	8888
0538	0	200	0	500	2	2	2	2	2	2	0	0	0	0	0	8888	8888
0539	0	200	0	500	1	2	2	2	2	2	0	0	0	0	0	8888	8888
0540	0	200	0	500	2	2	2	2	2	2	0	0	0	0	0	8888	8888
0541	0	200	0	500	1	2	2	2	2	2	0	0	0	0	0	8888	8888
0542	0	200	0	500	2	2	2	2	2	2	0	0	0	0	0	8888	8888
0543	0	200	0	500	1	2	2	2	2	2	0	0	0	0	0	8888	8888
0544	0	200	0	500	2	2	2	2	2	2	0	0	0	0	0	8888	8888
0545	22	204	0	500	1	1	1	2	2	2	0	0	0	0	0	8888	8888
0546	43	203	0	500	2	1	1	2	2	2	0	0	0	0	0	8888	8888
0547	0	200	0	500	1	2	2	2	2	2	0	0	0	0	0	8888	8888
0548	0	200	0	500	2	2	2	2	2	2	0	0	0	0	0	8888	8888
0549	0	200	0	500	1	2	2	2	2	2	0	0	0	0	0	8888	8888
0550	0	200	0	500	2	2	2	2	2	2	0	0	0	0	0	8888	8888
0551	0	200	0	500	1	2	2	2	2	2	0	0	0	0	0	8888	8888
0552	0	200	0	500	2	2	2	2	2	2	0	0	0	0	0	8888	8888
0553	0	200	0	500	1	2	2	2	2	2	0	0	0	0	0	8888	8888
0554	0	200	0	500	2	2	2	2	2	2	0	0	0	0	0	8888	8888
0555	0	200	0	500	1	2	2	2	2	2	0	0	0	0	0	8888	8888
0556	0	200	0	500	2	2	2	2	2	2	0	0	0	0	0	8888	8888
0557	0	200	0	500	1	2	2	2	2	2	0	0	0	0	0	8888	8888
0558	0	200	0	500	2	2	2	2	2	2	0	0	0	0	0	8888	8888
0559	0	200	0	500	1	2	2	2	2	2	0	0	0	0	0	8888	8888
0560	0	200	0	500	2	2	2	2	2	2	0	0	0	0	0	8888	8888
0561	3944	204	0	500	1	1	1	2	2	2	0	0	0	0	0	8888	8888
0562	4032	206	0	500	2	1	1	2	2	2	0	0	0	0	0	8888	8888
0563	8888	8888	0	500	1	1	1	2	2	2	0	0	0	0	0	298	2000
0564	8888	8888	0	500	2	1	1	2	2	2	0	0	0	0	0	263	2011
0565	0	200	0	500	1	2	2	2	2	2	0	0	0	0	0	8888	8888
0566	0	200	0	500	2	2	2	2	2	2	0	0	0	0	0	8888	8888
0567	898	200	0	500	1	1	1	2	2	2	0	0	0	0	0	8888	8888
0568	847	202	0	500	2	1	1	2	2	2	0	0	0	0	0	8888	8888
0569	0	200	0	500	1	2	2	2	2	2	0	0	0	0	0	8888	8888
0570	0	200	0	500	2	2	2	2	2	2	0	0	0	0	0	8888	8888
0571	0	200	0	500	1	2	2	2	2	2	0	0	0	0	0	8888	8888
0572	0	200	0	500	2	2	2	2	2	2	0	0	0	0	0	8888	8888
0573	0	200	0	500	1	2	2	2	2	2	0	0	0	0	0	8888	8888
0574	0	200	0	500	2	2	2	2	2	2	0	0	0	0	0	8888	8888
0575	166	207	0	500	1	1	1	2	2	2	0	0	0	0	0	8888	8888
0576	178	203	0	500	2	1	1	2	2	2	0	0	0	0	0	8888	8888
0577	0	200	0	500	1	2	2	2	2	2	0	0	0	0	0	8888	8888
0578	0	200	0	500	2	2	2	2	2	2	0	0	0	0	0	8888	8888
0579	0	200	0	500	1	2	2	2	2	2	0	0	0	0	0	8888	8888
0580	0	200	0	500	2	2	2	2	2	2	0	0	0	0	0	8888	8888
0581	0	200	0	500	1	2	2	2	2	2	0	0	0	0	0	8888	8888
0582	0	200	0	500	2	2	2	2	2	2	0	0	0	0	0	8888	8888
0583	0	200	0	500	1	2	2	2	2	2	0	0	0	0	0	8888	8888
0584	0	200	0	500	2	2	2	2	2	2	0	0	0	0	0	8888	8888
0585	0	200	0	500	1	2	2	2	2	2	0	0	0	0	0	8888	8888
0586	0	200	0	500	2	2	2	2	2	2	0	0	0	0	0	8888	8888
0589	0	200	0	500	1	2	2	2	2	2	0	0	0	0	0	8888	8888
0590	0	200	0	500	2	2	2	2	2	2	0	0	0	0	0	8888	8888
0591	0	200	0	500	1	2	2	2	2	2	0	0	0	0	0	8888	8888
0592	0	200	0	500	2	2	2	2	2	2	0	0	0	0	0	8888	8888
0593	0	200	0	500	1	2	2	2	2	2	0	0	0	0	0	8888	8888
0594	0	200	0	500	2	2	2	2	2	2	0	0	0	0	0	8888	8888
0595	0	200	0	500	1	2	2	2	2	2	0	0	0	0	0	8888	8888
0596	0	200	0	500	2	2	2	2	2	2	0	0	0	0	0	8888	8888
0597	2780	204	0	500	1	1	1	2	2	2	0	0	0	0	0	8888	8888
0598	2793	201	0	500	2	1	1	2	2	2	0	0	0	0	0	8888	8888
0599	111	203	0	500	1	1	1	2	2	2	0	0	0	0	0	8888	8888
0600	108	201	0	500	2	1	1	2	2	2	0	0	0	0	0	8888	8888
0601	0	200	0	500	1	2	2	2	2	2	0	0	0	0	0	8888	8888
0602	0	200	0	500	2	2	2	2	2	2	0	0	0	0	0	8888	8888
0603	0	200	0	500	1	2	2	2	2	2	0	0	0	0	0	8888	8888
0604	0	200	0	500	2	2	2	2	2	2	0	0	0	0	0	8888	8888
0605	0	200	0	500	1	2	2	2	2	2	0	0	0	0	0	8888	8888
0606	0	200	0	500	2	2	2	2	2	2	0	0	0	0	0	8888	8888
0607	266	206	0	500	1	1	1	2	2	2	0	0	0	0	0	8888	8888
0608	253	204	0	500	2	1	1	2	2	2	0	0	0	0	0	8888	8888
0609	0	200	0	500	1	2	2	2	2	2	0	0	0	0	0	8888	8888
0610	0	200	0	500	2	2	2	2	2	2	0	0	0	0	0	8888	8888
0611	0	200	0	500	1	2	2	2	2	2	0	0	0	0	0	8888	8888
0612	0	200	0	500	2	2	2	2	2	2	0	0	0	0	0	8888	8888
0613	0	200	0	500	1	2	2	2	2	2	0	0	0	0	0	8888	8888
0614	0	200	0	500	2	2	2	2	2	2	0	0	0	0	0	8888	8888
0615	0	200	0	500	1	2	2	2	2	2	0	0	0	0	0	8888	8888
0616	0	200	0	500	2	2	2	2	2	2	0	0	0	0	0	8888	8888
0617	0	200	0	500	1	2	2	2	2	2	0	0	0	0	0	8888	8888
0618	0	200	0	500	2	2	2	2	2	2	0	0	0	0	0	8888	8888
0619	0	200	0	500	1	2	2	2	2	2	0	0	0	0	0	8888	8888
0620	0	200	0	500	2	2	2	2	2	2	0	0	0	0	0	8888	8888
0621	0	200	0	500	1	2	2	2	2	2	0	0	0	0	0	8888	8888
0622	0	200	0	500	2	2	2	2	2	2	0	0	0	0	0	8888	8888
0623	0	200	0	500	1	2	2	2	2	2	0	0	0	0	0	8888	8888
0624	0	200	0	500	2	2	2	2	2	2	0	0	0	0	0	8888	8888
0625	2408	208	0	500	1	1	1	2	2	2	0	0	0	0	0	8888	8888
0626	2392	200	0	500	2	1	1	2	2	2	0	0	0	0	0	8888	8888
0627	0	200	0	500	1	2	2	2	2	2	0	0	0	0	0	8888	8888
0628	0	200	0	500	2	2	2	2	2	2	0	0	0	0	0	8888	8888
0629	0	200	0	500	1	2	2	2	2	2	0	0	0	0	0	8888	8888
0630	0	200	0	500	2	2	2	2	2	2	0	0	0	0	0	8888	8888
0633	0	200	0	500	1	2	2	2	2	2	0	0	0	0	0	8888	8888
0634	0	200	0	500	2	2	2	2	2	2	0	0	0	0	0	8888	8888
0635	1279	200	0	500	1	1	1	2	2	2	0	0	0	0	0	8888	8888
0636	1251	200	0	500	2	1	1	2	2	2	0	0	0	0	0	8888	8888
0637	0	200	0	500	1	2	2	2	2	2	0	0	0	0	0	8888	8888
0638	0	200	0	500	2	2	2	2	2	2	0	0	0	0	0	8888	8888
0639	3	200	0	500	1	1	1	2	2	2	0	0	0	0	0	8888	8888
0640	5	200	0	500	2	1	1	2	2	2	0	0	0	0	0	8888	8888
0641	0	200	0	500	1	2	2	2	2	2	0	0	0	0	0	8888	8888
0642	0	200	0	500	2	2	2	2	2	2	0	0	0	0	0	8888	8888
0643	0	200	0	500	1	2	2	2	2	2	0	0	0	0	0	8888	8888
0644	0	200	0	500	2	2	2	2	2	2	0	0	0	0	0	8888	8888
0795	0	200	0	500	1	2	2	2	2	2	0	0	0	0	0	8888	8888
0796	0	200	0	500	2	2	2	2	2	2	0	0	0	0	0	8888	8888
0797	0	200	0	500	1	2	2	2	2	2	0	0	0	0	0	8888	8888
0798	0	200	0	500	2	2	2	2	2	2	0	0	0	0	0	8888	8888
0799	0	200	0	500	1	2	2	2	2	2	0	0	0	0	0	8888	8888
0800	0	200	0	500	2	2	2	2	2	2	0	0	0	0	0	8888	8888
0801	0	200	0	500	1	2	2	2	2	2	0	0	0	0	0	8888	8888
0802	0	200	0	500	2	2	2	2	2	2	0	0	0	0	0	8888	8888
0803	75	204	0	500	1	1	1	2	2	2	0	0	0	0	0	8888	8888
0804	70	200	0	500	2	1	1	2	2	2	0	0	0	0	0	8888	8888
0805	0	200	0	500	1	2	2	2	2	2	0	0	0	0	0	8888	8888
0806	0	200	0	500	2	2	2	2	2	2	0	0	0	0	0	8888	8888
0807	0	200	0	500	1	2	2	2	2	2	0	0	0	0	0	8888	8888
0808	0	200	0	500	2	2	2	2	2	2	0	0	0	0	0	8888	8888
0809	14	202	0	500	1	1	1	2	2	2	0	0	0	0	0	8888	8888
0810	16	201	0	500	2	1	1	2	2	2	0	0	0	0	0	8888	8888
0811	0	200	0	500	1	2	2	2	2	2	0	0	0	0	0	8888	8888
0812	0	200	0	500	2	2	2	2	2	2	0	0	0	0	0	8888	8888
0815	0	200	0	500	1	2	2	2	2	2	0	0	0	0	0	8888	8888
0816	0	200	0	500	2	2	2	2	2	2	0	0	0	0	0	8888	8888
0817	0	200	0	500	1	2	2	2	2	2	0	0	0	0	0	8888	8888
0818	0	200	0	500	2	2	2	2	2	2	0	0	0	0	0	8888	8888
0819	0	200	0	500	1	2	2	2	2	2	0	0	0	0	0	8888	8888
0820	0	200	0	500	2	2	2	2	2	2	0	0	0	0	0	8888	8888
0821	0	200	0	500	1	2	2	2	2	2	0	0	0	0	0	8888	8888
0822	0	200	0	500	2	2	2	2	2	2	0	0	0	0	0	8888	8888
0825	0	200	0	500	1	2	2	2	2	2	0	0	0	0	0	8888	8888
0826	0	200	0	500	2	2	2	2	2	2	0	0	0	0	0	8888	8888
0827	4846	204	0	500	1	1	1	2	2	2	0	0	0	0	0	8888	8888
0828	4822	200	0	500	2	1	1	2	2	2	0	0	0	0	0	8888	8888
0829	0	200	0	500	2	2	2	2	2	2	0	0	0	0	0	8888	8888
0830	0	200	0	500	1	2	2	2	2	2	0	0	0	0	0	8888	8888
0831	12	203	5	500	1	1	1	2	2	2	0	0	0	0	0	8888	8888
0832	10	202	6	500	2	1	1	2	2	2	0	0	0	0	0	8888	8888
0833	229	203	0	500	3	1	1	2	2	2	0	0	0	0	0	8888	8888
0834	379	203	0	500	1	1	1	2	2	2	0	0	0	0	0	8888	8888
0835	418	205	0	500	2	1	1	2	2	2	0	0	0	0	0	8888	8888
0836	8	501	4	503	1	1	1	2	2	2	0	0	0	0	0	8888	8888
0837	5	500	2	503	2	1	1	2	2	2	0	0	0	0	0	8888	8888
0838	0	200	0	500	1	2	2	2	2	2	0	0	0	0	0	8888	8888
0839	0	200	0	500	2	2	2	2	2	2	0	0	0	0	0	8888	8888
0840	0	200	0	500	1	2	2	2	2	2	0	0	0	0	0	8888	8888
0841	0	200	0	500	2	2	2	2	2	2	0	0	0	0	0	8888	8888
0842	189	201	0	500	1	1	1	2	2	2	0	0	0	0	0	8888	8888
0843	163	202	0	500	2	1	1	2	2	2	0	0	0	0	0	8888	8888
0844	67	203	24	501	1	1	1	2	2	2	0	0	0	0	0	8888	8888
0845	83	201	38	503	2	1	1	2	2	2	0	0	0	0	0	8888	8888
0846	0	200	0	500	1	2	2	2	2	2	0	0	0	0	0	8888	8888
0847	0	200	0	500	2	2	2	2	2	2	0	0	0	0	0	8888	8888
0848	0	200	0	500	1	2	2	2	2	2	0	0	0	0	0	8888	8888
0849	0	200	0	500	2	2	2	2	2	2	0	0	0	0	0	8888	8888
0850	0	200	0	500	1	2	2	2	2	2	0	0	0	0	0	8888	8888
0851	0	200	0	500	2	2	2	2	2	2	0	0	0	0	0	8888	8888
0852	0	200	0	500	1	2	2	2	2	2	0	0	0	0	0	8888	8888
0853	0	200	0	500	2	2	2	2	2	2	0	0	0	0	0	8888	8888
0854	0	200	0	500	1	2	2	2	2	2	0	0	0	0	0	8888	8888
0855	0	200	0	500	2	2	2	2	2	2	0	0	0	0	0	8888	8888
0856	0	200	0	500	1	2	2	2	2	2	0	0	0	0	0	8888	8888
0857	0	200	0	500	2	2	2	2	2	2	0	0	0	0	0	8888	8888
0858	0	200	0	500	1	2	2	2	2	2	0	0	0	0	0	8888	8888
0859	0	200	0	500	2	2	2	2	2	2	0	0	0	0	0	8888	8888
0860	0	200	0	500	1	2	2	2	2	2	0	0	0	0	0	8888	8888
0861	0	200	0	500	2	2	2	2	2	2	0	0	0	0	0	8888	8888
0862	0	200	0	500	1	2	2	2	2	2	0	0	0	0	0	8888	8888
0863	0	200	0	500	2	2	2	2	2	2	0	0	0	0	0	8888	8888
0864	224	204	0	500	1	1	1	2	2	2	0	0	0	0	0	8888	8888
0865	216	200	0	500	2	1	1	2	2	2	0	0	0	0	0	8888	8888
2049	0	200	0	500	1	2	2	2	2	2	0	0	0	0	0	8888	8888
2050	0	200	0	500	2	2	2	2	2	2	0	0	0	0	0	8888	8888
2051	0	200	0	500	1	2	2	2	2	2	0	0	0	0	0	8888	8888
2052	0	200	0	500	2	2	2	2	2	2	0	0	0	0	0	8888	8888
2053	0	200	0	500	1	2	2	2	2	2	0	0	0	0	0	8888	8888
2056	0	200	0	500	2	2	2	2	2	2	0	0	0	0	0	8888	8888
2058	0	200	0	500	2	2	2	2	2	2	0	0	0	0	0	8888	8888
2060	0	200	0	500	2	2	2	2	2	2	0	0	0	0	0	8888	8888
2062	0	200	0	500	2	2	2	2	2	2	0	0	0	0	0	8888	8888
2066	0	200	0	500	2	2	2	2	2	2	0	0	0	0	0	8888	8888
2068	172	205	0	500	2	1	1	2	2	2	0	0	0	0	0	8888	8888
2069	0	200	0	500	1	2	2	2	2	2	0	0	0	0	0	8888	8888
2070	0	200	0	500	2	2	2	2	2	2	0	0	0	0	0	8888	8888
2071	0	200	0	500	1	2	2	2	2	2	0	0	0	0	0	8888	8888
2072	0	200	0	500	2	2	2	2	2	2	0	0	0	0	0	8888	8888
2073	0	200	0	500	1	2	2	2	2	2	0	0	0	0	0	8888	8888
2074	0	200	0	500	2	2	2	2	2	2	0	0	0	0	0	8888	8888
2075	0	200	0	500	1	2	2	2	2	2	0	0	0	0	0	8888	8888
2076	0	200	0	500	2	2	2	2	2	2	0	0	0	0	0	8888	8888
2077	1038	204	0	500	1	1	1	2	2	2	0	0	0	0	0	8888	8888
2078	1083	201	0	500	2	1	1	2	2	2	0	0	0	0	0	8888	8888
2564	0	200	0	500	1	2	2	2	2	2	0	0	0	0	0	8888	8888
2565	0	200	0	500	2	2	2	2	2	2	0	0	0	0	0	8888	8888
2566	0	200	0	500	1	2	2	2	2	2	0	0	0	0	0	8888	8888
2567	0	200	0	500	2	2	2	2	2	2	0	0	0	0	0	8888	8888
2568	0	200	0	500	1	2	2	2	2	2	0	0	0	0	0	8888	8888
2569	0	200	0	500	2	2	2	2	2	2	0	0	0	0	0	8888	8888
2570	0	200	0	500	1	2	2	2	2	2	0	0	0	0	0	8888	8888
2571	0	200	0	500	2	2	2	2	2	2	0	0	0	0	0	8888	8888
2572	0	200	0	500	1	2	2	2	2	2	0	0	0	0	0	8888	8888
2573	0	200	0	500	2	2	2	2	2	2	0	0	0	0	0	8888	8888
2574	0	200	0	500	1	2	2	2	2	2	0	0	0	0	0	8888	8888
2575	0	200	0	500	2	2	2	2	2	2	0	0	0	0	0	8888	8888
2518	0	200	0	500	1	2	2	2	2	2	0	0	0	0	0	8888	8888
2519	0	200	0	500	2	2	2	2	2	2	0	0	0	0	0	8888	8888
2520	0	200	0	500	1	2	2	2	2	2	0	0	0	0	0	8888	8888
2521	0	200	0	500	2	2	2	2	2	2	0	0	0	0	0	8888	8888
2522	0	200	0	500	1	2	2	2	2	2	0	0	0	0	0	8888	8888
2523	0	200	0	500	2	2	2	2	2	2	0	0	0	0	0	8888	8888
2524	0	200	0	500	1	2	2	2	2	2	0	0	0	0	0	8888	8888
2525	0	200	0	500	2	2	2	2	2	2	0	0	0	0	0	8888	8888
2526	0	200	0	500	1	2	2	2	2	2	0	0	0	0	0	8888	8888
2527	0	200	0	500	2	2	2	2	2	2	0	0	0	0	0	8888	8888
2528	0	200	0	500	1	2	2	2	2	2	0	0	0	0	0	8888	8888
2529	0	200	0	500	2	2	2	2	2	2	0	0	0	0	0	8888	8888
10848	0	200	0	500	1	2	2	2	2	2	0	0	0	0	0	8888	8888
10849	0	200	0	500	2	2	2	2	2	2	0	0	0	0	0	8888	8888
10850	0	200	0	500	1	2	2	2	2	2	0	0	0	0	0	8888	8888
10851	0	200	0	500	2	2	2	2	2	2	0	0	0	0	0	8888	8888
10852	0	200	0	500	1	2	2	2	2	2	0	0	0	0	0	8888	8888
10853	0	200	0	500	2	2	2	2	2	2	0	0	0	0	0	8888	8888
10854	0	200	0	500	1	2	2	2	2	2	0	0	0	0	0	8888	8888
10855	0	200	0	500	2	2	2	2	2	2	0	0	0	0	0	8888	8888
10856	0	200	0	500	1	2	2	2	2	2	0	0	0	0	0	8888	8888
10857	0	200	0	500	2	2	2	2	2	2	0	0	0	0	0	8888	8888
10858	0	200	0	500	1	2	2	2	2	2	0	0	0	0	0	8888	8888
10859	0	200	0	500	2	2	2	2	2	2	0	0	0	0	0	8888	8888
10860	0	200	0	500	2	2	2	2	2	2	0	0	0	0	0	8888	8888
10861	0	200	0	500	1	2	2	2	2	2	0	0	0	0	0	8888	8888
10862	0	200	0	500	1	2	2	2	2	2	0	0	0	0	0	8888	8888
10863	0	200	0	500	2	2	2	2	2	2	0	0	0	0	0	8888	8888
10864	0	200	0	500	1	2	2	2	2	2	0	0	0	0	0	8888	8888
10865	0	200	0	500	2	2	2	2	2	2	0	0	0	0	0	8888	8888
10866	0	200	0	500	1	2	2	2	2	2	0	0	0	0	0	8888	8888
10867	0	200	0	500	2	2	2	2	2	2	0	0	0	0	0	8888	8888
10868	0	200	0	500	1	2	2	2	2	2	0	0	0	0	0	8888	8888
10869	0	200	0	500	2	2	2	2	2	2	0	0	0	0	0	8888	8888
10870	0	200	0	500	1	2	2	2	2	2	0	0	0	0	0	8888	8888
10871	0	200	0	500	2	2	2	2	2	2	0	0	0	0	0	8888	8888
10872	0	200	0	500	1	2	2	2	2	2	0	0	0	0	0	8888	8888
10873	0	200	0	500	2	2	2	2	2	2	0	0	0	0	0	8888	8888
10874	1684	200	0	500	1	1	1	2	2	2	0	0	0	0	0	8888	8888
10875	1698	201	0	500	2	1	1	2	2	2	0	0	0	0	0	8888	8888
10876	0	200	0	500	1	2	2	2	2	2	0	0	0	0	0	8888	8888
10877	0	200	0	500	2	2	2	2	2	2	0	0	0	0	0	8888	8888
10878	0	200	0	500	1	2	2	2	2	2	0	0	0	0	0	8888	8888
10879	0	200	0	500	2	2	2	2	2	2	0	0	0	0	0	8888	8888
10880	0	200	0	500	1	2	2	2	2	2	0	0	0	0	0	8888	8888
10881	0	200	0	500	2	2	2	2	2	2	0	0	0	0	0	8888	8888
0645	58	202	0	500	1	1	1	2	2	2	0	0	0	0	0	8888	8888
0646	55	200	0	500	2	1	1	2	2	2	0	0	0	0	0	8888	8888
0647	0	200	0	500	2	2	2	2	2	2	0	0	0	0	0	8888	8888
0648	0	200	0	500	1	2	2	2	2	2	0	0	0	0	0	8888	8888
0649	0	200	0	500	1	2	2	2	2	2	0	0	0	0	0	8888	8888
0650	0	200	0	500	2	2	2	2	2	2	0	0	0	0	0	8888	8888
0651	0	200	0	500	1	2	2	2	2	2	0	0	0	0	0	8888	8888
0652	0	200	0	500	2	2	2	2	2	2	0	0	0	0	0	8888	8888
0653	0	200	0	500	1	2	2	2	2	2	0	0	0	0	0	8888	8888
0654	0	200	0	500	2	2	2	2	2	2	0	0	0	0	0	8888	8888
0655	28	204	0	500	1	1	1	2	2	2	0	0	0	0	0	8888	8888
0656	26	201	0	500	2	1	1	2	2	2	0	0	0	0	0	8888	8888
0657	0	200	0	500	1	2	2	2	2	2	0	0	0	0	0	8888	8888
0658	0	200	0	500	2	2	2	2	2	2	0	0	0	0	0	8888	8888
0659	0	200	0	500	1	2	2	2	2	2	0	0	0	0	0	8888	8888
0660	0	200	0	500	2	2	2	2	2	2	0	0	0	0	0	8888	8888
0661	248	204	0	500	1	1	1	2	2	2	0	0	0	0	0	8888	8888
0662	276	200	0	500	2	1	1	2	2	2	0	0	0	0	0	8888	8888
0663	0	200	0	500	1	2	2	2	2	2	0	0	0	0	0	8888	8888
0664	0	200	0	500	2	2	2	2	2	2	0	0	0	0	0	8888	8888
0665	0	200	0	500	1	2	2	2	2	2	0	0	0	0	0	8888	8888
0666	0	200	0	500	2	2	2	2	2	2	0	0	0	0	0	8888	8888
0667	0	200	0	500	1	2	2	2	2	2	0	0	0	0	0	8888	8888
0668	0	200	0	500	2	2	2	2	2	2	0	0	0	0	0	8888	8888
0669	0	200	0	500	1	2	2	2	2	2	0	0	0	0	0	8888	8888
0670	0	200	0	500	2	2	2	2	2	2	0	0	0	0	0	8888	8888
0671	0	200	0	500	1	2	2	2	2	2	0	0	0	0	0	8888	8888
0672	0	200	0	500	2	2	2	2	2	2	0	0	0	0	0	8888	8888
0673	0	200	0	500	1	2	2	2	2	2	0	0	0	0	0	8888	8888
0674	0	200	0	500	2	2	2	2	2	2	0	0	0	0	0	8888	8888
0675	84	201	0	500	1	1	1	2	2	2	0	0	0	0	0	8888	8888
0676	76	200	0	500	2	1	1	2	2	2	0	0	0	0	0	8888	8888
0677	4	503	0	500	1	1	1	2	2	2	0	0	0	0	0	8888	8888
0678	4	500	0	500	2	1	1	2	2	2	0	0	0	0	0	8888	8888
0679	7	501	0	500	1	1	1	2	2	2	0	0	0	0	0	8888	8888
0680	5	500	0	500	2	1	1	2	2	2	0	0	0	0	0	8888	8888
0681	0	200	0	500	1	2	2	2	2	2	0	0	0	0	0	8888	8888
0682	0	200	0	500	2	2	2	2	2	2	0	0	0	0	0	8888	8888
0683	0	200	0	500	1	2	2	2	2	2	0	0	0	0	0	8888	8888
0684	0	200	0	500	2	2	2	2	2	2	0	0	0	0	0	8888	8888
0685	0	200	0	500	1	2	2	2	2	2	0	0	0	0	0	8888	8888
0686	0	200	0	500	2	2	2	2	2	2	0	0	0	0	0	8888	8888
0687	0	200	0	500	1	2	2	2	2	2	0	0	0	0	0	8888	8888
0688	0	200	0	500	2	2	2	2	2	2	0	0	0	0	0	8888	8888
0689	0	200	0	500	1	2	2	2	2	2	0	0	0	0	0	8888	8888
0690	0	200	0	500	2	2	2	2	2	2	0	0	0	0	0	8888	8888
0691	0	200	0	500	1	2	2	2	2	2	0	0	0	0	0	8888	8888
0692	0	200	0	500	2	2	2	2	2	2	0	0	0	0	0	8888	8888
0693	0	200	0	500	1	2	2	2	2	2	0	0	0	0	0	8888	8888
0694	0	200	0	500	2	2	2	2	2	2	0	0	0	0	0	8888	8888
0695	0	200	0	500	1	2	2	2	2	2	0	0	0	0	0	8888	8888
0696	0	200	0	500	2	2	2	2	2	2	0	0	0	0	0	8888	8888
0697	0	200	0	500	1	2	2	2	2	2	0	0	0	0	0	8888	8888
0698	0	200	0	500	2	2	2	2	2	2	0	0	0	0	0	8888	8888
0699	0	200	0	500	1	2	2	2	2	2	0	0	0	0	0	8888	8888
0700	0	200	0	500	2	2	2	2	2	2	0	0	0	0	0	8888	8888
0701	0	200	0	500	1	2	2	2	2	2	0	0	0	0	0	8888	8888
0702	0	200	0	500	2	2	2	2	2	2	0	0	0	0	0	8888	8888
0705	4499	204	0	500	1	1	1	2	2	2	0	0	0	0	0	8888	8888
0706	4478	200	0	500	2	1	1	2	2	2	0	0	0	0	0	8888	8888
0707	0	200	0	500	1	2	2	2	2	2	0	0	0	0	0	8888	8888
0708	0	200	0	500	2	2	2	2	2	2	0	0	0	0	0	8888	8888
0709	0	200	0	500	1	2	2	2	2	2	0	0	0	0	0	8888	8888
0710	0	200	0	500	2	2	2	2	2	2	0	0	0	0	0	8888	8888
0711	0	200	0	500	1	2	2	2	2	2	0	0	0	0	0	8888	8888
0712	0	200	0	500	2	2	2	2	2	2	0	0	0	0	0	8888	8888
0892	0	200	0	500	1	2	2	2	2	2	0	0	0	0	0	8888	8888
0893	0	200	0	500	2	2	2	2	2	2	0	0	0	0	0	8888	8888
0894	8888	8888	0	500	1	1	1	2	2	2	0	0	0	0	0	38	2005
0895	8888	8888	0	500	2	1	1	2	2	2	0	0	0	0	0	38	2001
0896	312	205	0	500	1	1	1	2	2	2	0	0	0	0	0	8888	8888
0897	300	204	0	500	2	1	1	2	2	2	0	0	0	0	0	8888	8888
0898	0	200	0	500	1	2	2	2	2	2	0	0	0	0	0	8888	8888
0899	0	200	0	500	2	2	2	2	2	2	0	0	0	0	0	8888	8888
0900	0	200	0	500	1	2	2	2	2	2	0	0	0	0	0	8888	8888
0901	0	200	0	500	2	2	2	2	2	2	0	0	0	0	0	8888	8888
0902	0	200	0	500	1	2	2	2	2	2	0	0	0	0	0	8888	8888
0903	0	200	0	500	2	2	2	2	2	2	0	0	0	0	0	8888	8888
0904	0	200	0	500	1	2	2	2	2	2	0	0	0	0	0	8888	8888
0905	0	200	0	500	2	2	2	2	2	2	0	0	0	0	0	8888	8888
0906	0	200	0	500	1	2	2	2	2	2	0	0	0	0	0	8888	8888
0907	0	200	0	500	2	2	2	2	2	2	0	0	0	0	0	8888	8888
0908	0	200	0	500	1	2	2	2	2	2	0	0	0	0	0	8888	8888
0909	0	200	0	500	2	2	2	2	2	2	0	0	0	0	0	8888	8888
0910	0	200	0	500	1	2	2	2	2	2	0	0	0	0	0	8888	8888
0911	0	200	0	500	2	2	2	2	2	2	0	0	0	0	0	8888	8888
0912	0	200	0	500	1	2	2	2	2	2	0	0	0	0	0	8888	8888
0913	0	200	0	500	2	2	2	2	2	2	0	0	0	0	0	8888	8888
0914	0	200	0	500	1	2	2	2	2	2	0	0	0	0	0	8888	8888
0915	0	200	0	500	2	2	2	2	2	2	0	0	0	0	0	8888	8888
0916	0	200	0	500	1	2	2	2	2	2	0	0	0	0	0	8888	8888
0917	0	200	0	500	2	2	2	2	2	2	0	0	0	0	0	8888	8888
0918	0	200	0	500	1	2	2	2	2	2	0	0	0	0	0	8888	8888
0919	0	200	0	500	2	2	2	2	2	2	0	0	0	0	0	8888	8888
0920	0	200	0	500	1	2	2	2	2	2	0	0	0	0	0	8888	8888
0921	0	200	0	500	2	2	2	2	2	2	0	0	0	0	0	8888	8888
0922	0	200	0	500	1	2	2	2	2	2	0	0	0	0	0	8888	8888
0923	0	200	0	500	2	2	2	2	2	2	0	0	0	0	0	8888	8888
0924	0	200	0	500	1	2	2	2	2	2	0	0	0	0	0	8888	8888
0925	0	200	0	500	2	2	2	2	2	2	0	0	0	0	0	8888	8888
0926	0	200	0	500	1	2	2	2	2	2	0	0	0	0	0	8888	8888
0927	0	200	0	500	2	2	2	2	2	2	0	0	0	0	0	8888	8888
0928	8888	8888	0	500	1	1	1	2	2	2	0	0	0	0	0	279	2001
0929	8888	8888	0	500	2	1	1	2	2	2	0	0	0	0	0	251	2000
0930	0	200	0	500	1	2	2	2	2	2	0	0	0	0	0	8888	8888
0931	0	200	0	500	2	2	2	2	2	2	0	0	0	0	0	8888	8888
0932	0	200	0	500	1	2	2	2	2	2	0	0	0	0	0	8888	8888
0933	0	200	0	500	2	2	2	2	2	2	0	0	0	0	0	8888	8888
0934	8888	8888	0	500	1	1	1	2	2	2	0	0	0	0	0	144	2003
0935	8888	8888	0	500	2	1	1	2	2	2	0	0	0	0	0	131	2001
0936	0	200	0	500	1	2	2	2	2	2	0	0	0	0	0	8888	8888
0937	0	200	0	500	2	2	2	2	2	2	0	0	0	0	0	8888	8888
0938	0	200	0	500	1	2	2	2	2	2	0	0	0	0	0	8888	8888
0939	0	200	0	500	2	2	2	2	2	2	0	0	0	0	0	8888	8888
0940	0	200	0	500	1	2	2	2	2	2	0	0	0	0	0	8888	8888
0941	0	200	0	500	2	2	2	2	2	2	0	0	0	0	0	8888	8888
0942	0	200	0	500	1	2	2	2	2	2	0	0	0	0	0	8888	8888
0943	0	200	0	500	2	2	2	2	2	2	0	0	0	0	0	8888	8888
0944	0	200	0	500	1	2	2	2	2	2	0	0	0	0	0	8888	8888
0945	0	200	0	500	2	2	2	2	2	2	0	0	0	0	0	8888	8888
0946	0	200	0	500	1	2	2	2	2	2	0	0	0	0	0	8888	8888
0947	0	200	0	500	2	2	2	2	2	2	0	0	0	0	0	8888	8888
0948	0	200	0	500	1	2	2	2	2	2	0	0	0	0	0	8888	8888
0949	0	200	0	500	2	2	2	2	2	2	0	0	0	0	0	8888	8888
0950	0	200	0	500	1	2	2	2	2	2	0	0	0	0	0	8888	8888
0951	0	200	0	500	2	2	2	2	2	2	0	0	0	0	0	8888	8888
0952	0	200	0	500	1	2	2	2	2	2	0	0	0	0	0	8888	8888
0953	0	200	0	500	2	2	2	2	2	2	0	0	0	0	0	8888	8888
0954	0	200	0	500	1	2	2	2	2	2	0	0	0	0	0	8888	8888
0955	0	200	0	500	2	2	2	2	2	2	0	0	0	0	0	8888	8888
0956	0	200	0	500	1	2	2	2	2	2	0	0	0	0	0	8888	8888
0957	0	200	0	500	2	2	2	2	2	2	0	0	0	0	0	8888	8888
0958	0	200	0	500	1	2	2	2	2	2	0	0	0	0	0	8888	8888
0959	0	200	0	500	2	2	2	2	2	2	0	0	0	0	0	8888	8888
0960	0	200	0	500	1	2	2	2	2	2	0	0	0	0	0	8888	8888
0961	0	200	0	500	2	2	2	2	2	2	0	0	0	0	0	8888	8888
0962	746	200	0	500	1	1	1	2	2	2	0	0	0	0	0	8888	8888
0963	729	204	0	500	2	1	1	2	2	2	0	0	0	0	0	8888	8888
0964	0	200	0	500	1	2	2	2	2	2	0	0	0	0	0	8888	8888
0965	0	200	0	500	2	2	2	2	2	2	0	0	0	0	0	8888	8888
0966	0	200	0	500	1	2	2	2	2	2	0	0	0	0	0	8888	8888
0967	0	200	0	500	2	2	2	2	2	2	0	0	0	0	0	8888	8888
0970	0	200	0	500	1	2	2	2	2	2	0	0	0	0	0	8888	8888
0971	0	200	0	500	2	2	2	2	2	2	0	0	0	0	0	8888	8888
0972	0	200	0	500	1	2	2	2	2	2	0	0	0	0	0	8888	8888
0973	0	200	0	500	2	2	2	2	2	2	0	0	0	0	0	8888	8888
0974	0	200	0	500	1	2	2	2	2	2	0	0	0	0	0	8888	8888
0975	0	200	0	500	2	2	2	2	2	2	0	0	0	0	0	8888	8888
0976	0	200	0	500	1	2	2	2	2	2	0	0	0	0	0	8888	8888
0977	0	200	0	500	2	2	2	2	2	2	0	0	0	0	0	8888	8888
0978	0	200	0	500	1	2	2	2	2	2	0	0	0	0	0	8888	8888
0979	0	200	0	500	2	2	2	2	2	2	0	0	0	0	0	8888	8888
0980	74	204	0	500	1	1	1	2	2	2	0	0	0	0	0	8888	8888
0981	89	200	0	500	2	1	1	2	2	2	0	0	0	0	0	8888	8888
0982	0	200	0	500	1	2	2	2	2	2	0	0	0	0	0	8888	8888
0983	0	200	0	500	2	2	2	2	2	2	0	0	0	0	0	8888	8888
0984	0	200	0	500	1	2	2	2	2	2	0	0	0	0	0	8888	8888
0985	0	200	0	500	2	2	2	2	2	2	0	0	0	0	0	8888	8888
0986	0	200	0	500	1	2	2	2	2	2	0	0	0	0	0	8888	8888
0987	0	200	0	500	2	2	2	2	2	2	0	0	0	0	0	8888	8888
0988	0	200	0	500	1	2	2	2	2	2	0	0	0	0	0	8888	8888
0989	0	200	0	500	2	2	2	2	2	2	0	0	0	0	0	8888	8888
0990	0	200	0	500	1	2	2	2	2	2	0	0	0	0	0	8888	8888
0991	0	200	0	500	2	2	2	2	2	2	0	0	0	0	0	8888	8888
0992	0	200	0	500	1	2	2	2	2	2	0	0	0	0	0	8888	8888
0993	0	200	0	500	2	2	2	2	2	2	0	0	0	0	0	8888	8888
0994	0	200	0	500	1	2	2	2	2	2	0	0	0	0	0	8888	8888
0995	0	200	0	500	2	2	2	2	2	2	0	0	0	0	0	8888	8888
0996	0	200	0	500	1	2	2	2	2	2	0	0	0	0	0	8888	8888
0997	0	200	0	500	2	2	2	2	2	2	0	0	0	0	0	8888	8888
0998	0	200	0	500	1	2	2	2	2	2	0	0	0	0	0	8888	8888
0999	0	200	0	500	2	2	2	2	2	2	0	0	0	0	0	8888	8888
1000	0	200	0	500	1	2	2	2	2	2	0	0	0	0	0	8888	8888
1001	0	200	0	500	2	2	2	2	2	2	0	0	0	0	0	8888	8888
1002	0	200	0	500	1	2	2	2	2	2	0	0	0	0	0	8888	8888
1003	0	200	0	500	2	2	2	2	2	2	0	0	0	0	0	8888	8888
1004	0	200	0	500	1	2	2	2	2	2	0	0	0	0	0	8888	8888
1005	0	200	0	500	2	2	2	2	2	2	0	0	0	0	0	8888	8888
1006	0	200	0	500	1	2	2	2	2	2	0	0	0	0	0	8888	8888
1007	0	200	0	500	2	2	2	2	2	2	0	0	0	0	0	8888	8888
1008	0	200	0	500	1	2	2	2	2	2	0	0	0	0	0	8888	8888
1009	0	200	0	500	2	2	2	2	2	2	0	0	0	0	0	8888	8888
1010	0	200	0	500	1	2	2	2	2	2	0	0	0	0	0	8888	8888
1011	0	200	0	500	2	2	2	2	2	2	0	0	0	0	0	8888	8888
1012	36	203	5	504	1	1	1	2	2	2	0	0	0	0	0	8888	8888
1013	50	204	8	503	2	1	1	2	2	2	0	0	0	0	0	8888	8888
1014	0	200	0	500	1	2	2	2	2	2	0	0	0	0	0	8888	8888
1015	0	200	0	500	2	2	2	2	2	2	0	0	0	0	0	8888	8888
1016	0	200	0	500	1	2	2	2	2	2	0	0	0	0	0	8888	8888
1017	0	200	0	500	2	2	2	2	2	2	0	0	0	0	0	8888	8888
1018	0	200	0	500	1	2	2	2	2	2	0	0	0	0	0	8888	8888
1019	0	200	0	500	2	2	2	2	2	2	0	0	0	0	0	8888	8888
1020	0	200	0	500	1	2	2	2	2	2	0	0	0	0	0	8888	8888
1021	0	200	0	500	2	2	2	2	2	2	0	0	0	0	0	8888	8888
1022	0	200	0	500	1	2	2	2	2	2	0	0	0	0	0	8888	8888
1023	0	200	0	500	2	2	2	2	2	2	0	0	0	0	0	8888	8888
1024	0	200	0	500	1	2	2	2	2	2	0	0	0	0	0	8888	8888
1025	0	200	0	500	2	2	2	2	2	2	0	0	0	0	0	8888	8888
1026	0	200	0	500	1	2	2	2	2	2	0	0	0	0	0	8888	8888
1027	0	200	0	500	2	2	2	2	2	2	0	0	0	0	0	8888	8888
1028	0	200	0	500	1	2	2	2	2	2	0	0	0	0	0	8888	8888
1029	0	200	0	500	2	2	2	2	2	2	0	0	0	0	0	8888	8888
1030	1505	205	0	500	1	1	1	2	2	2	0	0	0	0	0	8888	8888
1031	1482	201	0	500	2	1	1	2	2	2	0	0	0	0	0	8888	8888
1032	0	200	0	500	1	2	2	2	2	2	0	0	0	0	0	8888	8888
1033	0	200	0	500	2	2	2	2	2	2	0	0	0	0	0	8888	8888
1034	0	200	0	500	1	2	2	2	2	2	0	0	0	0	0	8888	8888
1035	0	200	0	500	2	2	2	2	2	2	0	0	0	0	0	8888	8888
1036	243	203	0	500	1	1	1	2	2	2	0	0	0	0	0	8888	8888
1037	257	204	0	500	2	1	1	2	2	2	0	0	0	0	0	8888	8888
1038	0	200	0	500	1	2	2	2	2	2	0	0	0	0	0	8888	8888
1039	0	200	0	500	2	2	2	2	2	2	0	0	0	0	0	8888	8888
1040	0	200	0	500	1	2	2	2	2	2	0	0	0	0	0	8888	8888
1041	0	200	0	500	2	2	2	2	2	2	0	0	0	0	0	8888	8888
1042	8888	8888	0	500	1	1	1	2	2	2	0	0	0	0	0	276	2004
1043	8888	8888	0	500	2	1	1	2	2	2	0	0	0	0	0	301	2000
1044	7	502	0	500	1	1	1	2	2	2	0	0	0	0	0	8888	8888
1045	6	500	0	500	2	1	1	2	2	2	0	0	0	0	0	8888	8888
1046	104	201	0	500	1	1	1	2	2	2	0	0	0	0	0	8888	8888
1047	100	200	0	500	2	1	1	2	2	2	0	0	0	0	0	8888	8888
1048	0	200	0	500	1	2	2	2	2	2	0	0	0	0	0	8888	8888
1049	0	200	0	500	2	2	2	2	2	2	0	0	0	0	0	8888	8888
1056	0	200	0	500	1	2	2	2	2	2	0	0	0	0	0	8888	8888
1057	0	200	0	500	2	2	2	2	2	2	0	0	0	0	0	8888	8888
1060	0	200	0	500	1	2	2	2	2	2	0	0	0	0	0	8888	8888
1061	0	200	0	500	2	2	2	2	2	2	0	0	0	0	0	8888	8888
1062	0	200	0	500	1	2	2	2	2	2	0	0	0	0	0	8888	8888
1063	0	200	0	500	2	2	2	2	2	2	0	0	0	0	0	8888	8888
1068	0	200	0	500	1	2	2	2	2	2	0	0	0	0	0	8888	8888
1069	0	200	0	500	2	2	2	2	2	2	0	0	0	0	0	8888	8888
1070	136	201	0	500	1	1	1	2	2	2	0	0	0	0	0	8888	8888
1071	146	200	0	500	2	1	1	2	2	2	0	0	0	0	0	8888	8888
1072	0	200	0	500	1	2	2	2	2	2	0	0	0	0	0	8888	8888
1073	0	200	0	500	2	2	2	2	2	2	0	0	0	0	0	8888	8888
1074	0	200	0	500	1	2	2	2	2	2	0	0	0	0	0	8888	8888
1075	0	200	0	500	2	2	2	2	2	2	0	0	0	0	0	8888	8888
1076	0	200	0	500	1	2	2	2	2	2	0	0	0	0	0	8888	8888
1077	0	200	0	500	2	2	2	2	2	2	0	0	0	0	0	8888	8888
1078	0	200	0	500	1	2	2	2	2	2	0	0	0	0	0	8888	8888
1079	0	200	0	500	2	2	2	2	2	2	0	0	0	0	0	8888	8888
1080	0	200	0	500	1	2	2	2	2	2	0	0	0	0	0	8888	8888
1081	0	200	0	500	2	2	2	2	2	2	0	0	0	0	0	8888	8888
1082	80	205	0	500	1	1	1	2	2	2	0	0	0	0	0	8888	8888
1083	91	203	0	500	2	1	1	2	2	2	0	0	0	0	0	8888	8888
2253	0	200	0	500	1	2	2	2	2	2	0	0	0	0	0	8888	8888
2254	0	200	0	500	2	2	2	2	2	2	0	0	0	0	0	8888	8888
2255	0	200	0	500	1	2	2	2	2	2	0	0	0	0	0	8888	8888
2256	0	200	0	500	2	2	2	2	2	2	0	0	0	0	0	8888	8888
2260	0	200	0	500	2	2	2	2	2	2	0	0	0	0	0	8888	8888
2261	0	200	0	500	1	2	2	2	2	2	0	0	0	0	0	8888	8888
2263	0	200	0	500	1	2	2	2	2	2	0	0	0	0	0	8888	8888
2264	0	200	0	500	2	2	2	2	2	2	0	0	0	0	0	8888	8888
2265	0	200	0	500	1	2	2	2	2	2	0	0	0	0	0	8888	8888
2266	0	200	0	500	2	2	2	2	2	2	0	0	0	0	0	8888	8888
2267	0	200	0	500	1	2	2	2	2	2	0	0	0	0	0	8888	8888
2268	0	200	0	500	2	2	2	2	2	2	0	0	0	0	0	8888	8888
2269	0	200	0	500	1	2	2	2	2	2	0	0	0	0	0	8888	8888
2270	0	200	0	500	2	2	2	2	2	2	0	0	0	0	0	8888	8888
2272	0	200	0	500	2	2	2	2	2	2	0	0	0	0	0	8888	8888
2274	0	200	0	500	2	2	2	2	2	2	0	0	0	0	0	8888	8888
2276	0	200	0	500	2	2	2	2	2	2	0	0	0	0	0	8888	8888
2576	0	200	0	500	1	2	2	2	2	2	0	0	0	0	0	8888	8888
2577	0	200	0	500	2	2	2	2	2	2	0	0	0	0	0	8888	8888
2578	0	200	0	500	1	2	2	2	2	2	0	0	0	0	0	8888	8888
2579	0	200	0	500	2	2	2	2	2	2	0	0	0	0	0	8888	8888
2580	0	200	0	500	1	2	2	2	2	2	0	0	0	0	0	8888	8888
2581	0	200	0	500	2	2	2	2	2	2	0	0	0	0	0	8888	8888
2582	0	200	0	500	1	2	2	2	2	2	0	0	0	0	0	8888	8888
2583	0	200	0	500	2	2	2	2	2	2	0	0	0	0	0	8888	8888
2584	0	200	0	500	1	2	2	2	2	2	0	0	0	0	0	8888	8888
2585	0	200	0	500	2	2	2	2	2	2	0	0	0	0	0	8888	8888
2586	0	200	0	500	1	2	2	2	2	2	0	0	0	0	0	8888	8888
2587	0	200	0	500	2	2	2	2	2	2	0	0	0	0	0	8888	8888
2588	0	200	0	500	1	2	2	2	2	2	0	0	0	0	0	8888	8888
2589	0	200	0	500	2	2	2	2	2	2	0	0	0	0	0	8888	8888
2590	0	200	0	500	1	2	2	2	2	2	0	0	0	0	0	8888	8888
2591	0	200	0	500	2	2	2	2	2	2	0	0	0	0	0	8888	8888
2592	0	200	0	500	1	2	2	2	2	2	0	0	0	0	0	8888	8888
2593	0	200	0	500	2	2	2	2	2	2	0	0	0	0	0	8888	8888
2594	0	200	0	500	1	2	2	2	2	2	0	0	0	0	0	8888	8888
2595	0	200	0	500	2	2	2	2	2	2	0	0	0	0	0	8888	8888
2596	0	200	0	500	1	2	2	2	2	2	0	0	0	0	0	8888	8888
2597	0	200	0	500	2	2	2	2	2	2	0	0	0	0	0	8888	8888
2598	0	200	0	500	1	2	2	2	2	2	0	0	0	0	0	8888	8888
2599	0	200	0	500	2	2	2	2	2	2	0	0	0	0	0	8888	8888
2600	0	200	0	500	1	2	2	2	2	2	0	0	0	0	0	8888	8888
2601	0	200	0	500	2	2	2	2	2	2	0	0	0	0	0	8888	8888
2602	0	200	0	500	1	2	2	2	2	2	0	0	0	0	0	8888	8888
2603	0	200	0	500	2	2	2	2	2	2	0	0	0	0	0	8888	8888
2604	8888	8888	0	500	1	1	1	2	2	2	0	0	0	0	0	428	2001
2605	8888	8888	0	500	2	1	1	2	2	2	0	0	0	0	0	388	2005
2606	0	200	0	500	1	2	2	2	2	2	0	0	0	0	0	8888	8888
2607	0	200	0	500	2	2	2	2	2	2	0	0	0	0	0	8888	8888
2608	0	200	0	500	1	2	2	2	2	2	0	0	0	0	0	8888	8888
2609	0	200	0	500	2	2	2	2	2	2	0	0	0	0	0	8888	8888
2610	0	200	0	500	1	2	2	2	2	2	0	0	0	0	0	8888	8888
2611	0	200	0	500	2	2	2	2	2	2	0	0	0	0	0	8888	8888
2612	0	200	0	500	1	2	2	2	2	2	0	0	0	0	0	8888	8888
2613	0	200	0	500	2	2	2	2	2	2	0	0	0	0	0	8888	8888
2614	0	200	0	500	1	2	2	2	2	2	0	0	0	0	0	8888	8888
2615	0	200	0	500	2	2	2	2	2	2	0	0	0	0	0	8888	8888
2616	0	200	0	500	1	2	2	2	2	2	0	0	0	0	0	8888	8888
2617	0	200	0	500	2	2	2	2	2	2	0	0	0	0	0	8888	8888
2618	0	200	0	500	1	2	2	2	2	2	0	0	0	0	0	8888	8888
2619	0	200	0	500	2	2	2	2	2	2	0	0	0	0	0	8888	8888
2620	0	200	0	500	1	2	2	2	2	2	0	0	0	0	0	8888	8888
2621	0	200	0	500	2	2	2	2	2	2	0	0	0	0	0	8888	8888
2622	0	200	0	500	1	2	2	2	2	2	0	0	0	0	0	8888	8888
2623	0	200	0	500	2	2	2	2	2	2	0	0	0	0	0	8888	8888
2624	0	200	0	500	1	2	2	2	2	2	0	0	0	0	0	8888	8888
2625	0	200	0	500	2	2	2	2	2	2	0	0	0	0	0	8888	8888
2626	0	200	0	500	1	2	2	2	2	2	0	0	0	0	0	8888	8888
2627	0	200	0	500	2	2	2	2	2	2	0	0	0	0	0	8888	8888
2628	0	200	0	500	1	2	2	2	2	2	0	0	0	0	0	8888	8888
2629	0	200	0	500	2	2	2	2	2	2	0	0	0	0	0	8888	8888
2630	0	200	0	500	1	2	2	2	2	2	0	0	0	0	0	8888	8888
2631	0	200	0	500	2	2	2	2	2	2	0	0	0	0	0	8888	8888
2632	0	200	0	500	1	2	2	2	2	2	0	0	0	0	0	8888	8888
2633	0	200	0	500	2	2	2	2	2	2	0	0	0	0	0	8888	8888
2634	0	200	0	500	1	2	2	2	2	2	0	0	0	0	0	8888	8888
2635	0	200	0	500	2	2	2	2	2	2	0	0	0	0	0	8888	8888
2636	0	200	0	500	1	2	2	2	2	2	0	0	0	0	0	8888	8888
2637	0	200	0	500	2	2	2	2	2	2	0	0	0	0	0	8888	8888
2638	0	200	0	500	1	2	2	2	2	2	0	0	0	0	0	8888	8888
2639	0	200	0	500	2	2	2	2	2	2	0	0	0	0	0	8888	8888
2640	0	200	0	500	1	2	2	2	2	2	0	0	0	0	0	8888	8888
2641	0	200	0	500	2	2	2	2	2	2	0	0	0	0	0	8888	8888
2642	0	200	0	500	1	2	2	2	2	2	0	0	0	0	0	8888	8888
2643	0	200	0	500	2	2	2	2	2	2	0	0	0	0	0	8888	8888
2644	0	200	0	500	1	2	2	2	2	2	0	0	0	0	0	8888	8888
2645	0	200	0	500	2	2	2	2	2	2	0	0	0	0	0	8888	8888
2646	0	200	0	500	1	2	2	2	2	2	0	0	0	0	0	8888	8888
2647	0	200	0	500	2	2	2	2	2	2	0	0	0	0	0	8888	8888
2648	0	200	0	500	1	2	2	2	2	2	0	0	0	0	0	8888	8888
2649	0	200	0	500	2	2	2	2	2	2	0	0	0	0	0	8888	8888
2652	0	200	0	500	1	2	2	2	2	2	0	0	0	0	0	8888	8888
2653	0	200	0	500	2	2	2	2	2	2	0	0	0	0	0	8888	8888
2654	0	200	0	500	1	2	2	2	2	2	0	0	0	0	0	8888	8888
2655	0	200	0	500	2	2	2	2	2	2	0	0	0	0	0	8888	8888
2656	0	200	0	500	1	2	2	2	2	2	0	0	0	0	0	8888	8888
2657	0	200	0	500	2	2	2	2	2	2	0	0	0	0	0	8888	8888
2658	0	200	0	500	1	2	2	2	2	2	0	0	0	0	0	8888	8888
2659	0	200	0	500	2	2	2	2	2	2	0	0	0	0	0	8888	8888
2660	0	200	0	500	1	2	2	2	2	2	0	0	0	0	0	8888	8888
2661	0	200	0	500	2	2	2	2	2	2	0	0	0	0	0	8888	8888
2662	0	200	0	500	1	2	2	2	2	2	0	0	0	0	0	8888	8888
2663	0	200	0	500	2	2	2	2	2	2	0	0	0	0	0	8888	8888
2664	0	200	0	500	1	2	2	2	2	2	0	0	0	0	0	8888	8888
2665	0	200	0	500	2	2	2	2	2	2	0	0	0	0	0	8888	8888
2666	0	200	0	500	1	2	2	2	2	2	0	0	0	0	0	8888	8888
2667	0	200	0	500	2	2	2	2	2	2	0	0	0	0	0	8888	8888
10882	0	200	0	500	1	2	2	2	2	2	0	0	0	0	0	8888	8888
10883	0	200	0	500	2	2	2	2	2	2	0	0	0	0	0	8888	8888
10884	0	200	0	500	1	2	2	2	2	2	0	0	0	0	0	8888	8888
10885	0	200	0	500	2	2	2	2	2	2	0	0	0	0	0	8888	8888
10886	0	200	0	500	1	2	2	2	2	2	0	0	0	0	0	8888	8888
10887	0	200	0	500	2	2	2	2	2	2	0	0	0	0	0	8888	8888
10888	0	200	0	500	1	2	2	2	2	2	0	0	0	0	0	8888	8888
10889	0	200	0	500	2	2	2	2	2	2	0	0	0	0	0	8888	8888
10890	0	200	0	500	1	2	2	2	2	2	0	0	0	0	0	8888	8888
10891	0	200	0	500	2	2	2	2	2	2	0	0	0	0	0	8888	8888
10892	0	200	0	500	1	2	2	2	2	2	0	0	0	0	0	8888	8888
10893	0	200	0	500	2	2	2	2	2	2	0	0	0	0	0	8888	8888
10894	0	200	0	500	1	2	2	2	2	2	0	0	0	0	0	8888	8888
10895	0	200	0	500	2	2	2	2	2	2	0	0	0	0	0	8888	8888
10896	0	200	0	500	1	2	2	2	2	2	0	0	0	0	0	8888	8888
10897	0	200	0	500	2	2	2	2	2	2	0	0	0	0	0	8888	8888
10898	0	200	0	500	1	2	2	2	2	2	0	0	0	0	0	8888	8888
10899	0	200	0	500	2	2	2	2	2	2	0	0	0	0	0	8888	8888
10900	0	200	0	500	1	2	2	2	2	2	0	0	0	0	0	8888	8888
10901	0	200	0	500	2	2	2	2	2	2	0	0	0	0	0	8888	8888
10902	0	200	0	500	1	2	2	2	2	2	0	0	0	0	0	8888	8888
10903	0	200	0	500	2	2	2	2	2	2	0	0	0	0	0	8888	8888
10904	0	200	0	500	1	2	2	2	2	2	0	0	0	0	0	8888	8888
10905	0	200	0	500	2	2	2	2	2	2	0	0	0	0	0	8888	8888
10906	8888	8888	0	500	1	1	1	2	2	2	0	0	0	0	0	234	2000
10907	8888	8888	0	500	2	1	1	2	2	2	0	0	0	0	0	301	2006
0713	0	200	0	500	1	2	2	2	2	2	0	0	0	0	0	8888	8888
0714	0	200	0	500	2	2	2	2	2	2	0	0	0	0	0	8888	8888
0715	0	200	0	500	1	2	2	2	2	2	0	0	0	0	0	8888	8888
0716	0	200	0	500	2	2	2	2	2	2	0	0	0	0	0	8888	8888
0717	0	200	0	500	1	2	2	2	2	2	0	0	0	0	0	8888	8888
0718	0	200	0	500	2	2	2	2	2	2	0	0	0	0	0	8888	8888
0719	0	200	0	500	1	2	2	2	2	2	0	0	0	0	0	8888	8888
0720	0	200	0	500	2	2	2	2	2	2	0	0	0	0	0	8888	8888
0721	0	200	0	500	1	2	2	2	2	2	0	0	0	0	0	8888	8888
0722	0	200	0	500	2	2	2	2	2	2	0	0	0	0	0	8888	8888
0723	0	200	0	500	1	2	2	2	2	2	0	0	0	0	0	8888	8888
0724	0	200	0	500	2	2	2	2	2	2	0	0	0	0	0	8888	8888
0725	0	200	0	500	1	2	2	2	2	2	0	0	0	0	0	8888	8888
0726	0	200	0	500	2	2	2	2	2	2	0	0	0	0	0	8888	8888
0727	0	200	0	500	1	2	2	2	2	2	0	0	0	0	0	8888	8888
0728	0	200	0	500	2	2	2	2	2	2	0	0	0	0	0	8888	8888
0729	0	200	0	500	1	2	2	2	2	2	0	0	0	0	0	8888	8888
0730	0	200	0	500	2	2	2	2	2	2	0	0	0	0	0	8888	8888
0731	138	203	0	500	1	1	1	2	2	2	0	0	0	0	0	8888	8888
0732	125	201	0	500	2	1	1	2	2	2	0	0	0	0	0	8888	8888
0733	0	200	0	500	1	2	2	2	2	2	0	0	0	0	0	8888	8888
0734	0	200	0	500	2	2	2	2	2	2	0	0	0	0	0	8888	8888
0735	0	200	0	500	1	2	2	2	2	2	0	0	0	0	0	8888	8888
0736	0	200	0	500	2	2	2	2	2	2	0	0	0	0	0	8888	8888
0737	0	200	0	500	1	2	2	2	2	2	0	0	0	0	0	8888	8888
0738	0	200	0	500	2	2	2	2	2	2	0	0	0	0	0	8888	8888
0739	0	200	0	500	1	2	2	2	2	2	0	0	0	0	0	8888	8888
0740	0	200	0	500	2	2	2	2	2	2	0	0	0	0	0	8888	8888
0741	0	200	0	500	1	2	2	2	2	2	0	0	0	0	0	8888	8888
0742	0	200	0	500	2	2	2	2	2	2	0	0	0	0	0	8888	8888
0743	481	200	0	500	1	1	1	2	2	2	0	0	0	0	0	8888	8888
0744	500	202	0	500	2	1	1	2	2	2	0	0	0	0	0	8888	8888
0745	0	200	0	500	1	2	2	2	2	2	0	0	0	0	0	8888	8888
0746	0	200	0	500	2	2	2	2	2	2	0	0	0	0	0	8888	8888
0747	0	200	0	500	1	2	2	2	2	2	0	0	0	0	0	8888	8888
0748	0	200	0	500	2	2	2	2	2	2	0	0	0	0	0	8888	8888
0749	0	200	0	500	1	2	2	2	2	2	0	0	0	0	0	8888	8888
0750	0	200	0	500	2	2	2	2	2	2	0	0	0	0	0	8888	8888
0751	0	200	0	500	1	2	2	2	2	2	0	0	0	0	0	8888	8888
0752	0	200	0	500	2	2	2	2	2	2	0	0	0	0	0	8888	8888
0753	0	200	0	500	1	2	2	2	2	2	0	0	0	0	0	8888	8888
0754	0	200	0	500	2	2	2	2	2	2	0	0	0	0	0	8888	8888
0755	8	504	3	501	1	1	1	2	2	2	0	0	0	0	0	8888	8888
0756	11	503	6	504	2	1	1	2	2	2	0	0	0	0	0	8888	8888
0757	0	200	0	500	1	2	2	2	2	2	0	0	0	0	0	8888	8888
0758	0	200	0	500	2	2	2	2	2	2	0	0	0	0	0	8888	8888
0759	0	200	0	500	1	2	2	2	2	2	0	0	0	0	0	8888	8888
0760	0	200	0	500	2	2	2	2	2	2	0	0	0	0	0	8888	8888
0761	675	200	0	500	1	1	1	2	2	2	0	0	0	0	0	8888	8888
0762	528	201	0	500	2	1	1	2	2	2	0	0	0	0	0	8888	8888
0763	33	200	0	500	1	1	1	2	2	2	0	0	0	0	0	8888	8888
0764	21	202	0	500	2	1	1	2	2	2	0	0	0	0	0	8888	8888
0765	0	200	0	500	1	2	2	2	2	2	0	0	0	0	0	8888	8888
0766	0	200	0	500	2	2	2	2	2	2	0	0	0	0	0	8888	8888
0767	0	200	0	500	1	2	2	2	2	2	0	0	0	0	0	8888	8888
0768	0	200	0	500	2	2	2	2	2	2	0	0	0	0	0	8888	8888
0769	0	200	0	500	1	2	2	2	2	2	0	0	0	0	0	8888	8888
0770	0	200	0	500	2	2	2	2	2	2	0	0	0	0	0	8888	8888
0771	0	200	0	500	1	2	2	2	2	2	0	0	0	0	0	8888	8888
0772	0	200	0	500	2	2	2	2	2	2	0	0	0	0	0	8888	8888
0773	0	200	0	500	1	2	2	2	2	2	0	0	0	0	0	8888	8888
0774	0	200	0	500	2	2	2	2	2	2	0	0	0	0	0	8888	8888
0775	0	200	0	500	1	2	2	2	2	2	0	0	0	0	0	8888	8888
0776	0	200	0	500	2	2	2	2	2	2	0	0	0	0	0	8888	8888
0777	656	200	0	500	1	1	1	2	2	2	0	0	0	0	0	8888	8888
0778	666	200	0	500	2	1	1	2	2	2	0	0	0	0	0	8888	8888
0779	0	200	0	500	1	2	2	2	2	2	0	0	0	0	0	8888	8888
0780	0	200	0	500	2	2	2	2	2	2	0	0	0	0	0	8888	8888
0781	0	200	0	500	1	2	2	2	2	2	0	0	0	0	0	8888	8888
0782	0	200	0	500	2	2	2	2	2	2	0	0	0	0	0	8888	8888
0783	0	200	0	500	1	2	2	2	2	2	0	0	0	0	0	8888	8888
0784	0	200	0	500	2	2	2	2	2	2	0	0	0	0	0	8888	8888
0785	0	200	0	500	1	2	2	2	2	2	0	0	0	0	0	8888	8888
0786	0	200	0	500	2	2	2	2	2	2	0	0	0	0	0	8888	8888
0787	0	200	0	500	1	2	2	2	2	2	0	0	0	0	0	8888	8888
0788	0	200	0	500	2	2	2	2	2	2	0	0	0	0	0	8888	8888
0789	0	200	0	500	1	2	2	2	2	2	0	0	0	0	0	8888	8888
0790	0	200	0	500	2	2	2	2	2	2	0	0	0	0	0	8888	8888
0791	0	200	0	500	1	2	2	2	2	2	0	0	0	0	0	8888	8888
0792	0	200	0	500	2	2	2	2	2	2	0	0	0	0	0	8888	8888
0793	0	200	0	500	1	2	2	2	2	2	0	0	0	0	0	8888	8888
0794	0	200	0	500	2	2	2	2	2	2	0	0	0	0	0	8888	8888
1084	0	200	0	500	1	2	2	2	2	2	0	0	0	0	0	8888	8888
1085	0	200	0	500	2	2	2	2	2	2	0	0	0	0	0	8888	8888
1086	0	200	0	500	1	2	2	2	2	2	0	0	0	0	0	8888	8888
1087	0	200	0	500	2	2	2	2	2	2	0	0	0	0	0	8888	8888
1088	19	500	0	500	1	1	1	2	2	2	0	0	0	0	0	8888	8888
1089	15	500	0	500	2	1	1	2	2	2	0	0	0	0	0	8888	8888
1090	0	200	0	500	1	2	2	2	2	2	0	0	0	0	0	8888	8888
1091	0	200	0	500	2	2	2	2	2	2	0	0	0	0	0	8888	8888
1092	0	200	0	500	1	2	2	2	2	2	0	0	0	0	0	8888	8888
1093	0	200	0	500	2	2	2	2	2	2	0	0	0	0	0	8888	8888
1094	0	200	0	500	1	2	2	2	2	2	0	0	0	0	0	8888	8888
1095	0	200	0	500	2	2	2	2	2	2	0	0	0	0	0	8888	8888
1096	0	200	0	500	1	2	2	2	2	2	0	0	0	0	0	8888	8888
1097	0	200	0	500	2	2	2	2	2	2	0	0	0	0	0	8888	8888
1098	1236	203	0	500	1	1	1	2	2	2	0	0	0	0	0	8888	8888
1099	1215	200	0	500	2	1	1	2	2	2	0	0	0	0	0	8888	8888
1102	8888	8888	0	500	3	1	1	2	2	2	0	0	0	0	0	132	2009
1103	823	203	0	500	3	1	1	2	2	2	0	0	0	0	0	8888	8888
1104	8888	8888	0	500	3	1	1	2	2	2	0	0	0	0	0	401	2009
2287	0	200	0	500	1	2	2	2	2	2	0	0	0	0	0	8888	8888
2288	0	200	0	500	2	2	2	2	2	2	0	0	0	0	0	8888	8888
2291	0	200	0	500	1	2	2	2	2	2	0	0	0	0	0	8888	8888
2295	0	200	0	500	1	2	2	2	2	2	0	0	0	0	0	8888	8888
2296	0	200	0	500	2	2	2	2	2	2	0	0	0	0	0	8888	8888
2299	0	200	0	500	1	2	2	2	2	2	0	0	0	0	0	8888	8888
2300	0	200	0	500	2	2	2	2	2	2	0	0	0	0	0	8888	8888
2301	1293	216	0	500	1	1	1	2	2	2	0	0	0	0	0	8888	8888
2302	1312	201	0	500	2	1	1	2	2	2	0	0	0	0	0	8888	8888
2303	0	200	0	500	1	2	2	2	2	2	0	0	0	0	0	8888	8888
2304	0	200	0	500	2	2	2	2	2	2	0	0	0	0	0	8888	8888
2305	0	200	0	500	1	2	2	2	2	2	0	0	0	0	0	8888	8888
2306	0	200	0	500	2	2	2	2	2	2	0	0	0	0	0	8888	8888
2307	0	200	0	500	1	2	2	2	2	2	0	0	0	0	0	8888	8888
2308	0	200	0	500	2	2	2	2	2	2	0	0	0	0	0	8888	8888
2309	0	200	0	500	1	2	2	2	2	2	0	0	0	0	0	8888	8888
2310	0	200	0	500	2	2	2	2	2	2	0	0	0	0	0	8888	8888
2311	0	200	0	500	1	2	2	2	2	2	0	0	0	0	0	8888	8888
2312	0	200	0	500	2	2	2	2	2	2	0	0	0	0	0	8888	8888
2313	0	200	0	500	1	2	2	2	2	2	0	0	0	0	0	8888	8888
2314	0	200	0	500	2	2	2	2	2	2	0	0	0	0	0	8888	8888
2317	0	200	0	500	1	2	2	2	2	2	0	0	0	0	0	8888	8888
2318	0	200	0	500	2	2	2	2	2	2	0	0	0	0	0	8888	8888
2320	0	200	0	500	2	2	2	2	2	2	0	0	0	0	0	8888	8888
2328	0	200	0	500	2	2	2	2	2	2	0	0	0	0	0	8888	8888
2749	0	200	0	500	1	2	2	2	2	2	0	0	0	0	0	8888	8888
2750	0	200	0	500	2	2	2	2	2	2	0	0	0	0	0	8888	8888
2751	0	200	0	500	1	2	2	2	2	2	0	0	0	0	0	8888	8888
2752	0	200	0	500	2	2	2	2	2	2	0	0	0	0	0	8888	8888
2753	0	200	0	500	1	2	2	2	2	2	0	0	0	0	0	8888	8888
2754	0	200	0	500	2	2	2	2	2	2	0	0	0	0	0	8888	8888
2755	0	200	0	500	1	2	2	2	2	2	0	0	0	0	0	8888	8888
2756	0	200	0	500	2	2	2	2	2	2	0	0	0	0	0	8888	8888
2757	0	200	0	500	1	2	2	2	2	2	0	0	0	0	0	8888	8888
2758	0	200	0	500	2	2	2	2	2	2	0	0	0	0	0	8888	8888
2759	0	200	0	500	2	2	2	2	2	2	0	0	0	0	0	8888	8888
2760	0	200	0	500	1	2	2	2	2	2	0	0	0	0	0	8888	8888
2761	0	200	0	500	2	2	2	2	2	2	0	0	0	0	0	8888	8888
2762	0	200	0	500	1	2	2	2	2	2	0	0	0	0	0	8888	8888
2763	0	200	0	500	1	2	2	2	2	2	0	0	0	0	0	8888	8888
2764	0	200	0	500	2	2	2	2	2	2	0	0	0	0	0	8888	8888
2765	0	200	0	500	1	2	2	2	2	2	0	0	0	0	0	8888	8888
2766	0	200	0	500	2	2	2	2	2	2	0	0	0	0	0	8888	8888
2767	0	200	0	500	1	2	2	2	2	2	0	0	0	0	0	8888	8888
2768	0	200	0	500	2	2	2	2	2	2	0	0	0	0	0	8888	8888
2769	0	200	0	500	1	2	2	2	2	2	0	0	0	0	0	8888	8888
2770	0	200	0	500	2	2	2	2	2	2	0	0	0	0	0	8888	8888
2727	0	200	0	500	1	2	2	2	2	2	0	0	0	0	0	8888	8888
2728	0	200	0	500	2	2	2	2	2	2	0	0	0	0	0	8888	8888
2729	0	200	0	500	1	2	2	2	2	2	0	0	0	0	0	8888	8888
2730	0	200	0	500	2	2	2	2	2	2	0	0	0	0	0	8888	8888
2731	0	200	0	500	1	2	2	2	2	2	0	0	0	0	0	8888	8888
2732	0	200	0	500	2	2	2	2	2	2	0	0	0	0	0	8888	8888
2733	0	200	0	500	1	2	2	2	2	2	0	0	0	0	0	8888	8888
2734	0	200	0	500	2	2	2	2	2	2	0	0	0	0	0	8888	8888
2735	0	200	0	500	1	2	2	2	2	2	0	0	0	0	0	8888	8888
2736	0	200	0	500	2	2	2	2	2	2	0	0	0	0	0	8888	8888
2737	0	200	0	500	1	2	2	2	2	2	0	0	0	0	0	8888	8888
2738	0	200	0	500	2	2	2	2	2	2	0	0	0	0	0	8888	8888
2739	0	200	0	500	1	2	2	2	2	2	0	0	0	0	0	8888	8888
2740	0	200	0	500	2	2	2	2	2	2	0	0	0	0	0	8888	8888
2741	0	200	0	500	1	2	2	2	2	2	0	0	0	0	0	8888	8888
2742	0	200	0	500	2	2	2	2	2	2	0	0	0	0	0	8888	8888
2743	0	200	0	500	1	2	2	2	2	2	0	0	0	0	0	8888	8888
2744	0	200	0	500	2	2	2	2	2	2	0	0	0	0	0	8888	8888
2745	0	200	0	500	1	2	2	2	2	2	0	0	0	0	0	8888	8888
2746	0	200	0	500	2	2	2	2	2	2	0	0	0	0	0	8888	8888
2747	0	200	0	500	1	2	2	2	2	2	0	0	0	0	0	8888	8888
2748	0	200	0	500	2	2	2	2	2	2	0	0	0	0	0	8888	8888
10908	0	200	0	500	1	2	2	2	2	2	0	0	0	0	0	8888	8888
10909	0	200	0	500	2	2	2	2	2	2	0	0	0	0	0	8888	8888
10910	0	200	0	500	1	2	2	2	2	2	0	0	0	0	0	8888	8888
10911	0	200	0	500	2	2	2	2	2	2	0	0	0	0	0	8888	8888
10912	0	200	0	500	1	2	2	2	2	2	0	0	0	0	0	8888	8888
10913	0	200	0	500	2	2	2	2	2	2	0	0	0	0	0	8888	8888
10914	0	200	0	500	1	2	2	2	2	2	0	0	0	0	0	8888	8888
10915	0	200	0	500	2	2	2	2	2	2	0	0	0	0	0	8888	8888
10916	0	200	0	500	1	2	2	2	2	2	0	0	0	0	0	8888	8888
10917	0	200	0	500	2	2	2	2	2	2	0	0	0	0	0	8888	8888
10918	0	200	0	500	1	2	2	2	2	2	0	0	0	0	0	8888	8888
10919	0	200	0	500	2	2	2	2	2	2	0	0	0	0	0	8888	8888
10922	0	200	0	500	1	2	2	2	2	2	0	0	0	0	0	8888	8888
10923	0	200	0	500	2	2	2	2	2	2	0	0	0	0	0	8888	8888
10924	0	200	0	500	1	2	2	2	2	2	0	0	0	0	0	8888	8888
10925	0	200	0	500	2	2	2	2	2	2	0	0	0	0	0	8888	8888
10926	0	200	0	500	1	2	2	2	2	2	0	0	0	0	0	8888	8888
10927	0	200	0	500	2	2	2	2	2	2	0	0	0	0	0	8888	8888
10928	0	200	0	500	1	2	2	2	2	2	0	0	0	0	0	8888	8888
10929	0	200	0	500	2	2	2	2	2	2	0	0	0	0	0	8888	8888
10930	0	200	0	500	1	2	2	2	2	2	0	0	0	0	0	8888	8888
10931	0	200	0	500	2	2	2	2	2	2	0	0	0	0	0	8888	8888
10932	0	200	0	500	1	2	2	2	2	2	0	0	0	0	0	8888	8888
10933	0	200	0	500	2	2	2	2	2	2	0	0	0	0	0	8888	8888
0866	479	203	0	500	1	1	1	2	2	2	0	0	0	0	0	8888	8888
0867	409	200	0	500	2	1	1	2	2	2	0	0	0	0	0	8888	8888
0868	8888	8888	0	500	1	1	1	2	2	2	0	0	0	0	0	379	2003
0869	8888	8888	0	500	2	1	1	2	2	2	0	0	0	0	0	412	2008
0870	0	200	0	500	1	2	2	2	2	2	0	0	0	0	0	8888	8888
0871	0	200	0	500	2	2	2	2	2	2	0	0	0	0	0	8888	8888
0872	0	200	0	500	1	2	2	2	2	2	0	0	0	0	0	8888	8888
0873	0	200	0	500	2	2	2	2	2	2	0	0	0	0	0	8888	8888
0874	0	200	0	500	1	2	2	2	2	2	0	0	0	0	0	8888	8888
0875	0	200	0	500	2	2	2	2	2	2	0	0	0	0	0	8888	8888
0876	329	201	0	500	1	1	1	2	2	2	0	0	0	0	0	8888	8888
0877	343	203	0	500	2	1	1	2	2	2	0	0	0	0	0	8888	8888
0878	0	200	0	500	1	2	2	2	2	2	0	0	0	0	0	8888	8888
0879	0	200	0	500	2	2	2	2	2	2	0	0	0	0	0	8888	8888
0880	8888	8888	0	500	1	1	1	2	2	2	0	0	0	0	0	153	2003
0881	8888	8888	0	500	2	1	1	2	2	2	0	0	0	0	0	187	2000
0882	296	201	0	500	1	1	1	2	2	2	0	0	0	0	0	8888	8888
0883	307	202	0	500	2	1	1	2	2	2	0	0	0	0	0	8888	8888
0884	11	208	0	500	1	1	1	2	2	2	0	0	0	0	0	8888	8888
0885	16	500	0	500	2	1	1	2	2	2	0	0	0	0	0	8888	8888
0886	0	200	0	500	1	2	2	2	2	2	0	0	0	0	0	8888	8888
0887	0	200	0	500	2	2	2	2	2	2	0	0	0	0	0	8888	8888
0888	0	200	0	500	1	2	2	2	2	2	0	0	0	0	0	8888	8888
0889	0	200	0	500	2	2	2	2	2	2	0	0	0	0	0	8888	8888
0890	0	200	0	500	1	2	2	2	2	2	0	0	0	0	0	8888	8888
0891	0	200	0	500	2	2	2	2	2	2	0	0	0	0	0	8888	8888
1106	0	200	0	500	1	2	2	2	2	2	0	0	0	0	0	8888	8888
1107	0	200	0	500	2	2	2	2	2	2	0	0	0	0	0	8888	8888
1108	0	200	0	500	1	2	2	2	2	2	0	0	0	0	0	8888	8888
1109	0	200	0	500	2	2	2	2	2	2	0	0	0	0	0	8888	8888
1110	0	200	0	500	1	2	2	2	2	2	0	0	0	0	0	8888	8888
1111	0	200	0	500	2	2	2	2	2	2	0	0	0	0	0	8888	8888
1112	0	200	0	500	1	2	2	2	2	2	0	0	0	0	0	8888	8888
1113	0	200	0	500	2	2	2	2	2	2	0	0	0	0	0	8888	8888
1114	0	200	0	500	1	2	2	2	2	2	0	0	0	0	0	8888	8888
1115	0	200	0	500	2	2	2	2	2	2	0	0	0	0	0	8888	8888
1116	0	200	0	500	1	2	2	2	2	2	0	0	0	0	0	8888	8888
1117	0	200	0	500	2	2	2	2	2	2	0	0	0	0	0	8888	8888
1118	0	200	0	500	1	2	2	2	2	2	0	0	0	0	0	8888	8888
1119	0	200	0	500	2	2	2	2	2	2	0	0	0	0	0	8888	8888
1120	497	205	0	500	1	1	1	2	2	2	0	0	0	0	0	8888	8888
1121	488	201	0	500	2	1	1	2	2	2	0	0	0	0	0	8888	8888
1122	0	200	0	500	1	2	2	2	2	2	0	0	0	0	0	8888	8888
1123	0	200	0	500	2	2	2	2	2	2	0	0	0	0	0	8888	8888
1124	0	200	0	500	1	2	2	2	2	2	0	0	0	0	0	8888	8888
1125	0	200	0	500	2	2	2	2	2	2	0	0	0	0	0	8888	8888
2349	0	200	0	500	1	2	2	2	2	2	0	0	0	0	0	8888	8888
2350	0	200	0	500	2	2	2	2	2	2	0	0	0	0	0	8888	8888
2351	0	200	0	500	1	2	2	2	2	2	0	0	0	0	0	8888	8888
2352	0	200	0	500	2	2	2	2	2	2	0	0	0	0	0	8888	8888
2353	0	200	0	500	1	2	2	2	2	2	0	0	0	0	0	8888	8888
2354	0	200	0	500	2	2	2	2	2	2	0	0	0	0	0	8888	8888
2355	0	200	0	500	1	2	2	2	2	2	0	0	0	0	0	8888	8888
2356	0	200	0	500	2	2	2	2	2	2	0	0	0	0	0	8888	8888
2357	0	200	0	500	1	2	2	2	2	2	0	0	0	0	0	8888	8888
2358	0	200	0	500	2	2	2	2	2	2	0	0	0	0	0	8888	8888
2359	0	200	0	500	1	2	2	2	2	2	0	0	0	0	0	8888	8888
2360	0	200	0	500	2	2	2	2	2	2	0	0	0	0	0	8888	8888
2361	0	200	0	500	1	2	2	2	2	2	0	0	0	0	0	8888	8888
2362	0	200	0	500	2	2	2	2	2	2	0	0	0	0	0	8888	8888
2363	0	200	0	500	1	2	2	2	2	2	0	0	0	0	0	8888	8888
2364	0	200	0	500	2	2	2	2	2	2	0	0	0	0	0	8888	8888
2365	0	200	0	500	1	2	2	2	2	2	0	0	0	0	0	8888	8888
2366	0	200	0	500	2	2	2	2	2	2	0	0	0	0	0	8888	8888
2367	0	200	0	500	1	2	2	2	2	2	0	0	0	0	0	8888	8888
2368	0	200	0	500	2	2	2	2	2	2	0	0	0	0	0	8888	8888
2369	0	200	0	500	1	2	2	2	2	2	0	0	0	0	0	8888	8888
2370	0	200	0	500	2	2	2	2	2	2	0	0	0	0	0	8888	8888
2371	0	200	0	500	1	2	2	2	2	2	0	0	0	0	0	8888	8888
2372	0	200	0	500	2	2	2	2	2	2	0	0	0	0	0	8888	8888
2373	0	200	0	500	1	2	2	2	2	2	0	0	0	0	0	8888	8888
2374	0	200	0	500	2	2	2	2	2	2	0	0	0	0	0	8888	8888
2375	0	200	0	500	1	2	2	2	2	2	0	0	0	0	0	8888	8888
2376	0	200	0	500	2	2	2	2	2	2	0	0	0	0	0	8888	8888
2377	0	200	0	500	1	2	2	2	2	2	0	0	0	0	0	8888	8888
2378	0	200	0	500	2	2	2	2	2	2	0	0	0	0	0	8888	8888
2379	0	200	0	500	1	2	2	2	2	2	0	0	0	0	0	8888	8888
2380	0	200	0	500	2	2	2	2	2	2	0	0	0	0	0	8888	8888
2381	0	200	0	500	1	2	2	2	2	2	0	0	0	0	0	8888	8888
2382	0	200	0	500	2	2	2	2	2	2	0	0	0	0	0	8888	8888
2383	0	200	0	500	1	2	2	2	2	2	0	0	0	0	0	8888	8888
2384	0	200	0	500	2	2	2	2	2	2	0	0	0	0	0	8888	8888
2385	0	200	0	500	1	2	2	2	2	2	0	0	0	0	0	8888	8888
2386	0	200	0	500	2	2	2	2	2	2	0	0	0	0	0	8888	8888
2387	0	200	0	500	1	2	2	2	2	2	0	0	0	0	0	8888	8888
2388	0	200	0	500	2	2	2	2	2	2	0	0	0	0	0	8888	8888
2389	0	200	0	500	1	2	2	2	2	2	0	0	0	0	0	8888	8888
2390	0	200	0	500	2	2	2	2	2	2	0	0	0	0	0	8888	8888
2391	0	200	0	500	1	2	2	2	2	2	0	0	0	0	0	8888	8888
2392	0	200	0	500	2	2	2	2	2	2	0	0	0	0	0	8888	8888
2393	0	200	0	500	1	2	2	2	2	2	0	0	0	0	0	8888	8888
2394	0	200	0	500	2	2	2	2	2	2	0	0	0	0	0	8888	8888
2395	0	200	0	500	1	2	2	2	2	2	0	0	0	0	0	8888	8888
2396	0	200	0	500	2	2	2	2	2	2	0	0	0	0	0	8888	8888
2398	0	200	0	500	2	2	2	2	2	2	0	0	0	0	0	8888	8888
2401	0	200	0	500	1	2	2	2	2	2	0	0	0	0	0	8888	8888
2402	0	200	0	500	2	2	2	2	2	2	0	0	0	0	0	8888	8888
2403	0	200	0	500	1	2	2	2	2	2	0	0	0	0	0	8888	8888
2404	0	200	0	500	2	2	2	2	2	2	0	0	0	0	0	8888	8888
2405	0	200	0	500	1	2	2	2	2	2	0	0	0	0	0	8888	8888
2406	0	200	0	500	2	2	2	2	2	2	0	0	0	0	0	8888	8888
2407	0	200	0	500	1	2	2	2	2	2	0	0	0	0	0	8888	8888
2408	0	200	0	500	2	2	2	2	2	2	0	0	0	0	0	8888	8888
2409	0	200	0	500	1	2	2	2	2	2	0	0	0	0	0	8888	8888
2410	0	200	0	500	2	2	2	2	2	2	0	0	0	0	0	8888	8888
2411	0	200	0	500	1	2	2	2	2	2	0	0	0	0	0	8888	8888
2412	0	200	0	500	2	2	2	2	2	2	0	0	0	0	0	8888	8888
2413	0	200	0	500	1	2	2	2	2	2	0	0	0	0	0	8888	8888
2414	0	200	0	500	2	2	2	2	2	2	0	0	0	0	0	8888	8888
2415	0	200	0	500	1	2	2	2	2	2	0	0	0	0	0	8888	8888
2416	0	200	0	500	2	2	2	2	2	2	0	0	0	0	0	8888	8888
2417	0	200	0	500	1	2	2	2	2	2	0	0	0	0	0	8888	8888
2418	0	200	0	500	2	2	2	2	2	2	0	0	0	0	0	8888	8888
2419	0	200	0	500	1	2	2	2	2	2	0	0	0	0	0	8888	8888
2420	0	200	0	500	2	2	2	2	2	2	0	0	0	0	0	8888	8888
2421	0	200	0	500	1	2	2	2	2	2	0	0	0	0	0	8888	8888
2422	0	200	0	500	2	2	2	2	2	2	0	0	0	0	0	8888	8888
2423	0	200	0	500	1	2	2	2	2	2	0	0	0	0	0	8888	8888
2424	0	200	0	500	2	2	2	2	2	2	0	0	0	0	0	8888	8888
5581	0	200	0	500	1	2	2	2	2	2	0	0	0	0	0	8888	8888
5582	0	200	0	500	2	2	2	2	2	2	0	0	0	0	0	8888	8888
5583	0	200	0	500	1	2	2	2	2	2	0	0	0	0	0	8888	8888
5584	0	200	0	500	2	2	2	2	2	2	0	0	0	0	0	8888	8888
10934	0	200	0	500	1	2	2	2	2	2	0	0	0	0	0	8888	8888
10935	0	200	0	500	2	2	2	2	2	2	0	0	0	0	0	8888	8888
10936	0	200	0	500	1	2	2	2	2	2	0	0	0	0	0	8888	8888
10937	0	200	0	500	2	2	2	2	2	2	0	0	0	0	0	8888	8888
10940	0	200	0	500	1	2	2	2	2	2	0	0	0	0	0	8888	8888
10941	0	200	0	500	2	2	2	2	2	2	0	0	0	0	0	8888	8888
10942	0	200	0	500	1	2	2	2	2	2	0	0	0	0	0	8888	8888
10943	0	200	0	500	2	2	2	2	2	2	0	0	0	0	0	8888	8888
10944	0	200	0	500	1	2	2	2	2	2	0	0	0	0	0	8888	8888
10945	0	200	0	500	2	2	2	2	2	2	0	0	0	0	0	8888	8888
10946	0	200	0	500	1	2	2	2	2	2	0	0	0	0	0	8888	8888
10947	0	200	0	500	2	2	2	2	2	2	0	0	0	0	0	8888	8888
10948	0	200	0	500	2	2	2	2	2	2	0	0	0	0	0	8888	8888
10949	0	200	0	500	1	2	2	2	2	2	0	0	0	0	0	8888	8888
10950	0	200	0	500	2	2	2	2	2	2	0	0	0	0	0	8888	8888
10951	0	200	0	500	2	2	2	2	2	2	0	0	0	0	0	8888	8888
10952	0	200	0	500	1	2	2	2	2	2	0	0	0	0	0	8888	8888
10954	0	200	0	500	1	2	2	2	2	2	0	0	0	0	0	8888	8888
10955	0	200	0	500	2	2	2	2	2	2	0	0	0	0	0	8888	8888
10956	0	200	0	500	1	2	2	2	2	2	0	0	0	0	0	8888	8888
10957	174	200	0	500	1	1	1	2	2	2	0	0	0	0	0	8888	8888
10958	0	200	0	500	1	2	2	2	2	2	0	0	0	0	0	8888	8888
10962	0	200	0	500	1	2	2	2	2	2	0	0	0	0	0	8888	8888
10963	0	200	0	500	1	2	2	2	2	2	0	0	0	0	0	8888	8888
10964	156	202	0	500	1	1	1	2	2	2	0	0	0	0	0	8888	8888
1247	0	200	0	500	1	2	2	2	2	2	0	0	0	0	0	8888	8888
1248	0	200	0	500	2	2	2	2	2	2	0	0	0	0	0	8888	8888
1249	0	200	0	500	1	2	2	2	2	2	0	0	0	0	0	8888	8888
1250	0	200	0	500	2	2	2	2	2	2	0	0	0	0	0	8888	8888
1251	0	200	0	500	1	2	2	2	2	2	0	0	0	0	0	8888	8888
1252	0	200	0	500	2	2	2	2	2	2	0	0	0	0	0	8888	8888
1253	0	200	0	500	1	2	2	2	2	2	0	0	0	0	0	8888	8888
1254	0	200	0	500	2	2	2	2	2	2	0	0	0	0	0	8888	8888
1255	0	200	0	500	1	2	2	2	2	2	0	0	0	0	0	8888	8888
1256	0	200	0	500	2	2	2	2	2	2	0	0	0	0	0	8888	8888
1257	1443	208	0	500	1	1	1	2	2	2	0	0	0	0	0	8888	8888
1258	1393	204	0	500	2	1	1	2	2	2	0	0	0	0	0	8888	8888
1259	0	200	0	500	1	2	2	2	2	2	0	0	0	0	0	8888	8888
1260	0	200	0	500	2	2	2	2	2	2	0	0	0	0	0	8888	8888
1261	0	200	0	500	1	2	2	2	2	2	0	0	0	0	0	8888	8888
1262	0	200	0	500	2	2	2	2	2	2	0	0	0	0	0	8888	8888
1263	1627	203	0	500	1	1	1	2	2	2	0	0	0	0	0	8888	8888
1264	1628	200	0	500	2	1	1	2	2	2	0	0	0	0	0	8888	8888
1265	0	200	0	500	1	2	2	2	2	2	0	0	0	0	0	8888	8888
1266	0	200	0	500	2	2	2	2	2	2	0	0	0	0	0	8888	8888
1267	0	200	0	500	1	2	2	2	2	2	0	0	0	0	0	8888	8888
1268	0	200	0	500	2	2	2	2	2	2	0	0	0	0	0	8888	8888
1269	0	200	0	500	1	2	2	2	2	2	0	0	0	0	0	8888	8888
1270	0	200	0	500	2	2	2	2	2	2	0	0	0	0	0	8888	8888
1271	0	200	0	500	1	2	2	2	2	2	0	0	0	0	0	8888	8888
1272	0	200	0	500	2	2	2	2	2	2	0	0	0	0	0	8888	8888
1273	0	200	0	500	1	2	2	2	2	2	0	0	0	0	0	8888	8888
1274	0	200	0	500	2	2	2	2	2	2	0	0	0	0	0	8888	8888
1275	0	200	0	500	1	2	2	2	2	2	0	0	0	0	0	8888	8888
1276	0	200	0	500	2	2	2	2	2	2	0	0	0	0	0	8888	8888
1212	0	200	0	500	1	2	2	2	2	2	0	0	0	0	0	8888	8888
1213	0	200	0	500	2	2	2	2	2	2	0	0	0	0	0	8888	8888
1214	0	200	0	500	1	2	2	2	2	2	0	0	0	0	0	8888	8888
1215	0	200	0	500	2	2	2	2	2	2	0	0	0	0	0	8888	8888
1218	0	200	0	500	1	2	2	2	2	2	0	0	0	0	0	8888	8888
1219	0	200	0	500	2	2	2	2	2	2	0	0	0	0	0	8888	8888
1221	0	200	0	500	2	2	2	2	2	2	0	0	0	0	0	8888	8888
1222	0	200	0	500	1	2	2	2	2	2	0	0	0	0	0	8888	8888
1223	0	200	0	500	2	2	2	2	2	2	0	0	0	0	0	8888	8888
1224	0	200	0	500	1	2	2	2	2	2	0	0	0	0	0	8888	8888
1225	0	200	0	500	2	2	2	2	2	2	0	0	0	0	0	8888	8888
1226	0	200	0	500	1	2	2	2	2	2	0	0	0	0	0	8888	8888
1227	0	200	0	500	2	2	2	2	2	2	0	0	0	0	0	8888	8888
1228	0	200	0	500	1	2	2	2	2	2	0	0	0	0	0	8888	8888
1229	0	200	0	500	2	2	2	2	2	2	0	0	0	0	0	8888	8888
1230	0	200	0	500	1	2	2	2	2	2	0	0	0	0	0	8888	8888
1231	0	200	0	500	2	2	2	2	2	2	0	0	0	0	0	8888	8888
1232	671	201	0	500	1	1	1	2	2	2	0	0	0	0	0	8888	8888
1233	659	200	0	500	2	1	1	2	2	2	0	0	0	0	0	8888	8888
1234	0	200	0	500	1	2	2	2	2	2	0	0	0	0	0	8888	8888
1235	0	200	0	500	2	2	2	2	2	2	0	0	0	0	0	8888	8888
1236	1335	200	0	500	1	1	1	2	2	2	0	0	0	0	0	8888	8888
1237	1358	202	0	500	2	1	1	2	2	2	0	0	0	0	0	8888	8888
1238	78	201	4	501	1	1	1	2	2	2	0	0	0	0	0	8888	8888
1239	69	200	0	500	2	1	1	2	2	2	0	0	0	0	0	8888	8888
1240	2374	200	0	500	1	1	1	2	2	2	0	0	0	0	0	8888	8888
1241	2331	204	0	500	2	1	1	2	2	2	0	0	0	0	0	8888	8888
1242	0	200	0	500	1	2	2	2	2	2	0	0	0	0	0	8888	8888
1243	0	200	0	500	2	2	2	2	2	2	0	0	0	0	0	8888	8888
1244	0	200	0	500	1	2	2	2	2	2	0	0	0	0	0	8888	8888
1245	0	200	0	500	2	2	2	2	2	2	0	0	0	0	0	8888	8888
1246	28	203	0	500	3	1	1	2	2	2	0	0	0	0	0	8888	8888
1126	0	200	0	500	1	2	2	2	2	2	0	0	0	0	0	8888	8888
1127	0	200	0	500	2	2	2	2	2	2	0	0	0	0	0	8888	8888
1128	0	200	0	500	1	2	2	2	2	2	0	0	0	0	0	8888	8888
1129	0	200	0	500	2	2	2	2	2	2	0	0	0	0	0	8888	8888
1130	0	200	0	500	1	2	2	2	2	2	0	0	0	0	0	8888	8888
1131	0	200	0	500	2	2	2	2	2	2	0	0	0	0	0	8888	8888
1132	0	200	0	500	1	2	2	2	2	2	0	0	0	0	0	8888	8888
1133	0	200	0	500	2	2	2	2	2	2	0	0	0	0	0	8888	8888
1134	49	203	0	500	1	1	1	2	2	2	0	0	0	0	0	8888	8888
1135	39	200	0	500	2	1	1	2	2	2	0	0	0	0	0	8888	8888
1136	0	200	2	502	1	1	1	2	2	2	0	0	0	0	0	8888	8888
1137	0	200	3	500	2	1	1	2	2	2	0	0	0	0	0	8888	8888
1138	0	200	0	500	1	2	2	2	2	2	0	0	0	0	0	8888	8888
1139	0	200	0	500	2	2	2	2	2	2	0	0	0	0	0	8888	8888
1140	0	200	0	500	1	2	2	2	2	2	0	0	0	0	0	8888	8888
1141	0	200	0	500	2	2	2	2	2	2	0	0	0	0	0	8888	8888
1142	0	200	0	500	1	2	2	2	2	2	0	0	0	0	0	8888	8888
1143	0	200	0	500	2	2	2	2	2	2	0	0	0	0	0	8888	8888
1144	0	200	0	500	1	2	2	2	2	2	0	0	0	0	0	8888	8888
1145	0	200	0	500	2	2	2	2	2	2	0	0	0	0	0	8888	8888
1146	0	200	0	500	1	2	2	2	2	2	0	0	0	0	0	8888	8888
1147	0	200	0	500	2	2	2	2	2	2	0	0	0	0	0	8888	8888
1148	0	200	0	500	1	2	2	2	2	2	0	0	0	0	0	8888	8888
1149	0	200	0	500	2	2	2	2	2	2	0	0	0	0	0	8888	8888
1150	0	200	0	500	1	2	2	2	2	2	0	0	0	0	0	8888	8888
1151	0	200	0	500	2	2	2	2	2	2	0	0	0	0	0	8888	8888
1152	0	200	0	500	1	2	2	2	2	2	0	0	0	0	0	8888	8888
1153	0	200	0	500	2	2	2	2	2	2	0	0	0	0	0	8888	8888
1154	0	200	0	500	1	2	2	2	2	2	0	0	0	0	0	8888	8888
1155	0	200	0	500	2	2	2	2	2	2	0	0	0	0	0	8888	8888
1156	0	200	0	500	1	2	2	2	2	2	0	0	0	0	0	8888	8888
1157	0	200	0	500	2	2	2	2	2	2	0	0	0	0	0	8888	8888
1158	0	200	0	500	1	2	2	2	2	2	0	0	0	0	0	8888	8888
1159	0	200	0	500	2	2	2	2	2	2	0	0	0	0	0	8888	8888
1160	0	200	0	500	1	2	2	2	2	2	0	0	0	0	0	8888	8888
1161	0	200	0	500	2	2	2	2	2	2	0	0	0	0	0	8888	8888
1162	0	200	0	500	1	2	2	2	2	2	0	0	0	0	0	8888	8888
1163	0	200	0	500	2	2	2	2	2	2	0	0	0	0	0	8888	8888
1164	0	200	0	500	1	2	2	2	2	2	0	0	0	0	0	8888	8888
1165	0	200	0	500	2	2	2	2	2	2	0	0	0	0	0	8888	8888
1166	384	204	0	500	1	1	1	2	2	2	0	0	0	0	0	8888	8888
1167	380	200	0	500	2	1	1	2	2	2	0	0	0	0	0	8888	8888
1168	0	200	0	500	1	2	2	2	2	2	0	0	0	0	0	8888	8888
1169	0	200	0	500	2	2	2	2	2	2	0	0	0	0	0	8888	8888
1170	0	200	0	500	1	2	2	2	2	2	0	0	0	0	0	8888	8888
1171	0	200	0	500	2	2	2	2	2	2	0	0	0	0	0	8888	8888
1172	527	202	0	500	1	1	1	2	2	2	0	0	0	0	0	8888	8888
1173	511	200	0	500	2	1	1	2	2	2	0	0	0	0	0	8888	8888
1174	0	200	0	500	1	2	2	2	2	2	0	0	0	0	0	8888	8888
1175	0	200	0	500	2	2	2	2	2	2	0	0	0	0	0	8888	8888
1176	0	200	0	500	1	2	2	2	2	2	0	0	0	0	0	8888	8888
[truncated: 30,021 more rows]
