# Supplementary material for: Pre-vaccination monocyte-to-lymphocyte ratio as a biomarker for the efficacy of malaria candidate vaccines: A subgroup analysis of pooled clinical trial data
Source: PLoS One. 2023 Sep 14;18(9):e0291244. doi: 10.1371/journal.pone.0291244 (PMC10501550; doi:10.1371/journal.pone.0291244)
Supplement: S1 Data — (ZIP) [file pone.0291244.s001.zip › Manuscript Data/RTSS - Demography_data.csv]

ACT_REF	AGE_UNIT	TYPE_REF	CENTER	ACTIVITY	SCH_SCR	SEX	SUB_ACT	PREV_SAE	SCHEDULE	RELVACDO	BL_SP_SC	ACT_DESC	INP1	INP2	OUT1	OUT2	ACT_R2	TYPE_R2	AGE_UN2	RELVAC2	ACT_DE2	BL_SP_2	ACT_R3	AGE_UN3	TYPE_R3	RELVAC3	BL_SP_3	ACT_DE3	ACT_R4	TYPE_R4	AGE_UN4	RELVAC4	ACT_DE4	BL_SP_4	WAZ	HAZ	WHZ	MUACZ	M20WAZ	M20HAZ	M20WHZ	M20MUACZ	BSLHB	BSLAN	M20HB	M20AN	AGEC	BSLDINP	BSLDOUT
20	M	VAC	41106	10		F	10		1	1		VISIT2	16.5	16.5	0.2	0.2	20	VAC	W	1	VISIT2		220	M	VIS			VISIT22	220	VIS	W		VISIT22		-0.87	-0.68	-0.79	0.54	-1.06	-1.04	-0.72	-0.91	10	N	9.4	N	1	16.5	0.2
20	M	VAC	41106	10		M	10		1	1		VISIT2	9	9	2.2	2.2	20	VAC	W	1	VISIT2		220	M	VIS			VISIT22	220	VIS	W		VISIT22		-0.53	-0.9	0.05	0.52	-1.28	-1.45	-0.73	-0.28	6.7	Y	9.1	N	1	9	2.2
20	M	VAC	41106	10		F	10		1	1		VISIT2	16.7	16.7	2.5	2.5	20	VAC	W	1	VISIT2		220	M	VIS			VISIT22	220	VIS	W		VISIT22		-1.72	-0.86	-1.75	-0.75	-1.09	-1.03	-0.79	0.53	10	N	9.4	N	1	16.7	2.5
20	M	VAC	41106	10		F	10		1	1		VISIT2	9.6	9.6	2.2	2.2	20	VAC	W	1	VISIT2		220	M	VIS			VISIT22	220	VIS	W		VISIT22		-0.6	-0.97	-0.22	0.23	-1.1	-1.12	-0.72	-0.67	10	N	10.7	N	1	9.6	2.2
20	M	VAC	41106	10		M	10		1	1		VISIT2	15.2	15.2	1.4	1.4	20	VAC	W	1	VISIT2		220	M	VIS			VISIT22	220	VIS	W		VISIT22		-0.98	0.39	-1.52	-0.24	-0.87	-0.43	-0.97	-1.02	10.6	N	10.8	N	1	15.2	1.4
20	M	VAC	41106	10		M	10		1	1		VISIT2	17.2	17.2	1.4	1.4	20	VAC	W	1	VISIT2		220	M	VIS			VISIT22	220	VIS	W		VISIT22		-1.58	-2.35	-0.66	-0.73	-1.86	-1.69	-1.45	0.51	8.7	N	9.1	N	1	17.2	1.4
20	M	VAC	41106	10		F	10		1	1		VISIT2	15.8	15.8	1.6	1.6	20	VAC	W	1	VISIT2		220	M	VIS			VISIT22	220	VIS	W		VISIT22		-1.69	-1.62	-1.13	-1.5	-1.64	-1.6	-1.04	0.07	9.2	N	10.2	N	1	15.8	1.6
20	M	VAC	41106	10		M	10		1	1		VISIT2	15.4	15.4	1.1	1.1	20	VAC	W	1	VISIT2		220	M	VIS			VISIT22	220	VIS	W		VISIT22		1.26	-0.88	2.31	0.07	0.19	-2.33	1.99	1.7	8.2	N	9.8	N	1	15.4	1.1
20	M	VAC	41106	10		M	10		1	1		VISIT2	15.4	15.4	1.1	1.1	20	VAC	W	1	VISIT2		220	M	VIS			VISIT22	220	VIS	W		VISIT22		-0.92	-0.53	-0.77	-0.4	-0.85	-0.72	-0.74	-1.03	8.7	N	9.9	N	1	15.4	1.1
20	M	VAC	41106	10		F	10		1	1		VISIT2	15.6	15.6	1	1	20	VAC	W	1	VISIT2		220	M	VIS			VISIT22	220	VIS	W		VISIT22		-0.39	-2.25	1.25	0.8	-0.79	-3.16	1.32	0.66	10.8	N	10.1	N	1	15.6	1
20	M	VAC	41106	10		M	10		1	1		VISIT2	18.9	18.9	3.2	3.2	20	VAC	W	1	VISIT2		220	M	VIS			VISIT22	220	VIS	W		VISIT22		0.95	0.73	0.82	0.93	-0.13	-0.26	-0.05	0.54	9.7	N	10.7	N	1	18.9	3.2
20	M	VAC	41106	10		M	10		1	1		VISIT2	15.5	15.5	1.1	1.1	20	VAC	W	1	VISIT2		220	M	VIS			VISIT22	220	VIS	W		VISIT22		-0.9	-0.06	-1.13	-0.73	-0.33	-0.58	-0.02	0.2	7.6	Y	10.5	N	1	15.5	1.1
20	M	VAC	41106	10		M	10		1	1		VISIT2	15.8		1.1		20	VAC	W	1	VISIT2		220	M	VIS			VISIT22	220	VIS	W		VISIT22		-0.71	-0.74	-0.51	-0.63					8.8	N			1	15.8	1.1
20	M	VAC	41106	10		F	10		1	1		VISIT2	19.8		4.1		20	VAC	W	1	VISIT2		220	M	VIS			VISIT22	220	VIS	W		VISIT22		1.21	0.31	1.45	1.04					8	N			1	19.8	4.1
20	M	VAC	41106	10		F	10		1	1		VISIT2	19.8		4.2		20	VAC	W	1	VISIT2		220	M	VIS			VISIT22	220	VIS	W		VISIT22		1.02	-0.21	1.51	1.87					9.2	N			1	19.8	4.2
20	M	VAC	41106	10		F	10		1	1		VISIT2	15.9	15.9	1.2	1.2	20	VAC	W	1	VISIT2		220	M	VIS			VISIT22	220	VIS	W		VISIT22		-0.26	0.94	-0.97	-0.25	-0.06	-0.91	0.54	0.79	7.3	Y	10.9	N	1	15.9	1.2
20	M	VAC	41106	10		F	10		1	1		VISIT2	15.8		1.1		20	VAC	W	1	VISIT2		220	M	VIS			VISIT22	220	VIS	W		VISIT22		1.88	0.11	2.42	2.13					10.6	N			1	15.8	1.1
20	M	VAC	41106	10		F	10		1	1		VISIT2	14.2	12.2	2.2	4.9	20	VAC	W	1	VISIT2		220	M	VIS			VISIT22	220	VIS	W		VISIT22		-0.85	-0.83	-0.51	0.2	-0.63	-0.59	-0.52	0.57	6.9	Y	10.9	N	1	14.2	2.2
20	M	VAC	41106	10		M	10		1	1		VISIT2	15.6	15.6	1	1	20	VAC	W	1	VISIT2		220	M	VIS			VISIT22	220	VIS	W		VISIT22		-1.3	-0.26	-1.58	-1.48	-1.27	-0.48	-1.56	-0.39	8.4	N	10.8	N	1	15.6	1
20	M	VAC	41106	10		M	10		1	1		VISIT2	14.3	14.3	2.2	2.2	20	VAC	W	1	VISIT2		220	M	VIS			VISIT22	220	VIS	W		VISIT22		0.01	0.03	0.07	0.47	-0.08	-1.83	1.26	0.61	11.6	N	11.5	N	1	14.3	2.2
20	M	VAC	41106	10		F	10		1	1		VISIT2	15.2	15.2	1.4	1.4	20	VAC	W	1	VISIT2		220	M	VIS			VISIT22	220	VIS	W		VISIT22		0.51	-0.31	0.87	1.69	0.34	-0.3	0.65	1.04	10.5	N	11.3	N	1	15.2	1.4
20	M	VAC	41106	10		M	10		1	1		VISIT2	18.1	18.1	11.8	11.8	20	VAC	W	1	VISIT2		220	M	VIS			VISIT22	220	VIS	W		VISIT22		-0.99	-0.94	-0.51	-1.21	-1.72	-2.32	-0.67	-0.37	9.3	N	11	N	1	18.1	11.8
20	M	VAC	41106	10		M	10		1	1		VISIT2	16.4	16.4	4.3	4.3	20	VAC	W	1	VISIT2		220	M	VIS			VISIT22	220	VIS	W		VISIT22		-2.25	-2.02	-1.83	-1.65	-2.15	-2.05	-1.55	-0.63	9.3	N	10.9	N	1	16.4	4.3
20	M	VAC	41106	10		M	10		1	1		VISIT2	16.3	16.3	3.5	3.5	20	VAC	W	1	VISIT2		220	M	VIS			VISIT22	220	VIS	W		VISIT22		-1.51	-0.47	-1.61	-0.9	-2.74	-2.69	-1.82	-2.34	10.4	N	10.4	N	1	16.3	3.5
20	M	VAC	41106	10		F	10		1	1		VISIT2	16.5	2.8	4.3	2.8	20	VAC	W	1	VISIT2		220	M	VIS			VISIT22	220	VIS	W		VISIT22		-2.12	-2.4	-1.26	-1.16	-1.78	-3	0.03	-0.81	10.1	N	10.2	N	1	16.5	4.3
20	M	VAC	41106	10		F	10		1	1		VISIT2	18	18	2.1	2.1	20	VAC	W	1	VISIT2		220	M	VIS			VISIT22	220	VIS	W		VISIT22		-1.63	-2.21	-0.66	0.26	-1.67	-2.02	-0.71	-0.36	10.1	N	10.2	N	1	18	2.1
20	M	VAC	41106	10		M	10		1	1		VISIT2	17.9		1.5		20	VAC	W	1	VISIT2		220	M	VIS			VISIT22	220	VIS	W		VISIT22		-0.85	-0.87	-0.62	-1.33					6.1	Y			1	17.9	1.5
20	M	VAC	41106	10		M	10		1	1		VISIT2	18	18	1.7	1.7	20	VAC	W	1	VISIT2		220	M	VIS			VISIT22	220	VIS	W		VISIT22		-1.11	-0.72	-0.86	-1.08	-0.98	-2.08	0.22	0.54	7.6	Y	11.1	N	1	18	1.7
20	M	VAC	41106	10		M	10		1	1		VISIT2	17.9	17.9	1.3	1.3	20	VAC	W	1	VISIT2		220	M	VIS			VISIT22	220	VIS	W		VISIT22		-0.53	0.33	-0.86	-0.45	-0.39	-0.46	-0.18	-0.26	9.1	N	11.3	N	1	17.9	1.3
20	M	VAC	41106	10		F	10		1	1		VISIT2	18	18	1.7	1.7	20	VAC	W	1	VISIT2		220	M	VIS			VISIT22	220	VIS	W		VISIT22		-2.23	-2.23	-1.31	-1.48	-0.69	-0.68	-0.52	-0.65	11.1	N	11.6	N	1	18	1.7
20	M	VAC	41106	10		F	10		1	1		VISIT2	17.5	17.3	0.9	0.6	20	VAC	W	1	VISIT2		220	M	VIS			VISIT22	220	VIS	W		VISIT22		-0.35	0.12	-0.56	0.06	-2.57	-0.94	-2.98	-0.14	9	N	11.4	N	1	17.5	0.9
20	M	VAC	41106	10		F	10		1	1		VISIT2	18	18	2.1	2.1	20	VAC	W	1	VISIT2		220	M	VIS			VISIT22	220	VIS	W		VISIT22		-1.85	-1.73	-1.39	-0.67	-1.32	-1.72	-0.47	-0.33	10.2	N	11	N	1	18	2.1
20	M	VAC	41106	10		F	10		1	1		VISIT2	17.8		1.4		20	VAC	W	1	VISIT2		220	M	VIS			VISIT22	220	VIS	W		VISIT22		0.17	-0.35	0.45	0.5					11.3	N			1	17.8	1.4
20	M	VAC	41106	10		F	10		1	1		VISIT2	17.7	17.7	1.1	1.1	20	VAC	W	1	VISIT2		220	M	VIS			VISIT22	220	VIS	W		VISIT22		-1.25	-0.02	-1.73	-0.18	-1.13	-1.17	-0.72	-0.68	8.2	N	10.5	N	1	17.7	1.1
20	M	VAC	41106	10		M	10		1	1		VISIT2	17.6	17.6	1.3	1.3	20	VAC	W	1	VISIT2		220	M	VIS			VISIT22	220	VIS	W		VISIT22		-0.27	-0.12	-0.25	0.81	-0.83	-1.37	-0.17	-0.83	9.5	N	11.6	N	1	17.6	1.3
20	M	VAC	41106	10		M	10		1	1		VISIT2	16.9	16.9	0.6	0.6	20	VAC	W	1	VISIT2		220	M	VIS			VISIT22	220	VIS	W		VISIT22		0.31	0.86	-0.04	1.05	-1.11	0.18	-1.82	-0.62	10.2	N	12	N	1	16.9	0.6
20	M	VAC	41106	10		M	10		1	1		VISIT2	16		1.8		20	VAC	W	1	VISIT2		220	M	VIS			VISIT22	220	VIS	W		VISIT22		-0.31	1.72	-1.6	0.08					11.1	N			1	16	1.8
20	M	VAC	41106	10		F	10		1	1		VISIT2	17.1		2		20	VAC	W	1	VISIT2		220	M	VIS			VISIT22	220	VIS	W		VISIT22		-0.07	1.21	-0.83	0.71					10.1	N			1	17.1	2
20	M	VAC	41106	10		F	10		1	1		VISIT2	16		0.5		20	VAC	W	1	VISIT2		220	M	VIS			VISIT22	220	VIS	W		VISIT22		-1.32	-0.96	-0.9	-0.65					9.4	N			1	16	0.5
20	M	VAC	41106	10		M	10		1	1		VISIT2	15.7	15.7	1.1	1.1	20	VAC	W	1	VISIT2		220	M	VIS			VISIT22	220	VIS	W		VISIT22		-1.12	-0.26	-1.28	-1.52	-0.87	-0.89	-0.63	-0.53	8.2	N	11.5	N	1	15.7	1.1
20	M	VAC	41106	10		F	10		1	1		VISIT2	34.9	34.9	0.7	0.7	20	VAC	W	1	VISIT2		220	M	VIS			VISIT22	220	VIS	W		VISIT22		-1.73	-0.73	-1.68	-1.67	-1.93	-1.43	-1.59	-1.08	10.6	N	11.3	N	1	34.9	0.7
20	M	VAC	41106	10		M	10		1	1		VISIT2	34.7	34.7	0.8	0.8	20	VAC	W	1	VISIT2		220	M	VIS			VISIT22	220	VIS	W		VISIT22		-0.63	0.5	-1.12	0.02	-0.24	-0.58	0.05	-0.35	8.7	N	8.9	N	1	34.7	0.8
20	M	VAC	41106	10		M	10		1	1		VISIT2	34.9	34.9	0.6	0.6	20	VAC	W	1	VISIT2		220	M	VIS			VISIT22	220	VIS	W		VISIT22		-0.13	-0.51	0.25	0.28	-0.69	-0.82	-0.42	-0.6	10.5	N	10.8	N	1	34.9	0.6
20	M	VAC	41106	10		M	10		1	1		VISIT2	34.6		0.9		20	VAC	W	1	VISIT2		220	M	VIS			VISIT22	220	VIS	W		VISIT22		0.11	-0.42	0.54	-0.05					9.9	N			1	34.6	0.9
20	M	VAC	41106	10		M	10		1	1		VISIT2	34.6	34.6	0.8	0.8	20	VAC	W	1	VISIT2		220	M	VIS			VISIT22	220	VIS	W		VISIT22		-0.76	-2.25	0.37	0.18	0.14	-1.21	1.18	0.57	7.4	Y	10.3	N	1	34.6	0.8
20	M	VAC	41106	10		M	10		1	1		VISIT2	34.9	34.9	0.8	0.8	20	VAC	W	1	VISIT2		220	M	VIS			VISIT22	220	VIS	W		VISIT22		-1.85	-1.77	-0.96	-1.2	-1.99	-3.11	-0.47	-1.13	8.4	N	9.9	N	1	34.9	0.8
20	M	VAC	41106	10		M	10		1	1		VISIT2	34.5	34.5	0.9	0.9	20	VAC	W	1	VISIT2		220	M	VIS			VISIT22	220	VIS	W		VISIT22		0.33	1.62	-0.65	0.7	-0.76	-0.28	-0.92	0.41	9.7	N	10.7	N	1	34.5	0.9
20	M	VAC	41106	10		F	10		1	1		VISIT2	34.4	34.4	1	1	20	VAC	W	1	VISIT2		220	M	VIS			VISIT22	220	VIS	W		VISIT22		-0.66	0.83	-1.42	-0.2	-0.97	-0.76	-0.86	0.08	9.3	N	10.7	N	1	34.4	1
20	M	VAC	41106	10		M	10		1	1		VISIT2	34.6	34.6	0.8	0.8	20	VAC	W	1	VISIT2		220	M	VIS			VISIT22	220	VIS	W		VISIT22		-0.56	-0.28	-0.56	-0.68	-0.67	-0.29	-0.77	0.49	8.3	N	11.3	N	1	34.6	0.8
20	M	VAC	41106	10		M	10		1	1		VISIT2	34.5	34.5	1.1	1.1	20	VAC	W	1	VISIT2		220	M	VIS			VISIT22	220	VIS	W		VISIT22		-1.66	-1.29	-1.48	0.05	-0.8	-0.76	-0.58	0.17	8.8	N	11.5	N	1	34.5	1.1
20	M	VAC	41106	10		M	10		1	1		VISIT2	33.9	33.9	1.6	1.6	20	VAC	W	1	VISIT2		220	M	VIS			VISIT22	220	VIS	W		VISIT22		-0.67	0.8	-1.37	-0.89	-0.93	-0.87	-0.74	0.07	7.7	Y	8.4	N	1	33.9	1.6
20	M	VAC	41106	10		F	10		1	1		VISIT2	34.5	34.5	1.1	1.1	20	VAC	W	1	VISIT2		220	M	VIS			VISIT22	220	VIS	W		VISIT22		-1.78	-1.24	-1.58	-0.96	-1.81	-1.89	-1.01	-0.93	9.6	N	11	N	1	34.5	1.1
20	M	VAC	41106	10		M	10		1	1		VISIT2	34.8		0.7		20	VAC	W	1	VISIT2		220	M	VIS			VISIT22	220	VIS	W		VISIT22		-2.47	-3.14	-1.08	-0.3					7.7	Y			1	34.8	0.7
20	M	VAC	41106	10		F	10		1	1		VISIT2	34.5		0.9		20	VAC	W	1	VISIT2		220	M	VIS			VISIT22	220	VIS	W		VISIT22		1.35	1.65	0.79	1.45					9.1	N			1	34.5	0.9
20	M	VAC	41106	10		F	10		1	1		VISIT2	34.5	34.5	1.1	1.1	20	VAC	W	1	VISIT2		220	M	VIS			VISIT22	220	VIS	W		VISIT22		-0.93	-1.37	-0.02	-0.27	-2.36	-2.11	-1.59	-1.85	8.7	N	9.4	N	1	34.5	1.1
20	M	VAC	41106	10		M	10		1	1		VISIT2	33.9	33.9	1.9	1.9	20	VAC	W	1	VISIT2		220	M	VIS			VISIT22	220	VIS	W		VISIT22		-0.78	-0.29	-0.74	-0.02	-2.01	-3.01	-0.59	-1.1	10	N	9.9	N	1	33.9	1.9
20	M	VAC	41106	10		M	10		1	1		VISIT2	34.5	34.6	1	1	20	VAC	W	1	VISIT2		220	M	VIS			VISIT22	220	VIS	W		VISIT22		-0.84	-0.37	-0.8	-0.47	-1.11	-0.64	-1.18	0.28	7.9	Y	10	N	1	34.5	1
20	M	VAC	41106	10		F	10		1	1		VISIT2	34.9	34.9	0.7	0.7	20	VAC	W	1	VISIT2		220	M	VIS			VISIT22	220	VIS	W		VISIT22		0.94	2.13	-0.22	1.6	-0.32	-1.01	0.27	0.43	11.1	N	9.6	N	1	34.9	0.7
20	M	VAC	41106	10		M	10		1	1		VISIT2	34.2	34.2	1.4	1.4	20	VAC	W	1	VISIT2		220	M	VIS			VISIT22	220	VIS	W		VISIT22		-2.23	0.09	-3.14	-1.51	-2	-2.11	-1.27	-2.39	6.8	Y	10.1	N	1	34.2	1.4
20	M	VAC	41106	10		M	10		1	1		VISIT2	35.9	35.9	0.6	0.6	20	VAC	W	1	VISIT2		220	M	VIS			VISIT22	220	VIS	W		VISIT22		-3.64	-4.56	-1.8	-1.15	-2.62	-3.32	-1.03	-0.39	9.4	N	11.4	N	1	35.9	0.6
20	M	VAC	41106	10		F	10		1	1		VISIT2	34.4	34.4	1.3	1.3	20	VAC	W	1	VISIT2		220	M	VIS			VISIT22	220	VIS	W		VISIT22		-1.43	-0.04	-1.88	-0.1	-2.19	-1.3	-2.07	-1.57	9.5	N	10.5	N	1	34.4	1.3
20	M	VAC	41106	10		M	10		1	1		VISIT2	34.5	34.5	1	1	20	VAC	W	1	VISIT2		220	M	VIS			VISIT22	220	VIS	W		VISIT22		-1.35	-1.06	-1.2	0.24	-2.21	-2.06	-1.62	-0.2	7.1	Y	8.6	N	1	34.5	1
20	M	VAC	41106	10		M	10		1	1		VISIT2	35.2	35.2	0.3	0.3	20	VAC	W	1	VISIT2		220	M	VIS			VISIT22	220	VIS	W		VISIT22		-2.36	-1.83	-2.06	-1.19	-2.08	-1.85	-1.62	-0.07	11.1	N	10.6	N	1	35.2	0.3
20	M	VAC	41106	10		F	10		1	1		VISIT2	34.5	34.5	1	1	20	VAC	W	1	VISIT2		220	M	VIS			VISIT22	220	VIS	W		VISIT22		0.09	1.45	-0.77	0.43	0.44	-0.58	0.96	-0.06	10.4	N	10.2	N	1	34.5	1
20	M	VAC	41106	10		M	10		1	1		VISIT2	38	38	2.6	2.6	20	VAC	W	1	VISIT2		220	M	VIS			VISIT22	220	VIS	W		VISIT22		-1.19	-0.59	-1.26	0.22	-1.73	-1.04	-1.8	-0.6	7.1	Y	9.8	N	1	38	2.6
20	M	VAC	41106	10		M	10		1	1		VISIT2	34.6	34.6	0.9	0.9	20	VAC	W	1	VISIT2		220	M	VIS			VISIT22	220	VIS	W		VISIT22		-1.19	-0.47	-1.34	1.12	-0.47	0.48	-1.08	0.73	9.4	N	10.2	N	1	34.6	0.9
20	M	VAC	41106	10		M	10		1	1		VISIT2	34.9	34.9	0.6	0.6	20	VAC	W	1	VISIT2		220	M	VIS			VISIT22	220	VIS	W		VISIT22		-3.04	-2.41	-2.62	-0.36	-2.32	-3.22	-0.67	-1.43	10.8	N	10.5	N	1	34.9	0.6
20	M	VAC	41106	10		F	10		1	1		VISIT2	34.3	34.3	1.1	1.1	20	VAC	W	1	VISIT2		220	M	VIS			VISIT22	220	VIS	W		VISIT22		0.56	0.71	0.34	2.04	0.11	-1.28	1.1	0.92	9.7	N	9.8	N	1	34.3	1.1
20	M	VAC	41106	10		F	10		1	1		VISIT2	35.6	35.6	0.4	0.4	20	VAC	W	1	VISIT2		220	M	VIS			VISIT22	220	VIS	W		VISIT22		-1.01	0.62	-1.78	0.15	-0.75	-0.42	-0.82	0.76	9.3	N	12.6	N	1	35.6	0.4
20	M	VAC	41106	10		M	10		1	1		VISIT2	34.8	34.8	0.8	0.8	20	VAC	W	1	VISIT2		220	M	VIS			VISIT22	220	VIS	W		VISIT22		0.34	0.13	0.36	1.24	0.83	-1.57	2.34	0.63	9.2	N	11.7	N	1	34.8	0.8
20	M	VAC	41106	10		F	10		1	1		VISIT2	35.8	35.8	0.5	0.5	20	VAC	W	1	VISIT2		220	M	VIS			VISIT22	220	VIS	W		VISIT22		-0.51	0.25	-0.86	0.18	-0.18	0.28	-0.57	0.51	9	N	9.7	N	1	35.8	0.5
20	M	VAC	41106	10		M	10		1	1		VISIT2	35	35	0.7	0.7	20	VAC	W	1	VISIT2		220	M	VIS			VISIT22	220	VIS	W		VISIT22		0.14	1.1	-0.5	0.16	-0.82	-0.37	-0.96	0.58	9.9	N	7.1	Y	1	35	0.7
20	M	VAC	41106	10		M	10		1	1		VISIT2	34.5	34.5	1	1	20	VAC	W	1	VISIT2		220	M	VIS			VISIT22	220	VIS	W		VISIT22		-1.4	-0.59	-1.44	-1.25	-1.41	-1.08	-1.27	0.73	9.3	N	9.8	N	1	34.5	1
20	M	VAC	41106	10		F	10		1	1		VISIT2	34.5	34.5	1.1	1.1	20	VAC	W	1	VISIT2		220	M	VIS			VISIT22	220	VIS	W		VISIT22		2	1.83	1.55	1.71	1.75	0.77	1.78	2.82	9.6	N	8.7	N	1	34.5	1.1
20	M	VAC	41106	10		F	10		1	1		VISIT2	34.7	34.7	0.8	0.8	20	VAC	W	1	VISIT2		220	M	VIS			VISIT22	220	VIS	W		VISIT22		-0.22	0.6	-0.64	-0.03	-1.28	-0.15	-1.8	-0.61	9.2	N	10.6	N	1	34.7	0.8
20	M	VAC	41106	10		M	10		1	1		VISIT2	34.9	34.9	0.8	0.8	20	VAC	W	1	VISIT2		220	M	VIS			VISIT22	220	VIS	W		VISIT22		-0.8	-0.29	-0.77	-1.03	-1.01	-0.44	-1.2	0.42	9.5	N	9.5	N	1	34.9	0.8
20	M	VAC	41106	10		M	10		1	1		VISIT2	34.4	34.4	1.2	1.2	20	VAC	W	1	VISIT2		220	M	VIS			VISIT22	220	VIS	W		VISIT22		-0.97	-0.41	-1.03	-0.72	-1.73	-1.94	-1.01	0.15	7.5	Y	9.7	N	1	34.4	1.2
20	M	VAC	41106	10		F	10		1	1		VISIT2	34.8	34.8	0.7	0.7	20	VAC	W	1	VISIT2		220	M	VIS			VISIT22	220	VIS	W		VISIT22		-1.12	0.06	-1.55	-0.98	2	-0.07	2.73	-0.57	10.4	N	10.8	N	1	34.8	0.7
20	M	VAC	41106	10		F	10		1	1		VISIT2	35	35	0.7	0.7	20	VAC	W	1	VISIT2		220	M	VIS			VISIT22	220	VIS	W		VISIT22		-4.86	-4.15	-3.67	-3.89	-4.16	-4.53	-2.15	0.04	9.4	N	10.9	N	1	35	0.7
20	M	VAC	41106	10		M	10		1	1		VISIT2	34.9	34.9	0.6	0.6	20	VAC	W	1	VISIT2		220	M	VIS			VISIT22	220	VIS	W		VISIT22		-0.69	-1.45	0.11	0.38	-0.72	-0.88	-0.42	0.48	10.4	N	10.3	N	1	34.9	0.6
20	M	VAC	41106	10		M	10		1	1		VISIT2	34.8	34.8	0.7	0.7	20	VAC	W	1	VISIT2		220	M	VIS			VISIT22	220	VIS	W		VISIT22		-1.11	-2.03	0.1	-0.46	0.07	-0.88	0.72	0.38	9.2	N	9.5	N	1	34.8	0.7
20	M	VAC	41106	10		F	10		1	1		VISIT2	30.2		6		20	VAC	W	1	VISIT2		220	M	VIS			VISIT22	220	VIS	W		VISIT22		-0.53	0.81	-1.24	0.27					10	N			1	30.2	6
20	M	VAC	41106	10		F	10		1	1		VISIT2	35	35	0.7	0.7	20	VAC	W	1	VISIT2		220	M	VIS			VISIT22	220	VIS	W		VISIT22		-0.51	-1.19	0.04	-0.21	-0.47	-1.12	0.14	-0.34	9.3	N	11.1	N	1	35	0.7
20	M	VAC	41106	10		F	10		1	1		VISIT2	34.5	34.5	1.1	1.1	20	VAC	W	1	VISIT2		220	M	VIS			VISIT22	220	VIS	W		VISIT22		-1.09	-1.65	-0.02	-0.78	-0.57	-0.92	-0.15	0	10.6	N	11.7	N	1	34.5	1.1
20	M	VAC	41106	10		F	10		1	1		VISIT2	34.2	34.2	1.4	1.4	20	VAC	W	1	VISIT2		220	M	VIS			VISIT22	220	VIS	W		VISIT22		-0.4	-1.51	0.44	-1.08	-0.19	-0.35	-0.08	-0.03	10.1	N	11.7	N	1	34.2	1.4
20	M	VAC	41106	10		F	10		1	1		VISIT2	34.2	34.2	1.3	1.3	20	VAC	W	1	VISIT2		220	M	VIS			VISIT22	220	VIS	W		VISIT22		-0.99	-3.21	1.04	-0.15	-1.09	-2.73	0.67	1.05	7.8	Y	11	N	1	34.2	1.3
20	M	VAC	41106	10		F	10		1	1		VISIT2	34.8	34.8	0.7	0.7	20	VAC	W	1	VISIT2		220	M	VIS			VISIT22	220	VIS	W		VISIT22		-1.93	-1.71	-1.09	0.93	-1.09	-2.1	0.07	0.09	6.8	Y	11.7	N	1	34.8	0.7
20	M	VAC	41106	10		F	10		1	1		VISIT2	34.8	34.8	0.9	0.9	20	VAC	W	1	VISIT2		220	M	VIS			VISIT22	220	VIS	W		VISIT22		-0.19	-3.17	1.83	-0.25	0.15	0.34	-0.11	0.55	10.7	N	10.2	N	1	34.8	0.9
20	M	VAC	41106	10		F	10		1	1		VISIT2	35	35	0.7	0.7	20	VAC	W	1	VISIT2		220	M	VIS			VISIT22	220	VIS	W		VISIT22		-2.34	-3.18	-0.8	-0.9	-1.9	-2.6	-0.51	-0.05	7.9	Y	10.5	N	1	35	0.7
20	M	VAC	41106	10		F	10		1	1		VISIT2	35	35	0.7	0.7	20	VAC	W	1	VISIT2		220	M	VIS			VISIT22	220	VIS	W		VISIT22		-2.73	-3.95	-0.58	-1.09	-1.5	-2.88	0.27	-0.21	7.3	Y	9.7	N	1	35	0.7
20	M	VAC	41106	10		M	10		1	1		VISIT2	34.7	34.7	0.9	0.9	20	VAC	W	1	VISIT2		220	M	VIS			VISIT22	220	VIS	W		VISIT22		-3.08	-4.19	-0.7	-1.45	-3.66	-4.23	-1.98	-2.29	8.4	N	10.9	N	1	34.7	0.9
20	M	VAC	41106	10		M	10		1	1		VISIT2	33.7	33.7	1.7	1.7	20	VAC	W	1	VISIT2		220	M	VIS			VISIT22	220	VIS	W		VISIT22		0.75	0.46	0.7	0.31	-0.61	-0.14	-0.83	0.78	9.2	N	11	N	1	33.7	1.7
20	M	VAC	41106	10		M	10		1	1		VISIT2	34.9	34.9	0.6	0.6	20	VAC	W	1	VISIT2		220	M	VIS			VISIT22	220	VIS	W		VISIT22		-2.43	-0.69	-2.77	-2.33	-2.28	-2.07	-1.66	-0.21	9.9	N	9.7	N	1	34.9	0.6
20	M	VAC	41106	10		F	10		1	1		VISIT2	34.9	34.9	2	2	20	VAC	W	1	VISIT2		220	M	VIS			VISIT22	220	VIS	W		VISIT22		0.36	-2.1	1.97	1.49	-1.23	-1.74	-0.36	-0.22	8.1	N	11.3	N	1	34.9	2
20	M	VAC	41106	10		F	10		1	1		VISIT2	34.4	34.4	1.5	1.5	20	VAC	W	1	VISIT2		220	M	VIS			VISIT22	220	VIS	W		VISIT22		-0.65	0.28	-1.07	0.93	-1.09	-1.03	-0.79	0.03	9.3	N	10.6	N	1	34.4	1.5
20	M	VAC	41106	10		M	10		1	1		VISIT2	34.9	34.9	0.6	0.6	20	VAC	W	1	VISIT2		220	M	VIS			VISIT22	220	VIS	W		VISIT22		-1.64	-1.37	-1.28	-0.55	-2.05	-1.96	-1.44	0.67	8.5	N	11.9	N	1	34.9	0.6
20	M	VAC	41106	10		F	10		1	1		VISIT2	25.3	25.3	0.3	0.3	20	VAC	W	1	VISIT2		220	M	VIS			VISIT22	220	VIS	W		VISIT22		0.22	1.07	-0.34	1.52	-0.5	-0.03	-0.79	-0.22	10.2	N	9.6	N	1	25.3	0.3
20	M	VAC	41106	10		M	10		1	1		VISIT2	24.9	24.9	0.8	0.8	20	VAC	W	1	VISIT2		220	M	VIS			VISIT22	220	VIS	W		VISIT22		0.07	-1.8	1.66	0.13	-0.87	-0.99	-0.51	0.56	10.6	N	11.4	N	1	24.9	0.8
20	M	VAC	41106	10		M	10		1	1		VISIT2	24.8	24.8	0.9	0.9	20	VAC	W	1	VISIT2		220	M	VIS			VISIT22	220	VIS	W		VISIT22		-0.8	-0.74	-0.45	0.74	-0.87	-0.75	-0.74	0.58	11	N	7.5	Y	1	24.8	0.9
20	M	VAC	41106	10		F	10		1	1		VISIT2	24.9	42.9	1.4	17.8	20	VAC	W	1	VISIT2		220	M	VIS			VISIT22	220	VIS	W		VISIT22		-2.59	-1.76	-1.85	-1.11	-1.92	-3.09	-0.29	-0.01	6.8	Y	9.9	N	1	24.9	1.4
20	M	VAC	41106	10		F	10		1	1		VISIT2	24.8	24.8	0.6	0.6	20	VAC	W	1	VISIT2		220	M	VIS			VISIT22	220	VIS	W		VISIT22		1.01	0.48	1.08	0.79	0.61	1	0.04	0.42	8.6	N	10.6	N	1	24.8	0.6
20	M	VAC	41106	10		M	10		1	1		VISIT2	24.9	24.9	1.2	1.2	20	VAC	W	1	VISIT2		220	M	VIS			VISIT22	220	VIS	W		VISIT22		0.07	1.42	-0.69	0.32	0.49	0.15	0.59	1.1	10.9	N	11.1	N	1	24.9	1.2
20	M	VAC	41106	10		M	10		1	1		VISIT2	25.7	25.7	0.7	0.7	20	VAC	W	1	VISIT2		220	M	VIS			VISIT22	220	VIS	W		VISIT22		-0.63	-0.08	-0.8	1.17	-0.81	-1.75	0.19	-0.41	9.7	N	11.6	N	1	25.7	0.7
20	M	VAC	41106	10		F	10		1	1		VISIT2	26.6		1.5		20	VAC	W	1	VISIT2		220	M	VIS			VISIT22	220	VIS	W		VISIT22		-1.61	-2.94	-0.22	-0.18					10.5	N			1	26.6	1.5
20	M	VAC	41106	10		F	10		1	1		VISIT2	24.8	24.8	0.2	0.2	20	VAC	W	1	VISIT2		220	M	VIS			VISIT22	220	VIS	W		VISIT22		0.62	0.52	0.53	0.06	0.3	-0.48	0.7	-0.26	7.5	Y	9.1	N	1	24.8	0.2
20	M	VAC	41106	10		F	10		1	1		VISIT2	24.5	24.5	0.7	0.7	20	VAC	W	1	VISIT2		220	M	VIS			VISIT22	220	VIS	W		VISIT22		-1.75	0.15	-2.54	0.95	0.61	0.72	0.27	1.09	10.8	N	9.8	N	1	24.5	0.7
20	M	VAC	41106	10		F	10		1	1		VISIT2	35.1		0.6		20	VAC	W	1	VISIT2		220	M	VIS			VISIT22	220	VIS	W		VISIT22		0.29	-1.5	1.29	0.89					9	N			1	35.1	0.6
20	M	VAC	41106	10		F	10		1	1		VISIT2	24.3	24.3	1.5	1.5	20	VAC	W	1	VISIT2		220	M	VIS			VISIT22	220	VIS	W		VISIT22		-0.01	-0.34	0.17	0.79	-0.21	-0.45	-0.04	0.32	9.1	N	9	N	1	24.3	1.5
20	M	VAC	41106	10		F	10		1	1		VISIT2	34.4		1.5		20	VAC	W	1	VISIT2		220	M	VIS			VISIT22	220	VIS	W		VISIT22		-1.31	-3.38	0.83	0.12					10.1	N			1	34.4	1.5
20	M	VAC	41106	10		M	10		1	1		VISIT2	34.7		0.8		20	VAC	W	1	VISIT2		220	M	VIS			VISIT22	220	VIS	W		VISIT22		-0.44	-0.75	-0.13	0.31					9.9	N			1	34.7	0.8
20	M	VAC	41106	10		F	10		1	1		VISIT2	35.1	35.1	0.6	0.6	20	VAC	W	1	VISIT2		220	M	VIS			VISIT22	220	VIS	W		VISIT22		1.88	3.83	0.45	1.76	0.43	1.06	-0.28	0.17	8	N	9.9	N	1	35.1	0.6
20	M	VAC	41106	10		M	10		1	1		VISIT2	34.6	34.6	0.9	0.9	20	VAC	W	1	VISIT2		220	M	VIS			VISIT22	220	VIS	W		VISIT22		2.23	0.32	2.64	1.75	0.47	-0.92	1.39	0.68	8.9	N	11.9	N	1	34.6	0.9
20	M	VAC	41106	10		F	10		1	1		VISIT2	35.2	35.2	0.4	0.4	20	VAC	W	1	VISIT2		220	M	VIS			VISIT22	220	VIS	W		VISIT22		-0.25	-1.34	0.71	1.56	-0.93	-1.86	0.13	1.07	9.5	N	10.3	N	1	35.2	0.4
20	M	VAC	41106	10		F	10		1	1		VISIT2	36.6	36.6	1.2	1.2	20	VAC	W	1	VISIT2		220	M	VIS			VISIT22	220	VIS	W		VISIT22		-1.64	-2.34	-0.13	-0.36	-2.79	-2.46	-1.85	-1.48	10.1	N	10.1	N	1	36.6	1.2
20	M	VAC	41106	10		F	10		1	1		VISIT2	35.2	35.2	0.6	0.6	20	VAC	W	1	VISIT2		220	M	VIS			VISIT22	220	VIS	W		VISIT22		-2	-1.04	-1.86	-0.6	-1.05	-2.04	0.13	0.49	7.2	Y	11.5	N	1	35.2	0.6
20	M	VAC	41106	10		M	10		1	1		VISIT2	35	35	0.6	0.6	20	VAC	W	1	VISIT2		220	M	VIS			VISIT22	220	VIS	W		VISIT22		-0.41	0.66	-0.95	0.61	-1.28	-1.33	-0.81	0.4	10.2	N	10	N	1	35	0.6
20	M	VAC	41106	10		M	10		1	1		VISIT2	34.6	34.6	1	1	20	VAC	W	1	VISIT2		220	M	VIS			VISIT22	220	VIS	W		VISIT22		-0.14	-1.37	0.74	-0.18	-1.31	-1.32	-0.92	-0.13	7.6	Y	9.7	N	1	34.6	1
20	M	VAC	41106	10		M	10		1	1		VISIT2	34.1	34.1	1.5	1.5	20	VAC	W	1	VISIT2		220	M	VIS			VISIT22	220	VIS	W		VISIT22		-2.08	-4.38	0.47	-1.17	-0.79	-3.31	1.54	-0.5	8.8	N	10.9	N	1	34.1	1.5
20	M	VAC	41106	10		M	10		1	1		VISIT2	34.6		0.9		20	VAC	W	1	VISIT2		220	M	VIS			VISIT22	220	VIS	W		VISIT22		-0.96	-0.32	-1.08	-0.05					10.1	N			1	34.6	0.9
20	M	VAC	41106	10		M	10		1	1		VISIT2	34.7	34.7	0.9	0.9	20	VAC	W	1	VISIT2		220	M	VIS			VISIT22	220	VIS	W		VISIT22		1.04	-0.38	1.67	1.33	-0.64	-0.14	-0.87	0.07	8.6	N	10.1	N	1	34.7	0.9
20	M	VAC	41106	10		F	10		1	1		VISIT2	17.2		1.4		20	VAC	W	1	VISIT2		220	M	VIS			VISIT22	220	VIS	W		VISIT22		0.96	-0.42	1.61	1.93					7.5	Y			1	17.2	1.4
20	M	VAC	41106	10		F	10		1	1		VISIT2	34.8	34.8	0.7	0.7	20	VAC	W	1	VISIT2		220	M	VIS			VISIT22	220	VIS	W		VISIT22		1.23	0.69	1.27	1.14	0.47	0.96	-0.12	0.78	9.1	N	10.8	N	1	34.8	0.7
20	M	VAC	41106	10		M	10		1	1		VISIT2	16.4	16.4	1	1	20	VAC	W	1	VISIT2		220	M	VIS			VISIT22	220	VIS	W		VISIT22		1.17	-1.17	2.5	1.68	0.8	-0.24	1.27	0.88	8.7	N	11.3	N	1	16.4	1
20	M	VAC	41106	10		M	10		1	1		VISIT2	35.1	35.1	0.8	0.8	20	VAC	W	1	VISIT2		220	M	VIS			VISIT22	220	VIS	W		VISIT22		-1.22	-4.25	1.94	0.7	-1.31	-3.65	0.88	-1.18	8.7	N	10.9	N	1	35.1	0.8
20	M	VAC	41106	10		M	10		1	1		VISIT2	33.7	33.7	1.8	1.8	20	VAC	W	1	VISIT2		220	M	VIS			VISIT22	220	VIS	W		VISIT22		-1.11	-1.34	-0.38	-0.95	-2.06	-1.83	-1.53	0.19	10.9	N	9.6	N	1	33.7	1.8
20	M	VAC	41106	10		M	10		1	1		VISIT2	35.1	35.1	0.8	0.8	20	VAC	W	1	VISIT2		220	M	VIS			VISIT22	220	VIS	W		VISIT22		-1.4	0.17	-1.98	-0.89	-0.73	-0.87	-0.4	0.26	7.4	Y	9.4	N	1	35.1	0.8
20	M	VAC	41106	10		M	10		1	1		VISIT2	15.4	15.4	1.1	1.1	20	VAC	W	1	VISIT2		220	M	VIS			VISIT22	220	VIS	W		VISIT22		-1.24	-0.09	-1.6	-0.47	-0.52	-1.08	0.08	0.28	10.8	N	9.8	N	1	15.4	1.1
20	M	VAC	41106	10		F	10		1	1		VISIT2	16.3	16.3	0.3	3	20	VAC	W	1	VISIT2		220	M	VIS			VISIT22	220	VIS	W		VISIT22		-0.68	-1.91	0.92	0.49	-0.4	-0.77	-0.05	0.44	10	N	11.7	N	1	16.3	0.3
20	M	VAC	41106	10		F	10		1	1		VISIT2	15.4	35	1.1	0.6	20	VAC	W	1	VISIT2		220	M	VIS			VISIT22	220	VIS	W		VISIT22		-0.82	-0.75	-0.49	-0.89	-0.75	-1.18	-0.19	0.02	10.4	N	11.5	N	1	15.4	1.1
20	M	VAC	41106	10		M	10		1	1		VISIT2	34.8		0.7		20	VAC	W	1	VISIT2		220	M	VIS			VISIT22	220	VIS	W		VISIT22		-0.29	0.89	-0.86	-0.14					8.6	N			1	34.8	0.7
20	M	VAC	41106	10		M	10		1	1		VISIT2	34.8	34	0.8	0.8	20	VAC	W	1	VISIT2		220	M	VIS			VISIT22	220	VIS	W		VISIT22		-1.25	0.21	-1.83	-1.12	-1.53	-1.83	-0.81	-1.37	8.7	N	9.2	N	1	34.8	0.8
20	M	VAC	41106	10		F	10		1	1		VISIT2	17.5	17.5	0.9	0.9	20	VAC	W	1	VISIT2		220	M	VIS			VISIT22	220	VIS	W		VISIT22		-0.95	0.11	-1.36	-0.55	-0.5	-0.19	-0.66	-0.19	9.3	N	10.8	N	1	17.5	0.9
20	M	VAC	41106	10		M	10		1	1		VISIT2	34.9	34.9	0.6	0.6	20	VAC	W	1	VISIT2		220	M	VIS			VISIT22	220	VIS	W		VISIT22		-0.27	-0.18	-0.26	-0.51	-1.29	-0.91	-1.24	-0.61	9.9	N	10.7	N	1	34.9	0.6
20	M	VAC	41106	10		M	10		1	1		VISIT2	35.2	35.2	0.4	0.4	20	VAC	W	1	VISIT2		220	M	VIS			VISIT22	220	VIS	W		VISIT22		0.94	0.82	0.82	0.47	0.16	-1	1.05	1.29	9.2	N	10.5	N	1	35.2	0.4
20	M	VAC	41106	10		F	10		1	1		VISIT2	35	35	0.6	0.6	20	VAC	W	1	VISIT2		220	M	VIS			VISIT22	220	VIS	W		VISIT22		-0.24	0.74	-0.79	0.65	-1	-1.7	-0.09	0.2	9.9	N	10.6	N	1	35	0.6
20	M	VAC	41106	10		F	10		1	1		VISIT2	34.5	34.5	1	1	20	VAC	W	1	VISIT2		220	M	VIS			VISIT22	220	VIS	W		VISIT22		-1.2	-1.68	-0.32	-1.23	-1.51	-2.38	-0.18	-0.23	10.7	N	10.8	N	1	34.5	1
20	M	VAC	41106	10		F	10		1	1		VISIT2	37.8	37.8	2.4	2.4	20	VAC	W	1	VISIT2		220	M	VIS			VISIT22	220	VIS	W		VISIT22		-0.49	-0.98	0.14	0.28	-0.82	-1.92	0.35	-0.02	7	Y	10.1	N	1	37.8	2.4
20	M	VAC	41106	10		M	10		1	1		VISIT2	38	38	2.5	2.5	20	VAC	W	1	VISIT2		220	M	VIS			VISIT22	220	VIS	W		VISIT22		-1.31	-0.88	-1	0.31	-1.7	-1.56	-1.22	-0.66	8.5	N	10.6	N	1	38	2.5
20	M	VAC	41106	10		F	10		1	1		VISIT2	34.9	34.9	0.6	0.6	20	VAC	W	1	VISIT2		220	M	VIS			VISIT22	220	VIS	W		VISIT22		-0.87	-1.36	0.13	0.76	-0.68	-1.59	0.22	0.12	11.3	N	10.8	N	1	34.9	0.6
20	M	VAC	41106	10		M	10		1	1		VISIT2	34.9	34.9	0.6	0.6	20	VAC	W	1	VISIT2		220	M	VIS			VISIT22	220	VIS	W		VISIT22		-3.36	-2.32	-2.61	-0.73	-2.47	-2.08	-1.92	-1.18	8	N	9.9	N	1	34.9	0.6
20	M	VAC	41106	10		M	10		1	1		VISIT2	34.9	34.9	0.6	0.6	20	VAC	W	1	VISIT2		220	M	VIS			VISIT22	220	VIS	W		VISIT22		-3.21	-2.32	-2.36	-1.62	-3.03	-3.32	-1.78	-1.36	8.7	N	9.7	N	1	34.9	0.6
20	M	VAC	41106	10		M	10		1	1		VISIT2	17.1	17.1	0.7	0.7	20	VAC	W	1	VISIT2		220	M	VIS			VISIT22	220	VIS	W		VISIT22		-2.88	-2.74	-2.12	-1.1	-2.17	-2.14	-1.47	-0.49	10.3	N	12.1	N	1	17.1	0.7
20	M	VAC	41106	10		M	10		1	1		VISIT2	27.7	27.7	2.7	2.7	20	VAC	W	1	VISIT2		220	M	VIS			VISIT22	220	VIS	W		VISIT22		0.99	0.07	1.32	-0.72	0.09	0.11	-0.01	0.67	9.5	N	10.3	N	1	27.7	2.7
20	M	VAC	41106	10		F	10		1	1		VISIT2	26.1	26.1	1	1	20	VAC	W	1	VISIT2		220	M	VIS			VISIT22	220	VIS	W		VISIT22		-1.17	-0.7	-0.97	-0.83	-0.02	-0.06	-0.09	-0.68	9	N	10.3	N	1	26.1	1
20	M	VAC	41106	10		F	10		1	1		VISIT2	28.1	28.1	3.1	3.1	20	VAC	W	1	VISIT2		220	M	VIS			VISIT22	220	VIS	W		VISIT22		-0.92	-1.21	-0.49	-0.21	-2.07	-1.33	-1.9	-0.57	7.7	Y	11.2	N	1	28.1	3.1
20	M	VAC	41106	10		M	10		1	1		VISIT2	28	32	2.9	4.9	20	VAC	W	1	VISIT2		220	M	VIS			VISIT22	220	VIS	W		VISIT22		-0.65	-2.65	0.87	-0.62	-1.52	-2.38	-0.29	0.1	8.5	N	10.1	N	1	28	2.9
20	M	VAC	41106	10		F	10		1	1		VISIT2	24.4	24.4	0.9	0.9	20	VAC	W	1	VISIT2		220	M	VIS			VISIT22	220	VIS	W		VISIT22		-1.09	-0.67	-1.1	-0.71	-1.51	-2.13	-0.4	-0.38	8	N	10.8	N	1	24.4	0.9
20	M	VAC	41106	10		M	10		1	1		VISIT2	25.8	25.8	1.3	1.3	20	VAC	W	1	VISIT2		220	M	VIS			VISIT22	220	VIS	W		VISIT22		-1.34	2.85	-3.41	-1.5	-1.7	-0.72	-2.02	-0.64	11.1	N	11.2	N	1	25.8	1.3
20	M	VAC	41106	10		F	10		1	1		VISIT2	25.2	25.2	0.2	0.2	20	VAC	W	1	VISIT2		220	M	VIS			VISIT22	220	VIS	W		VISIT22		-1.63	-1.28	-1.39	-1.09	-1.58	-1.45	-1.11	-0.76	12.3	N	11.6	N	1	25.2	0.2
20	M	VAC	41106	10		M	10		1	1		VISIT2	27.7	27.7	2.7	2.7	20	VAC	W	1	VISIT2		220	M	VIS			VISIT22	220	VIS	W		VISIT22		0.58	0.31	0.61	0.25	-0.17	0.61	-0.72	0.32	9.8	N	11.5	N	1	27.7	2.7
20	M	VAC	41106	10		M	10		1	1		VISIT2	35.1	35.1	0.4	0.4	20	VAC	W	1	VISIT2		220	M	VIS			VISIT22	220	VIS	W		VISIT22		-1.19	-1.33	-0.8	0.25	-0.31	-2.43	1.5	1.17	9.8	N	11.1	N	1	35.1	0.4
20	M	VAC	41106	10		F	10		1	1		VISIT2	34.1	34.1	1.5	1.5	20	VAC	W	1	VISIT2		220	M	VIS			VISIT22	220	VIS	W		VISIT22		0.98	1.77	0.08	0.34	1	1.89	-0.06	0.53	9.6	N	11.3	N	1	34.1	1.5
20	M	VAC	41106	10		M	10		1	1		VISIT2	34.7	34.7	0.7	0.7	20	VAC	W	1	VISIT2		220	M	VIS			VISIT22	220	VIS	W		VISIT22		-1.51	0.21	-2.14	-0.83	-1.52	-1.14	-1.35	-0.9	9.4	N	7.9	Y	1	34.7	0.7
20	M	VAC	41106	10		M	10		1	1		VISIT2	27.5	27.5	2.8	2.8	20	VAC	W	1	VISIT2		220	M	VIS			VISIT22	220	VIS	W		VISIT22		-2.55	-3.48	-0.89	-1.52	-2.58	-2.86	-1.4	-0.89	8.3	N	10	N	1	27.5	2.8
20	M	VAC	41106	10		F	10		1	1		VISIT2	34.3	34.3	5.8	5.8	20	VAC	W	1	VISIT2		220	M	VIS			VISIT22	220	VIS	W		VISIT22		-0.87	-1.34	-0.35	-1.13	-1.13	-2.22	0.2	-0.65	7.3	Y	11.3	N	1	34.3	5.8
20	M	VAC	41106	10		F	10		1	1		VISIT2	24.6		0.6		20	VAC	W	1	VISIT2		220	M	VIS			VISIT22	220	VIS	W		VISIT22		-0.09	-1.1	0.53	0.57					9.7	N			1	24.6	0.6
20	M	VAC	41106	10		M	10		1	1		VISIT2	34.8	34.8	0.7	0.7	20	VAC	W	1	VISIT2		220	M	VIS			VISIT22	220	VIS	W		VISIT22		0.23	1.29	-0.38	-0.66	-0.28	0.24	-0.6	0.3	9.6	N	11.6	N	1	34.8	0.7
20	M	VAC	41106	10		F	10		1	1		VISIT2	34.3	34.3	1.5	1.5	20	VAC	W	1	VISIT2		220	M	VIS			VISIT22	220	VIS	W		VISIT22		-1.13	-2.61	0.18	-1.18	-0.62	-1.63	0.37	-0.81	8.6	N	9.9	N	1	34.3	1.5
20	M	VAC	41106	10		F	10		1	1		VISIT2	34.3	34.3	1.5	1.5	20	VAC	W	1	VISIT2		220	M	VIS			VISIT22	220	VIS	W		VISIT22		-1.03	-2.24	0.04	-1.18	-0.76	-0.82	-0.5	0	8.9	N	10.9	N	1	34.3	1.5
20	M	VAC	41106	10		F	10		1	1		VISIT2	36.7	36.7	1.4	1.4	20	VAC	W	1	VISIT2		220	M	VIS			VISIT22	220	VIS	W		VISIT22		1.24	-0.99	2.4	0.5	0.88	-1.53	2.3	1.08	8.9	N	10.6	N	1	36.7	1.4
20	M	VAC	41106	10		M	10		1	1		VISIT2	34.9	34.9	0.6	0.6	20	VAC	W	1	VISIT2		220	M	VIS			VISIT22	220	VIS	W		VISIT22		-0.75			-1.14	-1.22	-0.57	-1.38	-0.23	11	N	12.3	N	1	34.9	0.6
20	M	VAC	41106	10		F	10		1	1		VISIT2	34.6		0.9		20	VAC	W	1	VISIT2		220	M	VIS			VISIT22	220	VIS	W		VISIT22		1.5	2.18	0.76	-0.27					10.6	N			1	34.6	0.9
20	M	VAC	41106	10		M	10		1	1		VISIT2	34	34	3.7	3.7	20	VAC	W	1	VISIT2		220	M	VIS			VISIT22	220	VIS	W		VISIT22		-1.44	-1.27	-0.89	-1.33	-1.77	-2.08	-0.91	-0.28	9.8	N	11.7	N	1	34	3.7
20	M	VAC	41106	10		F	10		1	1		VISIT2	37.5	37.5	0.2	0.2	20	VAC	W	1	VISIT2		220	M	VIS			VISIT22	220	VIS	W		VISIT22		-0.31	0.56	-0.8	-0.36	-0.16	-0.66	0.26	0.09	9.3	N	9.9	N	1	37.5	0.2
20	M	VAC	41106	10		M	10		1	1		VISIT2	34.6	34.6	0.9	0.9	20	VAC	W	1	VISIT2		220	M	VIS			VISIT22	220	VIS	W		VISIT22		-2.03	-2.39	-1.25	-1.65	-1.5	-2.48	-0.17	0.2	7.2	Y	11.3	N	1	34.6	0.9
20	M	VAC	41106	10		M	10		1	1		VISIT2	37.5	37.5	0.2	0.2	20	VAC	W	1	VISIT2		220	M	VIS			VISIT22	220	VIS	W		VISIT22		0.71	0.01	0.92	0.26	0.35	-2.14	2.18	-1.16	6.9	Y	12.1	N	1	37.5	0.2
20	M	VAC	41106	10		M	10		1	1		VISIT2	37.5	37.5	0.2	0.2	20	VAC	W	1	VISIT2		220	M	VIS			VISIT22	220	VIS	W		VISIT22		-1.7	-0.72	-1.86	-1.54	-2.22	-0.39	-3.12	1.25	7.8	Y	11.7	N	1	37.5	0.2
20	M	VAC	41106	10		M	10		1	1		VISIT2	32.5	32.5	3.1	3.1	20	VAC	W	1	VISIT2		220	M	VIS			VISIT22	220	VIS	W		VISIT22		-1.23	-0.92	-0.95	-0.95	-0.02	-1.05	0.87	0.07	10.2	N	12.2	N	1	32.5	3.1
20	M	VAC	41106	10		M	10		1	1		VISIT2	37.5	37.5	0.2	0.2	20	VAC	W	1	VISIT2		220	M	VIS			VISIT22	220	VIS	W		VISIT22		1.43	-0.31	1.99	1.13	0.12	0.02	0.16	0.7	9.8	N	10.5	N	1	37.5	0.2
20	M	VAC	41106	10		F	10		1	1		VISIT2	35.6	35.6	0.4	0.4	20	VAC	W	1	VISIT2		220	M	VIS			VISIT22	220	VIS	W		VISIT22		-2.1	-1.27	-2.07	-1.28	-2.17	-1.99	-1.46	-1.37	9.4	N	10.4	N	1	35.6	0.4
20	M	VAC	41106	10		F	10		1	1		VISIT2	30.9	30.9	7	7	20	VAC	W	1	VISIT2		220	M	VIS			VISIT22	220	VIS	W		VISIT22		-0.58	-0.08	-0.75	-1.06	-1.54	-1.39	-1.11	-0.26	9.8	N	9.9	N	1	30.9	7
20	M	VAC	41106	10		M	10		1	1		VISIT2	17.3	17.3	1	1	20	VAC	W	1	VISIT2		220	M	VIS			VISIT22	220	VIS	W		VISIT22		-1.13	-0.87	-0.77	-0.52	-1.38	-0.24	-1.87	-0.43	8.6	N	11.2	N	1	17.3	1
20	M	VAC	41106	10		M	10		1	1		VISIT2	34.7	34.7	0.8	0.8	20	VAC	W	1	VISIT2		220	M	VIS			VISIT22	220	VIS	W		VISIT22		-2.68	-1.81	-2.19	-0.86	-2.14			1	9.1	N	9.4	N	1	34.7	0.8
20	M	VAC	41106	10		M	10		1	1		VISIT2	37	37	1.7	1.7	20	VAC	W	1	VISIT2		220	M	VIS			VISIT22	220	VIS	W		VISIT22		0.86	1.25	0.38	1.31	0.22	-1.48	1.41	1.02	9	N	11	N	1	37	1.7
20	M	VAC	41106	10		F	10		1	1		VISIT2	35.5	35.5	1.5	1.5	20	VAC	W	1	VISIT2		220	M	VIS			VISIT22	220	VIS	W		VISIT22		-0.63	0	-0.78	0.25	-0.96	-1.36	-0.34	0.5	7.1	Y	10	N	1	35.5	1.5
20	M	VAC	41106	10		M	10		1	1		VISIT2	34.6	34.6	1	1	20	VAC	W	1	VISIT2		220	M	VIS			VISIT22	220	VIS	W		VISIT22		0.52	1.57	-0.35	-0.22	0.95	0.38	1.02	0.6	9.4	N	10.9	N	1	34.6	1
20	M	VAC	41106	10		F	10		1	1		VISIT2	31.8	31.8	3.7	3.7	20	VAC	W	1	VISIT2		220	M	VIS			VISIT22	220	VIS	W		VISIT22		-0.69	-0.26	-0.77	-1.04	-1.1	-0.61	-1.16	0.87	9.9	N	10.3	N	1	31.8	3.7
20	M	VAC	41106	10		M	10		1	1		VISIT2	31	31	5.3	5.3	20	VAC	W	1	VISIT2		220	M	VIS			VISIT22	220	VIS	W		VISIT22		-1.4	2	-3.06	-0.62	-0.45	0.83	-1.32	-0.6	10.4	N	10.8	N	1	31	5.3
20	M	VAC	41106	10		F	10		1	1		VISIT2	31.7	31.7	5.8	5.8	20	VAC	W	1	VISIT2		220	M	VIS			VISIT22	220	VIS	W		VISIT22		-0.15	-0.17	-0.1	-0.36	0.77	-0.14	1.2	0.54	10.5	N	9.8	N	1	31.7	5.8
20	M	VAC	41106	10		F	10		1	1		VISIT2	37.3	37.3	1.9	1.9	20	VAC	W	1	VISIT2		220	M	VIS			VISIT22	220	VIS	W		VISIT22		-1.07	-1.26	-0.64	-1.09	-0.97	-1.43	-0.29	-0.1	8.4	N	10.2	N	1	37.3	1.9
20	M	VAC	41106	10		M	10		1	1		VISIT2	37.4	37.4	2	2	20	VAC	W	1	VISIT2		220	M	VIS			VISIT22	220	VIS	W		VISIT22		0.81	2.05	-0.13	-1.41	-0.48	-1.72	0.64	0.33	8.2	N	10.4	N	1	37.4	2
20	M	VAC	41106	10		M	10		1	1		VISIT2	25.3	25.3	0.3	0.3	20	VAC	W	1	VISIT2		220	M	VIS			VISIT22	220	VIS	W		VISIT22		0.62	1.52	-0.12	-0.84	0	0.35	-0.31	0.54	8.8	N	9.7	N	1	25.3	0.3
20	M	VAC	41106	10		F	10		1	1		VISIT2	31.6	31.6	3.9	3.9	20	VAC	W	1	VISIT2		220	M	VIS			VISIT22	220	VIS	W		VISIT22		0.63	0.7	0.43	1.28	0.31	0.18	0.27	-0.13	11	N	11.6	N	1	31.6	3.9
20	M	VAC	41106	10		M	10		1	1		VISIT2	31.7	31.7	3.8	3.8	20	VAC	W	1	VISIT2		220	M	VIS			VISIT22	220	VIS	W		VISIT22		0.28	2.01	-0.96	-0.23	-0.67	-0.69	-0.48	0.17	11.2	N	12.2	N	1	31.7	3.8
20	M	VAC	41106	10		M	10		1	1		VISIT2	31.8	31.8	3.7	3.7	20	VAC	W	1	VISIT2		220	M	VIS			VISIT22	220	VIS	W		VISIT22		-0.72	-0.82	-0.26	-0.38	-0.81	-0.85	-0.55	0.61	7.3	Y	13.5	N	1	31.8	3.7
20	M	VAC	41106	10		F	10		1	1		VISIT2	31.3	31.3	4.3	4.3	20	VAC	W	1	VISIT2		220	M	VIS			VISIT22	220	VIS	W		VISIT22		1.03	0.5	1.09	1.26	0.46	-1.05	1.36	0.29	9.6	N	9.9	N	1	31.3	4.3
20	M	VAC	41106	10		M	10		1	1		VISIT2	34.3	34.3	1.2	1.2	20	VAC	W	1	VISIT2		220	M	VIS			VISIT22	220	VIS	W		VISIT22		-0.21	-0.9	0.44	-0.44	-0.69	-0.98	-0.28	0.34	9.3	N	13.5	N	1	34.3	1.2
20	M	VAC	41106	10		M	10		1	1		VISIT2	34.7	34.7	0.9	0.9	20	VAC	W	1	VISIT2		220	M	VIS			VISIT22	220	VIS	W		VISIT22		-1.81	-1.07	-1.82	-1.67	-1.27	-2.38	0.09	-0.23	9.4	N	11.1	N	1	34.7	0.9
20	M	VAC	41106	10		M	10		1	1		VISIT2	31.5	31.5	5.8	5.8	20	VAC	W	1	VISIT2		220	M	VIS			VISIT22	220	VIS	W		VISIT22		-0.84	-1.43	0.13	-0.65	-1.13	-2.02	-0.08	0.7	8.9	N	9.4	N	1	31.5	5.8
20	M	VAC	41106	10		F	10		1	1		VISIT2	31		5.1		20	VAC	W	1	VISIT2		220	M	VIS			VISIT22	220	VIS	W		VISIT22		0.74	0.6	0.65	-0.1					7.3	Y			1	31	5.1
20	M	VAC	41106	10		M	10		1	1		VISIT2	24.3		1		20	VAC	W	1	VISIT2		220	M	VIS			VISIT22	220	VIS	W		VISIT22		-0.81	1.05	-1.77	-1.27					9.7	N			1	24.3	1
20	M	VAC	41106	10		M	10		1	1		VISIT2	36.2	36.2	0.9	0.9	20	VAC	W	1	VISIT2		220	M	VIS			VISIT22	220	VIS	W		VISIT22		-0.77	-1.84	0.21	-1.53	-0.51	-1.47	0.38	-0.22	9.1	N	10.8	N	1	36.2	0.9
20	M	VAC	41106	10		M	10		1	1		VISIT2	37.6	37.6	3.7	3.7	20	VAC	W	1	VISIT2		220	M	VIS			VISIT22	220	VIS	W		VISIT22		-2.74	-3.48	-0.23	-1.07	-3.04	-3.97	-1.37	-1.58	8.2	N	9.4	N	1	37.6	3.7
20	M	VAC	41106	10		F	10		1	1		VISIT2	13.3	13.3	4.9	4.9	20	VAC	W	1	VISIT2		220	M	VIS			VISIT22	220	VIS	W		VISIT22		-1	0.15	-1.42	-0.47	-1.37	-2.17	-0.18	-0.59	10.6	N	9.7	N	1	13.3	4.9
20	M	VAC	41106	10		F	10		1	1		VISIT2	13.9	13.9	5	5	20	VAC	W	1	VISIT2		220	M	VIS			VISIT22	220	VIS	W		VISIT22		-1.33	-0.09	-1.78	-1.06	-1.37	-0.96	-1.24	-0.3	10.2	N	11.2	N	1	13.9	5
20	M	VAC	41106	10		M	10		1	1		VISIT2	34.9	34.9	0.7	0.7	20	VAC	W	1	VISIT2		220	M	VIS			VISIT22	220	VIS	W		VISIT22		-1.67	-1.53	-1.34	-1.16	-0.58	-0.97	-0.08	-0.63	7.4	Y	11	N	1	34.9	0.7
20	M	VAC	41106	10		F	10		1	1		VISIT2	35.2	35.2	2.6	2.6	20	VAC	W	1	VISIT2		220	M	VIS			VISIT22	220	VIS	W		VISIT22		-0.89	-0.92	-0.51	-0.96	-1.13	-1.99	-0.01	-0.37	9.5	N	8.9	N	1	35.2	2.6
20	M	VAC	41106	10		M	10		1	1		VISIT2	34.1	34.1	3.7	3.7	20	VAC	W	1	VISIT2		220	M	VIS			VISIT22	220	VIS	W		VISIT22		0.32	-1.34	1.21	0.28	-0.7	-2.9	1.36	0.67	9.6	N	11.1	N	1	34.1	3.7
20	M	VAC	41106	10		F	10		1	1		VISIT2	11.1	11.1	2.4	2.4	20	VAC	W	1	VISIT2		220	M	VIS			VISIT22	220	VIS	W		VISIT22		-1.1	-0.62	-0.9	-0.13	-1.6	-1.66	-0.96	-0.54	10	N	10.4	N	1	11.1	2.4
20	M	VAC	41106	10		F	10		1	1		VISIT2	34.5	34.5	0.9	0.9	20	VAC	W	1	VISIT2		220	M	VIS			VISIT22	220	VIS	W		VISIT22		-0.56	-0.73	-0.08	-0.69	-1.48	-0.97	-1.36	-0.86	9.3	N	11.1	N	1	34.5	0.9
20	M	VAC	41106	10		M	10		1	1		VISIT2	38.6	38.6	4.7	4.7	20	VAC	W	1	VISIT2		220	M	VIS			VISIT22	220	VIS	W		VISIT22		0.83	1.43	0.25	0.43	0.73			0.83	10.4	N	9.9	N	1	38.6	4.7
20	M	VAC	41106	10		F	10		1	1		VISIT2	11.3	11.3	2.7	2.7	20	VAC	W	1	VISIT2		220	M	VIS			VISIT22	220	VIS	W		VISIT22		-3.13	-2.4	-2.67	-1.24	-2.98	-2.86	-1.73	-1.33	10.4	N	11.3	N	1	11.3	2.7
20	M	VAC	41106	10		M	10		1	1		VISIT2	11.4	11.4	2.7	2.7	20	VAC	W	1	VISIT2		220	M	VIS			VISIT22	220	VIS	W		VISIT22		-1.77	-1.9	-0.89	-0.45	-0.19	-2.01	1.26	0.09	8.6	N	9.5	N	1	11.4	2.7
20	M	VAC	41106	10		F	10		1	1		VISIT2	10.5		2.1		20	VAC	W	1	VISIT2		220	M	VIS			VISIT22	220	VIS	W		VISIT22		-0.88	-0.31	-0.95	-0.08					9.9	N			1	10.5	2.1
20	M	VAC	41106	10		M	10		1	1		VISIT2	11.6	11.6	3.3	3.3	20	VAC	W	1	VISIT2		220	M	VIS			VISIT22	220	VIS	W		VISIT22		-0.86	0.85	-1.67	-0.51	0.44	0.14	0.5	-0.38	9.1	N	10.9	N	1	11.6	3.3
20	M	VAC	41106	10		F	10		1	1		VISIT2	11.4	11.4	2.7	2.7	20	VAC	W	1	VISIT2		220	M	VIS			VISIT22	220	VIS	W		VISIT22		-2.48	-0.62	-2.86	-0.82	-1.71	-1.5	-1.22	-0.66	9.9	N	10.5	N	1	11.4	2.7
20	M	VAC	41106	10		F	10		1	1		VISIT2	11.3	11.3	2.7	2.7	20	VAC	W	1	VISIT2		220	M	VIS			VISIT22	220	VIS	W		VISIT22		0.42	-1.82	1.66	-0.26	-0.23	-0.19	-0.25	0.12	10.6	N	10.4	N	1	11.3	2.7
20	M	VAC	41106	10		M	10		1	1		VISIT2	10.3	10.3	2	2	20	VAC	W	1	VISIT2		220	M	VIS			VISIT22	220	VIS	W		VISIT22		0.46	0.53	0.25	0.41	0.13	-0.59	0.58	0.98	9.5	N	9.5	N	1	10.3	2
20	M	VAC	41106	10		F	10		1	1		VISIT2	11.1	11.1	2.6	2.6	20	VAC	W	1	VISIT2		220	M	VIS			VISIT22	220	VIS	W		VISIT22		-2.81	-2.43	-1.88	-0.98	-1.96	-3.74	0.29	-0.21	10.2	N	10.8	N	1	11.1	2.6
20	M	VAC	41106	10		M	10		1	1		VISIT2	11.2	11.2	2.6	2.6	20	VAC	W	1	VISIT2		220	M	VIS			VISIT22	220	VIS	W		VISIT22		0.25	0.77	-0.12	0.33	0.24	-0.51	0.71	0.37	9.3	N	10.1	N	1	11.2	2.6
20	M	VAC	41106	10		F	10		1	1		VISIT2	34.1	34.1	3.8	3.8	20	VAC	W	1	VISIT2		220	M	VIS			VISIT22	220	VIS	W		VISIT22		-0.98	-1.24	-0.59	-1.19	-1	-1.38	-0.37	-0.38	8.4	N	10	N	1	34.1	3.8
20	M	VAC	41106	10		F	10		1	1		VISIT2	34.7	34.7	3.9	3.9	20	VAC	W	1	VISIT2		220	M	VIS			VISIT22	220	VIS	W		VISIT22		1.53	1.88	0.99	0.57	1.32	-0.23	1.99	2.17	12	N	10.9	N	1	34.7	3.9
20	M	VAC	41106	10		M	10		1	1		VISIT2	34.6	34.6	5.4	5.4	20	VAC	W	1	VISIT2		220	M	VIS			VISIT22	220	VIS	W		VISIT22		-0.81	-2.55	0.92	0.43	-1.44	-2.63	0.03	-0.51	9.5	N	10.6	N	1	34.6	5.4
20	M	VAC	41106	10		F	10		1	1		VISIT2	10	10	2.1	2.1	20	VAC	W	1	VISIT2		220	M	VIS			VISIT22	220	VIS	W		VISIT22		-1.23	-2.79	0.17	-1.3	-0.09	-1.86	1.33	1.25	8.5	N	9.7	N	1	10	2.1
20	M	VAC	41106	10		M	10		1	1		VISIT2	34.6	34.6	5.4	5.4	20	VAC	W	1	VISIT2		220	M	VIS			VISIT22	220	VIS	W		VISIT22		-2.31	-1.79	-1.94	-1.53	-2.64	-1.96	-2.36	-2.3	10.5	N	12.8	N	1	34.6	5.4
20	M	VAC	41106	10		F	10		1	1		VISIT2	33.9	33.9	5.7	5.7	20	VAC	W	1	VISIT2		220	M	VIS			VISIT22	220	VIS	W		VISIT22		-0.55	0.22	-0.89	-1.03	-0.48	-0.84	-0.08	-0.06	9.7	N	9.7	N	1	33.9	5.7
20	M	VAC	41106	10		M	10		1	1		VISIT2	34.3	34.3	4.1	4.1	20	VAC	W	1	VISIT2		220	M	VIS			VISIT22	220	VIS	W		VISIT22		-0.12	0.49	-0.41	-0.66	-0.2	-0.57	0.16	0.44	9.1	N	12.4	N	1	34.3	4.1
20	M	VAC	41106	10		M	10		1	1		VISIT2	28.5	28.5	4.9	4.9	20	VAC	W	1	VISIT2		220	M	VIS			VISIT22	220	VIS	W		VISIT22		-3.45	-2.95	-2.93	-1.67	-1.04	-0.88	-0.85	-1.22	10	N	10.7	N	1	28.5	4.9
20	M	VAC	41106	10		M	10		1	1		VISIT2	35.4	35.4	5.4	5.4	20	VAC	W	1	VISIT2		220	M	VIS			VISIT22	220	VIS	W		VISIT22		-1.05	-1.68	-0.39	-1.63	-0.87	-1.87	0.26	-0.69	8.5	N	11.2	N	1	35.4	5.4
20	M	VAC	41106	10		M	10		1	1		VISIT2	33.5		6.3		20	VAC	W	1	VISIT2		220	M	VIS			VISIT22	220	VIS	W		VISIT22		1.37	-0.37	1.97	0.33					11.4	N			1	33.5	6.3
20	M	VAC	41106	10		F	10		1	1		VISIT2	34.3	34.3	1.1	1.1	20	VAC	W	1	VISIT2		220	M	VIS			VISIT22	220	VIS	W		VISIT22		-0.8	-2.01	0.17	-1.24	-0.5	-0.23	-0.57	-0.96	7.1	Y	10.5	N	1	34.3	1.1
20	M	VAC	41106	10		F	10		1	1		VISIT2	28.6	28.6	5	5	20	VAC	W	1	VISIT2		220	M	VIS			VISIT22	220	VIS	W		VISIT22		-3.44	-2.45	-2.86	-1.02	-3.18	-3.31	-1.63	-0.93	9.6	N	10.7	N	1	28.6	5
20	M	VAC	41106	10		F	10		1	1		VISIT2	28.4	28.4	4.6	4.6	20	VAC	W	1	VISIT2		220	M	VIS			VISIT22	220	VIS	W		VISIT22		-1	1.81	-2.53	-0.93	-0.9	-1.3	-0.29	-0.17	10.7	N	10.6	N	1	28.4	4.6
20	M	VAC	41106	10		M	10		1	1		VISIT2	27.3	27.3	4	4	20	VAC	W	1	VISIT2		220	M	VIS			VISIT22	220	VIS	W		VISIT22		-1.45	-0.58	-1.58	-0.55	-1.51	-1.52	-1.04	-0.42	10.3	N	10.8	N	1	27.3	4
20	M	VAC	41106	10		M	10		1	1		VISIT2	28.1	28.1	4.4	4.4	20	VAC	W	1	VISIT2		220	M	VIS			VISIT22	220	VIS	W		VISIT22		0.21	-1.01	0.9	1.17	0.09	-1.52	1.29	1.11	10.3	N	11.6	N	1	28.1	4.4
20	M	VAC	41106	10		F	10		1	1		VISIT2	27.7	27.7	4.3	4.3	20	VAC	W	1	VISIT2		220	M	VIS			VISIT22	220	VIS	W		VISIT22		0.23	1.74	-0.75	-0.44	0.24	-0.53	0.64	0.66	11.5	N	10.7	N	1	27.7	4.3
20	M	VAC	41106	10		M	10		1	1		VISIT2	28.6	28.6	6.9	6.9	20	VAC	W	1	VISIT2		220	M	VIS			VISIT22	220	VIS	W		VISIT22		-1.14	-1.63	-0.53	-1.11	-0.27	-0.97	0.35	-0.12	7.2	Y	10.1	N	1	28.6	6.9
20	M	VAC	41106	10		M	10		1	1		VISIT2	28.5	28.5	5	5	20	VAC	W	1	VISIT2		220	M	VIS			VISIT22	220	VIS	W		VISIT22		-1.09	-1.77	-0.38	-0.71	-0.56	-2.17	0.94	0.44	8	N	11.4	N	1	28.5	5
20	M	VAC	41106	10		M	10		1	1		VISIT2	9	9	1	1	20	VAC	W	1	VISIT2		220	M	VIS			VISIT22	220	VIS	W		VISIT22		-0.07	1.57	-0.99	-0.55	-0.46	-1.33	0.41	-0.31	8.9	N	11.3	N	1	9	1
20	M	VAC	41106	10		M	10		1	1		VISIT2	10.8	10.4	1.9	1.6	20	VAC	W	1	VISIT2		220	M	VIS			VISIT22	220	VIS	W		VISIT22		-1.78	-0.61	-2.05	-1.66	-1.13	0.26	-1.93	-0.27	11.7	N	12.2	N	1	10.8	1.9
20	M	VAC	41106	10		F	10		1	1		VISIT2	10.4	3	1.6	3	20	VAC	W	1	VISIT2		220	M	VIS			VISIT22	220	VIS	W		VISIT22		-0.53	-0.01	-0.64	-0.27	-1.21	-1.68	-0.4	-0.72	9.9	N	7	Y	1	10.4	1.6
20	M	VAC	41106	10		M	10		1	1		VISIT2	10.8	10.8	1.9	1.9	20	VAC	W	1	VISIT2		220	M	VIS			VISIT22	220	VIS	W		VISIT22		-1.34	0	-1.83	-1.04	-0.36	-1.91	0.96	-0.27	8.7	N	10.6	N	1	10.8	1.9
20	M	VAC	41106	10		F	10		1	1		VISIT2	11	11	3.2	3.2	20	VAC	W	1	VISIT2		220	M	VIS			VISIT22	220	VIS	W		VISIT22		-2.38	-1.59	-2.13	-1.73	-0.32	-0.8	0.09	-0.33	8.1	N	7.9	Y	1	11	3.2
20	M	VAC	41106	10		M	10		1	1		VISIT2	10.8	10.8	1.9	1.9	20	VAC	W	1	VISIT2		220	M	VIS			VISIT22	220	VIS	W		VISIT22		-2.9	-1.27	-3.17	-1.52	-2.28	-2.2	-1.57	-1.06	6.3	Y	10.4	N	1	10.8	1.9
20	M	VAC	41106	10		M	10		1	1		VISIT2	10.2	10.2	1.6	1.6	20	VAC	W	1	VISIT2		220	M	VIS			VISIT22	220	VIS	W		VISIT22		-0.87	0.23	-1.27	-0.93	-0.66	-0.47	-0.66	-0.33	10.1	N	10.4	N	1	10.2	1.6
20	M	VAC	41106	10		F	10		1	1		VISIT2	10.8	10.8	1.9	1.9	20	VAC	W	1	VISIT2		220	M	VIS			VISIT22	220	VIS	W		VISIT22		-0.25	2.22	-1.65	-0.13	-0.1	-1.95	1.35	0.88	10.7	N	11.6	N	1	10.8	1.9
20	M	VAC	41106	10		M	10		1	1		VISIT2	9.5	9.5	1.2	1.2	20	VAC	W	1	VISIT2		220	M	VIS			VISIT22	220	VIS	W		VISIT22		0.03	-0.79	0.57	-0.54	-1.1	-1.26	-0.66	-0.48	11	N	9.9	N	1	9.5	1.2
20	M	VAC	41106	10		F	10		1	1		VISIT2	13.7	13.7	0.3	0.3	20	VAC	W	1	VISIT2		220	M	VIS			VISIT22	220	VIS	W		VISIT22		0.43	1.07	-0.06	-0.13	1.27	-0.51	2.06	1.93	10.4	N	11.5	N	1	13.7	0.3
20	M	VAC	41106	10		M	10		1	1		VISIT2	10.9	10.9	1.8	1.8	20	VAC	W	1	VISIT2		220	M	VIS			VISIT22	220	VIS	W		VISIT22		0.02	-0.39	0.25	-1.06	0.59	-0.33	1.09	1.12	11	N	11.4	N	1	10.9	1.8
20	M	VAC	41106	10		M	10		1	1		VISIT2	13.6	13.6	0.8	0.8	20	VAC	W	1	VISIT2		220	M	VIS			VISIT22	220	VIS	W		VISIT22		2.46	3.88	0.91	0.99	1.3	0.34	1.65	0.93	7.9	Y	11.3	N	1	13.6	0.8
20	M	VAC	41106	10		M	10		1	1		VISIT2	13.9	13.9	1.4	1.4	20	VAC	W	1	VISIT2		220	M	VIS			VISIT22	220	VIS	W		VISIT22		-0.67	0.79	-1.44	-1.16	-1.22	-1.52	-0.58	-0.58	6.5	Y	10.3	N	1	13.9	1.4
20	M	VAC	41106	10		M	10		1	1		VISIT2	13.5	13.5	0.6	0.6	20	VAC	W	1	VISIT2		220	M	VIS			VISIT22	220	VIS	W		VISIT22		-0.84	-0.23	-0.96	-1.48	-0.23	-1.99	1.21	0.43	11	N	10.3	N	1	13.5	0.6
20	M	VAC	41106	10		M	10		1	1		VISIT2	15.1	15.1	2.2	2.2	20	VAC	W	1	VISIT2		220	M	VIS			VISIT22	220	VIS	W		VISIT22		-2.05	-1.06	-2.09	-1.51	-1.83	-2.42	-0.7	-0.43	12	N	12	N	1	15.1	2.2
20	M	VAC	41106	10		F	10		1	1		VISIT2	13.4	13.4	0.6	0.6	20	VAC	W	1	VISIT2		220	M	VIS			VISIT22	220	VIS	W		VISIT22		-1.13	-0.38	-1.32	-1.08	-1.35	-0.78	-1.37	-0.33	11.2	N	11.9	N	1	13.4	0.6
20	M	VAC	41106	10		M	10		1	1		VISIT2	13.6	13.6	0.4	0.4	20	VAC	W	1	VISIT2		220	M	VIS			VISIT22	220	VIS	W		VISIT22		-0.4	0.09	-0.56	-1.61	-0.84	-1.35	-0.18	0.26	10.1	N	11.4	N	1	13.6	0.4
20	M	VAC	41106	10		M	10		1	1		VISIT2	13.3	13.3	1.1	1.1	20	VAC	W	1	VISIT2		220	M	VIS			VISIT22	220	VIS	W		VISIT22		-1.31	-0.15	-1.61	-1.16	-0.3			0.31	9.1	N	9	N	1	13.3	1.1
20	M	VAC	41106	10		M	10		1	1		VISIT2	13.6	13.6	1.2	1.2	20	VAC	W	1	VISIT2		220	M	VIS			VISIT22	220	VIS	W		VISIT22		-1.01	-2.95	0.53	-1.67	-0.05	0.2	-0.22	-1.04	8.3	N	9.4	N	1	13.6	1.2
20	M	VAC	41106	10		F	10		1	1		VISIT2	12.2	12.2	1.2	1.2	20	VAC	W	1	VISIT2		220	M	VIS			VISIT22	220	VIS	W		VISIT22		-1.44	-1.37	-0.72	-0.73	-0.64	-0.44	-0.65	-0.88	7.7	Y	11.1	N	1	12.2	1.2
20	M	VAC	41106	10		F	10		1	1		VISIT2	13.8	13.8	0.4	0.4	20	VAC	W	1	VISIT2		220	M	VIS			VISIT22	220	VIS	W		VISIT22		-0.24	0.79	-0.82	-0.26	-0.04	-2.59	2	0.93	8.7	N	9	N	1	13.8	0.4
20	M	VAC	41106	10		F	10		1	1		VISIT2	13.3	13.3	0.6	0.6	20	VAC	W	1	VISIT2		220	M	VIS			VISIT22	220	VIS	W		VISIT22		-0.45	0.48	-0.92	-0.2	-0.99	-0.64	-0.99	-0.6	10.3	N	10.5	N	1	13.3	0.6
20	M	VAC	41106	10		F	10		1	1		VISIT2	13.9	13.9	0.5	0.5	20	VAC	W	1	VISIT2		220	M	VIS			VISIT22	220	VIS	W		VISIT22		0.24	-0.16	0.41	1.06	-0.26	-1.53	0.79	0.92	9.5	N	9	N	1	13.9	0.5
20	M	VAC	41106	10		F	10		1	1		VISIT2	33.7	33.7	4.6	4.6	20	VAC	W	1	VISIT2		220	M	VIS			VISIT22	220	VIS	W		VISIT22		-0.84	0.11	-1.24	-1.2	0	-0.04	-0.03	-0.46	9.3	N	11.2	N	1	33.7	4.6
20	M	VAC	41106	10		F	10		1	1		VISIT2	33.2	33.2	5.5	5.5	20	VAC	W	1	VISIT2		220	M	VIS			VISIT22	220	VIS	W		VISIT22		-1.06	0.11	-1.51	-0.73	-1.64	-1.6	-1.04	-0.67	10.3	N	11.4	N	1	33.2	5.5
20	M	VAC	41106	10		M	10		1	1		VISIT2	12.8	12.8	1.3	1.3	20	VAC	W	1	VISIT2		220	M	VIS			VISIT22	220	VIS	W		VISIT22		-0.65	1.34	-1.77	-0.26	-1.23	-1.53	-0.58	-0.85	10	N	9.7	N	1	12.8	1.3
20	M	VAC	41106	10		M	10		1	1		VISIT2	37.5	37.5	3.7	3.7	20	VAC	W	1	VISIT2		220	M	VIS			VISIT22	220	VIS	W		VISIT22		0.23	-0.75	0.75	0.31	-0.48	-0.4	-0.43	0.34	9.5	N	11.3	N	1	37.5	3.7
20	M	VAC	41106	10		M	10		1	1		VISIT2	33.7	33.7	4.6	4.6	20	VAC	W	1	VISIT2		220	M	VIS			VISIT22	220	VIS	W		VISIT22		-2.28	-1.7	-2.09	-2.69	-0.66	-1.33	0.07	-0.18	10.6	N	10.7	N	1	33.7	4.6
20	M	VAC	41106	10		M	10		1	1		VISIT2	29.7	29.7	6.4	6.4	20	VAC	W	1	VISIT2		220	M	VIS			VISIT22	220	VIS	W		VISIT22		-2.12	-2.03	-1.63	-1.69	-1.89	-1.47	-1.68	-1.06	9.4	N	10.9	N	1	29.7	6.4
20	M	VAC	41106	10		M	10		1	1		VISIT2	13.4	13.4	1	1	20	VAC	W	1	VISIT2		220	M	VIS			VISIT22	220	VIS	W		VISIT22		-1.28	-0.15	-1.6	-1.06	-1.9	-2.18	-1.03	-1.06	9.4	N	8.9	N	1	13.4	1
20	M	VAC	41106	10		F	10		1	1		VISIT2	34.5	34.5	1.1	1.1	20	VAC	W	1	VISIT2		220	M	VIS			VISIT22	220	VIS	W		VISIT22		0.48	5.89	-3.1	0.77	1.88	0.82	1.92	0.46	11.5	N	11.2	N	1	34.5	1.1
20	M	VAC	41106	10		F	10		1	1		VISIT2	14.3		0.8		20	VAC	W	1	VISIT2		220	M	VIS			VISIT22	220	VIS	W		VISIT22		-1.53	-0.86	-1.31	-0.79					9.9	N			1	14.3	0.8
20	M	VAC	41106	10		F	10		1	1		VISIT2	34.7	34.7	3.9	3.9	20	VAC	W	1	VISIT2		220	M	VIS			VISIT22	220	VIS	W		VISIT22		-0.74	1.24	-1.78	-0.49	-0.64	-1.63	0.35	-0.19	9	N	9.7	N	1	34.7	3.9
20	M	VAC	41106	10		M	10		1	1		VISIT2	34.9		3.3		20	VAC	W	1	VISIT2		220	M	VIS			VISIT22	220	VIS	W		VISIT22		0.09	-0.92	0.94	0.86					9.7	N			1	34.9	3.3
20	M	VAC	41106	10		F	10		1	1		VISIT2	24.2		1.1		20	VAC	W	1	VISIT2		220	M	VIS			VISIT22	220	VIS	W		VISIT22		-0.04	-0.53	0.31	-0.1					9.4	N			1	24.2	1.1
20	M	VAC	41106	10		F	10		1	1		VISIT2	9.6	9.6	0.8	0.8	20	VAC	W	1	VISIT2		220	M	VIS			VISIT22	220	VIS	W		VISIT22		0.54	0.29	0.55	0.59	-0.24	-0.92	0.31	-0.02	9.6	N	11.7	N	1	9.6	0.8
20	M	VAC	41106	10		M	10		1	1		VISIT2	13.8	13.8	1.3	1.3	20	VAC	W	1	VISIT2		220	M	VIS			VISIT22	220	VIS	W		VISIT22		0.19	0.01	0.26	-0.54	-0.17	-1.8	1.15	-0.08	9.4	N	10.5	N	1	13.8	1.3
20	M	VAC	41106	10		M	10		1	1		VISIT2	12.9		0.5		20	VAC	W	1	VISIT2		220	M	VIS			VISIT22	220	VIS	W		VISIT22		-1.02	-0.5	-1.03	-0.73					10.6	N			1	12.9	0.5
20	M	VAC	41106	10		F	10		1	1		VISIT2	13.6	13.6	0.4	0.4	20	VAC	W	1	VISIT2		220	M	VIS			VISIT22	220	VIS	W		VISIT22		0	1.31	-0.79	-0.14	-0.72	-0.29	-0.89	-0.44	9.8	N	10.9	N	1	13.6	0.4
20	M	VAC	41106	10		M	10		1	1		VISIT2	13.2	13.2	0.2	0.2	20	VAC	W	1	VISIT2		220	M	VIS			VISIT22	220	VIS	W		VISIT22		-1.54	-0.54	-1.73	-0.55	-0.91	-2.97	1.06	0.4	10.2	N	12.2	N	1	13.2	0.2
20	M	VAC	41106	10		M	10		1	1		VISIT2	13.4	13.4	0.2	0.2	20	VAC	W	1	VISIT2		220	M	VIS			VISIT22	220	VIS	W		VISIT22		-2.34	-1.7	-2.09	-1.55	-2.08	-1.83	-1.65	-0.8	9.9	N	11.7	N	1	13.4	0.2
20	M	VAC	41106	10		F	10		1	1		VISIT2	28.1	28.1	4.4	4.4	20	VAC	W	1	VISIT2		220	M	VIS			VISIT22	220	VIS	W		VISIT22		-1.4	-0.43	-1.49	-0.79	-1.22	-0.63	-1.3	-0.93	8.6	N	9.9	N	1	28.1	4.4
20	M	VAC	41106	10		F	10		1	1		VISIT2	12.2	12.2	2.9	2.9	20	VAC	W	1	VISIT2		220	M	VIS			VISIT22	220	VIS	W		VISIT22		-0.33	-2.5	1.12	-0.34	0	-1.63	1.26	0.97	10.4	N	10.1	N	1	12.2	2.9
20	M	VAC	41106	10		M	10		1	1		VISIT2	25.8		3.9		20	VAC	W	1	VISIT2		220	M	VIS			VISIT22	220	VIS	W		VISIT22		-2.13	-2	-1.67	-1.36					8.3	N			1	25.8	3.9
20	M	VAC	41106	10		F	10		1	1		VISIT2	25.9	25.9	4	4	20	VAC	W	1	VISIT2		220	M	VIS			VISIT22	220	VIS	W		VISIT22		1.94	-1.61	3.7	1.9	0.96			1.69	9.5	N	12.1	N	1	25.9	4
20	M	VAC	41106	10		F	10		1	1		VISIT2	25.9	25.9	3.7	3.7	20	VAC	W	1	VISIT2		220	M	VIS			VISIT22	220	VIS	W		VISIT22		0.8	-1	1.66	1.84	-0.01	-0.62	0.39	0.65	10.4	N	11.7	N	1	25.9	3.7
20	M	VAC	41106	10		F	10		1	1		VISIT2	27.5	27.5	7.3	7.3	20	VAC	W	1	VISIT2		220	M	VIS			VISIT22	220	VIS	W		VISIT22		-0.87	-0.53	-0.89	-1.23	-1.18	-0.99	-0.94	-0.95	10.9	N	12.2	N	1	27.5	7.3
20	M	VAC	41106	10		F	10		1	1		VISIT2	27.4	27.4	7	7	20	VAC	W	1	VISIT2		220	M	VIS			VISIT22	220	VIS	W		VISIT22		0.96	-0.17	1.38	0.98	0.33	-0.38	0.7	1.08	10	N	10.5	N	1	27.4	7
20	M	VAC	41106	10		M	10		1	1		VISIT2	25.8	25.8	3.7	3.7	20	VAC	W	1	VISIT2		220	M	VIS			VISIT22	220	VIS	W		VISIT22		1.03	-0.86	1.88	0.79	-0.61	-2.07	0.74	0.8	8.2	N	10.2	N	1	25.8	3.7
20	M	VAC	41106	10		M	10		1	1		VISIT2	26.5	26.5	6	6	20	VAC	W	1	VISIT2		220	M	VIS			VISIT22	220	VIS	W		VISIT22		1.64	0.33	1.89	1.17	0.76	0.02	1.08	0.93	11.2	N	10.8	N	1	26.5	6
20	M	VAC	41106	10		F	10		1	1		VISIT2	47.3	47.3	8.1	8.1	20	VAC	W	1	VISIT2		220	M	VIS			VISIT22	220	VIS	W		VISIT22		0.53	-0.74	1.17	0.86	-0.02	-0.72	0.49	0.94	8.9	N	10.7	N	1	47.3	8.1
20	M	VAC	41106	10		M	10		1	1		VISIT2	47.4	47.4	8	8	20	VAC	W	1	VISIT2		220	M	VIS			VISIT22	220	VIS	W		VISIT22		-1.53	-2.82	-0.25	-1.17	-1.12	-3.06	0.93	0.19	8.9	N	11.3	N	1	47.4	8
20	M	VAC	41106	10		M	10		1	1		VISIT2	47.4	47.4	8	8	20	VAC	W	1	VISIT2		220	M	VIS			VISIT22	220	VIS	W		VISIT22		-0.94	-1.65	-0.26	0.2	-2.18	-1.72	-1.91	-1.5	11.5	N	11.1	N	1	47.4	8
20	M	VAC	41106	10		M	10		1	1		VISIT2	44.5	44.5	8.4	8.4	20	VAC	W	1	VISIT2		220	M	VIS			VISIT22	220	VIS	W		VISIT22		1.4	0.02	1.87	0.14	1.08	0.48	1.22	1.61	9.9	N	12.6	N	1	44.5	8.4
20	M	VAC	41106	10		F	10		1	1		VISIT2	50.9	50.9	4.8	4.8	20	VAC	W	1	VISIT2		220	M	VIS			VISIT22	220	VIS	W		VISIT22		-0.81	-0.38	-0.89	-1.08	-0.58	-1.07	-0.04	-0.33	7.7	Y	9.7	N	1	50.9	4.8
20	M	VAC	41106	10		M	10		1	1		VISIT2	49.5	49.5	5.8	5.8	20	VAC	W	1	VISIT2		220	M	VIS			VISIT22	220	VIS	W		VISIT22		0.04	-0.75	0.51	0.31	-0.31	-0.89	0.2	-0.47	7.5	Y	10.1	N	1	49.5	5.8
20	M	VAC	41106	10		F	10		1	1		VISIT2	50.7	50.7	5.3	5.3	20	VAC	W	1	VISIT2		220	M	VIS			VISIT22	220	VIS	W		VISIT22		-1.41	-0.54	-1.47	-0.91	-0.94	-1.53	-0.15	0.48	8.2	N	11.6	N	1	50.7	5.3
20	M	VAC	41106	10		F	10		1	1		VISIT2	42.7	42.7	7	7	20	VAC	W	1	VISIT2		220	M	VIS			VISIT22	220	VIS	W		VISIT22		0.16	-0.91	0.84	0.73	-1.15	-2.71	0.57	0.54	11.3	N	11.4	N	1	42.7	7
20	M	VAC	41106	10		F	10		1	1		VISIT2	42.7		12.3		20	VAC	W	1	VISIT2		220	M	VIS			VISIT22	220	VIS	W		VISIT22		-0.47	0.58	-1.02	-0.66					11	N			1	42.7	12.3
20	M	VAC	41106	10		M	10		1	1		VISIT2	34.5	34.5	0.9	0.9	20	VAC	W	1	VISIT2		220	M	VIS			VISIT22	220	VIS	W		VISIT22		-1.53	-2.22	-0.05	-1.1	-2.51	-2.29	-1.82	-0.63	12.4	N	10.5	N	1	34.5	0.9
20	M	VAC	41106	10		M	10		1	1		VISIT2	34	34	3.6	3.6	20	VAC	W	1	VISIT2		220	M	VIS			VISIT22	220	VIS	W		VISIT22		-1.48	-0.7	-1.44	-0.93	-2.11	-0.25	-3.03	-0.61	11	N	10.6	N	1	34	3.6
20	M	VAC	41106	10		M	10		1	1		VISIT2	45.5	45.5	9.8	9.8	20	VAC	W	1	VISIT2		220	M	VIS			VISIT22	220	VIS	W		VISIT22		-0.81	-1.23	-0.06	-0.37	0.3	-1.05	1.18	0.89	6	Y	10.1	N	1	45.5	9.8
20	M	VAC	41106	10		M	10		1	1		VISIT2	51.2	51.2	4.9	4.9	20	VAC	W	1	VISIT2		220	M	VIS			VISIT22	220	VIS	W		VISIT22		-2.03	-5.45	1.26	-1.69	-1.82	-2.13	-0.98	-1.99	7.8	Y	11.9	N	1	51.2	4.9
20	M	VAC	41106	10		M	10		1	1		VISIT2	25.2	25.2	8.3	8.3	20	VAC	W	1	VISIT2		220	M	VIS			VISIT22	220	VIS	W		VISIT22		-3.08	-2.76	-2.44	-1.62	-1.16	-3.11	0.93	-1.51	8.1	N	8.8	N	1	25.2	8.3
20	M	VAC	41106	10		F	10		1	1		VISIT2	26.7	26.7	12.9	12.9	20	VAC	W	1	VISIT2		220	M	VIS			VISIT22	220	VIS	W		VISIT22		-0.5	-1.76	0.42	0.17	0.7	-1.94	2.48	0.96	8.3	N	11.5	N	1	26.7	12.9
20	M	VAC	41106	10		F	10		1	1		VISIT2	26		8.9		20	VAC	W	1	VISIT2		220	M	VIS			VISIT22	220	VIS	W		VISIT22		-0.92	0.24	-1.43	-1.06					9.6	N			1	26	8.9
20	M	VAC	41106	10		M	10		1	1		VISIT2	41.6	41.6	5.6	5.6	20	VAC	W	1	VISIT2		220	M	VIS			VISIT22	220	VIS	W		VISIT22		-0.15	-0.74	0.47	-0.22	-2.45	-2.2	-1.8	-1.14	10.9	N	10.8	N	1	41.6	5.6
20	M	VAC	41106	10		F	10		1	1		VISIT2	26	26	8.8	8.8	20	VAC	W	1	VISIT2		220	M	VIS			VISIT22	220	VIS	W		VISIT22		-1.58	-1.2	-1.43	-0.72	-0.9	-0.63	-0.84	-0.23	10.2	N	11	N	1	26	8.8
20	M	VAC	41106	10		M	10		1	1		VISIT2	26		8.9		20	VAC	W	1	VISIT2		220	M	VIS			VISIT22	220	VIS	W		VISIT22		-2.16	-2.73	-1.12	-1.59					8.9	N			1	26	8.9
20	M	VAC	41106	10		M	10		1	1		VISIT2	30.9	30.9	4.5	4.5	20	VAC	W	1	VISIT2		220	M	VIS			VISIT22	220	VIS	W		VISIT22		0.6	1.01	0.18	0.08	0.39	-0.7	1.03	0.51	9.7	N	10.7	N	1	30.9	4.5
20	M	VAC	41106	10		M	10		1	1		VISIT2	31	31	4.4	4.4	20	VAC	W	1	VISIT2		220	M	VIS			VISIT22	220	VIS	W		VISIT22		-1.24	-1.3	-0.89	-1.17	-1.04	-1.75	-0.12	-0.67	8.7	N	12.2	N	1	31	4.4
20	M	VAC	41106	10		M	10		1	1		VISIT2	30.9	30.9	4.5	4.5	20	VAC	W	1	VISIT2		220	M	VIS			VISIT22	220	VIS	W		VISIT22		-1.61	-0.86	-1.67	-1.57	-2.06	-1.94	-1.5	-0.51	10.3	N	10.8	N	1	30.9	4.5
20	M	VAC	41106	10		M	10		1	1		VISIT2	32.5	32.5	4.4	4.4	20	VAC	W	1	VISIT2		220	M	VIS			VISIT22	220	VIS	W		VISIT22		-1.35	0	-1.79	-1.68	-1.75	-1.86	-1.11	-1.08	8.8	N	11.7	N	1	32.5	4.4
20	M	VAC	41106	10		M	10		1	1		VISIT2	35.9	35.9	1.9	1.9	20	VAC	W	1	VISIT2		220	M	VIS			VISIT22	220	VIS	W		VISIT22		1.42	2.07	0.39	0.44	0.08	-0.22	0.24	1.44	10.1	N	10.7	N	1	35.9	1.9
20	M	VAC	41106	10		M	10		1	1		VISIT2	31.8	31.8	5	5	20	VAC	W	1	VISIT2		220	M	VIS			VISIT22	220	VIS	W		VISIT22		-0.83	-1.06	-0.47	-1.67	-0.72	-0.68	-0.51	-0.93	8.2	N	10.8	N	1	31.8	5
20	M	VAC	41106	10		M	10		1	1		VISIT2	30.9	30.9	4.5	4.5	20	VAC	W	1	VISIT2		220	M	VIS			VISIT22	220	VIS	W		VISIT22		1.03	-0.59	1.72	-0.28	0.6	-0.18	1.06	1.29	11.3	N	10.3	N	1	30.9	4.5
20	M	VAC	41106	10		F	10		1	1		VISIT2	30.9	30.9	4.5	4.5	20	VAC	W	1	VISIT2		220	M	VIS			VISIT22	220	VIS	W		VISIT22		0.03	-0.66	0.42	-0.74	-0.11	-1.28	0.8	0.28	8.2	N	9.7	N	1	30.9	4.5
20	M	VAC	41106	10		M	10		1	1		VISIT2	35.7	35.7	2	2	20	VAC	W	1	VISIT2		220	M	VIS			VISIT22	220	VIS	W		VISIT22		-0.53	-1.76	0.58	-0.51	-1.57	-2.85	0.03	-0.14	11.5	N	10.6	N	1	35.7	2
20	M	VAC	41106	10		M	10		1	1		VISIT2	34	34	3.6	3.6	20	VAC	W	1	VISIT2		220	M	VIS			VISIT22	220	VIS	W		VISIT22		-0.84	0.78	-1.6	-0.35	-0.56	-1.14	0.04	-0.34	9.1	N	11.2	N	1	34	3.6
20	M	VAC	41106	10		F	10		1	1		VISIT2	34.4	34.4	1	1	20	VAC	W	1	VISIT2		220	M	VIS			VISIT22	220	VIS	W		VISIT22		0.72	1.28	0.22	-0.28	-0.19	-0.53	0.09	0.27	9.7	N	12.5	N	1	34.4	1
20	M	VAC	41106	10		F	10		1	1		VISIT2	32	32	4.7	4.7	20	VAC	W	1	VISIT2		220	M	VIS			VISIT22	220	VIS	W		VISIT22		1.85	1.2	1.76	-0.01	-0.45	-1.25	0.28	0.09	9.1	N	10.7	N	1	32	4.7
20	M	VAC	41106	10		M	10		1	1		VISIT2	32.2	32.2	4.2	4.2	20	VAC	W	1	VISIT2		220	M	VIS			VISIT22	220	VIS	W		VISIT22		-0.98	-0.86	-0.61	-0.43	-0.62	-1.3	0.09	-0.31	10.4	N	10.8	N	1	32.2	4.2
20	M	VAC	41106	10		F	10		1	1		VISIT2	33.1	33.1	5.6	5.6	20	VAC	W	1	VISIT2		220	M	VIS			VISIT22	220	VIS	W		VISIT22		0.24	-0.12	0.43	-0.1	-0.08	0.35	-0.47	0.89	8.8	N	10.6	N	1	33.1	5.6
20	M	VAC	41106	10		M	10		1	1		VISIT2	33	33	2.7	2.7	20	VAC	W	1	VISIT2		220	M	VIS			VISIT22	220	VIS	W		VISIT22		-1.48	-1.21	-1.26	-1.68	-1.12	-0.65	-1.17	-0.79	7.2	Y	10.6	N	1	33	2.7
20	M	VAC	41106	10		F	10		1	1		VISIT2	34.3	34.3	3.6	3.6	20	VAC	W	1	VISIT2		220	M	VIS			VISIT22	220	VIS	W		VISIT22		-1.67	-2.39	-0.05	-0.75	-2.28	-3.74	0.06	-0.93	9.9	N	10.1	N	1	34.3	3.6
20	M	VAC	41106	10		F	10		1	1		VISIT2	9.7	9.7	1.3	1.3	20	VAC	W	1	VISIT2		220	M	VIS			VISIT22	220	VIS	W		VISIT22		1.25	1.29	0.97	0.61	0.34	-1.36	1.48	0.75	10.4	N	10.1	N	1	9.7	1.3
20	M	VAC	41106	10		F	10		1	1		VISIT2	8.9	8.9	0.8	0.8	20	VAC	W	1	VISIT2		220	M	VIS			VISIT22	220	VIS	W		VISIT22		0.34	1.13	-0.21	0.08	1.09	2.46	-0.36	1.06	6.8	Y	8.3	N	1	8.9	0.8
20	M	VAC	41106	10		F	10		1	1		VISIT2	10.5		1.7		20	VAC	W	1	VISIT2		220	M	VIS			VISIT22	220	VIS	W		VISIT22		-0.59	-0.53	-0.32	0.42					9.5	N			1	10.5	1.7
20	M	VAC	41106	10		F	10		1	1		VISIT2	8.5	8.5	1.4	1.4	20	VAC	W	1	VISIT2		220	M	VIS			VISIT22	220	VIS	W		VISIT22		-0.15	-0.33	0	0.51	-0.41	-0.96	0.13	0.23	9.9	N	11	N	1	8.5	1.4
20	M	VAC	41106	10		M	10		1	1		VISIT2	10.8	10.8	1.5	1.5	20	VAC	W	1	VISIT2		220	M	VIS			VISIT22	220	VIS	W		VISIT22		-0.72	-2.19	0.38	-1.63	-1.38	-1.75	-0.66	-0.16	9.3	N	9.8	N	1	10.8	1.5
20	M	VAC	41106	10		F	10		1	1		VISIT2	13.8	13.8	0.4	0.4	20	VAC	W	1	VISIT2		220	M	VIS			VISIT22	220	VIS	W		VISIT22		-0.27	-2.82	1.61	-0.15	0.02	-0.93	0.67	-0.29	11.7	N	11.4	N	1	13.8	0.4
20	M	VAC	41106	10		M	10		1	1		VISIT2	8.9	8.9	0.8	0.8	20	VAC	W	1	VISIT2		220	M	VIS			VISIT22	220	VIS	W		VISIT22		-0.85	-0.19	-0.91	-0.29	-0.87	-0.95	-0.55	0.98	8.4	N	8.6	N	1	8.9	0.8
20	M	VAC	41106	10		M	10		1	1		VISIT2	10.4	10.4	1.5	1.5	20	VAC	W	1	VISIT2		220	M	VIS			VISIT22	220	VIS	W		VISIT22		-0.93	0.25	-1.39	-1.58	-0.39	-0.57	-0.14	-0.1	10.4	N	10.5	N	1	10.4	1.5
20	M	VAC	41106	10		F	10		1	1		VISIT2	17.6	17.6	1.2	1.2	20	VAC	W	1	VISIT2		220	M	VIS			VISIT22	220	VIS	W		VISIT22		0.34	1.89	-0.63	-0.57	0.11	-0.32	0.31	0.12	9.9	N	11.7	N	1	17.6	1.2
20	M	VAC	41106	10		F	10		1	1		VISIT2	16.4	16.4	3.2	3.2	20	VAC	W	1	VISIT2		220	M	VIS			VISIT22	220	VIS	W		VISIT22		0.42	1.22	-0.22	0.57	-0.27	0.34	-0.76	0.58	9.7	N	9.1	N	1	16.4	3.2
20	M	VAC	41106	10		M	10		1	1		VISIT2	13.9	3.4	0.6	3.4	20	VAC	W	1	VISIT2		220	M	VIS			VISIT22	220	VIS	W		VISIT22		-1.93	-2.54	-0.96	-1.6	-1.48	-3.22	0.53	-0.54	8.3	N	8.5	N	1	13.9	0.6
20	M	VAC	41106	10		F	10		1	1		VISIT2	13.5	13.5	1.1	1.1	20	VAC	W	1	VISIT2		220	M	VIS			VISIT22	220	VIS	W		VISIT22		0.73	-0.34	1.18	0.94	-0.32	-1.41	0.61	0.68	10.8	N	10.5	N	1	13.5	1.1
20	M	VAC	41106	10		F	10		1	1		VISIT2	14.6	14.6	1.2	1.2	20	VAC	W	1	VISIT2		220	M	VIS			VISIT22	220	VIS	W		VISIT22		-1.04	0.84	-2.03	-0.19	-0.59	-1.74	0.47	0.03	8.7	N	11.4	N	1	14.6	1.2
20	M	VAC	41106	10		F	10		1	1		VISIT2	13.6	13.6	2.4	2.4	20	VAC	W	1	VISIT2		220	M	VIS			VISIT22	220	VIS	W		VISIT22		-0.18	-0.6	0.28	-0.36	-0.5	-0.58	-0.34	-0.06	7.6	Y	10.3	N	1	13.6	2.4
20	M	VAC	41106	10		F	10		1	1		VISIT2	13.4	13.4	0.3	0.3	20	VAC	W	1	VISIT2		220	M	VIS			VISIT22	220	VIS	W		VISIT22		-1.06	2.8	-3.17	-0.53	-1	-1.74	-0.05	0.03	9	N	9.6	N	1	13.4	0.3
20	M	VAC	41106	10		M	10		1	1		VISIT2	17.9	17.9	1.3	1.3	20	VAC	W	1	VISIT2		220	M	VIS			VISIT22	220	VIS	W		VISIT22		-0.54	1.18	-1.39	-0.57	-1.23	-0.96	-1.11	-1.37	8.8	N	10.7	N	1	17.9	1.3
20	M	VAC	41106	10		M	10		1	1		VISIT2	16.6	16.6	4.2	4.2	20	VAC	W	1	VISIT2		220	M	VIS			VISIT22	220	VIS	W		VISIT22			-2.68		-2.98	-4.63			-2.63	9.2	N	9.4	N	1	16.6	4.2
20	M	VAC	41106	10		M	10		1	1		VISIT2	16.3	16.3	4.1	4.1	20	VAC	W	1	VISIT2		220	M	VIS			VISIT22	220	VIS	W		VISIT22		-0.68	3.34	-2.9	-0.89	-1.74	-1.08	-1.74	-0.95	9.5	N	10.1	N	1	16.3	4.1
20	M	VAC	41106	10		M	10		1	1		VISIT2	30.1	30.1	7.4	7.4	20	VAC	W	1	VISIT2		220	M	VIS			VISIT22	220	VIS	W		VISIT22		-0.43	0.24	-0.72	-0.12	-0.76	-0.89	-0.44	-0.23	10.1	N	9.4	N	1	30.1	7.4
20	M	VAC	41106	10		M	10		1	1		VISIT2	30.7	30.7	6.3	6.3	20	VAC	W	1	VISIT2		220	M	VIS			VISIT22	220	VIS	W		VISIT22		-2.42	-1.81	-1.97	-2.49	-2.14	-2.38	-1.2	-1.84	8.6	N	8.7	N	1	30.7	6.3
20	M	VAC	41106	10		M	10		1	1		VISIT2	31.7	31.7	4.6	4.6	20	VAC	W	1	VISIT2		220	M	VIS			VISIT22	220	VIS	W		VISIT22		0.08	0.54	-0.15	-0.68	0.25	-0.38	0.67	0.85	9.5	N	11.1	N	1	31.7	4.6
20	M	VAC	41106	10		F	10		1	1		VISIT2	30.1	30.1	7.4	7.4	20	VAC	W	1	VISIT2		220	M	VIS			VISIT22	220	VIS	W		VISIT22		-0.8	1.84	-2.23	0.26	-0.44	-0.72	-0.13	-0.37	11.1	N	11.5	N	1	30.1	7.4
20	M	VAC	41106	10		M	10		1	1		VISIT2	30.1	30.1	7.4	7.4	20	VAC	W	1	VISIT2		220	M	VIS			VISIT22	220	VIS	W		VISIT22		-2.21	-1.7	-1.51	-2.11	-1.56	-1.53	-1.05	-2.09	9.7	N	11.7	N	1	30.1	7.4
20	M	VAC	41106	10		F	10		1	1		VISIT2	30.1	30.1	7	7	20	VAC	W	1	VISIT2		220	M	VIS			VISIT22	220	VIS	W		VISIT22		-0.31	1.57	-1.42	0.58	-0.32	-0.14	-0.42	0.35	10.8	N	10	N	1	30.1	7
20	M	VAC	41106	10		M	10		1	1		VISIT2	30		7.2		20	VAC	W	1	VISIT2		220	M	VIS			VISIT22	220	VIS	W		VISIT22		0.62	0.6	0.48	0.09					7.7	Y			1	30	7.2
20	M	VAC	41106	10		F	10		1	1		VISIT2	34.6	34.6	0.9	0.9	20	VAC	W	1	VISIT2		220	M	VIS			VISIT22	220	VIS	W		VISIT22		-0.4	-0.6	-0.01	0.08	-0.72	-0.58	-0.65	-0.06	10.2	N	8.2	N	1	34.6	0.9
20	M	VAC	41106	10		M	10		1	1		VISIT2	35.9	35.9	4.8	4.8	20	VAC	W	1	VISIT2		220	M	VIS			VISIT22	220	VIS	W		VISIT22		0.04	0.67	-0.29	-1.11	0.5	0.76	0.15	0.63	10.2	N	10.4	N	1	35.9	4.8
20	M	VAC	41106	10		M	10		1	1		VISIT2	31.5	31.5	4.8	4.8	20	VAC	W	1	VISIT2		220	M	VIS			VISIT22	220	VIS	W		VISIT22		-0.62	-0.82	-0.29	-0.76	-0.97	-0.69	-0.89	-1.1	11	N	12.8	N	1	31.5	4.8
20	M	VAC	41106	10		M	10		1	1		VISIT2	13.9	31.7	0.6	3.9	20	VAC	W	1	VISIT2		220	M	VIS			VISIT22	220	VIS	W		VISIT22		-1.23	-0.35	-1.42	-1.01	-0.44	-0.37	-0.41	0.4	9.1	N	9.7	N	1	13.9	0.6
20	M	VAC	41106	10		M	10		1	1		VISIT2	31.4	31.4	4.2	4.2	20	VAC	W	1	VISIT2		220	M	VIS			VISIT22	220	VIS	W		VISIT22		1.6	1.21	1.25	0.81	-0.74	-1.36	-0.03	-0.2	9.1	N	9.4	N	1	31.4	4.2
20	M	VAC	41106	10		F	10		1	1		VISIT2	31.4	31.4	4.2	4.2	20	VAC	W	1	VISIT2		220	M	VIS			VISIT22	220	VIS	W		VISIT22		-0.56	-1.13	0.24	-0.76	-1.05	-2.4	0.39	0.71	9.4	N	8.5	N	1	31.4	4.2
20	M	VAC	41106	10		M	10		1	1		VISIT2	35.9	35.9	4.9	4.9	20	VAC	W	1	VISIT2		220	M	VIS			VISIT22	220	VIS	W		VISIT22		-1.39	0.05	-1.9	-0.05	-1.33	-1.18	-1.07	1.18	10.3	N	9.5	N	1	35.9	4.9
20	M	VAC	41106	10		M	10		1	1		VISIT2	13.5	13.5	0.7	0.7	20	VAC	W	1	VISIT2		220	M	VIS			VISIT22	220	VIS	W		VISIT22		0.31	0.68	0.02	-0.46	-1.12	-1.83	-0.18	-0.36	9.2	N	11.4	N	1	13.5	0.7
20	M	VAC	41106	10		M	10		1	1		VISIT2	35.1	35.1	0.6	0.6	20	VAC	W	1	VISIT2		220	M	VIS			VISIT22	220	VIS	W		VISIT22		0.49	0.28	0.5	-0.64	0.16	-0.81	0.88	0.6	6.5	Y	7.5	Y	1	35.1	0.6
20	M	VAC	41106	10		M	10		1	1		VISIT2	34.9	34.9	0.8	0.8	20	VAC	W	1	VISIT2		220	M	VIS			VISIT22	220	VIS	W		VISIT22		-1.63	-1.4	-1	-2.23	-1.69	-1.93	-0.91	-1.14	8.7	N	9.9	N	1	34.9	0.8
20	M	VAC	41106	10		F	10		1	1		VISIT2	13.4	13.4	2.5	2.5	20	VAC	W	1	VISIT2		220	M	VIS			VISIT22	220	VIS	W		VISIT22		-1.01	-0.52	-1.06	-1.06	-1.16	-0.15	-1.62	-0.64	9.8	N	10.5	N	1	13.4	2.5
20	M	VAC	41106	10		F	10		1	1		VISIT2	12.9	12.9	2.6	2.6	20	VAC	W	1	VISIT2		220	M	VIS			VISIT22	220	VIS	W		VISIT22		-0.08	-1	0.66	-0.02	-0.09	-0.65	0.28	0.63	9.9	N	11.4	N	1	12.9	2.6
20	M	VAC	41106	10		F	10		1	1		VISIT2	26.1	26.1	3.9	3.9	20	VAC	W	1	VISIT2		220	M	VIS			VISIT22	220	VIS	W		VISIT22		-1.56	-1.12	-1.09	-0.68	-1.14	-1.22	-0.68	-0.49	9.8	N	11.8	N	1	26.1	3.9
20	M	VAC	41106	10		M	10		1	1		VISIT2	27.9	27.9	5.8	5.8	20	VAC	W	1	VISIT2		220	M	VIS			VISIT22	220	VIS	W		VISIT22		-3.81	-3.78	-2.74	-1.6	-2.58	-3.22	-1.05	-1.48	9.4	N	11.5	N	1	27.9	5.8
20	M	VAC	41106	10		F	10		1	1		VISIT2	13.5	13.5	2.5	2.5	20	VAC	W	1	VISIT2		220	M	VIS			VISIT22	220	VIS	W		VISIT22		-0.17	0.3	-0.36	-0.41	-0.23	-0.72	0.15	0.46	9.8	N	9.8	N	1	13.5	2.5
20	M	VAC	41106	10		M	10		1	1		VISIT2	12.9	12.9	2.3	2.3	20	VAC	W	1	VISIT2		220	M	VIS			VISIT22	220	VIS	W		VISIT22		1.21	-0.24	1.79	0.04	-0.6	-1.82	0.54	0.47	10.9	N	11.4	N	1	12.9	2.3
20	M	VAC	41106	10		F	10		1	1		VISIT2	13.4	13.4	2.2	2.2	20	VAC	W	1	VISIT2		220	M	VIS			VISIT22	220	VIS	W		VISIT22		0.37	1.35	-0.34	-0.31	-0.13	0.1	-0.32	0.58	10.5	N	9.3	N	1	13.4	2.2
20	M	VAC	41106	10		M	10		1	1		VISIT2	13.5	13.5	2.5	2.5	20	VAC	W	1	VISIT2		220	M	VIS			VISIT22	220	VIS	W		VISIT22		-0.92	-0.28	-1.03	-1.67	-1.43	-0.06	-2.13	-1.22	10.6	N	11.2	N	1	13.5	2.5
20	M	VAC	41106	10		F	10		1	1		VISIT2	12.9	12.9	2.3	2.3	20	VAC	W	1	VISIT2		220	M	VIS			VISIT22	220	VIS	W		VISIT22		-2.4	-2.97	-1.23	-1.28	-2.05	-2.97	-0.36	-0.13	10.9	N	11.7	N	1	12.9	2.3
20	M	VAC	41106	10		M	10		1	1		VISIT2	12.9	12.9	2.4	2.4	20	VAC	W	1	VISIT2		220	M	VIS			VISIT22	220	VIS	W		VISIT22		-0.32	0.83	-0.95	-0.74	-1.64	-0.59	-1.99	-1.6	7.7	Y	9.6	N	1	12.9	2.4
20	M	VAC	41106	10		M	10		1	1		VISIT2	25.3	25.3	0.5	0.5	20	VAC	W	1	VISIT2		220	M	VIS			VISIT22	220	VIS	W		VISIT22		1.21	0.56	1.25	0.67	-0.48	-1.98	0.83	0.96	9.8	N	6.8	Y	1	25.3	0.5
20	M	VAC	41106	10		M	10		1	1		VISIT2	29.9	29.9	7.3	7.3	20	VAC	W	1	VISIT2		220	M	VIS			VISIT22	220	VIS	W		VISIT22		-0.31	1.77	-1.44	-1.46	-0.95	-0.71	-0.9	-1.7	9.3	N	11	N	1	29.9	7.3
20	M	VAC	41106	10		F	10		1	1		VISIT2	11.3	11.3	1.2	1.2	20	VAC	W	1	VISIT2		220	M	VIS			VISIT22	220	VIS	W		VISIT22		-1.91	0.3	-2.81	-0.74	-1.28	-1.66	-0.51	-0.88	7.7	Y	10	N	1	11.3	1.2
20	M	VAC	41106	10		M	10		1	1		VISIT2	13.6	13.6	2.4	2.4	20	VAC	W	1	VISIT2		220	M	VIS			VISIT22	220	VIS	W		VISIT22		-0.14	1.44	-1.02	0.37	-0.6	0.6	-1.38	0.81	9	N	11.4	N	1	13.6	2.4
20	M	VAC	41106	10		F	10		1	1		VISIT2	27.9	27.9	4.7	4.7	20	VAC	W	1	VISIT2		220	M	VIS			VISIT22	220	VIS	W		VISIT22		-0.17	1.54	-1.3	-0.37	0.41	-1.11	1.44	0.9	9.3	N	11.7	N	1	27.9	4.7
20	M	VAC	41106	10		F	10		1	1		VISIT2	11.3	11.3	1.2	1.2	20	VAC	W	1	VISIT2		220	M	VIS			VISIT22	220	VIS	W		VISIT22		-0.37	1.17	-1.28	-0.74	-0.21	0.14	-0.52	0.76	8	N	10.3	N	1	11.3	1.2
20	M	VAC	41106	10		M	10		1	1		VISIT2	11.3	11.3	1.2	1.2	20	VAC	W	1	VISIT2		220	M	VIS			VISIT22	220	VIS	W		VISIT22		-1.3	0.36	-1.97	-0.74	-1.39	-0.9	-1.35	-0.67	5.5	Y	10.7	N	1	11.3	1.2
20	M	VAC	41106	10		F	10		1	1		VISIT2	16.2	16.2	4.5	4.5	20	VAC	W	1	VISIT2		220	M	VIS			VISIT22	220	VIS	W		VISIT22		-1.71	-1.51	-1.38	-1.27	-2.26	-1.61	-1.94	-1.4	10	N	11.5	N	1	16.2	4.5
20	M	VAC	41106	10		F	10		1	1		VISIT2	13.9	13.9	2.2	2.2	20	VAC	W	1	VISIT2		220	M	VIS			VISIT22	220	VIS	W		VISIT22		-0.36	-0.76	-0.04	-0.31	-0.86	-1.21	-0.31	0.3	10.3	N	12.6	N	1	13.9	2.2
20	M	VAC	41106	10		F	10		1	1		VISIT2	12.5	12.5	0.9	0.9	20	VAC	W	1	VISIT2		220	M	VIS			VISIT22	220	VIS	W		VISIT22		-1.13	-0.47	-1.28	-1.12	-1.55	-2.47	-0.15	-1.24	9.9	N	11.8	N	1	12.5	0.9
20	M	VAC	41106	10		F	10		1	1		VISIT2	24.5	24.5	2.3	2.3	20	VAC	W	1	VISIT2		220	M	VIS			VISIT22	220	VIS	W		VISIT22		-0.58	-0.66	-0.41	-0.29	-1.45	-1.69	-0.72	0.67	9.8	N	11.5	N	1	24.5	2.3
20	M	VAC	41106	10		F	10		1	1		VISIT2	11.2	11.2	1.1	1.1	20	VAC	W	1	VISIT2		220	M	VIS			VISIT22	220	VIS	W		VISIT22		-0.78	0.81	-1.58	-0.12	0.5	-0.07	0.67	0.86	7.8	Y	11.5	N	1	11.2	1.1
20	M	VAC	41106	10		F	10		1	1		VISIT2	14	14	3.4	3.4	20	VAC	W	1	VISIT2		220	M	VIS			VISIT22	220	VIS	W		VISIT22		-0.54	-1.08	0.14	-0.88					7.8	Y			1	14	3.4
20	M	VAC	41106	10		M	10		1	1		VISIT2	13.7	13.7	0.8	0.8	20	VAC	W	1	VISIT2		220	M	VIS			VISIT22	220	VIS	W		VISIT22		-0.79	-0.51	-0.65	-1.44	-1.09	-1.18	-0.7	-0.61	9.3	N	10.1	N	1	13.7	0.8
20	M	VAC	41106	10		F	10		1	1		VISIT2	13.6	13.6	0.2	0.2	20	VAC	W	1	VISIT2		220	M	VIS			VISIT22	220	VIS	W		VISIT22		-1.1	0.3	-1.66	-1.72	-1.59	-2.22	-0.49	-0.87	9.3	N	9.3	N	1	13.6	0.2
20	M	VAC	41106	10		M	10		1	1		VISIT2	12.6		0.7		20	VAC	W	1	VISIT2		220	M	VIS			VISIT22	220	VIS	W		VISIT22		-0.8	-0.36	-0.85	-1.62					10.2	N			1	12.6	0.7
20	M	VAC	41106	10		F	10		1	1		VISIT2	13.4	13.4	1	1	20	VAC	W	1	VISIT2		220	M	VIS			VISIT22	220	VIS	W		VISIT22		-0.87	0.25	-1.38	-2.19	-0.96	-0.24	-1.25	-1.02	10.3	N	10.6	N	1	13.4	1
20	M	VAC	41106	10		F	10		1	1		VISIT2	13.6	13.6	0.9	0.9	20	VAC	W	1	VISIT2		220	M	VIS			VISIT22	220	VIS	W		VISIT22		0.83	0.51	0.8	-0.41	0.42	0.26	0.37	1.13	9.5	N	11	N	1	13.6	0.9
20	M	VAC	41106	10		F	10		1	1		VISIT2	37.4	37.4	2.1	2.1	20	VAC	W	1	VISIT2		220	M	VIS			VISIT22	220	VIS	W		VISIT22		-0.82	-0.59	-0.54	-0.58	-1.72	-2.15	-0.72	-1.78	9.4	N	10.5	N	1	37.4	2.1
20	M	VAC	41106	10		F	10		1	1		VISIT2	35.4	35.4	3.7	3.7	20	VAC	W	1	VISIT2		220	M	VIS			VISIT22	220	VIS	W		VISIT22		-1.76	-0.03	-2.38	-0.99	-2.02	-2.24	-0.99	-1.57	9.5	N	6.2	Y	1	35.4	3.7
20	M	VAC	41106	10		M	10		1	1		VISIT2	35	35	4.2	4.2	20	VAC	W	1	VISIT2		220	M	VIS			VISIT22	220	VIS	W		VISIT22		-1.32	2.86	-3.43	-0.97	-1.1	-2.35	0.28	0.41	11.9	N	10.6	N	1	35	4.2
20	M	VAC	41106	10		F	10		1	1		VISIT2	33.9		1.6		20	VAC	W	1	VISIT2		220	M	VIS			VISIT22	220	VIS	W		VISIT22		-0.69	-0.79	-0.19	-0.62					9.2	N			1	33.9	1.6
20	M	VAC	41106	10		M	10		1	1		VISIT2	34.3	34.3	5.3	5.3	20	VAC	W	1	VISIT2		220	M	VIS			VISIT22	220	VIS	W		VISIT22		-1.57	-1.2	-1.28	-1.49	-0.96	-1.89	0.09	-0.44	8.7	N	9.9	N	1	34.3	5.3
20	M	VAC	41106	10		F	10		1	1		VISIT2	31.1	31.1	4.8	4.8	20	VAC	W	1	VISIT2		220	M	VIS			VISIT22	220	VIS	W		VISIT22		-1.76	-0.17	-2.26	-0.51	-0.65	-0.02	-1.01	0.12	11.9	N	11.5	N	1	31.1	4.8
20	M	VAC	41106	10		M	10		1	1		VISIT2	34.2	34.2	1.3	1.3	20	VAC	W	1	VISIT2		220	M	VIS			VISIT22	220	VIS	W		VISIT22		-0.5	0.53	-1.06	-1.02	-0.51	-0.89	-0.07	0.42	8.7	N	9.6	N	1	34.2	1.3
20	M	VAC	41106	10		F	10		1	1		VISIT2	35.3	35.3	3.9	3.9	20	VAC	W	1	VISIT2		220	M	VIS			VISIT22	220	VIS	W		VISIT22		-0.55	-0.91	0.08	-0.72	-0.95	-1.48	-0.21	-0.48	9.2	N	8.9	N	1	35.3	3.9
20	M	VAC	41106	10		M	10		1	1		VISIT2	34.8	34.8	3.9	3.9	20	VAC	W	1	VISIT2		220	M	VIS			VISIT22	220	VIS	W		VISIT22		0.21	-0.58	0.6	-0.62	-0.54	-1.57	0.43	-0.04	10.6	N	11.1	N	1	34.8	3.9
20	M	VAC	41106	10		M	10		1	1		VISIT2	31.8	31.8	3.7	3.7	20	VAC	W	1	VISIT2		220	M	VIS			VISIT22	220	VIS	W		VISIT22		1.28	2.82	0.19	-0.12	1.54	0.51	1.86	0.86	7.6	Y	17.1	N	1	31.8	3.7
20	M	VAC	41106	10		F	10		1	1		VISIT2	17.9	3.8	7.4	3.8	20	VAC	W	1	VISIT2		220	M	VIS			VISIT22	220	VIS	W		VISIT22		-0.41	-1.77	0.53	-0.34	-1.2	-2.37	0.24	-0.11	10.7	N	10.5	N	1	17.9	7.4
20	M	VAC	41106	10		F	10		1	1		VISIT2	19.9	19.9	5	5	20	VAC	W	1	VISIT2		220	M	VIS			VISIT22	220	VIS	W		VISIT22		-1.13	-2.06	-0.22	-1.69	-1.28	-1.38	-0.76	-0.46	9.4	N	11.8	N	1	19.9	5
20	M	VAC	41106	10		M	10		1	1		VISIT2	19.7	19.7	5.4	5.4	20	VAC	W	1	VISIT2		220	M	VIS			VISIT22	220	VIS	W		VISIT22		-1.25	-0.31	-1.41	-1.1	-1.58	-2.69	-0.21	-0.65	11.2	N	10.8	N	1	19.7	5.4
20	M	VAC	41106	10		F	10		1	1		VISIT2	19.7	19.7	5.2	5.2	20	VAC	W	1	VISIT2		220	M	VIS			VISIT22	220	VIS	W		VISIT22		-0.42	-1.2	0.17	-0.65	-1.94	-2.62	-0.54	-0.37	9.2	N	10.6	N	1	19.7	5.2
20	M	VAC	41106	10		F	10		1	1		VISIT2	19.5	19.5	5.6	5.6	20	VAC	W	1	VISIT2		220	M	VIS			VISIT22	220	VIS	W		VISIT22		-0.77	-0.35	-0.85	-0.79	-0.67	-0.27	-0.81	-0.42	10.3	N	11.2	N	1	19.5	5.6
20	M	VAC	41106	10		F	10		1	1		VISIT2	19.4	19.4	5.8	5.8	20	VAC	W	1	VISIT2		220	M	VIS			VISIT22	220	VIS	W		VISIT22		-1.55	-1.87	-0.91	-1.18	-0.49	-1.28	0.27	-0.44	9.6	N	12.1	N	1	19.4	5.8
20	M	VAC	41106	10		M	10		1	1		VISIT2	19.6	19.6	5.4	5.4	20	VAC	W	1	VISIT2		220	M	VIS			VISIT22	220	VIS	W		VISIT22		-1.27	-2.2	-0.18	-1.52	-0.72	-1.66	0.24	0.61	9.9	N	10.7	N	1	19.6	5.4
20	M	VAC	41106	10		F	10		1	1		VISIT2	19.7	19.7	5.3	5.3	20	VAC	W	1	VISIT2		220	M	VIS			VISIT22	220	VIS	W		VISIT22		-0.73	1.15	-1.75	-0.81	-0.36	-0.29	-0.38	-0.4	9.1	N	10.3	N	1	19.7	5.3
20	M	VAC	41106	10		F	10		1	1		VISIT2	18.7	18.7	6.4	6.4	20	VAC	W	1	VISIT2		220	M	VIS			VISIT22	220	VIS	W		VISIT22		1.23	-0.16	1.73	0.26	0.11	-0.7	0.61	0.09	9.7	N	10.4	N	1	18.7	6.4
20	M	VAC	41106	10		M	10		1	1		VISIT2	18.9	18.9	6.3	6.3	20	VAC	W	1	VISIT2		220	M	VIS			VISIT22	220	VIS	W		VISIT22		-0.79	-1.35	-0.24	-1.66	-0.8	-0.54	-0.77	-0.35	10.2	N	11.4	N	1	18.9	6.3
20	M	VAC	41106	10		F	10		1	1		VISIT2	18.4	18.4	6.9	6.9	20	VAC	W	1	VISIT2		220	M	VIS			VISIT22	220	VIS	W		VISIT22		-1.26	-1.55	-0.75	-0.72	-1.46	-0.9	-1.41	-1.05	9.2	N	12.6	N	1	18.4	6.9
20	M	VAC	41106	10		F	10		1	1		VISIT2	17.7	17.7	7.6	7.6	20	VAC	W	1	VISIT2		220	M	VIS			VISIT22	220	VIS	W		VISIT22		0.09	-1.47	1.03	-1.11	-0.21	-0.93	0.36	0.42	7.3	Y	11.1	N	1	17.7	7.6
20	M	VAC	41106	10		M	10		1	1		VISIT2	18.5	18.5	6.4	6.4	20	VAC	W	1	VISIT2		220	M	VIS			VISIT22	220	VIS	W		VISIT22		-1.93	-1.64	-1.63	-1.65	-0.55	-1.72	0.57	-0.62	7.3	Y	10.5	N	1	18.5	6.4
20	M	VAC	41106	10		F	10		1	1		VISIT2	20	20	4.9	4.9	20	VAC	W	1	VISIT2		220	M	VIS			VISIT22	220	VIS	W		VISIT22		-0.6	-1.22	0.08	-1.97	-1.07	-1.45	-0.4	-0.21	10.9	N	11.9	N	1	20	4.9
20	M	VAC	41106	10		F	10		1	1		VISIT2	16.5	20.4	9	7.1	20	VAC	W	1	VISIT2		220	M	VIS			VISIT22	220	VIS	W		VISIT22		-0.12	0.14	-0.19	0.54	-1.35	-2.07	-0.27	-0.06	9.7	N	11.8	N	1	16.5	9
20	M	VAC	41106	10		F	10		1	1		VISIT2	16.6	16.6	9	9	20	VAC	W	1	VISIT2		220	M	VIS			VISIT22	220	VIS	W		VISIT22		-0.66	-0.5	-0.6	-1.28	-0.93	-1.01	-0.57	-0.01	7.6	Y	11.4	N	1	16.6	9
20	M	VAC	41106	10		M	10		1	1		VISIT2	17	17	8.6	8.6	20	VAC	W	1	VISIT2		220	M	VIS			VISIT22	220	VIS	W		VISIT22		-0.14	0.23	-0.29	-0.67	-0.47	-1.87	0.8	0.6	10.6	N	11.3	N	1	17	8.6
20	M	VAC	41106	10		F	10		1	1		VISIT2	17.7	17.7	7.7	7.7	20	VAC	W	1	VISIT2		220	M	VIS			VISIT22	220	VIS	W		VISIT22		-0.54	-1.28	0.04	-1.16	-0.65	-1.34	0.09	-0.21	10.6	N	11.2	N	1	17.7	7.7
20	M	VAC	41106	10		F	10		1	1		VISIT2	17.8	17.8	7.6	7.6	20	VAC	W	1	VISIT2		220	M	VIS			VISIT22	220	VIS	W		VISIT22		-0.23	-0.33	-0.09	-1.01	-1.37	-0.81	-1.37	-0.33	11.5	N	11.4	N	1	17.8	7.6
20	M	VAC	41106	10		M	10		1	1		VISIT2	17.9	17.9	7.4	7.4	20	VAC	W	1	VISIT2		220	M	VIS			VISIT22	220	VIS	W		VISIT22		-0.88	-2.05	0.3	-0.53	-0.62	-1.6	0.33	0.38	6.5	Y	9.1	N	1	17.9	7.4
20	M	VAC	41106	10		M	10		1	1		VISIT2	29.3	29.3	5.2	5.2	20	VAC	W	1	VISIT2		220	M	VIS			VISIT22	220	VIS	W		VISIT22		-0.84	-2.2	0.24	-1.22	-0.22	-1.17	0.63	0.15	10.7	N	11.4	N	1	29.3	5.2
20	M	VAC	41106	10		M	10		1	1		VISIT2	21.6	21.6	7.4	7.4	20	VAC	W	1	VISIT2		220	M	VIS			VISIT22	220	VIS	W		VISIT22		-1.19	-0.2	-1.43	-1.45	-2.25	-2.59	-1.15	-1.29	9.6	N	10.2	N	1	21.6	7.4
20	M	VAC	41106	10		M	10		1	1		VISIT2	21.3	21.3	7.6	7.6	20	VAC	W	1	VISIT2		220	M	VIS			VISIT22	220	VIS	W		VISIT22		-1.6	-2.77	-0.39	-1.16	-0.79	-1.43	-0.02	-0.62	8.9	N	10.5	N	1	21.3	7.6
20	M	VAC	41106	10		F	10		1	1		VISIT2	29.4	29.4	5.2	5.2	20	VAC	W	1	VISIT2		220	M	VIS			VISIT22	220	VIS	W		VISIT22		1.25	-1.03	2.5	0.64	-0.57	-0.88	-0.19	0.34	9.2	N	10	N	1	29.4	5.2
20	M	VAC	41106	10		F	10		1	1		VISIT2	21.3	21.3	7.6	7.6	20	VAC	W	1	VISIT2		220	M	VIS			VISIT22	220	VIS	W		VISIT22		-0.19	-0.78	0.21	-0.35	-0.31	-0.72	0.09	0.23	8.5	N	10.5	N	1	21.3	7.6
20	M	VAC	41106	10		M	10		1	1		VISIT2	21.6		7.5		20	VAC	W	1	VISIT2		220	M	VIS			VISIT22	220	VIS	W		VISIT22		-0.59	-2.37	1.15	-0.87					8.5	N			1	21.6	7.5
20	M	VAC	41106	10		F	10		1	1		VISIT2	13.8	13.8	2.6	2.6	20	VAC	W	1	VISIT2		220	M	VIS			VISIT22	220	VIS	W		VISIT22		-0.4	-0.31	-0.38	-0.74	-1.1	-0.48	-1.25	-0.1	8.5	N	10.8	N	1	13.8	2.6
20	M	VAC	41106	10		F	10		1	1		VISIT2	9.9	9.9	1.7	1.7	20	VAC	W	1	VISIT2		220	M	VIS			VISIT22	220	VIS	W		VISIT22		0.97	-0.16	1.43	0.44	0.39	-0.13	0.64	0.18	10.7	N	12.2	N	1	9.9	1.7
20	M	VAC	41106	10		F	10		1	1		VISIT2	30.8	30.8	4.6	4.6	20	VAC	W	1	VISIT2		220	M	VIS			VISIT22	220	VIS	W		VISIT22		-0.16	-1.08	0.42	-0.34	0.82	-0.16	1.26	1.29	7.8	Y	9.2	N	1	30.8	4.6
20	M	VAC	41106	10		M	10		1	1		VISIT2	35.8	35.8	3.2	3.2	20	VAC	W	1	VISIT2		220	M	VIS			VISIT22	220	VIS	W		VISIT22		-0.89	-2.33	0.26	0.2	-0.84	-1.15	-0.34	0.58	10.6	N	10.4	N	1	35.8	3.2
20	M	VAC	41106	10		F	10		1	1		VISIT2	14.6	14.6	2	2	20	VAC	W	1	VISIT2		220	M	VIS			VISIT22	220	VIS	W		VISIT22		1.17	2.04	0.28	2	0.53	0.36	0.44	1.62	11.5	N	11.2	N	1	14.6	2
20	M	VAC	41106	10		F	10		1	1		VISIT2	17.8	17.8	2.3	2.3	20	VAC	W	1	VISIT2		220	M	VIS			VISIT22	220	VIS	W		VISIT22		-0.71	0.08	-0.95	-1.1	-1.02	-1.63	-0.18	0.38	8.6	N	10.4	N	1	17.8	2.3
20	M	VAC	41106	10		M	10		1	1		VISIT2	18.9	18.9	6.2	6.2	20	VAC	W	1	VISIT2		220	M	VIS			VISIT22	220	VIS	W		VISIT22		-3.29	-1.17	-3.84	-2.71	-1.1	-0.99	-0.85	-0.63	11.9	N	11.6	N	1	18.9	6.2
20	M	VAC	41106	10		M	10		1	1		VISIT2	16.9	16.9	8.6	8.6	20	VAC	W	1	VISIT2		220	M	VIS			VISIT22	220	VIS	W		VISIT22		0.41	-0.18	0.7	-0.96	-0.82	-1.35	-0.17	0.03	10.4	N	12.5	N	1	16.9	8.6
20	M	VAC	41106	10		M	10		1	1		VISIT2	29.4	29.4	5	5	20	VAC	W	1	VISIT2		220	M	VIS			VISIT22	220	VIS	W		VISIT22		0.05	-0.12	0.17	-1.66	0.61	-0.07	0.98	0.58	11.3	N	10.8	N	1	29.4	5
20	M	VAC	41106	10		F	10		1	1		VISIT2	25.9	25.9	1	1	20	VAC	W	1	VISIT2		220	M	VIS			VISIT22	220	VIS	W		VISIT22		0.28	0.08	0.32	-1.17	-0.28	-0.54	-0.04	-0.45	11.8	N	11.7	N	1	25.9	1
20	M	VAC	41106	10		M	10		1	1		VISIT2	24.8	24.8	0.6	0.6	20	VAC	W	1	VISIT2		220	M	VIS			VISIT22	220	VIS	W		VISIT22		0.67	1.73	-0.23	-0.75	-0.32	-0.09	-0.45	-0.26	10.4	N	6.6	Y	1	24.8	0.6
20	M	VAC	41106	10		F	10		1	1		VISIT2	47.4	47.4	8	8	20	VAC	W	1	VISIT2		220	M	VIS			VISIT22	220	VIS	W		VISIT22		-0.25	0.16	-0.46	-1.07	-0.42	-1.13	0.23	0.44	8.5	N	11.9	N	1	47.4	8
20	M	VAC	41106	10		F	10		1	1		VISIT2	47.3	47.3	8	8	20	VAC	W	1	VISIT2		220	M	VIS			VISIT22	220	VIS	W		VISIT22		0.29	-0.83	0.86	0.56	-0.51	-0.62	-0.3	-0.47	10.2	N	10.6	N	1	47.3	8
20	M	VAC	41106	10		M	10		1	1		VISIT2	34.4		1.5		20	VAC	W	1	VISIT2		220	M	VIS			VISIT22	220	VIS	W		VISIT22		-0.17	-1.62	1.2	-0.11					10.4	N			1	34.4	1.5
20	M	VAC	41106	10		M	10		1	1		VISIT2	35.2	35.2	0.6	0.6	20	VAC	W	1	VISIT2		220	M	VIS			VISIT22	220	VIS	W		VISIT22		-0.56	-1.11	0.22	-1.16	-0.76	-1.21	-0.18	-0.23	10.3	N	9.7	N	1	35.2	0.6
20	M	VAC	41106	10		F	10		1	1		VISIT2	31.2	31.2	4.3	4.3	20	VAC	W	1	VISIT2		220	M	VIS			VISIT22	220	VIS	W		VISIT22		0	2.84	-1.65	-0.53	-0.79	-1.58	0.1	0.15	10.7	N	10.9	N	1	31.2	4.3
20	M	VAC	41106	10		M	10		1	1		VISIT2	33.3	33.3	4.3	4.3	20	VAC	W	1	VISIT2		220	M	VIS			VISIT22	220	VIS	W		VISIT22		-1.64	-3.04	-0.26	-1.72	-1.47	-1.44	-1.04	-1.09	9.6	N	10.8	N	1	33.3	4.3
20	M	VAC	41106	10		M	10		1	1		VISIT2	33.2	33.2	4.6	4.6	20	VAC	W	1	VISIT2		220	M	VIS			VISIT22	220	VIS	W		VISIT22		-0.59	-1.04	0.13	-1.05	-1.06	-2.32	0.25	0.22	9.2	N	10.8	N	1	33.2	4.6
20	M	VAC	41106	10		M	10		1	1		VISIT2	34.3	34.3	3.6	3.6	20	VAC	W	1	VISIT2		220	M	VIS			VISIT22	220	VIS	W		VISIT22		-1.2	-1.17	-0.92	-0.39	-0.92	-1.49	-0.18	-1.01	12.1	N	10.9	N	1	34.3	3.6
20	M	VAC	41106	10		M	10		1	1		VISIT2	34.1		3.7		20	VAC	W	1	VISIT2		220	M	VIS			VISIT22	220	VIS	W		VISIT22		-2.54	-1.88	-1.99	-2.41					8.1	N			1	34.1	3.7
20	M	VAC	41106	10		F	10		1	1		VISIT2	13.7	13.7	0.9	0.9	20	VAC	W	1	VISIT2		220	M	VIS			VISIT22	220	VIS	W		VISIT22		-1.09	0.7	-1.91	-0.87	-1.93	-0.84	-2.13	-0.55	10.6	N	11.6	N	1	13.7	0.9
20	M	VAC	41106	10		F	10		1	1		VISIT2	13.7	13.7	0.9	0.9	20	VAC	W	1	VISIT2		220	M	VIS			VISIT22	220	VIS	W		VISIT22		0.49	2.11	-0.81	0.31	-0.94	-0.3	-1.19	-0.85	10.2	N	11.4	N	1	13.7	0.9
20	M	VAC	41106	10		M	10		1	1		VISIT2	13.2	13.2	0.5	0.5	20	VAC	W	1	VISIT2		220	M	VIS			VISIT22	220	VIS	W		VISIT22		1.36	2.27	0.21	-0.56	0.56	1.25	-0.14	0.64	11.8	N	9.8	N	1	13.2	0.5
20	M	VAC	41106	10		M	10		1	1		VISIT2	33.2	33.2	2.7	2.7	20	VAC	W	1	VISIT2		220	M	VIS			VISIT22	220	VIS	W		VISIT22		-0.14	-0.3	0.02	-0.53	-0.28	-0.73	0.11	-0.87	9.2	N	10.9	N	1	33.2	2.7
20	M	VAC	41106	10		F	10		1	1		VISIT2	13.5	13.5	0.6	0.6	20	VAC	W	1	VISIT2		220	M	VIS			VISIT22	220	VIS	W		VISIT22		-1.33	-2.17	-0.36	-1.14	-1.1	-1.75	-0.19	-0.02	10.5	N	10.6	N	1	13.5	0.6
20	M	VAC	41106	10		M	10		1	1		VISIT2	12.8	12.8	3	3	20	VAC	W	1	VISIT2		220	M	VIS			VISIT22	220	VIS	W		VISIT22		-0.91	-2.82	1.49	-0.54	-1.05	-2.31	0.25	0.23	9.8	N	9.6	N	1	12.8	3
20	M	VAC	41106	10		F	10		1	1		VISIT2	13.5	13.5	0.7	0.7	20	VAC	W	1	VISIT2		220	M	VIS			VISIT22	220	VIS	W		VISIT22		-1.91	-1.93	-1.36	-2.19	-1.34	-2.17	-0.14	-0.46	8.7	N	11.3	N	1	13.5	0.7
20	M	VAC	41106	10		F	10		1	1		VISIT2	16.5	16.5	4.5	4.5	20	VAC	W	1	VISIT2		220	M	VIS			VISIT22	220	VIS	W		VISIT22		-0.5	-1.84	1.09	-0.55	-1.09	-2.69	0.51	0.02	9.9	N	10.1	N	1	16.5	4.5
20	M	VAC	41106	10		F	10		1	1		VISIT2	13.7	13.7	2.8	2.8	20	VAC	W	1	VISIT2		220	M	VIS			VISIT22	220	VIS	W		VISIT22		-1.06	-2.06	-0.09	-1.12	-0.6	-0.89	-0.22	0.37	10.4	N	11.4	N	1	13.7	2.8
20	M	VAC	41106	10		M	10		1	1		VISIT2	13.3	13.3	2.7	2.7	20	VAC	W	1	VISIT2		220	M	VIS			VISIT22	220	VIS	W		VISIT22		-0.79	0.27	-1.24	-0.11	-1.49	-1.1	-1.32	-1.1	8.7	N	7.5	Y	1	13.3	2.7
20	M	VAC	41106	10		M	10		1	1		VISIT2	10.9	10.9	1.8	1.8	20	VAC	W	1	VISIT2		220	M	VIS			VISIT22	220	VIS	W		VISIT22		-0.89	-1.16	-0.33	-0.5	-0.81	-1.64	0.09	0.44	9.6	N	10.5	N	1	10.9	1.8
20	M	VAC	41106	10		M	10		1	1		VISIT2	9.6	9.6	0.6	0.6	20	VAC	W	1	VISIT2		220	M	VIS			VISIT22	220	VIS	W		VISIT22		-0.53	-0.03	-0.65	-0.24	-0.96	-0.86	-0.75	-0.61	9.4	N	10.6	N	1	9.6	0.6
20	M	VAC	41106	10		F	10		1	1		VISIT2	8.8	8.8	2.4	2.4	20	VAC	W	1	VISIT2		220	M	VIS			VISIT22	220	VIS	W		VISIT22		-1.73	-1.39	-1.42	-1.75	-0.42	-1.31	0.37	0.08	10.3	N	11.4	N	1	8.8	2.4
20	M	VAC	41106	10		F	10		1	1		VISIT2	15.8	15.8	2.9	2.9	20	VAC	W	1	VISIT2		220	M	VIS			VISIT22	220	VIS	W		VISIT22		0.78	3.79	-1.07	-0.05	0.39	0.65	-0.04	0.96	12	N	12	N	1	15.8	2.9
20	M	VAC	41106	10		M	10		1	1		VISIT2	7.4	7.4	2.6	2.6	20	VAC	W	1	VISIT2		220	M	VIS			VISIT22	220	VIS	W		VISIT22		-0.55	0.85	-1.21	-0.61	-0.69	-0.93	-0.31	-0.96	11.2	N	11	N	1	7.4	2.6
20	M	VAC	41106	10		F	10		1	1		VISIT2	25.3	25.3	3.6	3.6	20	VAC	W	1	VISIT2		220	M	VIS			VISIT22	220	VIS	W		VISIT22		-1.09	-1.21	-0.36	-1.68	-1.27	-1.04	-1.01	-0.88	10.1	N	12.3	N	1	25.3	3.6
20	M	VAC	41106	10		M	10		1	1		VISIT2	12.5	12.5	4.3	4.3	20	VAC	W	1	VISIT2		220	M	VIS			VISIT22	220	VIS	W		VISIT22		-2.66	-4.23	-0.58	-1.61	-1.48	-3.05	0.39	-1	10.4	N	11.4	N	1	12.5	4.3
20	M	VAC	41106	10		M	10		1	1		VISIT2	12.5	12.5	4.3	4.3	20	VAC	W	1	VISIT2		220	M	VIS			VISIT22	220	VIS	W		VISIT22		-2.54	-4.23	-0.42	-1.61	-1.7	-3.05	0.08	-1	11.1	N	11.7	N	1	12.5	4.3
20	M	VAC	41106	10		M	10		1	1		VISIT2	13.7		0.4		20	VAC	W	1	VISIT2		220	M	VIS			VISIT22	220	VIS	W		VISIT22		-0.58	-0.51	-0.47	-1.63					10.9	N			1	13.7	0.4
20	M	VAC	41106	10		M	10		1	1		VISIT2	13.5	13.5	1.1	1.1	20	VAC	W	1	VISIT2		220	M	VIS			VISIT22	220	VIS	W		VISIT22		-1.46	-1.58	-0.58	-1.16	-0.67	-0.86	-0.33	0.44	9.9	N	11.4	N	1	13.5	1.1
20	M	VAC	41106	10		M	10		1	1		VISIT2	12	12	4.2	4.2	20	VAC	W	1	VISIT2		220	M	VIS			VISIT22	220	VIS	W		VISIT22		-0.64	-1.62	0.12	0.2	-0.94	-1.91	0.15	-0.19	11.5	N	10.5	N	1	12	4.2
20	M	VAC	41106	10		F	10		1	1		VISIT2	12.5	12.5	4.3	4.3	20	VAC	W	1	VISIT2		220	M	VIS			VISIT22	220	VIS	W		VISIT22		-1.27	-1.38	-0.8	-1.07	-1.29	-1.36	-0.79	-0.33	10.6	N	11.3	N	1	12.5	4.3
20	M	VAC	41106	10		M	10		1	1		VISIT2	12.5	12.5	4.3	4.3	20	VAC	W	1	VISIT2		220	M	VIS			VISIT22	220	VIS	W		VISIT22		-1.2	-2.1	-0.21	-0.59	-1.33	-1.13	-1.11	-0.1	10.9	N	11.8	N	1	12.5	4.3
20	M	VAC	41106	10		M	10		1	1		VISIT2	16		3.1		20	VAC	W	1	VISIT2		220	M	VIS			VISIT22	220	VIS	W		VISIT22		-1.71	-1.86	-1.16	-1.71					8	N			1	16	3.1
20	M	VAC	41106	10		M	10		1	1		VISIT2	25.5	25.5	8.3	8.3	20	VAC	W	1	VISIT2		220	M	VIS			VISIT22	220	VIS	W		VISIT22		-0.21	0.69	-0.67	-0.88	-0.22	-1.53	0.83	-0.3	6.5	Y	11.1	N	1	25.5	8.3
20	M	VAC	41106	10		F	10		1	1		VISIT2	15.8	15.8	4.6	4.6	20	VAC	W	1	VISIT2		220	M	VIS			VISIT22	220	VIS	W		VISIT22		0.92	0.83	0.76	-1.11	-0.45	0.36	-0.99	-0.79	9.3	N	11.9	N	1	15.8	4.6
20	M	VAC	41106	10		M	10		1	1		VISIT2	12.6		3.3		20	VAC	W	1	VISIT2		220	M	VIS			VISIT22	220	VIS	W		VISIT22		-1.87	-1.35	-1.41	-1.28					11.4	N			1	12.6	3.3
20	M	VAC	41106	10		M	10		1	1		VISIT2	29.4	29.4	5.5	5.5	20	VAC	W	1	VISIT2		220	M	VIS			VISIT22	220	VIS	W		VISIT22		0.51	-0.62	1.12	-1.45	-0.42	-1.97	0.93	0.43	9.1	N	11.3	N	1	29.4	5.5
20	M	VAC	41106	10		F	10		1	1		VISIT2	13.7	13.7	0.4	0.4	20	VAC	W	1	VISIT2		220	M	VIS			VISIT22	220	VIS	W		VISIT22		-0.99	-1.09	-0.49	-0.93	-1.3	-1.9	-0.32	-1.03	6.8	Y	10.4	N	1	13.7	0.4
20	M	VAC	41106	10		F	10		1	1		VISIT2	13.9	13.9	0.3	0.3	20	VAC	W	1	VISIT2		220	M	VIS			VISIT22	220	VIS	W		VISIT22		-0.93	-0.76	-0.66	-0.94	-1.91	-1.66	-1.36	-1.5	10	N	9.2	N	1	13.9	0.3
20	M	VAC	41106	10		F	10		1	1		VISIT2	13.7		0.3		20	VAC	W	1	VISIT2		220	M	VIS			VISIT22	220	VIS	W		VISIT22		-1.56	-0.85	-1.62	-1.12					10.4	N			1	13.7	0.3
20	M	VAC	41106	10		F	10		1	1		VISIT2	13.9		0.3		20	VAC	W	1	VISIT2		220	M	VIS			VISIT22	220	VIS	W		VISIT22		-1.01	-1.74	0.21	-0.72					9.7	N			1	13.9	0.3
20	M	VAC	41106	10		F	10		1	1		VISIT2	47.3	47.3	8.1	8.1	20	VAC	W	1	VISIT2		220	M	VIS			VISIT22	220	VIS	W		VISIT22		-0.08	-2.23	1.49	-1	-0.34	-1.63	0.76	-0.26	8.1	N	10.8	N	1	47.3	8.1
20	M	VAC	41106	10		M	10		1	1		VISIT2	44	44	7.9	7.9	20	VAC	W	1	VISIT2		220	M	VIS			VISIT22	220	VIS	W		VISIT22		-4.09	-6.99	2.66	-1.12	-3.82	-3.08	-3.28	-1.12	7.6	Y	9.4	N	1	44	7.9
20	M	VAC	41106	10		M	10		1	1		VISIT2	34.6	34.6	0.9	0.9	20	VAC	W	1	VISIT2		220	M	VIS			VISIT22	220	VIS	W		VISIT22		0.63	0.72	0.35	-0.59	0.06	-1.04	0.83	1.03	11.4	N	10.6	N	1	34.6	0.9
20	M	VAC	41106	10		F	10		1	1		VISIT2	34.6		0.9		20	VAC	W	1	VISIT2		220	M	VIS			VISIT22	220	VIS	W		VISIT22		-0.74	-2.41	0.53	-1.3					10.5	N			1	34.6	0.9
20	M	VAC	41106	10		F	10		1	1		VISIT2	29.7	29.7	6.4	6.4	20	VAC	W	1	VISIT2		220	M	VIS			VISIT22	220	VIS	W		VISIT22		-0.47	-0.1	-0.51	-0.91	-0.62	-0.16	-0.86	-0.6	10.4	N	10.5	N	1	29.7	6.4
20	M	VAC	41106	10		M	10		1	1		VISIT2	35	35	1.1	1.1	20	VAC	W	1	VISIT2		220	M	VIS			VISIT22	220	VIS	W		VISIT22		-0.33	0.44	-0.67	-1.39	-0.38	-0.59	-0.15	0.47	11	N	11.7	N	1	35	1.1
20	M	VAC	41106	10		F	10		1	1		VISIT2	35	35	1.2	1.2	20	VAC	W	1	VISIT2		220	M	VIS			VISIT22	220	VIS	W		VISIT22		-0.43	-1.18	0.17	-1.08	-0.75	-1.24	-0.14	-0.36	10.1	N	10.6	N	1	35	1.2
20	M	VAC	41106	10		M	10		1	1		VISIT2	35	35	1.2	1.2	20	VAC	W	1	VISIT2		220	M	VIS			VISIT22	220	VIS	W		VISIT22		-0.9	-2.11	0.25	-1.52	-0.97	-1.04	-0.66	-0.02	10.5	N	10.9	N	1	35	1.2
20	M	VAC	41106	10		M	10		1	1		VISIT2	35.1	35.1	3.7	3.7	20	VAC	W	1	VISIT2		220	M	VIS			VISIT22	220	VIS	W		VISIT22		-1.39	-1.55	-0.8	-1.51	-0.99	-1.93	0.09	-0.03	7.3	Y	10.2	N	1	35.1	3.7
20	M	VAC	41106	10		M	10		1	1		VISIT2	34	34	3.9	3.9	20	VAC	W	1	VISIT2		220	M	VIS			VISIT22	220	VIS	W		VISIT22		0.91	1.65	0.24	-0.06	-0.16	-0.2	-0.12	0.03	12.2	N	10.5	N	1	34	3.9
20	M	VAC	41106	10		F	10		1	1		VISIT2	34	34	3.8	3.8	20	VAC	W	1	VISIT2		220	M	VIS			VISIT22	220	VIS	W		VISIT22		0.46	1.29	-0.22	-0.72	-0.64	-0.14	-0.89	-0.36	8.5	N	10.5	N	1	34	3.8
20	M	VAC	41106	10		M	10		1	1		VISIT2	35.9	35.9	2	2	20	VAC	W	1	VISIT2		220	M	VIS			VISIT22	220	VIS	W		VISIT22		-1.05	0.32	-1.61	-2.17	-1.48	-2.67	-0.09	-0.64	10.9	N	10.8	N	1	35.9	2
20	M	VAC	41106	10		F	10		1	1		VISIT2	13.3	13.3	1	1	20	VAC	W	1	VISIT2		220	M	VIS			VISIT22	220	VIS	W		VISIT22		-0.34	-0.05	-0.46	-0.18	-0.91	-0.61	-0.89	-0.11	9.6	N	8.8	N	1	13.3	1
20	M	VAC	41106	10		F	10		1	1		VISIT2	13.4	13.4	1.2	1.2	20	VAC	W	1	VISIT2		220	M	VIS			VISIT22	220	VIS	W		VISIT22		1.86	0.23	2.31	1.03	1.05	-0.44	1.69	0.76	11	N	12.2	N	1	13.4	1.2
20	M	VAC	41106	10		M	10		1	1		VISIT2	26.1	26.1	8.8	8.8	20	VAC	W	1	VISIT2		220	M	VIS			VISIT22	220	VIS	W		VISIT22		-2.97	-1.9	-2.59	-2.42	-1.92	-1.73	-1.44	-2.5	5.1	Y	9.4	N	1	26.1	8.8
20	M	VAC	41106	10		M	10		1	1		VISIT2	21.3	21.3	7.6	7.6	20	VAC	W	1	VISIT2		220	M	VIS			VISIT22	220	VIS	W		VISIT22		1.37	-0.91	2.52	1.1	0.62	-0.6	1.26	0.99	6.4	Y	10	N	1	21.3	7.6
20	M	VAC	41106	10		M	10		1	1		VISIT2	26	26	8.8	8.8	20	VAC	W	1	VISIT2		220	M	VIS			VISIT22	220	VIS	W		VISIT22		-1.22	-0.65	-1.25	-1.53	-1.23	-2.04	-0.17	-0.96	8.5	N	10.7	N	1	26	8.8
20	M	VAC	41106	10		M	10		1	1		VISIT2	21.6	21.6	7.5	7.5	20	VAC	W	1	VISIT2		220	M	VIS			VISIT22	220	VIS	W		VISIT22		-0.37	0.14	-0.55	0.78	-0.74	-1.48	0.08	0.2	8.3	N	11.4	N	1	21.6	7.5
20	M	VAC	41106	10		F	10		1	1		VISIT2	27.6	27.6	2.5	2.5	20	VAC	W	1	VISIT2		220	M	VIS			VISIT22	220	VIS	W		VISIT22		-0.29	-0.8	0.28	-0.84	-1.27	-1.44	-0.68	-0.99	8.6	N	10	N	1	27.6	2.5
20	M	VAC	41106	10		F	10		1	1		VISIT2	32.7	32.7	4	4	20	VAC	W	1	VISIT2		220	M	VIS			VISIT22	220	VIS	W		VISIT22		0.66	0.99	0.32	-0.63	0.37	-0.67	0.96	0.04	10	N	11	N	1	32.7	4
20	M	VAC	41106	10		M	10		1	1		VISIT2	35	35	3.7	3.7	20	VAC	W	1	VISIT2		220	M	VIS			VISIT22	220	VIS	W		VISIT22		-0.78	-0.45	-0.64	-1.03	-1.01	-1.27	-0.47	-0.62	10	N	10.7	N	1	35	3.7
20	M	VAC	41106	10		F	10		1	1		VISIT2	35.8	35.8	1.9	1.9	20	VAC	W	1	VISIT2		220	M	VIS			VISIT22	220	VIS	W		VISIT22		-0.3	-1.31	0.43	-0.19	-1.32	-2.51	0.2	-0.34	11.3	N	8.6	N	1	35.8	1.9
20	M	VAC	41106	10		F	10		1	1		VISIT2	36.5	36.5	1.4	1.4	20	VAC	W	1	VISIT2		220	M	VIS			VISIT22	220	VIS	W		VISIT22		-0.49	0.96	-1.28	-0.78	-0.26	-0.53	-0.04	0.35	11.4	N	11.6	N	1	36.5	1.4
20	M	VAC	41106	10		F	10		1	1		VISIT2	34.9	34.9	0.7	0.7	20	VAC	W	1	VISIT2		220	M	VIS			VISIT22	220	VIS	W		VISIT22		0.22	1.03	-0.36	-0.77	0.26	0.14	0.14	0.37	9.4	N	10.4	N	1	34.9	0.7
20	M	VAC	41106	10		M	10		1	1		VISIT2	34.9	34.9	0.7	0.7	20	VAC	W	1	VISIT2		220	M	VIS			VISIT22	220	VIS	W		VISIT22		1.52	1.2	1.18	0.26	0.65	-0.42	1.18	0.63	10	N	10.9	N	1	34.9	0.7
20	M	VAC	41106	10		M	10		1	1		VISIT2	13.1	13.1	4.5	4.5	20	VAC	W	1	VISIT2		220	M	VIS			VISIT22	220	VIS	W		VISIT22		1.33	1.81	0.57	-0.26	0.06	-1.79	1.41	1.38	7.7	Y	9.6	N	1	13.1	4.5
20	M	VAC	41106	10		M	10		1	1		VISIT2	34.9	34.9	0.7	0.7	20	VAC	W	1	VISIT2		220	M	VIS			VISIT22	220	VIS	W		VISIT22		0.36	-1.68	1.85	-0.3	-1.1	-2.52	0.36	-0.24	7.9	Y	8.3	N	1	34.9	0.7
20	M	VAC	41106	10		F	10		1	1		VISIT2	34.9	34.9	1.3	1.3	20	VAC	W	1	VISIT2		220	M	VIS			VISIT22	220	VIS	W		VISIT22		0.21	0.78	-0.18	-0.15	-0.15	-0.63	0.18	1.22	10.8	N	11.1	N	1	34.9	1.3
20	M	VAC	41106	10		M	10		1	1		VISIT2	13.3	13.3	4.7	4.7	20	VAC	W	1	VISIT2		220	M	VIS			VISIT22	220	VIS	W		VISIT22		-1.25	-1.68	-0.22	-1.18	-1.42	-1.12	-1.2	-0.65	9.8	N	11.6	N	1	13.3	4.7
20	M	VAC	41106	10		M	10		1	1		VISIT2	34.7		0.7		20	VAC	W	1	VISIT2		220	M	VIS			VISIT22	220	VIS	W		VISIT22		-1.77	-5.67	1.97	-1.11					10.1	N			1	34.7	0.7
20	M	VAC	41106	10		F	10		1	1		VISIT2	34.6		0.9		20	VAC	W	1	VISIT2		220	M	VIS			VISIT22	220	VIS	W		VISIT22		0.35	1.08	-0.22	-0.3					9.5	N			1	34.6	0.9
20	M	VAC	41106	10		M	10		1	1		VISIT2	34.6		0.9		20	VAC	W	1	VISIT2		220	M	VIS			VISIT22	220	VIS	W		VISIT22		-1.68	-1.24	-1.22	-0.49					9.2	N			1	34.6	0.9
20	M	VAC	41106	10		F	10		1	1		VISIT2	31.1	31.1	5.2	5.2	20	VAC	W	1	VISIT2		220	M	VIS			VISIT22	220	VIS	W		VISIT22		0.5	0.55	0.35	-0.32	0.28	-0.33	0.55	1.08	8.4	N	11	N	1	31.1	5.2
20	M	VAC	41106	10		F	10		1	1		VISIT2	13.6	13.6	2.4	2.4	20	VAC	W	1	VISIT2		220	M	VIS			VISIT22	220	VIS	W		VISIT22		-1.47	-0.99	-1.13	-1.78	-1.5	-2.34	-0.26	-0.47	8.9	N	10.4	N	1	13.6	2.4
20	M	VAC	41106	10		F	10		1	1		VISIT2	13.7	13.7	2.7	2.7	20	VAC	W	1	VISIT2		220	M	VIS			VISIT22	220	VIS	W		VISIT22		0.3	-0.01	0.42	-0.12	0.19	-0.45	0.53	0.76	9	N	11.4	N	1	13.7	2.7
20	M	VAC	41106	10		M	10		1	1		VISIT2	12.8	12.8	0.6	0.6	20	VAC	W	1	VISIT2		220	M	VIS			VISIT22	220	VIS	W		VISIT22		-1.1	-1.7	0.04	-1.09	-1.57	-1.57	-1.03	-0.61	9	N	8.8	N	1	12.8	0.6
20	M	VAC	41106	10		F	10		1	1		VISIT2	16.5	16.5	4.5	4.5	20	VAC	W	1	VISIT2		220	M	VIS			VISIT22	220	VIS	W		VISIT22		-1.29	-1.59	-0.23	-0.6	-1.11	-0.88	-0.93	-0.31	9.8	N	11.9	N	1	16.5	4.5
20	M	VAC	41106	10		M	10		1	1		VISIT2	13.4	13.4	2.5	2.5	20	VAC	W	1	VISIT2		220	M	VIS			VISIT22	220	VIS	W		VISIT22		-2.7	-2.77	-1.78	-1.56	-2.68	-2.85	-1.59	-1.51	10.3	N	10.4	N	1	13.4	2.5
20	M	VAC	41106	10		F	10		1	1		VISIT2	16.9	16.9	1.1	1.1	20	VAC	W	1	VISIT2		220	M	VIS			VISIT22	220	VIS	W		VISIT22		0.58	-0.45	1.18	-0.27	-0.22	-2.16	1.28	-0.01	9.3	N	9.8	N	1	16.9	1.1
20	M	VAC	41106	10		F	10		1	1		VISIT2	35	35	1.1	1.1	20	VAC	W	1	VISIT2		220	M	VIS			VISIT22	220	VIS	W		VISIT22		-0.73	-2.38	1.25	-0.22	-1.37	-2.74	0.19	0.4	9.4	N	10	N	1	35	1.1
20	M	VAC	41106	10		F	10		1	1		VISIT2	34.5		1.1		20	VAC	W	1	VISIT2		220	M	VIS			VISIT22	220	VIS	W		VISIT22		0.29	-1.07	1.18	-0.03					8.3	N			1	34.5	1.1
20	M	VAC	41106	10		F	10		1	1		VISIT2	13.6	13.6	1	1	20	VAC	W	1	VISIT2		220	M	VIS			VISIT22	220	VIS	W		VISIT22		-1.14	-0.86	-1.03	-1.12	-1.42	-1.84	-0.54	-0.38	10.3	N	10.1	N	1	13.6	1
20	M	VAC	41106	10		M	10		1	1		VISIT2	34.7	34.7	5.5	5.5	20	VAC	W	1	VISIT2		220	M	VIS			VISIT22	220	VIS	W		VISIT22		-0.25	-1.56	0.6	-0.69	-0.71	-1.67	0.3	-0.2	11.7	N	11.3	N	1	34.7	5.5
20	M	VAC	41106	10		M	10		1	1		VISIT2	34.5	34.5	1	1	20	VAC	W	1	VISIT2		220	M	VIS			VISIT22	220	VIS	W		VISIT22		-0.36	1.69	-1.48	-0.96	-1.02	-0.89	-0.85	-0.35	10.9	N	11.1	N	1	34.5	1
20	M	VAC	41106	10		M	10		1	1		VISIT2	34.4	34.4	5	5	20	VAC	W	1	VISIT2		220	M	VIS			VISIT22	220	VIS	W		VISIT22		-2.07	-1.93	-1.1	-1.14	-1.2	-1.65	-0.44	-0.19	10.3	N	11.4	N	1	34.4	5
20	M	VAC	41106	10		M	10		1	1		VISIT2	34.6	34.6	1.1	1.1	20	VAC	W	1	VISIT2		220	M	VIS			VISIT22	220	VIS	W		VISIT22		-0.51	0.2	-0.75	-1.17	-0.09	-0.88	0.59	0.15	10.6	N	11.4	N	1	34.6	1.1
20	M	VAC	41106	10		M	10		1	1		VISIT2	34.6	34.6	1.4	1.4	20	VAC	W	1	VISIT2		220	M	VIS			VISIT22	220	VIS	W		VISIT22		-0.6	-1.04	-0.07	-1.48	-0.05	-0.83	0.53	-0.4	9.4	N	10.8	N	1	34.6	1.4
20	M	VAC	41106	10		M	10		1	1		VISIT2	35.8	35.8	1.3	1.5	20	VAC	W	1	VISIT2		220	M	VIS			VISIT22	220	VIS	W		VISIT22		-1.17	-1.7	-0.26	-1.43	-1.95	-2.08	-1.17	-1.24	10.2	N	10	N	1	35.8	1.3
20	M	VAC	41106	10		F	10		1	1		VISIT2	34.8	34.8	0.7	0.7	20	VAC	W	1	VISIT2		220	M	VIS			VISIT22	220	VIS	W		VISIT22		-2.37	-2.78	-0.43	-0.66	-2.12	-1.75	-1.59	-0.83	10.6	N	12.1	N	1	34.8	0.7
20	M	VAC	41106	10		F	10		1	1		VISIT2	34.6	34.6	1.5	1.5	20	VAC	W	1	VISIT2		220	M	VIS			VISIT22	220	VIS	W		VISIT22		-0.62	-0.63	-0.24	-0.68	-1.09	-1.49	-0.4	0.8	10.4	N	11.4	N	1	34.6	1.5
20	M	VAC	41106	10		F	10		1	1		VISIT2	34.7	34.7	0.8	0.8	20	VAC	W	1	VISIT2		220	M	VIS			VISIT22	220	VIS	W		VISIT22		2.2	2.12	1.59	0.58	1.25	-0.69	2.15	1.15	9.5	N	10.2	N	1	34.7	0.8
20	M	VAC	41106	10		F	10		1	1		VISIT2	32	32	4	4	20	VAC	W	1	VISIT2		220	M	VIS			VISIT22	220	VIS	W		VISIT22		-0.29	-0.81	0.08	-0.76	-0.6	-1.19	0.05	-0.08	10.7	N	11.5	N	1	32	4
20	M	VAC	41106	10		M	10		1	1		VISIT2	34.6	34.6	1	1	20	VAC	W	1	VISIT2		220	M	VIS			VISIT22	220	VIS	W		VISIT22		-0.15	0.08	-0.26	-1.05	-0.5	-0.6	-0.31	-0.47	9.7	N	9.9	N	1	34.6	1
20	M	VAC	41106	10		M	10		1	1		VISIT2	34.7	34.7	1	1	20	VAC	W	1	VISIT2		220	M	VIS			VISIT22	220	VIS	W		VISIT22		0.21	-0.59	0.63	-0.12	0.36	-1	1.27	0.72	10.8	N	9.9	N	1	34.7	1
20	M	VAC	41106	10		M	10		1	1		VISIT2	34.9	34.9	1.2	1.2	20	VAC	W	1	VISIT2		220	M	VIS			VISIT22	220	VIS	W		VISIT22		-1.56	-0.74	-1.68	-1.64	-1.35	-0.84	-1.37	-1.49	8.3	N	5	Y	1	34.9	1.2
20	M	VAC	41106	10		F	10		1	1		VISIT2	34.8	34.8	0.7	0.7	20	VAC	W	1	VISIT2		220	M	VIS			VISIT22	220	VIS	W		VISIT22		1.17	0.03	1.55	-0.12	1.04	-0.17	1.5	0.91	10.8	N	11.6	N	1	34.8	0.7
20	M	VAC	41106	10		M	10		1	1		VISIT2	34.8	34.8	1	1	20	VAC	W	1	VISIT2		220	M	VIS			VISIT22	220	VIS	W		VISIT22		-0.72	0.09	-0.96	-0.9	-1.05	-0.97	-0.81	-0.31	9.9	N	11.8	N	1	34.8	1
20	M	VAC	41106	10		M	10		1	1		VISIT2	35.1	35.1	0.7	0.7	20	VAC	W	1	VISIT2		220	M	VIS			VISIT22	220	VIS	W		VISIT22		0.66	-0.61	1.4	-0.28	0.35	-1.06	1.26	1.12	5.6	Y	12.9	N	1	35.1	0.7
20	M	VAC	41106	10		M	10		1	1		VISIT2	15.1	15.1	2.2	2.2	20	VAC	W	1	VISIT2		220	M	VIS			VISIT22	220	VIS	W		VISIT22		-1.62	-2.97	-0.21	-1.6	-1.63	-2.39	-0.44	-0.54	10.3	N	11.5	N	1	15.1	2.2
20	M	VAC	41106	10		F	10		1	1		VISIT2	13.7	13.7	1.4	1.4	20	VAC	W	1	VISIT2		220	M	VIS			VISIT22	220	VIS	W		VISIT22		-1.25	-2.13	-0.34	-1.26	-1.4	-1.48	-0.82	-0.44	8.4	N	11.4	N	1	13.7	1.4
20	M	VAC	41106	10		F	10		1	1		VISIT2	12.2	12.2	2.7	2.7	20	VAC	W	1	VISIT2		220	M	VIS			VISIT22	220	VIS	W		VISIT22		-0.97	0.08	-1.31	-1.6	-0.86	0.03	-1.35	-0.91	9.2	N	10.4	N	1	12.2	2.7
20	M	VAC	41106	10		F	10		1	1		VISIT2	13.9	13.9	0.6	0.6	20	VAC	W	1	VISIT2		220	M	VIS			VISIT22	220	VIS	W		VISIT22		-1.05	-1.89	0.41	-0.57	-1.22	-1.91	-0.26	-0.79	11	N	9.7	N	1	13.9	0.6
20	M	VAC	41106	10		M	10		1	1		VISIT2	15.3	15.3	1.2	1.2	20	VAC	W	1	VISIT2		220	M	VIS			VISIT22	220	VIS	W		VISIT22		-0.51	-2.82	1.49	-0.49	-0.45	-2.1	0.98	0.47	8.2	N	10.8	N	1	15.3	1.2
20	M	VAC	41106	10		F	10		1	1		VISIT2	25.8	25.8	3.3	3.3	20	VAC	W	1	VISIT2		220	M	VIS			VISIT22	220	VIS	W		VISIT22		-0.99	-1.04	-0.41	-0.75	-1.92	-1.12	-1.85	-1.35	9.9	N	11.4	N	1	25.8	3.3
20	M	VAC	41106	10		M	10		1	1		VISIT2	13.6	13.6	0.5	0.5	20	VAC	W	1	VISIT2		220	M	VIS			VISIT22	220	VIS	W		VISIT22		-1.22	-2.45	0.38	-1.36	-0.67	-1.26	-0.02	-1.2	6.4	Y	10.3	N	1	13.6	0.5
20	M	VAC	41106	10		M	10		1	1		VISIT2	24.5	24.5	2.3	2.3	20	VAC	W	1	VISIT2		220	M	VIS			VISIT22	220	VIS	W		VISIT22		0.18	-1.01	1.05	0.5	-0.08	-1.83	1.26	0.92	10.5	N	10.6	N	1	24.5	2.3
20	M	VAC	41106	10		F	10		1	1		VISIT2	13.6		0.5		20	VAC	W	1	VISIT2		220	M	VIS			VISIT22	220	VIS	W		VISIT22		-0.27	-1.41	0.76	-0.87					8.6	N			1	13.6	0.5
20	M	VAC	41106	10		M	10		1	1		VISIT2	17.9	17.9	7.4	7.4	20	VAC	W	1	VISIT2		220	M	VIS			VISIT22	220	VIS	W		VISIT22		-2.51	-2.21	-1.58	-1.33	-3.73	-3.58	-2.74	-2.64	9.2	N	11.6	N	1	17.9	7.4
20	M	VAC	41106	10		M	10		1	1		VISIT2	17.9	17.9	7.4	7.4	20	VAC	W	1	VISIT2		220	M	VIS			VISIT22	220	VIS	W		VISIT22		-0.28	-0.03	-0.26	-0.26					9.2	N			1	17.9	7.4
20	M	VAC	41106	10		F	10		1	1		VISIT2	35	35	0.5	0.5	20	VAC	W	1	VISIT2		220	M	VIS			VISIT22	220	VIS	W		VISIT22		-2.18	-1.92	-1.73	-1.28	-2.3	-2.72	-0.93	-1.36	9.7	N	10.1	N	1	35	0.5
20	M	VAC	41106	10		F	10		1	1		VISIT2	16.6	16.6	9	9	20	VAC	W	1	VISIT2		220	M	VIS			VISIT22	220	VIS	W		VISIT22		-0.5	-1.64	0.69	-0.84	0.21	-1.84	1.64	1.08	8.4	N	11	N	1	16.6	9
20	M	VAC	41106	10		F	10		1	1		VISIT2	34.3	34.3	1.3	1.3	20	VAC	W	1	VISIT2		220	M	VIS			VISIT22	220	VIS	W		VISIT22		-0.76	-1.34	-0.21	-1.16	-0.76	-1.04	-0.31	-0.85	10.9	N	12.2	N	1	34.3	1.3
20	M	VAC	41106	10		M	10		1	1		VISIT2	34.6		1		20	VAC	W	1	VISIT2		220	M	VIS			VISIT22	220	VIS	W		VISIT22		0.13	0.06	0.14	-1.1					9.8	N			1	34.6	1
20	M	VAC	41106	10		F	10		1	1		VISIT2	34.5	34.5	1.2	1.2	20	VAC	W	1	VISIT2		220	M	VIS			VISIT22	220	VIS	W		VISIT22		-1.86	-2.69	-0.05	-0.8	-2.92	-3.25	-1.44	-1.84	9.1	N	12.2	N	1	34.5	1.2
20	M	VAC	41106	10		M	10		1	1		VISIT2	35	35	0.7	0.7	20	VAC	W	1	VISIT2		220	M	VIS			VISIT22	220	VIS	W		VISIT22		-2.27	2.92	-4.66	-1.45	-2.31	-2.72	-1.15	-0.8	9.2	N	11.8	N	1	35	0.7
20	M	VAC	41106	10		F	10		1	1		VISIT2	30.2	30.2	7.1	7.1	20	VAC	W	1	VISIT2		220	M	VIS			VISIT22	220	VIS	W		VISIT22		-0.49	0.53	-0.97	-0.68	-0.73	-1.79	0.34	0.94	9.6	N	11.9	N	1	30.2	7.1
20	M	VAC	41106	10		M	10		1	1		VISIT2	34.6	34.6	0.9	0.9	20	VAC	W	1	VISIT2		220	M	VIS			VISIT22	220	VIS	W		VISIT22		-1.6	-1.9	-0.43	-1.03	-1.79	-2.15	-0.91	-1.05	11.5	N	8.2	N	1	34.6	0.9
20	M	VAC	41106	10		M	10		1	1		VISIT2	35.9	35.9	4.2	4.2	20	VAC	W	1	VISIT2		220	M	VIS			VISIT22	220	VIS	W		VISIT22		-3.27	-2.5	-2.41	-1.31	-1.42	-2.79	0.14	-0.05	6.7	Y	10.7	N	1	35.9	4.2
20	M	VAC	41106	10		F	10		1	1		VISIT2	1	1	0.9	0.9	20	VAC	W	1	VISIT2		220	M	VIS			VISIT22	220	VIS	W		VISIT22		-0.46	-0.12	-0.45	-0.48	-0.69	-0.87	-0.36	0.02	10.4	N	9.5	N	1	1	0.9
20	M	VAC	41106	10		M	10		1	1		VISIT2	1.1	1.1	1	1	20	VAC	W	1	VISIT2		220	M	VIS			VISIT22	220	VIS	W		VISIT22		-0.23	-1.14	0.41	-1.05	-0.11	-1.74	1.18	0.67	9.5	N	9.8	N	1	1.1	1
20	M	VAC	41106	10		F	10		1	1		VISIT2	1.1	1.1	1.1	1.1	20	VAC	W	1	VISIT2		220	M	VIS			VISIT22	220	VIS	W		VISIT22		1.15	0.05	1.5	0.66	0.14	-1.5	1.31	0.42	10.3	N	11.7	N	1	1.1	1.1
20	M	VAC	41106	10		F	10		1	1		VISIT2	1.3	1.3	1.2	1.2	20	VAC	W	1	VISIT2		220	M	VIS			VISIT22	220	VIS	W		VISIT22		-1.18	-0.28	-1.31	-0.77	-0.35	-0.58	-0.14	0.18	10.1	N	9.7	N	1	1.3	1.2
20	M	VAC	41106	10		M	10		1	1		VISIT2	2.7	2.7	2.6	2.6	20	VAC	W	1	VISIT2		220	M	VIS			VISIT22	220	VIS	W		VISIT22		-1.83	-1.81	-1.08	-1.43	-1.78	-2.37	-0.67	-0.79	9.7	N	10.6	N	1	2.7	2.6
20	M	VAC	41106	10		F	10		1	1		VISIT2	1.3	1.3	1.2	1.2	20	VAC	W	1	VISIT2		220	M	VIS			VISIT22	220	VIS	W		VISIT22		-3.4	-3.2	-2.25	-1.09	-2.73	-2.78	-1.46	-0.92	10.8	N	11.9	N	1	1.3	1.2
20	M	VAC	41106	10		F	10		1	1		VISIT2	34.2	34.2	1.3	1.3	20	VAC	W	1	VISIT2		220	M	VIS			VISIT22	220	VIS	W		VISIT22		0.24	-1.26	1.45	1.09	-1.07	-1.42	-0.43	-0.47	9.3	N	10.8	N	1	34.2	1.3
20	M	VAC	41106	10		F	10		1	1		VISIT2	34.3	34.3	1.1	1.1	20	VAC	W	1	VISIT2		220	M	VIS			VISIT22	220	VIS	W		VISIT22		-2.76	-1.44	-2.51	-0.35	-2.04	-2.05	-1.21	-0.91	8.2	N	10.2	N	1	34.3	1.1
20	M	VAC	41106	10		F	10		1	1		VISIT2	1.5	1.5	1.4	1.4	20	VAC	W	1	VISIT2		220	M	VIS			VISIT22	220	VIS	W		VISIT22		-0.73	-0.19	-0.75	-0.59	0.62	-0.14	0.87	0.45	10.5	N	10.7	N	1	1.5	1.4
20	M	VAC	41106	10		F	10		1	1		VISIT2	2.8		2.6		20	VAC	W	1	VISIT2		220	M	VIS			VISIT22	220	VIS	W		VISIT22		2.68	1.36	2.73	1.21					10.6	N			1	2.8	2.6
20	M	VAC	41106	10		F	10		1	1		VISIT2	1.7	1.7	1.6	1.6	20	VAC	W	1	VISIT2		220	M	VIS			VISIT22	220	VIS	W		VISIT22		-0.11	0.18	-0.22	-0.47	-0.64	-0.95	-0.24	0.24	8.5	N	11.1	N	1	1.7	1.6
20	M	VAC	41106	10		M	10		1	1		VISIT2	1.7	1.7	1.6	1.6	20	VAC	W	1	VISIT2		220	M	VIS			VISIT22	220	VIS	W		VISIT22		-0.19	-1.07	0.58	-0.46	-1.9	-2.29	-0.91	-0.33	7.3	Y	10.5	N	1	1.7	1.6
20	M	VAC	41106	10		F	10		1	1		VISIT2	34.4	34.4	1.1	1.1	20	VAC	W	1	VISIT2		220	M	VIS			VISIT22	220	VIS	W		VISIT22		-0.66	-1.23	-0.09	-1.05	-0.66	-1.38	0.1	-0.33	10.4	N	10.4	N	1	34.4	1.1
20	M	VAC	41106	10		M	10		1	1		VISIT2	34.5	34.5	1	1	20	VAC	W	1	VISIT2		220	M	VIS			VISIT22	220	VIS	W		VISIT22		-1.35	-1.35	-0.99	-1.7	-1.3	-1.79	-0.48	-0.63	10.7	N	9.8	N	1	34.5	1
20	M	VAC	41106	10		M	10		1	1		VISIT2	35.3		0.2		20	VAC	W	1	VISIT2		220	M	VIS			VISIT22	220	VIS	W		VISIT22		-0.96	0.9	-1.82	-1.06					10.4	N			1	35.3	0.2
20	M	VAC	41106	10		M	10		1	1		VISIT2	1.5		1.4		20	VAC	W	1	VISIT2		220	M	VIS			VISIT22	220	VIS	W		VISIT22		0.15	-0.86	0.92	-0.38					7.9	Y			1	1.5	1.4
20	M	VAC	41106	10		F	10		1	1		VISIT2	34.6	34.6	1.5	1.5	20	VAC	W	1	VISIT2		220	M	VIS			VISIT22	220	VIS	W		VISIT22		1.53	-0.33	2.22	0.66	1.14	-1.09	2.35	1.18	10.8	N	10.7	N	1	34.6	1.5
20	M	VAC	41106	10		F	10		1	1		VISIT2	1.5		1.4		20	VAC	W	1	VISIT2		220	M	VIS			VISIT22	220	VIS	W		VISIT22		0	0	0	-0.75					10.7	N			1	1.5	1.4
20	M	VAC	41106	10		F	10		1	1		VISIT2	1	1	1	1	20	VAC	W	1	VISIT2		220	M	VIS			VISIT22	220	VIS	W		VISIT22		0.65	-2	2.07	-0.28	1.14	-0.65	2.06	1.36	11.2	N	10.8	N	1	1	1
20	M	VAC	41106	10		F	10		1	1		VISIT2	33.5	33.5	5	5	20	VAC	W	1	VISIT2		220	M	VIS			VISIT22	220	VIS	W		VISIT22		0.41	-1.44	1.85	1.15	-0.47	-1.06	0.1	-0.37	10.8	N	10.5	N	1	33.5	5
20	M	VAC	41106	10		M	10		1	1		VISIT2	1		1		20	VAC	W	1	VISIT2		220	M	VIS			VISIT22	220	VIS	W		VISIT22		-1.82	-3.49	0.05	-1.55					8.3	N			1	1	1
20	M	VAC	41106	10		F	10		1	1		VISIT2	2.1	2.1	2	2	20	VAC	W	1	VISIT2		220	M	VIS			VISIT22	220	VIS	W		VISIT22		-0.69	-0.43	-0.64	-1.02	-1	-1.68	-0.09	-0.27	10	N	10.3	N	1	2.1	2
20	M	VAC	41106	10		F	10		1	1		VISIT2	2.1	2.1	2	2	20	VAC	W	1	VISIT2		220	M	VIS			VISIT22	220	VIS	W		VISIT22		-2.54	-2.79	-1.47	-2.11	-1.88	-2.37	-0.68	-0.96	8.3	N	9.6	N	1	2.1	2
20	M	VAC	41106	10		F	10		1	1		VISIT2	34.6	34.6	0.9	0.9	20	VAC	W	1	VISIT2		220	M	VIS			VISIT22	220	VIS	W		VISIT22		1.55	0.65	1.61	1.11	0.37	-0.74	1	0.45	11.3	N	10.3	N	1	34.6	0.9
20	M	VAC	41106	10		F	10		1	1		VISIT2	34.2	34.2	1.5	1.5	20	VAC	W	1	VISIT2		220	M	VIS			VISIT22	220	VIS	W		VISIT22		0.43	2.38	-0.89	0.07	-0.22	-0.88	0.3	0.34	9.6	N	11.3	N	1	34.2	1.5
20	M	VAC	41106	10		F	10		1	1		VISIT2	1.1	1.1	1	1	20	VAC	W	1	VISIT2		220	M	VIS			VISIT22	220	VIS	W		VISIT22		0.44	-1.27	1.37	-0.63	-0.03	-1.67	1.21	0.44	10.1	N	9.7	N	1	1.1	1
20	M	VAC	41106	10		F	10		1	1		VISIT2	1.1	1.1	1	1	20	VAC	W	1	VISIT2		220	M	VIS			VISIT22	220	VIS	W		VISIT22		-2.31	-1.11	-2.46	-2.32	-1.03	-0.9	-0.78	-1.41	11	N	12.3	N	1	1.1	1
20	M	VAC	41106	10		M	10		1	1		VISIT2	1.1	1.1	1	1	20	VAC	W	1	VISIT2		220	M	VIS			VISIT22	220	VIS	W		VISIT22		-0.2	-0.65	0.25	-0.93	-0.24	-0.77	0.19	-0.33	10.8	N	11.7	N	1	1.1	1
20	M	VAC	41106	10		F	10		1	1		VISIT2	34.9	34.9	0.8	0.8	20	VAC	W	1	VISIT2		220	M	VIS			VISIT22	220	VIS	W		VISIT22		-0.44	-0.54	-0.08	-0.66	-1.03	-2.12	0.18	0.41	9.3	N	10.4	N	1	34.9	0.8
20	M	VAC	41106	10		M	10		1	1		VISIT2	2.2		2.1		20	VAC	W	1	VISIT2		220	M	VIS			VISIT22	220	VIS	W		VISIT22		-1.61	-1.98	-0.79	-1.03					7.4	Y			1	2.2	2.1
20	M	VAC	41106	10		F	10		1	1		VISIT2	35.4	35.4	0.5	0.5	20	VAC	W	1	VISIT2		220	M	VIS			VISIT22	220	VIS	W		VISIT22		-0.21	-0.71	0.17	-0.58	0.12	-1.14	0.98	1.23	11.8	N	10.8	N	1	35.4	0.5
20	M	VAC	41106	10		M	10		1	1		VISIT2	34.9	34.9	0.7	0.7	20	VAC	W	1	VISIT2		220	M	VIS			VISIT22	220	VIS	W		VISIT22		-0.07	-1.65	1.3	-0.3	-0.4	-1.85	0.83	0.6	8.9	N	8.9	N	1	34.9	0.7
20	M	VAC	41106	10		M	10		1	1		VISIT2	27.4	27.4	4.4	4.4	20	VAC	W	1	VISIT2		220	M	VIS			VISIT22	220	VIS	W		VISIT22		2.06	2.08	1.46	1.26	1.61	1.2	1.42	1.61	9.7	N	10.6	N	1	27.4	4.4
20	M	VAC	41106	10		M	10		1	1		VISIT2	30.7		6.5		20	VAC	W	1	VISIT2		220	M	VIS			VISIT22	220	VIS	W		VISIT22		-0.09	-1.86	1.02	-1.58					9.2	N			1	30.7	6.5
20	M	VAC	41106	10		M	10		1	1		VISIT2	1.3	1.3	1.2	1.2	20	VAC	W	1	VISIT2		220	M	VIS			VISIT22	220	VIS	W		VISIT22		-1.73	-0.58	-1.99	-1.7	-1.22	-2.3	0.09	-0.13	9.3	N	11.4	N	1	1.3	1.2
20	M	VAC	41106	10		F	10		1	1		VISIT2	34.5		1.3		20	VAC	W	1	VISIT2		220	M	VIS			VISIT22	220	VIS	W		VISIT22		-3.28	-4.63	-0.97	-1.32					10.6	N			1	34.5	1.3
20	M	VAC	41106	10		F	10		1	1		VISIT2	2	2	1.9	1.9	20	VAC	W	1	VISIT2		220	M	VIS			VISIT22	220	VIS	W		VISIT22		-0.79	-0.26	-0.78	0.12	-0.3	0.55	-0.94	-0.38	9.7	N	10	N	1	2	1.9
20	M	VAC	41106	10		F	10		1	1		VISIT2	2.9	2.9	2.7	2.7	20	VAC	W	1	VISIT2		220	M	VIS			VISIT22	220	VIS	W		VISIT22		0.21	-0.07	0.34	-0.84	-0.46	-1.14	0.22	-0.19	11.1	N	11.7	N	1	2.9	2.7
20	M	VAC	41106	10		F	10		1	1		VISIT2	2.9		2.7		20	VAC	W	1	VISIT2		220	M	VIS			VISIT22	220	VIS	W		VISIT22		-1.51	-2.24	-0.61	-1.27					11.4	N			1	2.9	2.7
20	M	VAC	41106	10		F	10		1	1		VISIT2	21.6	21.6	7.4	7.4	20	VAC	W	1	VISIT2		220	M	VIS			VISIT22	220	VIS	W		VISIT22		1.29	-0.49	2.14	0.34	-0.27	-1.59	0.77	0.07	10.5	N	9.1	N	1	21.6	7.4
20	M	VAC	41106	10		F	10		1	1		VISIT2	2.9	2.9	2.8	2.8	20	VAC	W	1	VISIT2		220	M	VIS			VISIT22	220	VIS	W		VISIT22		-0.76	0.05	-1.1	-1.11	-0.51	0.09	-0.87	-0.79	7.1	Y	9.5	N	1	2.9	2.8
20	M	VAC	41106	10		F	10		1	1		VISIT2	29.8	29.8	5.8	5.8	20	VAC	W	1	VISIT2		220	M	VIS			VISIT22	220	VIS	W		VISIT22		-0.35	-0.8	0.04	-1.05	-0.94	-2.1	0.35	0.09	10.9	N	12.9	N	1	29.8	5.8
20	M	VAC	41106	10		M	10		1	1		VISIT2	30.2		7.1		20	VAC	W	1	VISIT2		220	M	VIS			VISIT22	220	VIS	W		VISIT22		-0.17	-1.22	0.53	-1.06					10.3	N			1	30.2	7.1
20	M	VAC	41106	10		M	10		1	1		VISIT2	26.9	26.9	7	7	20	VAC	W	1	VISIT2		220	M	VIS			VISIT22	220	VIS	W		VISIT22		-1.19	-0.64	-1.04	-1.16	-0.92	-0.77	-0.77	-0.64	10	N	9.9	N	1	26.9	7
20	M	VAC	41106	10		M	10		1	1		VISIT2	1.3	1.3	1.2	1.2	20	VAC	W	1	VISIT2		220	M	VIS			VISIT22	220	VIS	W		VISIT22		-1.09	-0.58	-1.12	-1.63	-1.03	-1.18	-0.61	-0.57	9.3	N	12.4	N	1	1.3	1.2
20	M	VAC	41106	10		F	10		1	1		VISIT2	1.5	1.5	1.4	1.4	20	VAC	W	1	VISIT2		220	M	VIS			VISIT22	220	VIS	W		VISIT22		-0.04	-0.94	0.71	-0.86	-0.46	-0.47	-0.38	-0.53	8.6	N	9.5	N	1	1.5	1.4
20	M	VAC	41106	10		F	10		1	1		VISIT2	2	2	1.8	1.8	20	VAC	W	1	VISIT2		220	M	VIS			VISIT22	220	VIS	W		VISIT22		-0.42	1.89	-1.71	-1.03	-0.82	0.06	-1.31	-0.26	8.5	N	10.3	N	1	2	1.8
20	M	VAC	41106	10		F	10		1	1		VISIT2	1.8	1.8	1.7	1.7	20	VAC	W	1	VISIT2		220	M	VIS			VISIT22	220	VIS	W		VISIT22		-0.24	-1.2	0.43	-1.08	-0.25	-1.35	0.64	0.07	10	N	11	N	1	1.8	1.7
20	M	VAC	41106	10		F	10		1	1		VISIT2	2	2	1.9	1.9	20	VAC	W	1	VISIT2		220	M	VIS			VISIT22	220	VIS	W		VISIT22		-1.74	-0.93	-1.83	-0.73	-1.11	-2.14	0.15	-0.05	9.4	N	11.6	N	1	2	1.9
20	M	VAC	41106	10		M	10		1	1		VISIT2	3.9	3.9	3.7	3.7	20	VAC	W	1	VISIT2		220	M	VIS			VISIT22	220	VIS	W		VISIT22		1.09	-1.34	2.28	-0.54	-0.24	-1.82	1.05	0.79	10.3	N	12.2	N	1	3.9	3.7
20	M	VAC	41106	10		F	10		1	1		VISIT2	1.8	1.8	1.7	1.7	20	VAC	W	1	VISIT2		220	M	VIS			VISIT22	220	VIS	W		VISIT22		-2.17	-2.98	-0.23	-1.82	-1.11	-2.49	0.39	0.46	8.4	N	7.2	Y	1	1.8	1.7
20	M	VAC	41106	10		F	10		1	1		VISIT2	2.2		2		20	VAC	W	1	VISIT2		220	M	VIS			VISIT22	220	VIS	W		VISIT22		-1.04	-3.54	1.01	-0.83					7.1	Y			1	2.2	2
20	M	VAC	41106	10		F	10		1	1		VISIT2	1.5	1.5	1.4	1.4	20	VAC	W	1	VISIT2		220	M	VIS			VISIT22	220	VIS	W		VISIT22		-1.17	-2.68	0.18	-1.19	-0.96	-1.31	-0.37	-1.28	8.9	N	11.9	N	1	1.5	1.4
20	M	VAC	41106	10		F	10		1	1		VISIT2	1.4	1.4	1.3	1.3	20	VAC	W	1	VISIT2		220	M	VIS			VISIT22	220	VIS	W		VISIT22		-0.32	2.58	-2.1	0.76	-0.46	-1.41	0.4	-0.46	9.2	N	9.2	N	1	1.4	1.3
20	M	VAC	41106	10		F	10		1	1		VISIT2	4.9	4.9	4.6	4.6	20	VAC	W	1	VISIT2		220	M	VIS			VISIT22	220	VIS	W		VISIT22		-2.33	-1.05	-2.27	-1.79	-1.71	-1.79	-0.97	-1.38	11.1	N	10.4	N	1	4.9	4.6
20	M	VAC	41106	10		F	10		1	1		VISIT2	4.8	4.8	4.5	4.5	20	VAC	W	1	VISIT2		220	M	VIS			VISIT22	220	VIS	W		VISIT22		1.75	1.23	1.67	1.33	1.16	0.46	1.27	0.68	9.6	N	5.9	Y	1	4.8	4.5
20	M	VAC	41106	10		F	10		1	1		VISIT2	5	5	4.7	4.7	20	VAC	W	1	VISIT2		220	M	VIS			VISIT22	220	VIS	W		VISIT22		-1.92	-2.63	-0.64	-1.04	-2.3	-2.55	-1.09	-1.58	10.5	N	12	N	1	5	4.7
20	M	VAC	41106	10		F	10		1	1		VISIT2	5.1	5.1	4.7	4.7	20	VAC	W	1	VISIT2		220	M	VIS			VISIT22	220	VIS	W		VISIT22		-1.69	-2.03	-1	-0.82	-1.58	-1.73	-0.86	-0.54	11.9	N	10.9	N	1	5.1	4.7
20	M	VAC	41106	10		F	10		1	1		VISIT2	1.7	1.7	1.6	1.6	20	VAC	W	1	VISIT2		220	M	VIS			VISIT22	220	VIS	W		VISIT22		-0.84	0.24	-1.26	-0.64	-1.23	-0.92	-1.08	-0.15	9.4	N	10.9	N	1	1.7	1.6
20	M	VAC	41106	10		M	10		1	1		VISIT2	3.8	3.8	3.5	3.5	20	VAC	W	1	VISIT2		220	M	VIS			VISIT22	220	VIS	W		VISIT22		-0.64	-2.22	0.84	-0.95	-0.36	-2.06	1.08	0.48	12	N	12.5	N	1	3.8	3.5
20	M	VAC	41106	10		F	10		1	1		VISIT2	4.5	4.5	4.3	4.3	20	VAC	W	1	VISIT2		220	M	VIS			VISIT22	220	VIS	W		VISIT22		-0.38	-2.04	0.75	-0.82	-0.28	-0.93	0.3	-0.14	14.7	N	11.1	N	1	4.5	4.3
20	M	VAC	41106	10		M	10		1	1		VISIT2	1.7		1.6		20	VAC	W	1	VISIT2		220	M	VIS			VISIT22	220	VIS	W		VISIT22		3.79	1.86	3.53	2.2					9.1	N			1	1.7	1.6
20	M	VAC	41106	10		M	10		1	1		VISIT2	1.7	1.7	1.6	1.6	20	VAC	W	1	VISIT2		220	M	VIS			VISIT22	220	VIS	W		VISIT22		-0.39	-3.01	1.76	-1.46	-1.63	-0.45	-2.15	-1.75	10.1	N	10.9	N	1	1.7	1.6
20	M	VAC	41106	10		F	10		1	1		VISIT2	2.3		2.1		20	VAC	W	1	VISIT2		220	M	VIS			VISIT22	220	VIS	W		VISIT22		-2.4	-1.64	-2.21	-2.11					6.2	Y			1	2.3	2.1
20	M	VAC	41106	10		M	10		1	1		VISIT2	1.4		1.3		20	VAC	W	1	VISIT2		220	M	VIS			VISIT22	220	VIS	W		VISIT22		-1.95	-2.35	-1.12	-1.59					11.4	N			1	1.4	1.3
20	M	VAC	41106	10		F	10		1	1		VISIT2	2.9	2.9	2.7	2.7	20	VAC	W	1	VISIT2		220	M	VIS			VISIT22	220	VIS	W		VISIT22		0.85	0.85	0.64	1.83	0.17	-0.5	0.53	0.14	6.4	Y	10	N	1	2.9	2.7
20	M	VAC	41106	10		F	10		1	1		VISIT2	1.1		1.1		20	VAC	W	1	VISIT2		220	M	VIS			VISIT22	220	VIS	W		VISIT22		-1.05	-1.08	-0.66	-1.01					9.6	N			1	1.1	1.1
20	M	VAC	41106	10		M	10		1	1		VISIT2	1.7		1.6		20	VAC	W	1	VISIT2		220	M	VIS			VISIT22	220	VIS	W		VISIT22		1.04	0.71	0.94	-2.52					8.8	N			1	1.7	1.6
20	M	VAC	41106	10		M	10		1	1		VISIT2	15.4	15.4	1.1	1.1	20	VAC	W	1	VISIT2		220	M	VIS			VISIT22	220	VIS	W		VISIT22		0.27	0.97	-0.3	-0.16	-0.05	-0.03	-0.11	0.24	9.3	N	10.2	N	1	15.4	1.1
20	M	VAC	41106	10		F	10		1	1		VISIT2	13.1	13.1	2.2	2.2	20	VAC	W	1	VISIT2		220	M	VIS			VISIT22	220	VIS	W		VISIT22		1.22	1.13	0.94	-0.81	-0.87	0.01	-1.35	-0.48	9.5	N	10.6	N	1	13.1	2.2
20	M	VAC	41106	10		M	10		1	1		VISIT2	13.3	13.3	2.3	2.3	20	VAC	W	1	VISIT2		220	M	VIS			VISIT22	220	VIS	W		VISIT22		0.26	-0.56	0.85	-0.09	-1.46	-2.49	-0.21	1.06	9.9	N	9.5	N	1	13.3	2.3
20	M	VAC	41106	10		M	10		1	1		VISIT2	13.5	13.5	2.4	2.4	20	VAC	W	1	VISIT2		220	M	VIS			VISIT22	220	VIS	W		VISIT22		-0.24	2.15	-1.73	-1.24	-0.68	-0.57	-0.59	-0.23	8.5	N	10.2	N	1	13.5	2.4
20	M	VAC	41106	10		F	10		1	1		VISIT2	1.3	1.3	1.2	1.2	20	VAC	W	1	VISIT2		220	M	VIS			VISIT22	220	VIS	W		VISIT22		-0.25	-1.6	0.98	-0.83	-1.5	-1.71	-0.76	-1.25	10.2	N	10.7	N	1	1.3	1.2
20	M	VAC	41106	10		M	10		1	1		VISIT2	13.8	13.8	2.6	2.6	20	VAC	W	1	VISIT2		220	M	VIS			VISIT22	220	VIS	W		VISIT22		-1.96	-2.89	-0.05	-1.23	-0.97	-1.18	-0.51	0.2	8.4	N	10.1	N	1	13.8	2.6
20	M	VAC	41106	10		M	10		1	1		VISIT2	12.9	12.9	1.4	1.4	20	VAC	W	1	VISIT2		220	M	VIS			VISIT22	220	VIS	W		VISIT22		-1.97	1.27	-3.72	-1.06	-2.26	-1.86	-1.8	-0.88	7.8	Y	10.5	N	1	12.9	1.4
20	M	VAC	41106	10		M	10		1	1		VISIT2	13.5		2.5		20	VAC	W	1	VISIT2		220	M	VIS			VISIT22	220	VIS	W		VISIT22		1.59	0.39	1.83	0.73					9.2	N			1	13.5	2.5
20	M	VAC	41106	10		F	10		1	1		VISIT2	13	13	2.5	2.5	20	VAC	W	1	VISIT2		220	M	VIS			VISIT22	220	VIS	W		VISIT22		-1.83	-1.58	-1.11	-0.83	-1.55	-0.93	-1.5	-0.49	9.7	N	10.5	N	1	13	2.5
20	M	VAC	41106	10		F	10		1	1		VISIT2	10.7	10.7	1.8	1.8	20	VAC	W	1	VISIT2		220	M	VIS			VISIT22	220	VIS	W		VISIT22		-1.4	-0.86	-1.11	-0.72	-0.62	-0.4	-0.65	-0.02	10.9	N	11	N	1	10.7	1.8
20	M	VAC	41106	10		F	10		1	1		VISIT2	1.4	1.4	1.3	1.3	20	VAC	W	1	VISIT2		220	M	VIS			VISIT22	220	VIS	W		VISIT22		-0.94	3.48	-3.73	-0.57	0.21	-1.71	1.51	-0.38	9.6	N	10.4	N	1	1.4	1.3
20	M	VAC	41106	10		F	10		1	1		VISIT2	10.3	10.3	2.4	2.4	20	VAC	W	1	VISIT2		220	M	VIS			VISIT22	220	VIS	W		VISIT22		-1.58	-0.49	-1.68	-1.53	-2.44	-1.95	-1.87	-2.64	10.2	N	10.3	N	1	10.3	2.4
20	M	VAC	41106	10		F	10		1	1		VISIT2	9.5	9.5	1.6	1.6	20	VAC	W	1	VISIT2		220	M	VIS			VISIT22	220	VIS	W		VISIT22		0.14	-0.34	0.54	-0.16	-0.87	-0.48	-0.93	0.44	9.9	N	10.8	N	1	9.5	1.6
20	M	VAC	41106	10		M	10		1	1		VISIT2	14.9	14.9	1.7	1.7	20	VAC	W	1	VISIT2		220	M	VIS			VISIT22	220	VIS	W		VISIT22		-2.98	-4.53	0.6	-1.19	-1.66	-4.91	1.29	1.4	8.8	N	10.3	N	1	14.9	1.7
20	M	VAC	41106	10		M	10		1	1		VISIT2	1.7		1.6		20	VAC	W	1	VISIT2		220	M	VIS			VISIT22	220	VIS	W		VISIT22		-0.81	-0.3	-0.79	-0.89					10.3	N			1	1.7	1.6
20	M	VAC	41106	10		F	10		1	1		VISIT2	12.3	12.3	2.8	2.8	20	VAC	W	1	VISIT2		220	M	VIS			VISIT22	220	VIS	W		VISIT22		-0.52	-0.06	-0.58	-0.1	-0.66	-2.53	0.93	-0.36	10.8	N	10.2	N	1	12.3	2.8
20	M	VAC	41106	10		F	10		1	1		VISIT2	38.7	38.7	1.2	1.2	20	VAC	W	1	VISIT2		220	M	VIS			VISIT22	220	VIS	W		VISIT22		0.23	0.5	-0.01	-0.63	0.08	-0.78	0.63	0.04	10.6	N	9.3	N	1	38.7	1.2
20	M	VAC	41106	10		M	10		1	1		VISIT2	1.5	1.5	1.4	1.4	20	VAC	W	1	VISIT2		220	M	VIS			VISIT22	220	VIS	W		VISIT22		0.24	-0.44	0.61	-0.27	-0.44	-1.2	0.32	0.34	7.4	Y	10	N	1	1.5	1.4
20	M	VAC	41106	10		M	10		1	1		VISIT2	13.5		1.1		20	VAC	W	1	VISIT2		220	M	VIS			VISIT22	220	VIS	W		VISIT22		0.28	-1.52	1.37	-0.56					10	N			1	13.5	1.1
20	M	VAC	41106	10		M	10		1	1		VISIT2	1.7	1.7	1.6	1.6	20	VAC	W	1	VISIT2		220	M	VIS			VISIT22	220	VIS	W		VISIT22		-1.02	-2.21	0.02	-0.65	-0.88	-3.25	1.41	1.1	8.7	N	11.7	N	1	1.7	1.6
20	M	VAC	41106	10		M	10		1	1		VISIT2	1.1	1.1	1.1	1.1	20	VAC	W	1	VISIT2		220	M	VIS			VISIT22	220	VIS	W		VISIT22		-0.54	-2	0.66	-1.51	-1.48	-2.18	-0.4	-0.44	9.2	N	9.9	N	1	1.1	1.1
20	M	VAC	41106	10		M	10		1	1		VISIT2	34.5	34.5	1	1	20	VAC	W	1	VISIT2		220	M	VIS			VISIT22	220	VIS	W		VISIT22		-1.26	-0.55	-1.37	-2.57	0.42	-0.64	1.09	0.29	10.3	N	10.9	N	1	34.5	1
20	M	VAC	41106	10		F	10		1	1		VISIT2	38.7	38.7	4	4	20	VAC	W	1	VISIT2		220	M	VIS			VISIT22	220	VIS	W		VISIT22		-0.67	-1.1	-0.01	0.59	-1.32	-2.57	0.18	0.2	9.6	N	16.1	N	1	38.7	4
20	M	VAC	41106	10		M	10		1	1		VISIT2	34.6	34.6	0.9	0.9	20	VAC	W	1	VISIT2		220	M	VIS			VISIT22	220	VIS	W		VISIT22		0.51	-0.49	1.13	-0.26	-1.11	-1.78	-0.22	-0.22	8.5	N	9	N	1	34.6	0.9
20	M	VAC	41106	10		M	10		1	1		VISIT2	1.7	1.7	1.6	1.6	20	VAC	W	1	VISIT2		220	M	VIS			VISIT22	220	VIS	W		VISIT22		-1.11	-1.35	-0.42	-1.39	-0.96	-2.59	0.66	0.5	10.1	N	9.9	N	1	1.7	1.6
20	M	VAC	41106	10		M	10		1	1		VISIT2	1.4	1.4	1.3	1.3	20	VAC	W	1	VISIT2		220	M	VIS			VISIT22	220	VIS	W		VISIT22		0.04	-0.35	0.26	-0.66	0.27	-0.65	0.92	0.27	11.4	N	12.2	N	1	1.4	1.3
20	M	VAC	41106	10		F	10		1	1		VISIT2	1.7		1.6		20	VAC	W	1	VISIT2		220	M	VIS			VISIT22	220	VIS	W		VISIT22		-1.48	-2.95	0.76	-0.78					9.7	N			1	1.7	1.6
20	M	VAC	41106	10		F	10		1	1		VISIT2	1.7	1.7	1.6	1.6	20	VAC	W	1	VISIT2		220	M	VIS			VISIT22	220	VIS	W		VISIT22		-3.34	-0.95	-3.98	-1.13	-0.83	-1.1	-0.37	-0.4	9.9	N	11.7	N	1	1.7	1.6
20	M	VAC	41106	10		M	10		1	1		VISIT2	1.4	1.4	1.3	1.3	20	VAC	W	1	VISIT2		220	M	VIS			VISIT22	220	VIS	W		VISIT22		0.2	0.03	0.24	-0.61	-1.03	-1.09	-0.69	-0.42	8.8	N	8.7	N	1	1.4	1.3
20	M	VAC	41106	10		F	10		1	1		VISIT2	34.6	34.6	0.9	0.9	20	VAC	W	1	VISIT2		220	M	VIS			VISIT22	220	VIS	W		VISIT22		-2.48	-0.88	-2.65	-0.85	-0.41	-1.27	0.35	0.31	9	N	11.6	N	1	34.6	0.9
20	M	VAC	41106	10		M	10		1	1		VISIT2	24.8	24.8	0.6	0.6	20	VAC	W	1	VISIT2		220	M	VIS			VISIT22	220	VIS	W		VISIT22		-1.01	-2.77	0.41	-1.16	-0.38	-0.42	-0.18	-0.18	8.4	N	9	N	1	24.8	0.6
20	M	VAC	41106	10		F	10		1	1		VISIT2	30.2	30.2	7.1	7.1	20	VAC	W	1	VISIT2		220	M	VIS			VISIT22	220	VIS	W		VISIT22		0.3	-1.26	1.48	1	0.2	-1.23	1.14	1.87	10.8	N	8.6	N	1	30.2	7.1
20	M	VAC	41106	10		M	10		1	1		VISIT2	28.1		5.7		20	VAC	W	1	VISIT2		220	M	VIS			VISIT22	220	VIS	W		VISIT22		0.26	1.32	-0.5	-0.27					9.8	N			1	28.1	5.7
20	M	VAC	41106	10		M	10		1	1		VISIT2	28.9	28.9	4.2	4.2	20	VAC	W	1	VISIT2		220	M	VIS			VISIT22	220	VIS	W		VISIT22		-3.22	-2.42	-2.85	-3.65	-1.96	-2.47	-0.85	-0.08	7.7	Y	10.6	N	1	28.9	4.2
20	M	VAC	41106	10		F	10		1	1		VISIT2	1.4	1.4	1.3	1.4	20	VAC	W	1	VISIT2		220	M	VIS			VISIT22	220	VIS	W		VISIT22		-1.38	-0.73	-1.3	-0.93	-2.27	-2.53	-1.09	-1.5	8.8	N	11.2	N	1	1.4	1.3
20	M	VAC	41106	10		M	10		1	1		VISIT2	1.6	1.6	1.5	1.5	20	VAC	W	1	VISIT2		220	M	VIS			VISIT22	220	VIS	W		VISIT22		2.08	1.77	1.61	0.89	1.05	0.4	1.18	1.41	7.6	Y	10.8	N	1	1.6	1.5
20	M	VAC	41106	10		F	10		1	1		VISIT2	2.9	2.9	2.7	2.7	20	VAC	W	1	VISIT2		220	M	VIS			VISIT22	220	VIS	W		VISIT22		-0.89	-0.47	-0.91	-1.06	-1.62	-2.39	-0.32	-1.15	9.2	N	10.3	N	1	2.9	2.7
20	M	VAC	41106	10		M	10		1	1		VISIT2	1.6	1.6	1.5	1.5	20	VAC	W	1	VISIT2		220	M	VIS			VISIT22	220	VIS	W		VISIT22		1.55	3.57	0.04	0.46	0.39	0.4	0.23	0.88	7.8	Y	10.1	N	1	1.6	1.5
20	M	VAC	41106	10		M	10		1	1		VISIT2	0.7	0.7	0.7	0.7	20	VAC	W	1	VISIT2		220	M	VIS			VISIT22	220	VIS	W		VISIT22		-0.68	-0.17	-0.78	0.62	-0.18	-1.07	0.58	0.97	7.8	Y	9.9	N	1	0.7	0.7
20	M	VAC	41106	10		F	10		1	1		VISIT2	1.9	1.9	1.8	1.8	20	VAC	W	1	VISIT2		220	M	VIS			VISIT22	220	VIS	W		VISIT22		1.18	-0.7	1.98	0.97	0.13	-0.71	0.67	1.07	7.6	Y	10.5	N	1	1.9	1.8
20	M	VAC	41106	10		F	10		1	1		VISIT2	2.8	2.8	2.6	2.8	20	VAC	W	1	VISIT2		220	M	VIS			VISIT22	220	VIS	W		VISIT22		-0.5	0.24	-0.85	-1.19	-0.09	-0.78	0.43	0.55	7.7	Y	10.9	N	1	2.8	2.6
20	M	VAC	41106	10		M	10		1	1		VISIT2	1.3	1.3	1.2	1.2	20	VAC	W	1	VISIT2		220	M	VIS			VISIT22	220	VIS	W		VISIT22		-1.03	-1.77	-0.23	-1.06	-0.61	-2.09	0.77	0.73	7.4	Y	9.8	N	1	1.3	1.2
20	M	VAC	41106	10		M	10		1	1		VISIT2	0.8	0.8	0.7	0.7	20	VAC	W	1	VISIT2		220	M	VIS			VISIT22	220	VIS	W		VISIT22		-0.54	-1.87	0.85	-0.8	-2.09	-2.34	-1.15	-1.17	8.6	N	10	N	1	0.8	0.7
20	M	VAC	41106	10		M	10		1	1		VISIT2	34.8	34.8	0.8	0.8	20	VAC	W	1	VISIT2		220	M	VIS			VISIT22	220	VIS	W		VISIT22		-1.17	-1.47	-0.42	-1.4	-1.42	-2.6	0.03	0.89	8.8	N	10.5	N	1	34.8	0.8
20	M	VAC	41106	10		M	10		1	1		VISIT2	35.1	35.1	3.4	3.4	20	VAC	W	1	VISIT2		220	M	VIS			VISIT22	220	VIS	W		VISIT22		-1.58	-1.6	-1.16	-1.69	-1.96	-2.25	-1.07	-0.21	9.7	N	12.2	N	1	35.1	3.4
20	M	VAC	41106	10		F	10		1	1		VISIT2	33.8	33.8	1.6	1.6	20	VAC	W	1	VISIT2		220	M	VIS			VISIT22	220	VIS	W		VISIT22		0.52	0.63	0.28	-0.6	0.4	-0.2	0.61	1.12	10.3	N	11.3	N	1	33.8	1.6
20	M	VAC	41106	10		M	10		1	1		VISIT2	33.5	33.5	3	3	20	VAC	W	1	VISIT2		220	M	VIS			VISIT22	220	VIS	W		VISIT22		-1.59	-1.51	-1.12	-1.51	-0.92	-2.51	0.69	-0.03	7.1	Y	10.5	N	1	33.5	3
20	M	VAC	41106	10		M	10		1	1		VISIT2	32.8	32.8	2.8	2.8	20	VAC	W	1	VISIT2		220	M	VIS			VISIT22	220	VIS	W		VISIT22		-1.04	-1.25	-0.48	-1.46	-1.12	-2.26	0.18	0.03	7.2	Y	9.4	N	1	32.8	2.8
20	M	VAC	41106	10		F	10		1	1		VISIT2	34.6	34.6	0.9	0.9	20	VAC	W	1	VISIT2		220	M	VIS			VISIT22	220	VIS	W		VISIT22		0.64	0.96	0.29	-0.93	0.13	-1.29	1.11	-0.17	9.8	N	10.1	N	1	34.6	0.9
20	M	VAC	41106	10		M	10		1	1		VISIT2	32.2	32.2	3.3	3.3	20	VAC	W	1	VISIT2		220	M	VIS			VISIT22	220	VIS	W		VISIT22		-0.62	-2.19	0.61	-1.06	-1.23	-2.66	0.39	-0.48	9	N	12.3	N	1	32.2	3.3
20	M	VAC	41106	10		F	10		1	1		VISIT2	32.4		3.2		20	VAC	W	1	VISIT2		220	M	VIS			VISIT22	220	VIS	W		VISIT22		-0.31	-2.13	0.91	-0.7					9.7	N			1	32.4	3.2
20	M	VAC	41106	10		F	10		1	1		VISIT2	1.6	1.6	1.5	1.5	20	VAC	W	1	VISIT2		220	M	VIS			VISIT22	220	VIS	W		VISIT22		-1.13	1.14	-2.36	-0.68	-0.8	-0.71	-0.66	0.09	9.4	N	10.5	N	1	1.6	1.5
20	M	VAC	41106	10		M	10		1	1		VISIT2	2.2	2.2	2.1	2.1	20	VAC	W	1	VISIT2		220	M	VIS			VISIT22	220	VIS	W		VISIT22		0.99	1.22	0.59	-0.09	0.62	0.21	0.72	0.87	10.3	N	10.6	N	1	2.2	2.1
20	M	VAC	41106	10		M	10		1	1		VISIT2	2.3	2.3	2.1	2.1	20	VAC	W	1	VISIT2		220	M	VIS			VISIT22	220	VIS	W		VISIT22		-1.99	-1.54	-1.78	-1.16	-1.48	-2.19	-0.42	0.59	11	N	11.6	N	1	2.3	2.1
20	M	VAC	41106	10		M	10		1	1		VISIT2	9.1	9.1	0.3	0.3	20	VAC	W	1	VISIT2		220	M	VIS			VISIT22	220	VIS	W		VISIT22		-0.06	-2.29	1.94	-0.63	-1.06	-1.83	-0.11	0.68	9.3	N	12.6	N	1	9.1	0.3
20	M	VAC	41106	10		F	10		1	1		VISIT2	0.9	0.9	0.8	0.8	20	VAC	W	1	VISIT2		220	M	VIS			VISIT22	220	VIS	W		VISIT22		-0.03	-0.36	0.17	-0.17	0.34	-1.92	1.92	0.67	10.8	N	11.5	N	1	0.9	0.8
20	M	VAC	41106	10		F	10		1	1		VISIT2	12.1	12.1	3.6	3.6	20	VAC	W	1	VISIT2		220	M	VIS			VISIT22	220	VIS	W		VISIT22		-0.09	-0.79	0.61	-0.62	-0.95	-1.08	-0.54	-1.36	9.6	N	9.8	N	1	12.1	3.6
20	M	VAC	41106	10		M	10		1	1		VISIT2	1.4		1.4		20	VAC	W	1	VISIT2		220	M	VIS			VISIT22	220	VIS	W		VISIT22		-2.48	-2.16	-1.94	-1.55					9.7	N			1	1.4	1.4
20	M	VAC	41106	10		M	10		1	1		VISIT2	1.7	1.7	1.6	1.6	20	VAC	W	1	VISIT2		220	M	VIS			VISIT22	220	VIS	W		VISIT22		-0.99	-3.12	0.7	-1.16	-1.21	-1.81	-0.35	-0.59	9.3	N	10.3	N	1	1.7	1.6
20	M	VAC	41106	10		F	10		1	1		VISIT2	1.6	1.6	1.5	1.5	20	VAC	W	1	VISIT2		220	M	VIS			VISIT22	220	VIS	W		VISIT22		-0.73	-0.75	-0.56	-0.71	-1	-0.95	-0.72	-0.64	9.7	N	10.4	N	1	1.6	1.5
20	M	VAC	41106	10		M	10		1	1		VISIT2	1	1	0.9	0.9	20	VAC	W	1	VISIT2		220	M	VIS			VISIT22	220	VIS	W		VISIT22		-0.73	-0.49	-0.67	-0.57	-0.64	-1.06	-0.15	0.38	6.4	Y	9.9	N	1	1	0.9
20	M	VAC	41106	10		M	10		1	1		VISIT2	27.5	27.5	4.6	4.6	20	VAC	W	1	VISIT2		220	M	VIS			VISIT22	220	VIS	W		VISIT22		0.24	2.1	-0.89	-0.49	-0.48	-1.25	0.24	-0.37	8.7	N	10.8	N	1	27.5	4.6
20	M	VAC	41106	10		F	10		1	1		VISIT2	22.7		2.3		20	VAC	W	1	VISIT2		220	M	VIS			VISIT22	220	VIS	W		VISIT22		-0.08	-0.51	0.17	-1.12					8.7	N			1	22.7	2.3
20	M	VAC	41106	10		M	10		1	1		VISIT2	2.8		2.6		20	VAC	W	1	VISIT2		220	M	VIS			VISIT22	220	VIS	W		VISIT22		1.97	0.85	1.96	1.28					9.7	N			1	2.8	2.6
20	M	VAC	41106	10		M	10		1	1		VISIT2	1.3	1.3	1.2	1.2	20	VAC	W	1	VISIT2		220	M	VIS			VISIT22	220	VIS	W		VISIT22		-1.3	-1	-1.16	-0.68	-1.05	-1.77	-0.15	-0.58	9.9	N	11	N	1	1.3	1.2
20	M	VAC	41106	10		M	10		1	1		VISIT2	2.9		2.7		20	VAC	W	1	VISIT2		220	M	VIS			VISIT22	220	VIS	W		VISIT22		-1.94	-2.85	-0.22	-1.36					9.8	N			1	2.9	2.7
20	M	VAC	41106	10		F	10		1	1		VISIT2	3.1	3.1	2.9	2.9	20	VAC	W	1	VISIT2		220	M	VIS			VISIT22	220	VIS	W		VISIT22		0.02	-0.32	0.21	-0.84	-0.94	-1.39	-0.27	0.31	10.4	N	12	N	1	3.1	2.9
20	M	VAC	41106	10		F	10		1	1		VISIT2	1.1		1		20	VAC	W	1	VISIT2		220	M	VIS			VISIT22	220	VIS	W		VISIT22		0.29	-0.28	0.55	-0.78					10.2	N			1	1.1	1
20	M	VAC	41106	10		M	10		1	1		VISIT2	1.4	1.4	1.3	1.3	20	VAC	W	1	VISIT2		220	M	VIS			VISIT22	220	VIS	W		VISIT22		0.27	-0.02	0.36	-0.59	0.42	-0.91	1.27	0.35	8.1	N	11	N	1	1.4	1.3
20	M	VAC	41106	10		M	10		1	1		VISIT2	0.8		0.8		20	VAC	W	1	VISIT2		220	M	VIS			VISIT22	220	VIS	W		VISIT22		-0.49	-0.78	-0.03	-0.94					9.5	N			1	0.8	0.8
20	M	VAC	41106	10		M	10		1	1		VISIT2	30	30	7.4	7.4	20	VAC	W	1	VISIT2		220	M	VIS			VISIT22	220	VIS	W		VISIT22		-0.73	-0.66	-0.38	-1.24	0.16			0.52	8.4	N	8.4	N	1	30	7.4
20	M	VAC	41106	10		M	10		1	1		VISIT2	1.2	1.2	1.2	1.2	20	VAC	W	1	VISIT2		220	M	VIS			VISIT22	220	VIS	W		VISIT22		-0.73	0.3	-1.11	-0.82	-0.46	-1.1	0.14	0.49	9.2	N	10.1	N	1	1.2	1.2
20	M	VAC	41106	10		F	10		1	1		VISIT2	35.9	35.9	0.6	0.6	20	VAC	W	1	VISIT2		220	M	VIS			VISIT22	220	VIS	W		VISIT22		-2.05	-2.13	-1.39	-2.17	-2.68	-2.56	-1.6	-1.8	9.8	N	14.1	N	1	35.9	0.6
20	M	VAC	41106	10		F	10		1	1		VISIT2	1.1	1.1	1.1	1.1	20	VAC	W	1	VISIT2		220	M	VIS			VISIT22	220	VIS	W		VISIT22		-0.44	-0.26	-0.46	-0.2	-0.31	-0.33	-0.26	0.05	9.2	N	9.7	N	1	1.1	1.1
20	M	VAC	41106	10		F	10		1	1		VISIT2	3.1	3.1	2.9	2.9	20	VAC	W	1	VISIT2		220	M	VIS			VISIT22	220	VIS	W		VISIT22		-1.35	-0.67	-1.39	-1.04	-1.71	-1.63	-1.14	-0.21	10.9	N	10.4	N	1	3.1	2.9
20	M	VAC	41106	10		M	10		1	1		VISIT2	30.5	30.5	6.9	6.9	20	VAC	W	1	VISIT2		220	M	VIS			VISIT22	220	VIS	W		VISIT22		-0.08	-0.44	0.31	-1.12	-1.15	-1.36	-0.62	-0.26	10.2	N	7.9	Y	1	30.5	6.9
20	M	VAC	41106	10		M	10		1	1		VISIT2	13.9	13.9	0.4	0.4	20	VAC	W	1	VISIT2		220	M	VIS			VISIT22	220	VIS	W		VISIT22		-1.12	0.63	-1.98	-2.11	-0.36	-1.47	0.59	1	10	N	10.1	N	1	13.9	0.4
20	M	VAC	41106	10		F	10		1	1		VISIT2	35.1	35.1	0.9	0.9	20	VAC	W	1	VISIT2		220	M	VIS			VISIT22	220	VIS	W		VISIT22		-0.19	0.13	-0.29	-0.61	-0.35	-0.5	-0.19	0.43	10.5	N	10.4	N	1	35.1	0.9
20	M	VAC	41106	10		F	10		1	1		VISIT2	36		1.8		20	VAC	W	1	VISIT2		220	M	VIS			VISIT22	220	VIS	W		VISIT22		-2.28	-1.79	-1.81	-1.03					8.9	N			1	36	1.8
20	M	VAC	41106	10		M	10		1	1		VISIT2	1.2		1.1		20	VAC	W	1	VISIT2		220	M	VIS			VISIT22	220	VIS	W		VISIT22		-0.52	0.74	-1.1	-1.19					8.9	N			1	1.2	1.1
20	M	VAC	41106	10		M	10		1	1		VISIT2	1.3		1.2		20	VAC	W	1	VISIT2		220	M	VIS			VISIT22	220	VIS	W		VISIT22		-1.29	-3.71	1.36	-1.4					10.5	N			1	1.3	1.2
20	M	VAC	41106	10		M	10		1	1		VISIT2	38.3	38.3	2.8	2.8	20	VAC	W	1	VISIT2		220	M	VIS			VISIT22	220	VIS	W		VISIT22		-0.1	-1.47	0.75	-0.63	-1.07	-2.28	0.29	-0.52	9	N	11.8	N	1	38.3	2.8
20	M	VAC	41106	10		F	10		1	1		VISIT2	32.4	32.4	5.4	5.4	20	VAC	W	1	VISIT2		220	M	VIS			VISIT22	220	VIS	W		VISIT22		-2.04	-0.13	-2.78	-1.19	-2.63	-2.73	-1.36	-1.74	9	N	10.4	N	1	32.4	5.4
20	M	VAC	41106	10		M	10		1	1		VISIT2	1.6	1.6	1.5	1.5	20	VAC	W	1	VISIT2		220	M	VIS			VISIT22	220	VIS	W		VISIT22		-1.59	-1.3	-1.04	-1.27	-0.65	-2.53	0.98	0.58	9.3	N	11.4	N	1	1.6	1.5
20	M	VAC	41106	10		M	10		1	1		VISIT2	1.5	1.5	1.4	1.4	20	VAC	W	1	VISIT2		220	M	VIS			VISIT22	220	VIS	W		VISIT22		-0.85	-1.73	0.2	-0.94	-0.8	-1.49	-0.02	0.07	7.6	Y	11.3	N	1	1.5	1.4
20	M	VAC	41106	10		F	10		1	1		VISIT2	1.6	1.6	1.5	1.5	20	VAC	W	1	VISIT2		220	M	VIS			VISIT22	220	VIS	W		VISIT22		-0.03	-0.51	0.46	-0.1	-0.14	-1.3	0.73	1.22	9.1	N	11.1	N	1	1.6	1.5
20	M	VAC	41106	10		M	10		1	1		VISIT2	1.7	1.7	1.6	1.6	20	VAC	W	1	VISIT2		220	M	VIS			VISIT22	220	VIS	W		VISIT22		-1.34	-2.04	-0.53	-1.14	-0.61	-2.5	1.15	0.41	7.4	Y	11.4	N	1	1.7	1.6
20	M	VAC	41106	10		F	10		1	1		VISIT2	1.7	1.7	1.6	1.6	20	VAC	W	1	VISIT2		220	M	VIS			VISIT22	220	VIS	W		VISIT22		1.13	1.21	0.66	1.13	0.58	0.21	0.55	0.85	8.9	N	9.8	N	1	1.7	1.6
20	M	VAC	41106	10		F	10		1	1		VISIT2	1.2	1.2	1.1	1.1	20	VAC	W	1	VISIT2		220	M	VIS			VISIT22	220	VIS	W		VISIT22		0.12	-0.82	0.67	0.27	-0.37	-0.49	-0.22	0.76	9.3	N	9.9	N	1	1.2	1.1
20	M	VAC	41106	10		M	10		1	1		VISIT2	1.5	1.5	1.4	1.4	20	VAC	W	1	VISIT2		220	M	VIS			VISIT22	220	VIS	W		VISIT22		0.58	0.09	0.78	0.22	-0.4	0.17	-0.77	-0.65	6.7	Y	10.4	N	1	1.5	1.4
20	M	VAC	41106	10		F	10		1	1		VISIT2	0.7	0.7	0.6	0.6	20	VAC	W	1	VISIT2		220	M	VIS			VISIT22	220	VIS	W		VISIT22		0.93	0.4	1.02	0.06	0.33	-0.75	1.03	0.44	10.4	N	10.5	N	1	0.7	0.6
20	M	VAC	41106	10		M	10		1	1		VISIT2	0.6	0.6	0.6	0.6	20	VAC	W	1	VISIT2		220	M	VIS			VISIT22	220	VIS	W		VISIT22		3.19	0.77	3.59	2.53	-0.41	-1.73	0.76	0.69	9.5	N	9.9	N	1	0.6	0.6
20	M	VAC	41106	10		M	10		1	1		VISIT2	3.4	3.4	3.2	3.2	20	VAC	W	1	VISIT2		220	M	VIS			VISIT22	220	VIS	W		VISIT22		1.19	-0.25	1.72	0.18	1.15	-0.29	1.93	2.32	10.3	N	11.7	N	1	3.4	3.2
20	M	VAC	41106	10		M	10		1	1		VISIT2	0.8	0.8	0.8	0.8	20	VAC	W	1	VISIT2		220	M	VIS			VISIT22	220	VIS	W		VISIT22		-0.93	-2.4	0.78	-0.81	-1.72	-2.61	-0.43	-0.7	8.7	N	10.9	N	1	0.8	0.8
20	M	VAC	41106	10		F	10		1	1		VISIT2	1.6	1.6	1.5	1.5	20	VAC	W	1	VISIT2		220	M	VIS			VISIT22	220	VIS	W		VISIT22		-0.49	-1.53	0.3	-0.2	0.18	-0.98	0.94	0.03	9.3	N	10.8	N	1	1.6	1.5
20	M	VAC	41106	10		M	10		1	1		VISIT2	2.3	2.3	2.1	2.1	20	VAC	W	1	VISIT2		220	M	VIS			VISIT22	220	VIS	W		VISIT22		-1.8	-0.44	-2.19	-1.52	-1.62	-1.14	-1.55	-0.9	9.2	N	11	N	1	2.3	2.1
20	M	VAC	41106	10		M	10		1	1		VISIT2	13.6	13.6	0.2	0.2	20	VAC	W	1	VISIT2		220	M	VIS			VISIT22	220	VIS	W		VISIT22		-0.79	-1.7	0.38	-0.78	-1.09	-2.5	0.36	-0.24	8.9	N	9.5	N	1	13.6	0.2
20	M	VAC	41106	10		F	10		1	1		VISIT2	13.7	13.7	0.5	0.5	20	VAC	W	1	VISIT2		220	M	VIS			VISIT22	220	VIS	W		VISIT22		-1.72	-0.49	-1.88	-1.53	-1.14	-3.14	0.72	-0.61	10.3	N	11.4	N	1	13.7	0.5
20	M	VAC	41106	10		M	10		1	1		VISIT2	15.1	15.1	2.2	2.2	20	VAC	W	1	VISIT2		220	M	VIS			VISIT22	220	VIS	W		VISIT22		0.61	2.54	-0.7	0.22	0.86	0.18	1.13	0.24	8	N	9.2	N	1	15.1	2.2
20	M	VAC	41106	10		M	10		1	1		VISIT2	18.9	18.9	6.2	6.2	20	VAC	W	1	VISIT2		220	M	VIS			VISIT22	220	VIS	W		VISIT22		-0.44	0.09	-0.58	0.67	-1.42	-1.43	-0.93	-1.1	9.4	N	7.7	Y	1	18.9	6.2
20	M	VAC	41106	10		M	10		1	1		VISIT2	2.2		2.1		20	VAC	W	1	VISIT2		220	M	VIS			VISIT22	220	VIS	W		VISIT22		0.12	-0.67	0.72	-0.41					9.6	N			1	2.2	2.1
20	M	VAC	41106	10		M	10		1	1		VISIT2	5.1	5.1	4.8	4.8	20	VAC	W	1	VISIT2		220	M	VIS			VISIT22	220	VIS	W		VISIT22		-0.83	-0.99	-0.53	-1.09	-0.41	-2.02	1	0.3	8.3	N	9.9	N	1	5.1	4.8
20	M	VAC	41106	10		M	10		1	1		VISIT2	2.2	2.2	2.1	2.1	20	VAC	W	1	VISIT2		220	M	VIS			VISIT22	220	VIS	W		VISIT22		1.55	2.11	0.9	1.11	0.42	1.6	-0.62	1.05	9.9	N	12	N	1	2.2	2.1
20	M	VAC	41106	10		F	10		1	1		VISIT2	36.9		1.9		20	VAC	W	1	VISIT2		220	M	VIS			VISIT22	220	VIS	W		VISIT22		-0.77	-0.01	-0.97	-0.39					9.2	N			1	36.9	1.9
20	M	VAC	41106	10		M	10		1	1		VISIT2	37.2	37.2	1.9	1.9	20	VAC	W	1	VISIT2		220	M	VIS			VISIT22	220	VIS	W		VISIT22		-0.55	-2.22	1.2	-0.71	-0.15	-1.48	0.89	0.77	8.5	N	10.4	N	1	37.2	1.9
20	M	VAC	41106	10		M	10		1	1		VISIT2	2	2	1.9	1.9	20	VAC	W	1	VISIT2		220	M	VIS			VISIT22	220	VIS	W		VISIT22		-1.25	-0.49	-1.27	-1.4	-1.78	-1.93	-1.05	-1.21	10	N	10.9	N	1	2	1.9
20	M	VAC	41106	10		M	10		1	1		VISIT2	1.6	1.6	1.5	1.5	20	VAC	W	1	VISIT2		220	M	VIS			VISIT22	220	VIS	W		VISIT22		0.54	-0.01	0.77	-1.03	-0.3	-1.23	0.49	-0.61	10.1	N	11.8	N	1	1.6	1.5
20	M	VAC	41106	10		M	10		1	1		VISIT2	1.8	1.8	1.7	1.7	20	VAC	W	1	VISIT2		220	M	VIS			VISIT22	220	VIS	W		VISIT22		-0.48	-0.79	-0.1	-0.54	-0.52	-1.44	0.33	-0.41	8.8	N	11.6	N	1	1.8	1.7
20	M	VAC	41106	10		M	10		1	1		VISIT2	12.7	12.7	4.3	4.3	20	VAC	W	1	VISIT2		220	M	VIS			VISIT22	220	VIS	W		VISIT22		1.09	2.14	0.29	0.33	-0.12	-0.79	0.39	-0.45	8.7	N	10.1	N	1	12.7	4.3
20	M	VAC	41106	10		M	10		1	1		VISIT2	1.8	1.8	1.7	1.7	20	VAC	W	1	VISIT2		220	M	VIS			VISIT22	220	VIS	W		VISIT22		2.39	1.98	1.89	0.44	1.01	-1.38	2.41	1.63	9.4	N	10.9	N	1	1.8	1.7
20	M	VAC	41106	10		F	10		1	1		VISIT2	1.8	1.8	1.7	1.7	20	VAC	W	1	VISIT2		220	M	VIS			VISIT22	220	VIS	W		VISIT22		0.03	1.17	-0.66	-0.15	-0.99	-2.01	0.2	-0.03	10.8	N	10.5	N	1	1.8	1.7
20	M	VAC	41106	10		M	10		1	1		VISIT2	1.8	1.8	1.7	1.7	20	VAC	W	1	VISIT2		220	M	VIS			VISIT22	220	VIS	W		VISIT22		-1.6	-1.95	-0.95	-1.62	-1.6	-3.57	0.66	-0.14	9.2	N	11.7	N	1	1.8	1.7
20	M	VAC	41106	10		M	10		1	1		VISIT2	29.7	29.7	6.8	6.8	20	VAC	W	1	VISIT2		220	M	VIS			VISIT22	220	VIS	W		VISIT22		0.08	0.65	-0.26	-0.5	-0.26	-0.44	-0.08	-0.38	9.2	N	11.3	N	1	29.7	6.8
20	M	VAC	41106	10		F	10		1	1		VISIT2	22.1	22.1	3	3	20	VAC	W	1	VISIT2		220	M	VIS			VISIT22	220	VIS	W		VISIT22		0.21	1.35	-0.5	-1.07	0.73	0.31	0.73	-0.33	10.8	N	9.4	N	1	22.1	3
20	M	VAC	41106	10		F	10		1	1		VISIT2	16.4	16.4	1	1	20	VAC	W	1	VISIT2		220	M	VIS			VISIT22	220	VIS	W		VISIT22		-1.32	-0.51	-1.3	-0.2	-2.22	-2.66	-1.01	-0.22	9.1	N	9.8	N	1	16.4	1
20	M	VAC	41106	10		M	10		1	1		VISIT2	10.3	10.3	1.6	1.6	20	VAC	W	1	VISIT2		220	M	VIS			VISIT22	220	VIS	W		VISIT22		-1.46	0.94	-2.77	-1.03	0.02	0.44	-0.35	1.07	8.7	N	10.3	N	1	10.3	1.6
20	M	VAC	41106	10		F	10		1	1		VISIT2	16.4	16.4	1	1	20	VAC	W	1	VISIT2		220	M	VIS			VISIT22	220	VIS	W		VISIT22		-1.6	-0.07	-2.07	-0.65	-2.03	-1.14	-1.97	-0.83	10.1	N	11.3	N	1	16.4	1
20	M	VAC	41106	10		M	10		1	1		VISIT2	4.3	4.3	4.3	4.3	20	VAC	W	1	VISIT2		220	M	VIS			VISIT22	220	VIS	W		VISIT22		-3.64	-4.04	-1.37	-2.35	-3.51	-3.06	-2.74	-2.67	9.8	N	8.9	N	1	4.3	4.3
20	M	VAC	41106	10		F	10		1	1		VISIT2	1.1	1.1	1	1	20	VAC	W	1	VISIT2		220	M	VIS			VISIT22	220	VIS	W		VISIT22		-0.57	-1.49	0.64	0.31	-2.86	-2.86	-1.72	-2.43	9.6	N	10	N	1	1.1	1
20	M	VAC	41106	10		F	10		1	1		VISIT2	1.1	1.1	1	1	20	VAC	W	1	VISIT2		220	M	VIS			VISIT22	220	VIS	W		VISIT22		-2.4	-2.84	-0.31	-0.58	-1.33	-2.25	-0.15	-0.36	7.6	Y	10.8	N	1	1.1	1
20	M	VAC	41106	10		M	10		1	1		VISIT2	13.7	13.7	0.3	0.3	20	VAC	W	1	VISIT2		220	M	VIS			VISIT22	220	VIS	W		VISIT22		-2.1	-2.01	-1.03	-1.06	-2.35	-0.56	-3.04	-0.61	10.8	N	12.1	N	1	13.7	0.3
20	M	VAC	41106	10		F	10		1	1		VISIT2	13.7	13.7	1.2	1.2	20	VAC	W	1	VISIT2		220	M	VIS			VISIT22	220	VIS	W		VISIT22		-2.44	-2.67	-0.64	-1.61	-2.37	-2.74	-1.14	-1.3	10.3	N	10.9	N	1	13.7	1.2
20	M	VAC	41106	10		F	10		1	1		VISIT2	0.8	0.8	0.7	0.7	20	VAC	W	1	VISIT2		220	M	VIS			VISIT22	220	VIS	W		VISIT22		0.94	0.44	1.01	0.52	0.82	-0.85	1.69	1.46	10.2	N	10.5	N	1	0.8	0.7
20	M	VAC	41106	10		F	10		1	1		VISIT2	1.6	1.6	1.5	1.5	20	VAC	W	1	VISIT2		220	M	VIS			VISIT22	220	VIS	W		VISIT22		-0.6	-1.82	0.57	-0.51	-0.46	-1.61	0.58	-0.26	8.7	N	11	N	1	1.6	1.5
20	M	VAC	41106	10		M	10		1	1		VISIT2	14.4	14.4	0.8	0.8	20	VAC	W	1	VISIT2		220	M	VIS			VISIT22	220	VIS	W		VISIT22		1.23	0.6	1.26	-0.01	0.62	0.06	0.8	0.08	8.2	N	9.9	N	1	14.4	0.8
20	M	VAC	41106	10		M	10		1	1		VISIT2	34.9	34.9	1.2	1.2	20	VAC	W	1	VISIT2		220	M	VIS			VISIT22	220	VIS	W		VISIT22		-0.79	-1.19	-0.06	-0.84	-0.71	-2.01	0.53	0.72	8	N	9.8	N	1	34.9	1.2
20	M	VAC	41106	10		M	10		1	1		VISIT2	32.8	32.8	3.7	3.7	20	VAC	W	1	VISIT2		220	M	VIS			VISIT22	220	VIS	W		VISIT22		-2.31	-0.92	-2.41	-1.03	0.2	-1.23	1.17	0.25	7.4	Y	11.4	N	1	32.8	3.7
20	M	VAC	41106	10		M	10		1	1		VISIT2	32.8	32.8	3.7	3.7	20	VAC	W	1	VISIT2		220	M	VIS			VISIT22	220	VIS	W		VISIT22		-2.01	-1.4	-1.51	-2.05	-0.98	-0.26	-1.27	-1.06	9.3	N	10.5	N	1	32.8	3.7
20	M	VAC	41106	10		M	10		1	1		VISIT2	37.7	37.7	2.4	2.4	20	VAC	W	1	VISIT2		220	M	VIS			VISIT22	220	VIS	W		VISIT22		-1.46	-2.29	-0.26	-1.47	-1.18	-2.23	0.08	-0.64	9.9	N	11	N	1	37.7	2.4
20	M	VAC	41106	10		F	10		1	1		VISIT2	35.9	35.9	2	2	20	VAC	W	1	VISIT2		220	M	VIS			VISIT22	220	VIS	W		VISIT22		0.18	-0.58	0.76	-0.29	-0.33	-0.72	0.01	-0.87	10.8	N	11	N	1	35.9	2
20	M	VAC	41106	10		M	10		1	1		VISIT2	4.7	4.7	4.5	4.5	20	VAC	W	1	VISIT2		220	M	VIS			VISIT22	220	VIS	W		VISIT22		0.97	-0.32	1.44	-0.66	0.28	-0.32	0.67	0.25	9.1	N	11.1	N	1	4.7	4.5
20	M	VAC	41106	10		M	10		1	1		VISIT2	16.2	16.2	4.5	4.5	20	VAC	W	1	VISIT2		220	M	VIS			VISIT22	220	VIS	W		VISIT22		1.05	0.63	0.99	0.69	0.99	-0.82	1.93	1.39	10.2	N	11.1	N	1	16.2	4.5
20	M	VAC	41106	10		M	10		1	1		VISIT2	37.7	37.7	2.4	2.4	20	VAC	W	1	VISIT2		220	M	VIS			VISIT22	220	VIS	W		VISIT22		-0.95	0.03	-1.3	-2.07	-0.56	-0.81	-0.21	-0.94	7.7	Y	9.9	N	1	37.7	2.4
20	M	VAC	41106	10		M	10		1	1		VISIT2	10.8		1.6		20	VAC	W	1	VISIT2		220	M	VIS			VISIT22	220	VIS	W		VISIT22		-0.64	-0.57	-0.34	-0.66					6.7	Y			1	10.8	1.6
20	M	VAC	41106	10		F	10		1	1		VISIT2	9	9	0.5	0.5	20	VAC	W	1	VISIT2		220	M	VIS			VISIT22	220	VIS	W		VISIT22		-0.6	-0.31	-0.66	-1.17	-0.08	-0.95	0.56	-0.42	6.6	Y	11.4	N	1	9	0.5
20	M	VAC	41106	10		M	10		1	1		VISIT2	11.3	11.3	1.2	1.2	20	VAC	W	1	VISIT2		220	M	VIS			VISIT22	220	VIS	W		VISIT22		1.02	1.27	0.6	0.38	0.67	-0.77	1.49	1.5	10.3	N	10.4	N	1	11.3	1.2
20	M	VAC	41106	10		M	10		1	1		VISIT2	10.9	10.9	1.4	1.4	20	VAC	W	1	VISIT2		220	M	VIS			VISIT22	220	VIS	W		VISIT22		0.4	-1.62	1.54	0.31	-0.11	-1.73	1.18	0.75	9.4	N	10.1	N	1	10.9	1.4
20	M	VAC	41106	10		M	10		1	1		VISIT2	20.2	20.2	4.7	4.7	20	VAC	W	1	VISIT2		220	M	VIS			VISIT22	220	VIS	W		VISIT22		1.73	-0.59	2.67	0.5	0.5	-1.23	1.59	0.92	10.9	N	12.4	N	1	20.2	4.7
20	M	VAC	41106	10		F	10		1	1		VISIT2	11.7		1.1		20	VAC	W	1	VISIT2		220	M	VIS			VISIT22	220	VIS	W		VISIT22		-1.18	-1.59	-0.51	-1.05					10.6	N			1	11.7	1.1
20	M	VAC	41106	10		F	10		1	1		VISIT2	9	9	1.5	1.5	20	VAC	W	1	VISIT2		220	M	VIS			VISIT22	220	VIS	W		VISIT22		-1.14	-1.25	-0.76	-0.86	-1.55	-3.61	0.92	0.21	11.1	N	10.1	N	1	9	1.5
20	M	VAC	41106	10		F	10		1	1		VISIT2	1.8		1.7		20	VAC	W	1	VISIT2		220	M	VIS			VISIT22	220	VIS	W		VISIT22		-0.58	-0.83	-0.31	-1.19					10.8	N			1	1.8	1.7
20	M	VAC	41106	10		F	10		1	1		VISIT2	1.3		1.2		20	VAC	W	1	VISIT2		220	M	VIS			VISIT22	220	VIS	W		VISIT22		1.24	-1.03	2.31	1.11					8.7	N			1	1.3	1.2
20	M	VAC	41106	10		M	10		1	1		VISIT2	2.9	2.9	2.7	2.7	20	VAC	W	1	VISIT2		220	M	VIS			VISIT22	220	VIS	W		VISIT22		-4.61	-5.23	-0.85	-1.34	-0.31	-2.33	1.28	0.22	10.1	N	11	N	1	2.9	2.7
20	M	VAC	41106	10		F	10		1	1		VISIT2	1.3		1.2		20	VAC	W	1	VISIT2		220	M	VIS			VISIT22	220	VIS	W		VISIT22		-2.31	-2.45	-1.51	-0.88					7.6	Y			1	1.3	1.2
20	M	VAC	41106	10		M	10		1	1		VISIT2	1.6	1.6	1.5	1.5	20	VAC	W	1	VISIT2		220	M	VIS			VISIT22	220	VIS	W		VISIT22		-1.46	4.73	-4.9	-1.12	0.15	0.28	-0.05	1.11	10.9	N	8.9	N	1	1.6	1.5
20	M	VAC	41106	10		M	10		1	1		VISIT2	17.8	17.8	7.6	7.6	20	VAC	W	1	VISIT2		220	M	VIS			VISIT22	220	VIS	W		VISIT22		-0.14	-0.4	0.2	-0.79	-0.82	-1.63	0.08	-0.25	8.5	N	9.5	N	1	17.8	7.6
20	M	VAC	41106	10		M	10		1	1		VISIT2	2	2	1.8	1.8	20	VAC	W	1	VISIT2		220	M	VIS			VISIT22	220	VIS	W		VISIT22		-2.98	-0.74	-3.52	-0.99	-1.89	-2.45	-0.78	0.12	5.8	Y	9.7	N	1	2	1.8
20	M	VAC	41106	10		F	10		1	1		VISIT2	2	2	1.8	1.8	20	VAC	W	1	VISIT2		220	M	VIS			VISIT22	220	VIS	W		VISIT22		-1.94	0.52	-3	-0.34	-2.55	-1.96	-1.98	-1.42	8.8	N	7.6	Y	1	2	1.8
20	M	VAC	41106	10		F	10		1	1		VISIT2	2.3	2.3	2.2	2.2	20	VAC	W	1	VISIT2		220	M	VIS			VISIT22	220	VIS	W		VISIT22		0.35	-0.52	0.88	-0.46	0.05	-0.92	0.7	0.33	10.9	N	10.3	N	1	2.3	2.2
20	M	VAC	41106	10		M	10		1	1		VISIT2	34.6	34.6	0.8	0.8	20	VAC	W	1	VISIT2		220	M	VIS			VISIT22	220	VIS	W		VISIT22		-0.55	-0.7	-0.11	-1.08	-0.38	-1.57	0.63	-0.18	10	N	11.7	N	1	34.6	0.8
20	M	VAC	41106	10		F	10		1	1		VISIT2	13.3	13.3	0.7	0.7	20	VAC	W	1	VISIT2		220	M	VIS			VISIT22	220	VIS	W		VISIT22		1.97	0.58	2.2	1.1	1.45	-0.42	2.23	1.21	9.4	N	9.3	N	1	13.3	0.7
20	M	VAC	41106	10		M	10		1	1		VISIT2	34.6	34.6	0.8	0.8	20	VAC	W	1	VISIT2		220	M	VIS			VISIT22	220	VIS	W		VISIT22		-0.31	-0.7	0.22	-0.69	-0.61	-1.57	0.32	-0.18	9.6	N	11.8	N	1	34.6	0.8
20	M	VAC	41106	10		M	10		1	1		VISIT2	34.7		0.8		20	VAC	W	1	VISIT2		220	M	VIS			VISIT22	220	VIS	W		VISIT22		-1.96	-1.96	-1.42	-1.59					9.6	N			1	34.7	0.8
20	M	VAC	41106	10		F	10		1	1		VISIT2	0.4	0.4	0.4	0.4	20	VAC	W	1	VISIT2		220	M	VIS			VISIT22	220	VIS	W		VISIT22		-0.91	-0.91	-0.41	-0.72	-0.64	-0.44	-0.65	-0.45	10.9	N	10.1	N	1	0.4	0.4
20	M	VAC	41106	10		M	10		1	1		VISIT2	16.5		1.8		20	VAC	W	1	VISIT2		220	M	VIS			VISIT22	220	VIS	W		VISIT22		-1.56	-1.38	-1.11	-0.24					9.6	N			1	16.5	1.8
20	M	VAC	41106	10		M	10		1	1		VISIT2	34.9	34.9	0.6	0.6	20	VAC	W	1	VISIT2		220	M	VIS			VISIT22	220	VIS	W		VISIT22		-3.75	-2.79	-3.33	-2.55	-2.53	-3.49	-0.79	-0.47	8.5	N	11.2	N	1	34.9	0.6
20	M	VAC	41106	10		M	10		1	1		VISIT2	16.5	16.5	9	9	20	VAC	W	1	VISIT2		220	M	VIS			VISIT22	220	VIS	W		VISIT22		-1.68	0.62	-2.7	-2.17	-1.02	0.93	-2.26	-1.23	9.9	N	11.1	N	1	16.5	9
20	M	VAC	41106	10		F	10		1	1		VISIT2	8.9	8.9	2.6	2.6	20	VAC	W	1	VISIT2		220	M	VIS			VISIT22	220	VIS	W		VISIT22		-1.05	-0.99	-0.48	-0.57	-0.7	-0.25	-0.89	-0.47	9.7	N	11.2	N	1	8.9	2.6
20	M	VAC	41106	10		M	10		1	1		VISIT2	18.8	18.8	6.3	6.3	20	VAC	W	1	VISIT2		220	M	VIS			VISIT22	220	VIS	W		VISIT22		-0.32	-0.84	0.31	-0.52	-0.45	-1.81	0.73	-0.66	5.5	Y	6.2	Y	1	18.8	6.3
20	M	VAC	41106	10		F	10		1	1		VISIT2	44.5	44.5	8.4	8.4	20	VAC	W	1	VISIT2		220	M	VIS			VISIT22	220	VIS	W		VISIT22		0.68	0.25	0.76	-0.21	0.43	-0.77	1.12	1.12	7.2	Y	11.3	N	1	44.5	8.4
20	M	VAC	41106	10		F	10		1	1		VISIT2	47.3	47.3	8.1	8.1	20	VAC	W	1	VISIT2		220	M	VIS			VISIT22	220	VIS	W		VISIT22		-1.46	-0.47	-1.61	-1.43	-1.37	-1.88	-0.43	-1.95	8.7	N	8.3	N	1	47.3	8.1
20	M	VAC	41106	10		F	10		1	1		VISIT2	35.2	35.2	0.3	0.3	20	VAC	W	1	VISIT2		220	M	VIS			VISIT22	220	VIS	W		VISIT22		-2.56	-1.54	-2.09	-0.76	-1.88	-2.55	-0.61	-0.45	9.6	N	10.8	N	1	35.2	0.3
20	M	VAC	41106	10		F	10		1	1		VISIT2	1.4	1.4	1.3	1.3	20	VAC	W	1	VISIT2		220	M	VIS			VISIT22	220	VIS	W		VISIT22		-0.51	-0.9	-0.14	-0.81	-0.31	-1.14	0.43	0.4	8.8	N	6.6	Y	1	1.4	1.3
20	M	VAC	41106	10		M	10		1	1		VISIT2	35.3	35.3	6.1	6.1	20	VAC	W	1	VISIT2		220	M	VIS			VISIT22	220	VIS	W		VISIT22		0.92	-0.12	1.35	-0.09	-0.15	-1.22	0.69	0.25	10.4	N	10.2	N	1	35.3	6.1
20	M	VAC	41106	10		F	10		1	1		VISIT2	34.6	34.6	1.5	1.5	20	VAC	W	1	VISIT2		220	M	VIS			VISIT22	220	VIS	W		VISIT22		-1.29	0.2	-1.86	-1.66	-1.37	-2.28	-0.15	-0.63	8.7	N	10.9	N	1	34.6	1.5
20	M	VAC	41106	10		F	10		1	1		VISIT2	14	14	2.1	2.1	20	VAC	W	1	VISIT2		220	M	VIS			VISIT22	220	VIS	W		VISIT22		-2.42	-0.45	-2.91	-2.77	-0.6	-0.37	-0.65	0.39	9.4	N	10.3	N	1	14	2.1
20	M	VAC	41106	10		F	10		1	1		VISIT2	1.9	1.9	1.7	1.7	20	VAC	W	1	VISIT2		220	M	VIS			VISIT22	220	VIS	W		VISIT22		-1.69	-1.81	-0.75	-1.34	-0.4	-2.53	1.37	0.67	9	N	10.1	N	1	1.9	1.7
20	M	VAC	41106	10		M	10		1	1		VISIT2	34.8	34.8	0.9	0.9	20	VAC	W	1	VISIT2		220	M	VIS			VISIT22	220	VIS	W		VISIT22		-1.5	-1.9	-0.32	-1.13	-0.21	-1.97	1.16	0.64	8.2	N	12.9	N	1	34.8	0.9
20	M	VAC	41106	10		F	10		1	1		VISIT2	8.9	8.9	0.6	0.6	20	VAC	W	1	VISIT2		220	M	VIS			VISIT22	220	VIS	W		VISIT22		-1.51	0.19	-2.23	-1.68	-1.38	-0.72	-1.45	-0.95	8.9	N	9.8	N	1	8.9	0.6
20	M	VAC	41106	10		F	10		1	1		VISIT2	1.8		1.7		20	VAC	W	1	VISIT2		220	M	VIS			VISIT22	220	VIS	W		VISIT22		-0.11	0.13	-0.22	-0.55					11.3	N			1	1.8	1.7
20	M	VAC	41106	10		M	10		1	1		VISIT2	21.6		7.4		20	VAC	W	1	VISIT2		220	M	VIS			VISIT22	220	VIS	W		VISIT22		-2.4	-1.75	-1.76	-2.21					8.2	N			1	21.6	7.4
20	M	VAC	41106	10		M	10		1	1		VISIT2	21.6	21.6	7.4	7.4	20	VAC	W	1	VISIT2		220	M	VIS			VISIT22	220	VIS	W		VISIT22		-1.01	0.52	-1.67	-1.49	-0.62	-1.78	0.49	0.17	10.4	N	10.5	N	1	21.6	7.4
20	M	VAC	41106	10		M	10		1	1		VISIT2	2.9		2.7		20	VAC	W	1	VISIT2		220	M	VIS			VISIT22	220	VIS	W		VISIT22		-1.45	-0.41	-1.6	-1.62					8.4	N			1	2.9	2.7
20	M	VAC	41106	10		M	10		1	1		VISIT2	21.6	21.6	7.4	7.4	20	VAC	W	1	VISIT2		220	M	VIS			VISIT22	220	VIS	W		VISIT22		-0.96	-1.6	-0.23	-1.05	-0.27	-1.33	0.62	-0.93	8.5	N	10.4	N	1	21.6	7.4
20	M	VAC	41106	10		M	10		1	1		VISIT2	8.6	8.6	1.9	1.9	20	VAC	W	1	VISIT2		220	M	VIS			VISIT22	220	VIS	W		VISIT22		-2.27	-2.25	-1.15	-2.29	-2.11	-2.55	-1.03	-1.14	10.7	N	11.7	N	1	8.6	1.9
20	M	VAC	41106	10		M	10		1	1		VISIT2	1.9	1.9	1.8	1.8	20	VAC	W	1	VISIT2		220	M	VIS			VISIT22	220	VIS	W		VISIT22		0.15	0.77	-0.26	-0.55	0.26	-0.08	0.41	0	10.2	N	12.9	N	1	1.9	1.8
20	M	VAC	41106	10		M	10		1	1		VISIT2	13.7	13.7	3.3	3.3	20	VAC	W	1	VISIT2		220	M	VIS			VISIT22	220	VIS	W		VISIT22		-1.05	-0.73	-0.95	-1.05	-0.9	-2.02	0.29	0.44	8.5	N	8.1	N	1	13.7	3.3
20	M	VAC	41106	10		F	10		1	1		VISIT2	31.3		4.2		20	VAC	W	1	VISIT2		220	M	VIS			VISIT22	220	VIS	W		VISIT22		-0.72	-0.85	-0.36	0.33					8.9	N			1	31.3	4.2
20	M	VAC	41106	10		M	10		1	1		VISIT2	13.7	13.7	2.9	2.9	20	VAC	W	1	VISIT2		220	M	VIS			VISIT22	220	VIS	W		VISIT22		-2.18	-2.1	-1.1	-2.19	-1.99	-2.33	-1.03	-0.2	9.5	N	11.5	N	1	13.7	2.9
20	M	VAC	41106	10		M	10		1	1		VISIT2	10.4	10.4	2.3	2.3	20	VAC	W	1	VISIT2		220	M	VIS			VISIT22	220	VIS	W		VISIT22		0.7	0.29	0.78	-0.67	-0.18	-1.09	0.54	0.21	8.6	N	10.7	N	1	10.4	2.3
20	M	VAC	41106	10		F	10		1	1		VISIT2	11.3	11.3	3.2	3.2	20	VAC	W	1	VISIT2		220	M	VIS			VISIT22	220	VIS	W		VISIT22		0.81	0.58	0.71	0.7	0.83	0.4	0.75	0.82	8.9	N	11.8	N	1	11.3	3.2
20	M	VAC	41106	10		M	10		1	1		VISIT2	11.4	11.4	2.7	2.7	20	VAC	W	1	VISIT2		220	M	VIS			VISIT22	220	VIS	W		VISIT22		-2.62	-3.75	0.19	-0.17	-1.77	-1.94	-1.02	-0.62	6.3	Y	8.9	N	1	11.4	2.7
20	M	VAC	41106	10		F	10		1	1		VISIT2	12.9		0.5		20	VAC	W	1	VISIT2		220	M	VIS			VISIT22	220	VIS	W		VISIT22		-1.2	-0.98	-0.8	-1.25					8.8	N			1	12.9	0.5
20	M	VAC	41106	10		F	10		1	1		VISIT2	17.8	17.8	1.3	1.3	20	VAC	W	1	VISIT2		220	M	VIS			VISIT22	220	VIS	W		VISIT22		-1.35	-1.17	-1.08	-0.99	-0.71	-1.89	0.48	0.61	10.4	N	10.1	N	1	17.8	1.3
20	M	VAC	41106	10		F	10		1	1		VISIT2	14.5	14.5	1	1	20	VAC	W	1	VISIT2		220	M	VIS			VISIT22	220	VIS	W		VISIT22		-2.96	-1.71	-2.95	-1.69	-2.18	-2.43	-1.04	-0.86	9.5	N	10.7	N	1	14.5	1
20	M	VAC	41106	10		F	10		1	1		VISIT2	16		1.8		20	VAC	W	1	VISIT2		220	M	VIS			VISIT22	220	VIS	W		VISIT22		-0.99	2.17	-2.78	-0.39					10.8	N			1	16	1.8
20	M	VAC	41106	10		M	10		1	1		VISIT2	12.3	12.3	4.4	4.4	20	VAC	W	1	VISIT2		220	M	VIS			VISIT22	220	VIS	W		VISIT22		-0.97	-2.64	0.77	-0.95	-1.93	-2.34	-0.91	-1.23	7.4	Y	10.9	N	1	12.3	4.4
20	M	VAC	41106	10		F	10		1	1		VISIT2	9	9	0.9	0.9	20	VAC	W	1	VISIT2		220	M	VIS			VISIT22	220	VIS	W		VISIT22		1.13	1.24	0.78	1.93	0.47	-0.76	1.15	1.19	8.2	N	10.6	N	1	9	0.9
20	M	VAC	41106	10		F	10		1	1		VISIT2	32.3	32.3	3.3	3.3	20	VAC	W	1	VISIT2		220	M	VIS			VISIT22	220	VIS	W		VISIT22		-0.24	0.52	-0.66	1.03	-0.7	-1.35	0.05	0.26	12	N	11.8	N	1	32.3	3.3
20	M	VAC	41106	10		M	10		1	1		VISIT2	31.1	31.1	4.4	4.4	20	VAC	W	1	VISIT2		220	M	VIS			VISIT22	220	VIS	W		VISIT22		0.91	0.63	0.78	1.31	0.46	-0.62	1.05	1.05	10.7	N	11.6	N	1	31.1	4.4
20	M	VAC	41106	10		F	10		1	1		VISIT2	16.3		4.1		20	VAC	W	1	VISIT2		220	M	VIS			VISIT22	220	VIS	W		VISIT22		-0.39	-0.16	-0.46	0.64					10	N			1	16.3	4.1
20	M	VAC	41106	10		F	10		1	1		VISIT2	27.2	27.2	2	2	20	VAC	W	1	VISIT2		220	M	VIS			VISIT22	220	VIS	W		VISIT22		-0.96	-0.73	-0.8	-0.11	-0.57	-0.43	-0.56	-0.57	10.9	N	9.2	N	1	27.2	2
20	M	VAC	41106	10		F	10		1	1		VISIT2	26.2	26.2	4.1	4.1	20	VAC	W	1	VISIT2		220	M	VIS			VISIT22	220	VIS	W		VISIT22		-0.08	0.01	-0.04	0.1	-0.32	-0.51	-0.14	0.35	11.4	N	18.6	N	1	26.2	4.1
20	M	VAC	41106	10		F	10		1	1		VISIT2	27.1	27.1	1.9	1.9	20	VAC	W	1	VISIT2		220	M	VIS			VISIT22	220	VIS	W		VISIT22		-2.79	-0.76	-3.26	-1.36	-2.11	-1.7	-1.6	-1.23	10.5	N	11.8	N	1	27.1	1.9
20	M	VAC	41106	10		F	10		1	1		VISIT2	29.5	29.5	5.7	5.7	20	VAC	W	1	VISIT2		220	M	VIS			VISIT22	220	VIS	W		VISIT22		-2.15	-1.25	-1.99	-1.97	-1.52	-1.55	-0.93	-1.54	8.6	N	7.8	Y	1	29.5	5.7
20	M	VAC	41106	10		M	10		1	1		VISIT2	11.8	11.8	3	3	20	VAC	W	1	VISIT2		220	M	VIS			VISIT22	220	VIS	W		VISIT22		-1.2	-1.85	0.04	-0.64	-1.51	-2.89	0.01	0.24	9.1	N	9.8	N	1	11.8	3
20	M	VAC	41106	10		M	10		1	1		VISIT2	13.6	13.6	0.6	0.6	20	VAC	W	1	VISIT2		220	M	VIS			VISIT22	220	VIS	W		VISIT22		0.64	-0.47	1.25	0.25	0.74	-0.83	1.61	2.05	8.8	N	10.1	N	1	13.6	0.6
20	M	VAC	41106	10		F	10		1	1		VISIT2	16	16	0.8	0.8	20	VAC	W	1	VISIT2		220	M	VIS			VISIT22	220	VIS	W		VISIT22		-0.89	-2.18	0.8	0.84	-1.46	-2.46	-0.15	-0.25	7.9	Y	14.1	N	1	16	0.8
20	M	VAC	41106	10		M	10		1	1		VISIT2	16.3	16.3	1	1	20	VAC	W	1	VISIT2		220	M	VIS			VISIT22	220	VIS	W		VISIT22		-0.28	0.44	-0.61	-0.26	-0.43	-0.82	-0.02	0.2	10.4	N	11.2	N	1	16.3	1
20	M	VAC	41106	10		M	10		1	1		VISIT2	13.2	13.2	2	2	20	VAC	W	1	VISIT2		220	M	VIS			VISIT22	220	VIS	W		VISIT22		2.48	1.4	2.42	1.67	0.87	-0.07	1.32	0.53	7.8	Y	9	N	1	13.2	2
20	M	VAC	41106	10		F	10		1	1		VISIT2	35.8	35.8	1.2	1.2	20	VAC	W	1	VISIT2		220	M	VIS			VISIT22	220	VIS	W		VISIT22		-1.74	-1.12	-1.48	-0.93	-1.63	-1.62	-1.01	-0.6	9.5	N	10.4	N	1	35.8	1.2
20	M	VAC	41106	10		F	10		1	1		VISIT2	35	35	0.5	0.5	20	VAC	W	1	VISIT2		220	M	VIS			VISIT22	220	VIS	W		VISIT22		-0.25	-1.76	1.27	0.59	-0.5	-2.02	0.8	0.59	9.8	N	11.3	N	1	35	0.5
20	M	VAC	41106	10		F	10		1	1		VISIT2	30.4		6.5		20	VAC	W	1	VISIT2		220	M	VIS			VISIT22	220	VIS	W		VISIT22		-1.83	-1.93	-1.23	-1.15					9.7	N			1	30.4	6.5
20	M	VAC	41106	10		F	10		1	1		VISIT2	0.5	0.5	0.5	0.5	20	VAC	W	1	VISIT2		220	M	VIS			VISIT22	220	VIS	W		VISIT22		-0.83	-1.71	0.08	-0.3	-0.49	-2.61	1.38	-0.71	9.5	N	10.8	N	1	0.5	0.5
20	M	VAC	41106	10		M	10		1	1		VISIT2	34.8	34.8	0.8	0.8	20	VAC	W	1	VISIT2		220	M	VIS			VISIT22	220	VIS	W		VISIT22		-0.65	0.97	-1.61	-0.35	-0.77	-1.28	-0.14	-0.18	9.7	N	10.5	N	1	34.8	0.8
20	M	VAC	41106	10		F	10		1	1		VISIT2	32.1		3.8		20	VAC	W	1	VISIT2		220	M	VIS			VISIT22	220	VIS	W		VISIT22		0.76	-0.51	1.48	0.99					9.9	N			1	32.1	3.8
20	M	VAC	41106	10		F	10		1	1		VISIT2	34.6	34.6	1	1	20	VAC	W	1	VISIT2		220	M	VIS			VISIT22	220	VIS	W		VISIT22		0.38	0.13	0.48	0.28	-0.54	-0.56	-0.4	0.02	10.1	N	11.4	N	1	34.6	1
20	M	VAC	41106	10		M	10		1	1		VISIT2	34.4	34.4	1.1	1.1	20	VAC	W	1	VISIT2		220	M	VIS			VISIT22	220	VIS	W		VISIT22		-0.06	-3.58	2.52	0.35	-0.1	-1.8	1.24	1.54	8.7	N	11.5	N	1	34.4	1.1
20	M	VAC	41106	10		M	10		1	1		VISIT2	20.6	20.6	7.8	7.8	20	VAC	W	1	VISIT2		220	M	VIS			VISIT22	220	VIS	W		VISIT22		-1.21	-1.09	-0.77	-0.93	-1.44	-0.52	-1.78	-1.05	9	N	9.9	N	1	20.6	7.8
20	M	VAC	41106	10		M	10		1	1		VISIT2	26.3		3		20	VAC	W	1	VISIT2		220	M	VIS			VISIT22	220	VIS	W		VISIT22		-0.2	-0.86	0.28	0.76					6.1	Y			1	26.3	3
20	M	VAC	41106	10		M	10		1	1		VISIT2	18.8	18.8	6.3	6.3	20	VAC	W	1	VISIT2		220	M	VIS			VISIT22	220	VIS	W		VISIT22		-1.47	0.04	-1.98	-0.72	-1.37	0.08	-2.14	-0.31	10.2	N	11.1	N	1	18.8	6.3
20	M	VAC	41106	10		M	10		1	1		VISIT2	1.5	1.5	1.5	1.5	20	VAC	W	1	VISIT2		220	M	VIS			VISIT22	220	VIS	W		VISIT22		-0.77	0.15	-1.12	-0.63	-1.04	-1.52	-0.35	0.67	10.3	N	12.8	N	1	1.5	1.5
20	M	VAC	41106	10		M	10		1	1		VISIT2	35.1	35.1	0.5	0.5	20	VAC	W	1	VISIT2		220	M	VIS			VISIT22	220	VIS	W		VISIT22		-0.5	-1.35	0.47	-1.28	-1.13	-1.33	-0.62	-0.34	8.2	N	9.5	N	1	35.1	0.5
20	M	VAC	41106	10		M	10		1	1		VISIT2	34.6	34.6	0.9	0.9	20	VAC	W	1	VISIT2		220	M	VIS			VISIT22	220	VIS	W		VISIT22		-1.2	-0.7	-1	0.35	-0.33	-0.32	-0.27	0.24	8.2	N	11.7	N	1	34.6	0.9
20	M	VAC	41106	10		F	10		1	1		VISIT2	11.1	11.1	2.4	2.4	20	VAC	W	1	VISIT2		220	M	VIS			VISIT22	220	VIS	W		VISIT22		-0.66	-1.89	0.3	-0.24	-0.34	-1.14	0.36	0.37	9.8	N	10.4	N	1	11.1	2.4
20	M	VAC	41106	10		F	10		1	1		VISIT2	13.6		1.1		20	VAC	W	1	VISIT2		220	M	VIS			VISIT22	220	VIS	W		VISIT22		0.14	2.08	-1.28	0.39					10.2	N			1	13.6	1.1
20	M	VAC	41106	10		F	10		1	1		VISIT2	2.6	2.6	2.5	2.5	20	VAC	W	1	VISIT2		220	M	VIS			VISIT22	220	VIS	W		VISIT22		-1.81	0.1	-2.5	-1.87	-0.91	-0.89	-0.65	-1.26	10.8	N	11.7	N	1	2.6	2.5
20	M	VAC	41106	10		F	10		1	1		VISIT2	34.4	34.4	1.1	1.1	20	VAC	W	1	VISIT2		220	M	VIS			VISIT22	220	VIS	W		VISIT22		0.77	1.6	0.04	0.25	0.36	-0.31	0.64	0.72	10	N	11.9	N	1	34.4	1.1
20	M	VAC	41106	10		F	10		1	1		VISIT2	47.3	47.3	8.1	8.1	20	VAC	W	1	VISIT2		220	M	VIS			VISIT22	220	VIS	W		VISIT22		-2.59	2.09	-4.72	-1.04	-1.67	-1.23	-1.44	-1.87	6.5	Y	9.9	N	1	47.3	8.1
20	M	VAC	41106	10		F	10		1	1		VISIT2	12.5	12.5	4.3	4.3	20	VAC	W	1	VISIT2		220	M	VIS			VISIT22	220	VIS	W		VISIT22		0.18	-0.47	0.69	0.25	-1.05	-2.11	0.16	-0.07	9.2	N	9.7	N	1	12.5	4.3
20	M	VAC	41106	10		F	10		1	1		VISIT2	12.8		0.5		20	VAC	W	1	VISIT2		220	M	VIS			VISIT22	220	VIS	W		VISIT22		1.66	0.04	2.21	1.58					10	N			1	12.8	0.5
20	M	VAC	41106	10		M	10		1	1		VISIT2	13.8		0.2		20	VAC	W	1	VISIT2		220	M	VIS			VISIT22	220	VIS	W		VISIT22		-1.68	-2.74	-0.53	-0.73					7.7	Y			1	13.8	0.2
20	M	VAC	41106	10		M	10		1	1		VISIT2	1	1	1	1	20	VAC	W	1	VISIT2		220	M	VIS			VISIT22	220	VIS	W		VISIT22		1.36	-1.04	2.63	-0.09	-1.75	-1.74	-1.15	-1.01	8.6	N	8.7	N	1	1	1
20	M	VAC	41106	10		M	10		1	1		VISIT2	1.6	1.6	1.5	1.5	20	VAC	W	1	VISIT2		220	M	VIS			VISIT22	220	VIS	W		VISIT22		-0.71	-0.89	-0.17	-0.25	-1.5	-1.65	-0.92	-0.45	10.5	N	12.1	N	1	1.6	1.5
20	M	VAC	41106	10		M	10		1	1		VISIT2	12.9	12.9	3.2	3.2	20	VAC	W	1	VISIT2		220	M	VIS			VISIT22	220	VIS	W		VISIT22		-1.3	1.52	-2.85	-0.71	-1.04	-0.85	-0.89	-0.57	7.7	Y	9	N	1	12.9	3.2
20	M	VAC	41106	10		M	10		1	1		VISIT2	12.9	12.9	3.4	3.4	20	VAC	W	1	VISIT2		220	M	VIS			VISIT22	220	VIS	W		VISIT22		-2.62	-1.06	-2.97	-2.21	-1.82	-1.58	-1.46	-0.64	9.8	N	10.3	N	1	12.9	3.4
20	M	VAC	41106	10		M	10		1	1		VISIT2	19.6	19.6	5.3	5.3	20	VAC	W	1	VISIT2		220	M	VIS			VISIT22	220	VIS	W		VISIT22		-0.24	-0.12	-0.17	-0.09	0.08	-0.88	0.74	0.58	9.6	N	9.9	N	1	19.6	5.3
20	M	VAC	41106	10		F	10		1	1		VISIT2	13.2	13.2	7.4	7.4	20	VAC	W	1	VISIT2		220	M	VIS			VISIT22	220	VIS	W		VISIT22		1.05	-0.58	1.85	-0.81	-0.46	-0.59	-0.29	-0.56	10.3	N	10.8	N	1	13.2	7.4
20	M	VAC	41106	10		F	10		1	1		VISIT2	13.6		1.4		20	VAC	W	1	VISIT2		220	M	VIS			VISIT22	220	VIS	W		VISIT22		0.35	-1.02	1.08	0.51					10	N			1	13.6	1.4
20	M	VAC	41106	10		M	10		1	1		VISIT2	13.6	13.6	1.3	1.3	20	VAC	W	1	VISIT2		220	M	VIS			VISIT22	220	VIS	W		VISIT22		1.24	0.54	1.31	0.73	0.28	-0.97	1.09	1.29	8.5	N	10.9	N	1	13.6	1.3
20	M	VAC	41106	10		M	10		1	1		VISIT2	13.6	13.6	0.2	0.2	20	VAC	W	1	VISIT2		220	M	VIS			VISIT22	220	VIS	W		VISIT22		0.21	-0.45	0.7	0.13	-0.35	-0.18	-0.42	-0.22	8.9	N	9.6	N	1	13.6	0.2
20	M	VAC	41106	10		F	10		1	1		VISIT2	13.6	13.6	0.7	0.7	20	VAC	W	1	VISIT2		220	M	VIS			VISIT22	220	VIS	W		VISIT22		0.58	0.41	0.55	0.77	-0.13	-0.42	0.05	0.07	11.3	N	11.1	N	1	13.6	0.7
20	M	VAC	41106	10		M	10		1	1		VISIT2	34.2	34.2	1.5	1.5	20	VAC	W	1	VISIT2		220	M	VIS			VISIT22	220	VIS	W		VISIT22		2.18	-0.12	2.89	2.57	1.49	-1.82	3.42	2.03	9.6	N	10.2	N	1	34.2	1.5
20	M	VAC	41106	10		F	10		1	1		VISIT2	13.2		3.2		20	VAC	W	1	VISIT2		220	M	VIS			VISIT22	220	VIS	W		VISIT22		-1.69	-1.64	-1.23	-0.21					9.7	N			1	13.2	3.2
20	M	VAC	41106	10		F	10		1	1		VISIT2	37.5		0.2		20	VAC	W	1	VISIT2		220	M	VIS			VISIT22	220	VIS	W		VISIT22		-1.55	-0.94	-1.31	-0.86					9	N			1	37.5	0.2
20	M	VAC	41106	10		F	10		1	1		VISIT2	1.7	1.7	1.7	1.7	20	VAC	W	1	VISIT2		220	M	VIS			VISIT22	220	VIS	W		VISIT22		-0.82	-0.59	-0.54	-0.67	-0.43	-0.51	-0.29	-0.47	11	N	11.5	N	1	1.7	1.7
20	M	VAC	41106	10		M	10		1	1		VISIT2	13.9	13.9	1.1	1.1	20	VAC	W	1	VISIT2		220	M	VIS			VISIT22	220	VIS	W		VISIT22		-0.92	-1.74	-0.1	-0.05	-0.46	-0.92	0.01	0.58	7.7	Y	8.2	N	1	13.9	1.1
20	M	VAC	41106	10		F	10		1	1		VISIT2	35.3	35.3	0.4	0.4	20	VAC	W	1	VISIT2		220	M	VIS			VISIT22	220	VIS	W		VISIT22		-0.25	-0.82	0.17	-0.18	-1.06	-2.12	0.2	-0.38	8.7	N	9.4	N	1	35.3	0.4
20	M	VAC	41106	10		F	10		1	1		VISIT2	35.7	35.7	0.3	0.3	20	VAC	W	1	VISIT2		220	M	VIS			VISIT22	220	VIS	W		VISIT22		-0.63	-0.89	-0.02	-0.64	-0.58	-0.63	-0.4	-0.94	11.4	N	11.5	N	1	35.7	0.3
20	M	VAC	41106	10		M	10		1	1		VISIT2	1	1	0.9	0.9	20	VAC	W	1	VISIT2		220	M	VIS			VISIT22	220	VIS	W		VISIT22		-0.53	1.13	-1.44	-1.06	0.12	-0.16	0.24	0.23	10.2	N	9.5	N	1	1	0.9
20	M	VAC	41106	10		F	10		1	1		VISIT2	10.4	10.4	1.8	1.8	20	VAC	W	1	VISIT2		220	M	VIS			VISIT22	220	VIS	W		VISIT22		0.87	1.13	0.39	-0.14	-0.07	-0.14	-0.09	-0.45	10.1	N	9.9	N	1	10.4	1.8
20	M	VAC	41106	10		F	10		1	1		VISIT2	12.8	12.8	2.5	2.5	20	VAC	W	1	VISIT2		220	M	VIS			VISIT22	220	VIS	W		VISIT22		-0.26	-1.47	0.53	-0.75	-0.58	-1.17	0.05	-0.39	9.2	N	9.9	N	1	12.8	2.5
20	M	VAC	41106	10		M	10		1	1		VISIT2	35.3	35.3	6.1	6.1	20	VAC	W	1	VISIT2		220	M	VIS			VISIT22	220	VIS	W		VISIT22		-0.97	-1.3	-0.53	-1.11	-0.75	-1.25	-0.08	-0.03	11.3	N	11.3	N	1	35.3	6.1
20	M	VAC	41106	10		F	10		1	1		VISIT2	34.6	34.6	1	1	20	VAC	W	1	VISIT2		220	M	VIS			VISIT22	220	VIS	W		VISIT22		-0.8	-0.28	-0.78	-1.67	0.06	-2.65	2.03	1.67	8	N	11.1	N	1	34.6	1
20	M	VAC	41106	10		M	10		1	1		VISIT2	17.9	17.9	1.4	1.4	20	VAC	W	1	VISIT2		220	M	VIS			VISIT22	220	VIS	W		VISIT22		-0.42	0.99	-1.12	-0.58	-0.45	0.81	-1.3	-0.91	10.5	N	11.5	N	1	17.9	1.4
20	M	VAC	41106	10		M	10		1	1		VISIT2	17.1	17.1	1.1	1.1	20	VAC	W	1	VISIT2		220	M	VIS			VISIT22	220	VIS	W		VISIT22		0.26	0.16	0.24	0.32	0.28	-0.84	1.02	0.75	9.6	N	11	N	1	17.1	1.1
20	M	VAC	41106	10		M	10		1	1		VISIT2	13.5	13.5	0.1	0.1	20	VAC	W	1	VISIT2		220	M	VIS			VISIT22	220	VIS	W		VISIT22		-1.9	-1.67	-1.1	-1.09	-2.31	-2.59	-1.32	-2.04	10.6	N	10.8	N	1	13.5	0.1
20	M	VAC	41106	10		M	10		1	1		VISIT2	18.2	18.2	2.1	2.1	20	VAC	W	1	VISIT2		220	M	VIS			VISIT22	220	VIS	W		VISIT22		-2.14	-0.71	-2.35	-1.37	-1.36	-1.29	-1	-1.11	9.3	N	10.3	N	1	18.2	2.1
20	M	VAC	41106	10		F	10		1	1		VISIT2	2.9	2.9	2.9	2.9	20	VAC	W	1	VISIT2		220	M	VIS			VISIT22	220	VIS	W		VISIT22		0.33	-0.64	0.98	0.07	-1.15	-1.53	-0.43	-0.93	9.1	N	9.6	N	1	2.9	2.9
20	M	VAC	41106	10		M	10		1	1		VISIT2	1.4	1.4	1.3	1.3	20	VAC	W	1	VISIT2		220	M	VIS			VISIT22	220	VIS	W		VISIT22		-3.38	-2.93	-2.57	-2.54	-2.08	-2.56	-0.93	-0.72	8.7	N	11.3	N	1	1.4	1.3
20	M	VAC	41106	10		F	10		1	1		VISIT2	1	1.9	0.9	0.9	20	VAC	W	1	VISIT2		220	M	VIS			VISIT22	220	VIS	W		VISIT22		-0.91	-0.47	-0.78	-1.2	-0.35	-0.74	0.01	0.37	10.9	N	12.7	N	1	1	0.9
20	M	VAC	41106	10		M	10		1	1		VISIT2	34.5	34.5	1	1	20	VAC	W	1	VISIT2		220	M	VIS			VISIT22	220	VIS	W		VISIT22		-0.59	-1.92	0.77	0.06	-1.72	-2.75	-0.31	-0.38	8	N	9.9	N	1	34.5	1
20	M	VAC	41106	10		M	10		1	1		VISIT2	34.5	34.5	1	1	20	VAC	W	1	VISIT2		220	M	VIS			VISIT22	220	VIS	W		VISIT22		-2.69	-1.75	-2.16	-2.12	-1.69	-1.64	-1.15	-0.63	8.6	N	10.4	N	1	34.5	1
20	M	VAC	41106	10		F	10		1	1		VISIT2	34.1	34.1	1.5	1.5	20	VAC	W	1	VISIT2		220	M	VIS			VISIT22	220	VIS	W		VISIT22		0.49	-0.44	1.01	0.81	-1.31	-1.62	-0.57	-0.6	9.1	N	10.2	N	1	34.1	1.5
20	M	VAC	41106	10		F	10		1	1		VISIT2	10.5	10.5	1.6	1.6	20	VAC	W	1	VISIT2		220	M	VIS			VISIT22	220	VIS	W		VISIT22		-1.02	0.65	-1.86	-0.6	-1.73	-1.72	-1.09	-0.73	10.8	N	10.9	N	1	10.5	1.6
20	M	VAC	41106	10		F	10		1	1		VISIT2	2.3	2.3	2.2	2.2	20	VAC	W	1	VISIT2		220	M	VIS			VISIT22	220	VIS	W		VISIT22		-0.16	-0.17	-0.01	0.14	-0.06	0.34	-0.46	-0.22	11	N	12.2	N	1	2.3	2.2
20	M	VAC	41106	10		F	10		1	1		VISIT2	28.4	28.4	4.4	4.4	20	VAC	W	1	VISIT2		220	M	VIS			VISIT22	220	VIS	W		VISIT22		-0.31	-1.48	0.76	-0.24	-0.9	-1.35	-0.25	0.13	11.5	N	11.1	N	1	28.4	4.4
20	M	VAC	41106	10		F	10		1	1		VISIT2	26.5		1.4		20	VAC	W	1	VISIT2		220	M	VIS			VISIT22	220	VIS	W		VISIT22		-1.65	-2.33	-0.48	-0.55					9.8	N			1	26.5	1.4
20	M	VAC	41106	10		M	10		1	1		VISIT2	34.3	34.3	4	4	20	VAC	W	1	VISIT2		220	M	VIS			VISIT22	220	VIS	W		VISIT22		-0.81	-2.32	1	-1.12	-1.38	-1.68	-0.67	-1.09	13.7	N	10.4	N	1	34.3	4
20	M	VAC	41106	10		F	10		1	1		VISIT2	25.3	25.3	0.5	0.5	20	VAC	W	1	VISIT2		220	M	VIS			VISIT22	220	VIS	W		VISIT22		-0.95	1.21	-2.07	-0.59	-0.57	1.29	-1.89	-1.14	10.5	N	12	N	1	25.3	0.5
20	M	VAC	41106	10		M	10		1	1		VISIT2	16.6	16.6	2.4	2.4	20	VAC	W	1	VISIT2		220	M	VIS			VISIT22	220	VIS	W		VISIT22		-0.78	-1.06	-0.11	0.72	-1.79	-2.94	-0.35	0.15	10.1	N	9.8	N	1	16.6	2.4
20	M	VAC	41106	10		M	10		1	1		VISIT2	13	13	2.2	2.2	20	VAC	W	1	VISIT2		220	M	VIS			VISIT22	220	VIS	W		VISIT22		0.98	0.86	0.72	-0.18	-0.31	-1.38	0.59	-0.64	10.7	N	9.2	N	1	13	2.2
20	M	VAC	41106	10		F	10		1	1		VISIT2	12.7	12.7	4.3	4.3	20	VAC	W	1	VISIT2		220	M	VIS			VISIT22	220	VIS	W		VISIT22		-0.87	0.23	-1.31	-0.59	-0.84	-1.03	-0.43	-0.37	9.9	N	10	N	1	12.7	4.3
20	M	VAC	41106	10		M	10		1	1		VISIT2	34.5	34.5	1	1	20	VAC	W	1	VISIT2		220	M	VIS			VISIT22	220	VIS	W		VISIT22		-0.05	-0.01	-0.01	0.85	-0.19	-1.81	1.06	0.67	9.6	N	9.8	N	1	34.5	1
20	M	VAC	41106	10		F	10		1	1		VISIT2	34.1	34.1	1.5	1.5	20	VAC	W	1	VISIT2		220	M	VIS			VISIT22	220	VIS	W		VISIT22		-0.14	0.21	-0.29	-0.6	-0.31	-1.16	0.4	-0.23	11.4	N	11.4	N	1	34.1	1.5
20	M	VAC	41106	10		F	10		1	1		VISIT2	34.9	34.9	0.7	0.7	20	VAC	W	1	VISIT2		220	M	VIS			VISIT22	220	VIS	W		VISIT22		-1.19	-0.54	-1.09	-1.54	-0.15	-0.71	0.25	-0.71	9.6	N	11.4	N	1	34.9	0.7
20	M	VAC	41106	10		F	10		1	1		VISIT2	34.5	34.5	1.1	1.1	20	VAC	W	1	VISIT2		220	M	VIS			VISIT22	220	VIS	W		VISIT22		-2.13	-1.02	-2.05	-1.35	-2.13	-2.03	-1.33	-1.91	9.3	N	10.7	N	1	34.5	1.1
20	M	VAC	41106	10		M	10		1	1		VISIT2	30.2	30.2	6.2	6.2	20	VAC	W	1	VISIT2		220	M	VIS			VISIT22	220	VIS	W		VISIT22		-0.79	-2.62	1.2	-0.78	-0.64	-1.88	0.53	-0.24	9.6	N	9.8	N	1	30.2	6.2
20	M	VAC	41106	10		F	10		1	1		VISIT2	29.7	29.7	6.7	6.7	20	VAC	W	1	VISIT2		220	M	VIS			VISIT22	220	VIS	W		VISIT22		-1.68	-1.99	-0.54	-0.83	-0.89	-2.44	0.67	0.62	9.7	N	9.9	N	1	29.7	6.7
20	M	VAC	41106	10		M	10		1	1		VISIT2	37.6		2.5		20	VAC	W	1	VISIT2		220	M	VIS			VISIT22	220	VIS	W		VISIT22		-2.46	-2.79	-0.73	0.76					9.8	N			1	37.6	2.5
20	M	VAC	41106	10		M	10		1	1		VISIT2	34.4	34.4	1.1	1.1	20	VAC	W	1	VISIT2		220	M	VIS			VISIT22	220	VIS	W		VISIT22		0.4	-0.59	0.87	-0.21	0.58	-0.83	1.44	0.76	9.7	N	10.8	N	1	34.4	1.1
20	M	VAC	41106	10		F	10		1	1		VISIT2	37.8	37.8	1.2	1.2	20	VAC	W	1	VISIT2		220	M	VIS			VISIT22	220	VIS	W		VISIT22		0.33	1.63	-0.57	0.14	0.1	0.47	-0.28	-0.07	10.3	N	12.2	N	1	37.8	1.2
20	M	VAC	41106	10		M	10		1	1		VISIT2	14.5	14.5	2	2	20	VAC	W	1	VISIT2		220	M	VIS			VISIT22	220	VIS	W		VISIT22		-0.05	0.94	-0.74	0.4	-0.57	-1.5	0.32	0.26	8.5	N	10.2	N	1	14.5	2
20	M	VAC	41106	10		F	10		1	1		VISIT2	3	3	2.8	2.8	20	VAC	W	1	VISIT2		220	M	VIS			VISIT22	220	VIS	W		VISIT22		1.09	1.32	0.52	0.34	-0.46	-1.05	0.1	-0.37	11.9	N	11.8	N	1	3	2.8
20	M	VAC	41106	10		F	10		1	1		VISIT2	1.3	1.3	1.2	1.2	20	VAC	W	1	VISIT2		220	M	VIS			VISIT22	220	VIS	W		VISIT22		-1.72	-0.53	-1.86	-0.8	-0.71	-1.45	0.1	-0.06	9.8	N	10.1	N	1	1.3	1.2
20	M	VAC	41106	10		M	10		1	1		VISIT2	1.1	1.1	1	1	20	VAC	W	1	VISIT2		220	M	VIS			VISIT22	220	VIS	W		VISIT22		-3.06	-2.35	-2.54	-1.02	-1.42	-2.5	-0.03	0.3	7.8	Y	9.9	N	1	1.1	1
20	M	VAC	41106	10		F	10		1	1		VISIT2	25.7		3.6		20	VAC	W	1	VISIT2		220	M	VIS			VISIT22	220	VIS	W		VISIT22		-2.36	-1.71	-1.68	-2.29					8.9	N			1	25.7	3.6
20	M	VAC	41106	10		F	10		1	1		VISIT2	26.9	26.9	4.7	4.7	20	VAC	W	1	VISIT2		220	M	VIS			VISIT22	220	VIS	W		VISIT22		-0.37	-1.31	0.7	-0.18	0.14	-0.62	0.58	0.4	11.1	N	11.1	N	1	26.9	4.7
20	M	VAC	41106	10		F	10		1	1		VISIT2	25.5	25.5	4	4	20	VAC	W	1	VISIT2		220	M	VIS			VISIT22	220	VIS	W		VISIT22		-1.82	-0.86	-1.68	-1.19	-1.33	-1.87	-0.4	-0.94	9	N	11.7	N	1	25.5	4
20	M	VAC	41106	10		M	10		1	1		VISIT2	14.2		0.8		20	VAC	W	1	VISIT2		220	M	VIS			VISIT22	220	VIS	W		VISIT22		1.84	1.27	1.61	1.27					9.8	N			1	14.2	0.8
20	M	VAC	41106	10		M	10		1	1		VISIT2	12.3		1.5		20	VAC	W	1	VISIT2		220	M	VIS			VISIT22	220	VIS	W		VISIT22		-1.45	-2.67	-0.25	-0.69					8.7	N			1	12.3	1.5
20	M	VAC	41106	10		M	10		1	1		VISIT2	19.3	19.3	3.7	3.7	20	VAC	W	1	VISIT2		220	M	VIS			VISIT22	220	VIS	W		VISIT22		-1.08	-1.2	-0.4	-0.6	-2.89	-2.61	-2.15	-2.46	9	N	6.7	Y	1	19.3	3.7
20	M	VAC	41106	10		M	10		1	1		VISIT2	18	18	1.7	1.7	20	VAC	W	1	VISIT2		220	M	VIS			VISIT22	220	VIS	W		VISIT22		-0.12	-0.59	0.38	-0.09	-0.42	-1.51	0.53	0.51	10.1	N	10.8	N	1	18	1.7
20	M	VAC	41106	10		F	10		1	1		VISIT2	1.4	1.4	1.4	1.4	20	VAC	W	1	VISIT2		220	M	VIS			VISIT22	220	VIS	W		VISIT22		-0.94	-2.04	0.33	-0.94	-0.6	-1.68	0.45	-0.2	13.6	N	10.3	N	1	1.4	1.4
20	M	VAC	41106	10		F	10		1	1		VISIT2	17.2	17.2	0.6	0.6	20	VAC	W	1	VISIT2		220	M	VIS			VISIT22	220	VIS	W		VISIT22		0.91	0.17	1.15	1.99	0.53	-0.85	1.37	0.62	9.7	N	10.3	N	1	17.2	0.6
20	M	VAC	41106	10		M	10		1	1		VISIT2	15.5	15.5	1.3	1.3	20	VAC	W	1	VISIT2		220	M	VIS			VISIT22	220	VIS	W		VISIT22		-0.92	-0.01	-1.22	-0.54	-0.88	-0.85	-0.62	-0.16	14.4	N	8.5	N	1	15.5	1.3
20	M	VAC	41106	10		F	10		1	1		VISIT2	14.4	14.4	2	2	20	VAC	W	1	VISIT2		220	M	VIS			VISIT22	220	VIS	W		VISIT22		-0.77	-2.89	1.72	-0.68	-1	-2.69	0.62	-0.4	10.3	N	11.1	N	1	14.4	2
20	M	VAC	41106	10		F	10		1	1		VISIT2	37.9	37.9	2.6	2.6	20	VAC	W	1	VISIT2		220	M	VIS			VISIT22	220	VIS	W		VISIT22		-0.37	-1.84	1.25	-1.53	-0.49			0.47	11.5	N	12.6	N	1	37.9	2.6
20	M	VAC	41106	10		F	10		1	1		VISIT2	1.3	1.3	1.3	1.3	20	VAC	W	1	VISIT2		220	M	VIS			VISIT22	220	VIS	W		VISIT22		-1.36	-0.81	-1.38	-1.18	-0.85	-0.97	-0.5	-0.19	6.1	Y	7.8	Y	1	1.3	1.3
20	M	VAC	41106	10		F	10		1	1		VISIT2	1.4	1.4	1.4	1.4	20	VAC	W	1	VISIT2		220	M	VIS			VISIT22	220	VIS	W		VISIT22		-2.87	-2.48	-1.66	-0.84	-1.28	-1.61	-0.54	-0.69	8.4	N	10	N	1	1.4	1.4
20	M	VAC	41106	10		M	10		1	1		VISIT2	1	1	1	1	20	VAC	W	1	VISIT2		220	M	VIS			VISIT22	220	VIS	W		VISIT22		1.25	-0.91	2.38	1.2	1.39	-1.92	3.23	1.72	8.8	N	9	N	1	1	1
20	M	VAC	41106	10		F	10		1	1		VISIT2	23.5	23.5	1	1	20	VAC	W	1	VISIT2		220	M	VIS			VISIT22	220	VIS	W		VISIT22		0.33	-0.21	0.72		0.12	-1.81	1.43	1.3	10.7	N	9.5	N	2	23.5	1
20	M	VAC	41106	10		F	10		1	1		VISIT2	21.6	21.6	4	4	20	VAC	W	1	VISIT2		220	M	VIS			VISIT22	220	VIS	W		VISIT22		0.85	-0.81	2.14		-1.39	-1.4	-0.93	-0.61	12	N	9.3	N	2	21.6	4
20	M	VAC	41106	10		M	10		1	1		VISIT2	21.7	21.7	6.6	6.6	20	VAC	W	1	VISIT2		220	M	VIS			VISIT22	220	VIS	W		VISIT22		-1.09	-0.59	-0.9		-0.96	-0.79	-0.75	-0.49	10.4	N	11.4	N	2	21.7	6.6
20	M	VAC	41106	10		M	10		1	1		VISIT2	24.3		2.5		20	VAC	W	1	VISIT2		220	M	VIS			VISIT22	220	VIS	W		VISIT22		-0.23	-1.34	1.53						11.6	N			2	24.3	2.5
20	M	VAC	41106	10		M	10		1	1		VISIT2	20.5	20.5	3.1	3.1	20	VAC	W	1	VISIT2		220	M	VIS			VISIT22	220	VIS	W		VISIT22		-3.63	-4.32	0.56		-2.4	-4.36	-0.25	-1.1	8.3	N	10.8	N	2	20.5	3.1
20	M	VAC	41106	10		F	10		1	1		VISIT2	20.5	20.5	3.1	3.1	20	VAC	W	1	VISIT2		220	M	VIS			VISIT22	220	VIS	W		VISIT22		-3.98	-4.05	-0.56		-3.02	-3.3	-1.73	-1.06	9.1	N	11.8	N	2	20.5	3.1
20	M	VAC	41106	10		M	10		1	1		VISIT2	13.7	13.7	5.4	5.4	20	VAC	W	1	VISIT2		220	M	VIS			VISIT22	220	VIS	W		VISIT22		-3.54	-3.72	-0.12		-1.63	-2.28	-0.69	-1.09	10.6	N	10.1	N	2	13.7	5.4
20	M	VAC	41106	10		F	10		1	1		VISIT2	13.8	13.8	0.3	0.3	20	VAC	W	1	VISIT2		220	M	VIS			VISIT22	220	VIS	W		VISIT22		-1.44	-2.4	1.11		0.04	-0.68	0.5	0.25	9.4	N	10.4	N	2	13.8	0.3
20	M	VAC	41106	10		F	10		1	1		VISIT2	22.1	22.1	4.5	4.5	20	VAC	W	1	VISIT2		220	M	VIS			VISIT22	220	VIS	W		VISIT22		-0.13	0.35	-0.53		-0.4	-0.46	-0.26	0.23	10	N	9.4	N	2	22.1	4.5
20	M	VAC	41106	10		F	10		1	1		VISIT2	1.8	1.8	1.8	1.8	20	VAC	W	1	VISIT2		220	M	VIS			VISIT22	220	VIS	W		VISIT22		-0.47	-0.97	0.58		-0.12	-0.04	-0.18	-0.17	10.1	N	9.5	N	2	1.8	1.8
20	M	VAC	41106	10		F	10		1	1		VISIT2	1.6	1.6	1.6	1.6	20	VAC	W	1	VISIT2		220	M	VIS			VISIT22	220	VIS	W		VISIT22		-0.16	0.8	-1.07		0.23	0.42	-0.07	-1.09	11.6	N	9.3	N	2	1.6	1.6
20	M	VAC	41106	10		M	10		1	1		VISIT2	1.5	1.5	1.5	1.5	20	VAC	W	1	VISIT2		220	M	VIS			VISIT22	220	VIS	W		VISIT22		-3.6	-4.06	0.24		-0.66	-1.21	-0.04	-0.45	10.4	N	8.6	N	2	1.5	1.5
20	M	VAC	41106	10		F	10		1	1		VISIT2	16.8	16.8	2.7	2.7	20	VAC	W	1	VISIT2		220	M	VIS			VISIT22	220	VIS	W		VISIT22		-0.55	-2.05	1.85		-0.09	-1.42	0.85	0.23	9.1	N	11.3	N	2	16.8	2.7
20	M	VAC	41106	10		M	10		1	1		VISIT2	11.7		0.7		20	VAC	W	1	VISIT2		220	M	VIS			VISIT22	220	VIS	W		VISIT22		-2.92	-4.87	2.36						7.2	Y			2	11.7	0.7
20	M	VAC	41106	10		M	10		1	1		VISIT2	7	7	1.3	1.3	20	VAC	W	1	VISIT2		220	M	VIS			VISIT22	220	VIS	W		VISIT22		-1	-0.88	-0.29		-0.01	-0.31	0.21	0.4	13.2	N	10.2	N	2	7	1.3
20	M	VAC	41106	10		F	10		1	1		VISIT2	5.5	5.5	2.8	2.8	20	VAC	W	1	VISIT2		220	M	VIS			VISIT22	220	VIS	W		VISIT22		-0.32	-0.86	0.62		-0.27	-0.51	-0.04	-0.63	10.8	N	12.4	N	2	5.5	2.8
20	M	VAC	41106	10		M	10		1	1		VISIT2	7.4	7.4	0.6	0.6	20	VAC	W	1	VISIT2		220	M	VIS			VISIT22	220	VIS	W		VISIT22		-0.45	0.23	-0.9		-1	-1.38	-0.38	-0.93	9.2	N	9.4	N	2	7.4	0.6
20	M	VAC	41106	10		M	10		1	1		VISIT2	13.3	13.3	1.1	1.1	20	VAC	W	1	VISIT2		220	M	VIS			VISIT22	220	VIS	W		VISIT22		-0.36	-1.17	1.06		-0.18	-1.36	0.72	0.8	9.6	N	9.3	N	2	13.3	1.1
20	M	VAC	41106	10		F	10		1	1		VISIT2	36.7	36.7	1.4	1.4	20	VAC	W	1	VISIT2		220	M	VIS			VISIT22	220	VIS	W		VISIT22		-4.51	-0.53	-6.12		-2.03	-2.31	-1.15	-1.06	9.4	N	11.4	N	2	36.7	1.4
20	M	VAC	41106	10		F	10		1	1		VISIT2	36.7	36.7	1.4	1.4	20	VAC	W	1	VISIT2		220	M	VIS			VISIT22	220	VIS	W		VISIT22		-5.32	-1.02	-6.94		-1.93	-2.31	-1.02	-1.53	9.6	N	10.5	N	2	36.7	1.4
20	M	VAC	41106	10		F	10		1	1		VISIT2	1.7	1.7	1.7	1.7	20	VAC	W	1	VISIT2		220	M	VIS			VISIT22	220	VIS	W		VISIT22		-3.34	-2.8	-1.21		-0.62	-0.86	-0.26	-0.27	10.5	N	11.1	N	2	1.7	1.7
20	M	VAC	41106	10		F	10		1	1		VISIT2	20.9	20.9	6.5	6.5	20	VAC	W	1	VISIT2		220	M	VIS			VISIT22	220	VIS	W		VISIT22		-0.78	-0.86	-0.04		-0.96	-1.73	-0.1	-0.62	12.1	N	11.4	N	2	20.9	6.5
20	M	VAC	41106	10		F	10		1	1		VISIT2	13.1		0.9		20	VAC	W	1	VISIT2		220	M	VIS			VISIT22	220	VIS	W		VISIT22		-1.39	-1.07	-0.63						13.3	N			2	13.1	0.9
20	M	VAC	41106	10		F	10		1	1		VISIT2	9.9	9.9	0.3	0.3	20	VAC	W	1	VISIT2		220	M	VIS			VISIT22	220	VIS	W		VISIT22		-2.64	-2.94	0.11		-2.38	-1.72	-2.03	-2.04	11.7	N	10.9	N	2	9.9	0.3
20	M	VAC	41106	10		M	10		1	1		VISIT2	13.1	13.1	0.8	0.8	20	VAC	W	1	VISIT2		220	M	VIS			VISIT22	220	VIS	W		VISIT22		-0.19	-1.32	1.48		0.96	0.46	0.98	1.14	12.7	N	8.3	N	2	13.1	0.8
20	M	VAC	41106	10		F	10		1	1		VISIT2	2.1	2.1	2.1	2.1	20	VAC	W	1	VISIT2		220	M	VIS			VISIT22	220	VIS	W		VISIT22		-0.51	-0.04	-0.64		-1.18	-1.01	-0.92	-0.43	13.2	N	10	N	2	2.1	2.1
20	M	VAC	41106	10		F	10		1	1		VISIT2	34.4	34.4	3.9	3.9	20	VAC	W	1	VISIT2		220	M	VIS			VISIT22	220	VIS	W		VISIT22		-1.45	-0.23	-1.82		1.55	0.01	2.08	2.46	11.9	N	9.7	N	2	34.4	3.9
20	M	VAC	41106	10		F	10		1	1		VISIT2	22.5	22.5	0.6	0.6	20	VAC	W	1	VISIT2		220	M	VIS			VISIT22	220	VIS	W		VISIT22		-0.56	-0.68	0.04		-0.51	-2.12	0.77	-0.2	8.7	N	10	N	2	22.5	0.6
20	M	VAC	41106	10		F	10		1	1		VISIT2	3	3	3	3	20	VAC	W	1	VISIT2		220	M	VIS			VISIT22	220	VIS	W		VISIT22		-2.98	-3.07	-0.2		-0.27	-1.02	0.32	0.25	11	N	11.3	N	2	3	3
20	M	VAC	41106	10		M	10		1	1		VISIT2	15.1	15.1	0.2	0.2	20	VAC	W	1	VISIT2		220	M	VIS			VISIT22	220	VIS	W		VISIT22		-0.63	-1.19	0.61		0.14	-1.67	1.33	0.81	10.3	N	10	N	2	15.1	0.2
20	M	VAC	41106	10		F	10		1	1		VISIT2	18.2	18.2	1.5	1.5	20	VAC	W	1	VISIT2		220	M	VIS			VISIT22	220	VIS	W		VISIT22		-1.04	0.4	-1.96		1.34	0.91	1.14	1.26	11	N	11.1	N	2	18.2	1.5
20	M	VAC	41106	10		M	10		1	1		VISIT2	2.9	2.9	2.9	2.9	20	VAC	W	1	VISIT2		220	M	VIS			VISIT22	220	VIS	W		VISIT22		0.56	-1.27	2.44		-0.52	-0.92	-0.05	-0.91	11.6	N	11.3	N	2	2.9	2.9
20	M	VAC	41106	10		M	10		1	1		VISIT2	27.4	27.4	1.9	1.9	20	VAC	W	1	VISIT2		220	M	VIS			VISIT22	220	VIS	W		VISIT22		0.1	-0.83	1.23		0.1	-0.92	0.8	1.6	9	N	11	N	2	27.4	1.9
20	M	VAC	41106	10		M	10		1	1		VISIT2	11.6	11.6	2.3	2.3	20	VAC	W	1	VISIT2		220	M	VIS			VISIT22	220	VIS	W		VISIT22		-1.78	-1.32	-0.85		-3.32	-4.03	-1.83	-1.95	11.2	N	10.2	N	2	11.6	2.3
20	M	VAC	41106	10		M	10		1	1		VISIT2	25	25	4.6	4.6	20	VAC	W	1	VISIT2		220	M	VIS			VISIT22	220	VIS	W		VISIT22		-2.93	-3.31	0.27		-1.4	-0.99	-1.22	-1.39	8.9	N	10.4	N	2	25	4.6
20	M	VAC	41106	10		M	10		1	1		VISIT2	21.1	21.1	4	4	20	VAC	W	1	VISIT2		220	M	VIS			VISIT22	220	VIS	W		VISIT22		-1.05	-1.56	0.63		-1.43	-1.56	-0.87	-0.9	9.2	N	9.3	N	2	21.1	4
20	M	VAC	41106	10		M	10		1	1		VISIT2	19.5	19.5	2.2	2.2	20	VAC	W	1	VISIT2		220	M	VIS			VISIT22	220	VIS	W		VISIT22		-0.63	-0.95	0.39		0.61	-0.92	1.47	0.82	9.5	N	10.9	N	2	19.5	2.2
20	M	VAC	41106	10		F	10		1	1		VISIT2	14	14	0.7	0.7	20	VAC	W	1	VISIT2		220	M	VIS			VISIT22	220	VIS	W		VISIT22		-1.88	-1.07	-1.36		-1.41	-1.58	-0.82	-1.51	10.8	N	11	N	2	14	0.7
20	M	VAC	41106	10		M	10		1	1		VISIT2	20.2	20.2	3.9	3.9	20	VAC	W	1	VISIT2		220	M	VIS			VISIT22	220	VIS	W		VISIT22		-0.75	-1.27	0.62		0.07	-1.32	1.02	1.96	10.1	N	8.4	N	2	20.2	3.9
20	M	VAC	41106	10		M	10		1	1		VISIT2	23.3	23.3	0.9	0.9	20	VAC	W	1	VISIT2		220	M	VIS			VISIT22	220	VIS	W		VISIT22		-0.7	-1.67	1.33		-0.58	-2.25	0.71	-0.45	13.9	N	10.8	N	2	23.3	0.9
20	M	VAC	41106	10		M	10		1	1		VISIT2	11.1	11.1	1.3	1.3	20	VAC	W	1	VISIT2		220	M	VIS			VISIT22	220	VIS	W		VISIT22		-1.54	-2.18	0.8		-0.22	-1.15	0.51	0.43	7.9	Y	10.4	N	2	11.1	1.3
20	M	VAC	41106	10		M	10		1	1		VISIT2	24.6	24.6	2.1	2.1	20	VAC	W	1	VISIT2		220	M	VIS			VISIT22	220	VIS	W		VISIT22		-0.85	-2.34	2.01		-1.53	-2.28	-0.56	-1.19	8.7	N	8.3	N	2	24.6	2.1
20	M	VAC	41106	10		M	10		1	1		VISIT2	7.8	7.8	3	3	20	VAC	W	1	VISIT2		220	M	VIS			VISIT22	220	VIS	W		VISIT22		1.22	-1.93	4.22		1.3	-0.93	2.38	1.91	9.5	N	8.9	N	2	7.8	3
20	M	VAC	41106	10		M	10		1	1		VISIT2	12.6	12.6	1.7	1.7	20	VAC	W	1	VISIT2		220	M	VIS			VISIT22	220	VIS	W		VISIT22		0.09	-1.19	1.62		-0.88	-0.64	-0.75	-0.92	8.3	N	10	N	2	12.6	1.7
20	M	VAC	41106	10		M	10		1	1		VISIT2	17.7	17	1	1	20	VAC	W	1	VISIT2		220	M	VIS			VISIT22	220	VIS	W		VISIT22		-0.07	-2.51	3.28		0.78	0.52	0.7	1.22	8.9	N	9.3	N	2	17.7	1
20	M	VAC	41106	10		F	10		1	1		VISIT2	5.9	5.9	2.5	2.5	20	VAC	W	1	VISIT2		220	M	VIS			VISIT22	220	VIS	W		VISIT22		-0.45	-1.57	1.41		-0.26	-1.65	0.76	0.65	11.2	N	9.8	N	2	5.9	2.5
20	M	VAC	41106	10		M	10		1	1		VISIT2	2.1	2.1	2.1	2.1	20	VAC	W	1	VISIT2		220	M	VIS			VISIT22	220	VIS	W		VISIT22		0.27	-1.61	2.53		-0.83	-0.88	-0.5	1.14	8.8	N	10	N	2	2.1	2.1
20	M	VAC	41106	10		M	10		1	1		VISIT2	36	36	6.4	6.4	20	VAC	W	1	VISIT2		220	M	VIS			VISIT22	220	VIS	W		VISIT22		-0.28	-1.73	1.99		0.16	-1.5	1.23	0.42	9.5	N	11.5	N	2	36	6.4
20	M	VAC	41106	10		F	10		1	1		VISIT2	38.4	38.4	5.8	5.8	20	VAC	W	1	VISIT2		220	M	VIS			VISIT22	220	VIS	W		VISIT22		-0.64	-2.41	2.04		0.38	-0.47	0.8	0.16	8.8	N	8.3	N	2	38.4	5.8
20	M	VAC	41106	10		M	10		1	1		VISIT2	12.5	12.5	3.8	3.8	20	VAC	W	1	VISIT2		220	M	VIS			VISIT22	220	VIS	W		VISIT22		-0.75	-2.74	2.66		-0.63	-1.5	0.18	0	11	N	9.7	N	2	12.5	3.8
20	M	VAC	41106	10		M	10		1	1		VISIT2	3	3	3	3	20	VAC	W	1	VISIT2		220	M	VIS			VISIT22	220	VIS	W		VISIT22		-0.17	-1.45	1.74		-1.24	-2.92	0.24	0.33	10.4	N	7.7	Y	2	3	3
20	M	VAC	41106	10		M	10		1	1		VISIT2	4.5	4.5	4.5	4.5	20	VAC	W	1	VISIT2		220	M	VIS			VISIT22	220	VIS	W		VISIT22		-4.96	-5.37	-0.58		-1.27	-2.63	0.02	-0.01	6.9	Y	10.1	N	2	4.5	4.5
20	M	VAC	41106	10		M	10		1	1		VISIT2	2.9	2.9	2.9	2.9	20	VAC	W	1	VISIT2		220	M	VIS			VISIT22	220	VIS	W		VISIT22		-2.76	-2.57	-0.51		-0.95	-3.56	1.07	1.24	9.2	N	9.3	N	2	2.9	2.9
20	M	VAC	41106	10		F	10		1	1		VISIT2	2.9	2.9	2.9	2.9	20	VAC	W	1	VISIT2		220	M	VIS			VISIT22	220	VIS	W		VISIT22		-4.89	-3.91	-2.98		-2.17	-3.51	-0.48	-0.58	12.4	N	9.2	N	2	2.9	2.9
20	M	VAC	41106	10		F	10		1	1		VISIT2	12.9	12.9	5	5	20	VAC	W	1	VISIT2		220	M	VIS			VISIT22	220	VIS	W		VISIT22		0.84	0.29	0.89		1.37	-0.57	2.22	1.73	10.2	N	10	N	2	12.9	5
20	M	VAC	41106	10		F	10		1	1		VISIT2	2.2	2.2	2.2	2.2	20	VAC	W	1	VISIT2		220	M	VIS			VISIT22	220	VIS	W		VISIT22		-1.83	-2.51	0.7		-2.56	-3.77	-0.75	-1.57	9.9	N	10.8	N	2	2.2	2.2
20	M	VAC	41106	10		M	10		1	1		VISIT2	2.9	2.9	2.9	2.9	20	VAC	W	1	VISIT2		220	M	VIS			VISIT22	220	VIS	W		VISIT22		-1.52	-0.22	-2		-0.99	-1.71	-0.15	-0.93	8.9	N	9.4	N	2	2.9	2.9
20	M	VAC	41106	10		M	10		1	1		VISIT2	22.5		0.9		20	VAC	W	1	VISIT2		220	M	VIS			VISIT22	220	VIS	W		VISIT22		-1.24	-2.48	1.55						9.2	N			2	22.5	0.9
20	M	VAC	41106	10		F	10		1	1		VISIT2	21.9	21.9	4.2	4.2	20	VAC	W	1	VISIT2		220	M	VIS			VISIT22	220	VIS	W		VISIT22		-0.2	0.75	-1.07		-0.37	-1.05	0.22	-0.17	11.2	N	10.6	N	2	21.9	4.2
20	M	VAC	41106	10		F	10		1	1		VISIT2	31	31	5.6	5.6	20	VAC	W	1	VISIT2		220	M	VIS			VISIT22	220	VIS	W		VISIT22		-0.65	-0.92	0.28		-0.97	-2.07	0.11	-0.62	10.8	N	11.1	N	2	31	5.6
20	M	VAC	41106	10		M	10		1	1		VISIT2	15.6		1.6		20	VAC	W	1	VISIT2		220	M	VIS			VISIT22	220	VIS	W		VISIT22		0.04	-0.87	1.31						11.1	N			2	15.6	1.6
20	M	VAC	41106	10		F	10		1	1		VISIT2	14.1	14.1	0.5	0.5	20	VAC	W	1	VISIT2		220	M	VIS			VISIT22	220	VIS	W		VISIT22		-2.13	-3.41	1.42		-2.14	-2.64	-1.06	-1.15	10.7	N	11.4	N	2	14.1	0.5
20	M	VAC	41106	10		F	10		1	1		VISIT2	13.8	13.8	0.6	0.6	20	VAC	W	1	VISIT2		220	M	VIS			VISIT22	220	VIS	W		VISIT22		-3.75	-2.07	-3.1		-1.63	-1.32	-1.31	-1.05	11.8	N	11	N	2	13.8	0.6
20	M	VAC	41106	10		F	10		1	1		VISIT2	13.9	13.9	1.4	1.4	20	VAC	W	1	VISIT2		220	M	VIS			VISIT22	220	VIS	W		VISIT22		0.52	-0.52	1.43		0.02	-0.72	0.5	0.65	12	N	10.5	N	2	13.9	1.4
20	M	VAC	41106	10		M	10		1	1		VISIT2	35.9	35.9	4.9	4.9	20	VAC	W	1	VISIT2		220	M	VIS			VISIT22	220	VIS	W		VISIT22		-1.03	-2.18	1.55		-1.73	-2.64	-0.59	-0.02	9.6	N	11.3	N	2	35.9	4.9
20	M	VAC	41106	10		M	10		1	1		VISIT2	38.4	38.4	0.6	0.6	20	VAC	W	1	VISIT2		220	M	VIS			VISIT22	220	VIS	W		VISIT22		-1.39	-1.83	0.54		-1.21	-1.83	-0.41	-0.44	11.7	N	12.2	N	2	38.4	0.6
20	M	VAC	41106	10		M	10		1	1		VISIT2	36	36	6.5	6.5	20	VAC	W	1	VISIT2		220	M	VIS			VISIT22	220	VIS	W		VISIT22		-1.32	-1.62	0.35		-0.6	-1.6	0.3	-0.28	12.2	N	10.4	N	2	36	6.5
20	M	VAC	41106	10		F	10		1	1		VISIT2	37.7	37.7	4.3	4.3	20	VAC	W	1	VISIT2		220	M	VIS			VISIT22	220	VIS	W		VISIT22		-3.7	-3.76	-0.67		-1.82	-1.96	-1.11	-0.96	8.4	N	10.4	N	2	37.7	4.3
20	M	VAC	41106	10		M	10		1	1		VISIT2	36.7	36.7	4	4	20	VAC	W	1	VISIT2		220	M	VIS			VISIT22	220	VIS	W		VISIT22		-0.44	-0.04	-0.54		-1.5	-1.52	-1	-0.9	11.8	N	11.7	N	2	36.7	4
20	M	VAC	41106	10		M	10		1	1		VISIT2	37.3	37.3	0.8	0.8	20	VAC	W	1	VISIT2		220	M	VIS			VISIT22	220	VIS	W		VISIT22		-3.65	-3.69	-0.44		0.28	-0.85	0.99	0.42	10.4	N	9	N	2	37.3	0.8
20	M	VAC	41106	10		M	10		1	1		VISIT2	20.5	20.5	7	7	20	VAC	W	1	VISIT2		220	M	VIS			VISIT22	220	VIS	W		VISIT22		-0.6	-1.77	1.53		-0.34	-1.02	0.28	-0.21	9.2	N	9.8	N	2	20.5	7
20	M	VAC	41106	10		F	10		1	1		VISIT2	1.8	1.8	1.8	1.8	20	VAC	W	1	VISIT2		220	M	VIS			VISIT22	220	VIS	W		VISIT22		-0.62	-0.08	-0.75		-0.7	-0.93	-0.33	-1.04	9.1	N	10.2	N	2	1.8	1.8
20	M	VAC	41106	10		M	10		1	1		VISIT2	37.1		1.1		20	VAC	W	1	VISIT2		220	M	VIS			VISIT22	220	VIS	W		VISIT22		-0.07	-1.5	1.99						10.5	N			2	37.1	1.1
20	M	VAC	41106	10		F	10		1	1		VISIT2	19.3	19.3	8.5	8.5	20	VAC	W	1	VISIT2		220	M	VIS			VISIT22	220	VIS	W		VISIT22		-0.36	0.26	-0.75		-0.4	-1.1	0.22	-0.62	8.5	N	10.7	N	2	19.3	8.5
20	M	VAC	41106	10		M	10		1	1		VISIT2	35.4	35.4	5.8	5.8	20	VAC	W	1	VISIT2		220	M	VIS			VISIT22	220	VIS	W		VISIT22		0.13	-2.61	3.7		-2.14	-2.7	-1.12	-1.59	9.6	N	9.7	N	2	35.4	5.8
20	M	VAC	41106	10		M	10		1	1		VISIT2	21.3	21.3	6	6	20	VAC	W	1	VISIT2		220	M	VIS			VISIT22	220	VIS	W		VISIT22		-0.7	-1.67	1.33		-0.06	-1.48	0.93	0	9.9	N	9	N	2	21.3	6
20	M	VAC	41106	10		M	10		1	1		VISIT2	2		2		20	VAC	W	1	VISIT2		220	M	VIS			VISIT22	220	VIS	W		VISIT22		-3.6	-3.4	-0.81						10.1	N			2	2	2
20	M	VAC	41106	10		M	10		1	1		VISIT2	11	11	1.3	1.3	20	VAC	W	1	VISIT2		220	M	VIS			VISIT22	220	VIS	W		VISIT22		-0.6	-1.56	1.33		-1.48	-0.43	-1.74	-0.89	8.8	N	11.1	N	2	11	1.3
20	M	VAC	41106	10		F	10		1	1		VISIT2	1.6	1.6	1.6	1.6	20	VAC	W	1	VISIT2		220	M	VIS			VISIT22	220	VIS	W		VISIT22		-0.52	-1.09	0.7		-0.86	-1.06	-0.44	-0.18	9.8	N	11.6	N	2	1.6	1.6
20	M	VAC	41106	10		M	10		1	1		VISIT2	40	40	0.2	0.2	20	VAC	W	1	VISIT2		220	M	VIS			VISIT22	220	VIS	W		VISIT22		0.09	0.2	-0.06		1.02	-0.46	1.7	1.31	9.2	N	11.3	N	2	40	0.2
20	M	VAC	41106	10		M	10		1	1		VISIT2	53.8	53.8	3.7	3.7	20	VAC	W	1	VISIT2		220	M	VIS			VISIT22	220	VIS	W		VISIT22		-0.25	-0.72	0.61		-1.27	-1.93	-0.41	-0.45	10.7	N	11.1	N	2	53.8	3.7
20	M	VAC	41106	10		F	10		1	1		VISIT2	30.1	30.1	5.1	5.1	20	VAC	W	1	VISIT2		220	M	VIS			VISIT22	220	VIS	W		VISIT22		-0.31	-0.78	0.58		0.27	-0.97	1.02	1.42	10.7	N	10.9	N	2	30.1	5.1
20	M	VAC	41106	10		M	10		1	1		VISIT2	31	31	5.6	5.6	20	VAC	W	1	VISIT2		220	M	VIS			VISIT22	220	VIS	W		VISIT22		0.27	0.23	0.18		-0.08	-0.47	0.25	0.42	11.3	N	11.6	N	2	31	5.6
20	M	VAC	41106	10		F	10		1	1		VISIT2	2.9	2.9	2.9	2.9	20	VAC	W	1	VISIT2		220	M	VIS			VISIT22	220	VIS	W		VISIT22		-2.18	-2.26	-0.2		-0.35	-1.85	0.77	0.28	9.7	N	11.3	N	2	2.9	2.9
20	M	VAC	41106	10		F	10		1	1		VISIT2	2.9	2.9	2.9	2.9	20	VAC	W	1	VISIT2		220	M	VIS			VISIT22	220	VIS	W		VISIT22		-2.39	-3.26	0.81		-0.76	-3.48	1.32	-0.14	10.3	N	9.8	N	2	2.9	2.9
20	M	VAC	41106	10		F	10		1	1		VISIT2	20.2	20.2	3.7	3.7	20	VAC	W	1	VISIT2		220	M	VIS			VISIT22	220	VIS	W		VISIT22		-0.74	-1.02	0.28		-0.12	-1.73	1.05	0.16	8.7	N	10.6	N	2	20.2	3.7
20	M	VAC	41106	10		F	10		1	1		VISIT2	12.8	12.8	2.7	2.7	20	VAC	W	1	VISIT2		220	M	VIS			VISIT22	220	VIS	W		VISIT22		-0.48	-1.42	1.18		-2.37	-1.54	-2.17	-2.52	9.6	N	7.7	Y	2	12.8	2.7
20	M	VAC	41106	10		F	10		1	1		VISIT2	21.7	21.7	3.9	3.9	20	VAC	W	1	VISIT2		220	M	VIS			VISIT22	220	VIS	W		VISIT22		-0.02	-1.12	1.43		-0.57	-0.67	-0.34	-0.16	9.2	N	10.2	N	2	21.7	3.9
20	M	VAC	41106	10		M	10		1	1		VISIT2	37.4	37.4	0.7	0.7	20	VAC	W	1	VISIT2		220	M	VIS			VISIT22	220	VIS	W		VISIT22		-0.32	0.77	-1.47		-0.29	0.26	-0.59	-1.27	8.7	N	6.5	Y	2	37.4	0.7
20	M	VAC	41106	10		M	10		1	1		VISIT2	38.4	38.4	0.6	0.6	20	VAC	W	1	VISIT2		220	M	VIS			VISIT22	220	VIS	W		VISIT22		-0.43	-1.89	2.01		-2.21	-3.17	-0.92	-1.84	10.6	N	10.8	N	2	38.4	0.6
20	M	VAC	41106	10		M	10		1	1		VISIT2	2.8	2.8	2.8	2.8	20	VAC	W	1	VISIT2		220	M	VIS			VISIT22	220	VIS	W		VISIT22		-1.39	-0.31	-1.69		-2.3	-3.51	-0.8	-0.88	9.9	N	10	N	2	2.8	2.8
20	M	VAC	41106	10		F	10		1	1		VISIT2	3.8		3.8		20	VAC	W	1	VISIT2		220	M	VIS			VISIT22	220	VIS	W		VISIT22		-0.36	-2.46	2.68						11.2	N			2	3.8	3.8
20	M	VAC	41106	10		M	10		1	1		VISIT2	38	38	0.3	0.3	20	VAC	W	1	VISIT2		220	M	VIS			VISIT22	220	VIS	W		VISIT22		-0.49	-0.61	0.16		-0.06	-2.18	1.34	0.84	11.5	N	10.7	N	2	38	0.3
20	M	VAC	41106	10		F	10		1	1		VISIT2	25.2	25.2	2.7	2.7	20	VAC	W	1	VISIT2		220	M	VIS			VISIT22	220	VIS	W		VISIT22		-0.13	0.65	-0.85		-2.14	-1.2	-2.09	-2.06	10.6	N	11.8	N	2	25.2	2.7
20	M	VAC	41106	10		F	10		1	1		VISIT2	19.7	19.7	3.1	3.1	20	VAC	W	1	VISIT2		220	M	VIS			VISIT22	220	VIS	W		VISIT22		-0.28	-1.2	1.18		-0.75	-2.5	0.65	-0.14	13.7	N	10.3	N	2	19.7	3.1
20	M	VAC	41106	10		M	10		1	1		VISIT2	25.3	25.3	4.4	4.4	20	VAC	W	1	VISIT2		220	M	VIS			VISIT22	220	VIS	W		VISIT22		-3.05	-2.96	-0.45		-2.8	-3.31	-1.63	-1.48	11.3	N	8.4	N	2	25.3	4.4
20	M	VAC	41106	10		F	10		1	1		VISIT2	10.6	10.6	2	2	20	VAC	W	1	VISIT2		220	M	VIS			VISIT22	220	VIS	W		VISIT22		-0.4	-1.15	0.94		-1.27	-0.86	-1.16	-0.84	10.6	N	11.1	N	2	10.6	2
20	M	VAC	41106	10		M	10		1	1		VISIT2	1.8		1.8		20	VAC	W	1	VISIT2		220	M	VIS			VISIT22	220	VIS	W		VISIT22		-1.44	0.67	-3.03						9.6	N			2	1.8	1.8
20	M	VAC	41106	10		F	10		1	1		VISIT2	1.8	1.8	1.8	1.8	20	VAC	W	1	VISIT2		220	M	VIS			VISIT22	220	VIS	W		VISIT22		0.36	0.13	0.41		-0.39	-1.74	0.66	1.39	10	N	9.6	N	2	1.8	1.8
20	M	VAC	41106	10		F	10		1	1		VISIT2	1.8	1.8	1.8	1.8	20	VAC	W	1	VISIT2		220	M	VIS			VISIT22	220	VIS	W		VISIT22		-1.21	-0.26	-1.45		-1.36	-1.98	-0.48	-0.78	9.5	N	7.9	Y	2	1.8	1.8
20	M	VAC	41106	10		F	10		1	1		VISIT2	13.3		0.6		20	VAC	W	1	VISIT2		220	M	VIS			VISIT22	220	VIS	W		VISIT22		0.5	-0.09	0.85						10.6	N			2	13.3	0.6
20	M	VAC	41106	10		M	10		1	1		VISIT2	9.6	9.6	0.1	0.1	20	VAC	W	1	VISIT2		220	M	VIS			VISIT22	220	VIS	W		VISIT22		-1.94	-1.83	-0.31		-0.76	-1.79	0.17	-1.36	9.6	N	8.5	N	2	9.6	0.1
20	M	VAC	41106	10		M	10		1	1		VISIT2	1.9	1.9	1.9	1.9	20	VAC	W	1	VISIT2		220	M	VIS			VISIT22	220	VIS	W		VISIT22		0.08	0.52	-0.49		0.1	0.27	-0.05	0.01	14.1	N	10.3	N	2	1.9	1.9
20	M	VAC	41106	10		F	10		1	1		VISIT2	2.8	2.8	2.8	2.8	20	VAC	W	1	VISIT2		220	M	VIS			VISIT22	220	VIS	W		VISIT22		-2.03	-2.31	0.11		-2	-2.9	-0.7	-0.95	10.5	N	10.6	N	2	2.8	2.8
20	M	VAC	41106	10		F	10		1	1		VISIT2	10		0.9		20	VAC	W	1	VISIT2		220	M	VIS			VISIT22	220	VIS	W		VISIT22		-1.5	-2.07	0.58						11	N			2	10	0.9
20	M	VAC	41106	10		F	10		1	1		VISIT2	38.5	38.5	1.4	1.4	20	VAC	W	1	VISIT2		220	M	VIS			VISIT22	220	VIS	W		VISIT22		0.16	-0.28	0.62		-0.48	-1.43	0.34	-0.62	12	N	11.9	N	2	38.5	1.4
20	M	VAC	41106	10		M	10		1	1		VISIT2	37.4	37.4	0.7	0.7	20	VAC	W	1	VISIT2		220	M	VIS			VISIT22	220	VIS	W		VISIT22		-0.93	-1.38	0.6		-1.74	-2.84	-0.5	-0.34	12	N	9.9	N	2	37.4	0.7
20	M	VAC	41106	10		F	10		1	1		VISIT2	37.5	37.5	0.7	0.7	20	VAC	W	1	VISIT2		220	M	VIS			VISIT22	220	VIS	W		VISIT22		0.01	-0.92	1.21		-0.4	-1.11	0.22	0.23	11.3	N	10.3	N	2	37.5	0.7
20	M	VAC	41106	10		F	10		1	1		VISIT2	37.1	37.1	1.1	1.1	20	VAC	W	1	VISIT2		220	M	VIS			VISIT22	220	VIS	W		VISIT22		-3.65	-2.21	-2.78		0.04	-1	0.73	0.65	11.2	N	9.8	N	2	37.1	1.1
20	M	VAC	41106	10		F	10		1	1		VISIT2	32.4	32.4	8.2	8.2	20	VAC	W	1	VISIT2		220	M	VIS			VISIT22	220	VIS	W		VISIT22		-0.91	-0.03	-1.27		-0.75	-0.36	-0.81	-0.6	12	N	8.5	N	2	32.4	8.2
20	M	VAC	41106	10		M	10		1	1		VISIT2	27.4	27.4	0.6	0.6	20	VAC	W	1	VISIT2		220	M	VIS			VISIT22	220	VIS	W		VISIT22		-0.57	-0.56	-0.06		-0.57	-0.85	-0.16	0.42	10.1	N	11.8	N	2	27.4	0.6
20	M	VAC	41106	10		F	10		1	1		VISIT2	8.5	8.5	1.6	1.6	20	VAC	W	1	VISIT2		220	M	VIS			VISIT22	220	VIS	W		VISIT22		0.06	-0.37	0.58		-0.84	-0.05	-1.18	-0.6	8.2	N	10.4	N	2	8.5	1.6
20	M	VAC	41106	10		F	10		1	1		VISIT2	27.3	27.3	0.5	0.5	20	VAC	W	1	VISIT2		220	M	VIS			VISIT22	220	VIS	W		VISIT22		-0.92	-0.73	-0.37		-0.49	-1.46	0.34	0.22	9.6	N	11.4	N	2	27.3	0.5
20	M	VAC	41106	10		M	10		1	1		VISIT2	20.5	20.5	3	3	20	VAC	W	1	VISIT2		220	M	VIS			VISIT22	220	VIS	W		VISIT22		-0.28	-2.06	2.45		-0.81	-1.2	-0.26	-0.27	11.3	N	9.3	N	2	20.5	3
20	M	VAC	41106	10		M	10		1	1		VISIT2	11.4		3		20	VAC	W	1	VISIT2		220	M	VIS			VISIT22	220	VIS	W		VISIT22		-1.68	-1.95	0.27						11.1	N			2	11.4	3
20	M	VAC	41106	10		M	10		1	1		VISIT2	13.8	13.8	1.5	1.5	20	VAC	W	1	VISIT2		220	M	VIS			VISIT22	220	VIS	W		VISIT22		0.18	-0.55	1.06		-4.1	-3.96	-3.22	-1.86	9.8	N	11.6	N	2	13.8	1.5
20	M	VAC	41106	10		M	10		1	1		VISIT2	11.7	11.7	2.3	2.3	20	VAC	W	1	VISIT2		220	M	VIS			VISIT22	220	VIS	W		VISIT22		-1.04	-1.32	0.35		-2.15	-1.85	-1.7	-1.37	10.7	N	10.2	N	2	11.7	2.3
20	M	VAC	41106	10		M	10		1	1		VISIT2	37	37	1	1	20	VAC	W	1	VISIT2		220	M	VIS			VISIT22	220	VIS	W		VISIT22		0.13	-1.11	1.74		-1.52	-2.59	-0.34	-1.37	9.8	N	9.3	N	2	37	1
20	M	VAC	41106	10		F	10		1	1		VISIT2	21.7	21.7	5.6	5.6	20	VAC	W	1	VISIT2		220	M	VIS			VISIT22	220	VIS	W		VISIT22		0.31	0.7	-0.31		0.09	-0.73	0.6	0.64	9.3	N	10.1	N	2	21.7	5.6
20	M	VAC	41106	10		M	10		1	1		VISIT2	37.1	37.1	1	1	20	VAC	W	1	VISIT2		220	M	VIS			VISIT22	220	VIS	W		VISIT22		-0.6	0.46	-1.47		-1.42	-2.23	-0.44	-0.9	11.4	N	11.1	N	2	37.1	1
20	M	VAC	41106	10		M	10		1	1		VISIT2	39.7	39.7	1.9	1.9	20	VAC	W	1	VISIT2		220	M	VIS			VISIT22	220	VIS	W		VISIT22		0.76	-0.04	1.23		-0.02	-1.55	1.03	0.5	8.2	N	10.7	N	2	39.7	1.9
20	M	VAC	41106	10		M	10		1	1		VISIT2	2.9	2.9	2.9	2.9	20	VAC	W	1	VISIT2		220	M	VIS			VISIT22	220	VIS	W		VISIT22		0.15	-0.25	0.62		0.46	-0.45	0.96	1.08	9	N	10.2	N	2	2.9	2.9
20	M	VAC	41106	10		F	10		1	1		VISIT2	2.8	2.8	2.8	2.8	20	VAC	W	1	VISIT2		220	M	VIS			VISIT22	220	VIS	W		VISIT22		-0.33	0.24	-0.75		-0.47	-0.29	-0.47	-0.15	9.2	N	9.8	N	2	2.8	2.8
20	M	VAC	41106	10		F	10		1	1		VISIT2	0.6	0.6	0.6	0.6	20	VAC	W	1	VISIT2		220	M	VIS			VISIT22	220	VIS	W		VISIT22		-1.03	0.24	-1.82		-0.47	-1.27	0.23	-0.59	9.8	N	10.1	N	2	0.6	0.6
20	M	VAC	41106	10		M	10		1	1		VISIT2	6.9	6.9	3	3	20	VAC	W	1	VISIT2		220	M	VIS			VISIT22	220	VIS	W		VISIT22		-1.38	-0.49	-1.4		-2.01	-3.32	-0.51	-0.46	12.5	N	10.4	N	2	6.9	3
20	M	VAC	41106	10		M	10		1	1		VISIT2	26.8	26.8	0.7	0.7	20	VAC	W	1	VISIT2		220	M	VIS			VISIT22	220	VIS	W		VISIT22		-2.97	-0.28	-4.27		0.48	-1.23	1.5	1.98	12.1	N	8	N	2	26.8	0.7
20	M	VAC	41106	10		F	10		1	1		VISIT2	36.8	36.8	1.4	1.4	20	VAC	W	1	VISIT2		220	M	VIS			VISIT22	220	VIS	W		VISIT22		-0.8	0.01	-1.12		-1.29	-2.16	-0.24	-0.64	10.2	N	8.9	N	2	36.8	1.4
20	M	VAC	41106	10		M	10		1	1		VISIT2	26.8	26.8	0.7	0.7	20	VAC	W	1	VISIT2		220	M	VIS			VISIT22	220	VIS	W		VISIT22		-4.33	-0.78	-5.82		-1.62	-2.27	-0.69	-0.45	11.8	N	9.4	N	2	26.8	0.7
20	M	VAC	41106	10		M	10		1	1		VISIT2	37.7		0.5		20	VAC	W	1	VISIT2		220	M	VIS			VISIT22	220	VIS	W		VISIT22		0.12	-0.95	1.48						8.9	N			2	37.7	0.5
20	M	VAC	41106	10		F	10		1	1		VISIT2	13	13	3.1	3.1	20	VAC	W	1	VISIT2		220	M	VIS			VISIT22	220	VIS	W		VISIT22		-1.77	-1.79	-0.23		-1.97	-1.4	-1.7	-0.88	9.9	N	10.8	N	2	13	3.1
20	M	VAC	41106	10		F	10		1	1		VISIT2	11.5	11.5	2.3	2.3	20	VAC	W	1	VISIT2		220	M	VIS			VISIT22	220	VIS	W		VISIT22		-0.01	-0.26	0.35		-0.12	-1.2	0.65	0.68	10.7	N	10	N	2	11.5	2.3
20	M	VAC	41106	10		F	10		1	1		VISIT2	1.9	1.9	1.9	1.9	20	VAC	W	1	VISIT2		220	M	VIS			VISIT22	220	VIS	W		VISIT22		0.23	0.47	-0.18		-0.75	-1.31	-0.11	-0.67	11.3	N	10.4	N	2	1.9	1.9
20	M	VAC	41106	10		M	10		1	1		VISIT2	14.9	14.9	1.4	1.4	20	VAC	W	1	VISIT2		220	M	VIS			VISIT22	220	VIS	W		VISIT22		-0.98	0.08	-1.57		-0.52	-0.41	-0.4	-0.43	8.5	N	8.7	N	2	14.9	1.4
20	M	VAC	41106	10		F	10		1	1		VISIT2	12.2	12.2	2	2	20	VAC	W	1	VISIT2		220	M	VIS			VISIT22	220	VIS	W		VISIT22		-0.65	-3.41	3.49		-0.21	-2.21	1.18	-0.15	10.7	N	10.2	N	2	12.2	2
20	M	VAC	41106	10		F	10		1	1		VISIT2	23.3	23.3	0.8	0.8	20	VAC	W	1	VISIT2		220	M	VIS			VISIT22	220	VIS	W		VISIT22		0.33	-0.08	0.62		-0.54	-1.91	0.55	0.27	10.1	N	10.6	N	2	23.3	0.8
20	M	VAC	41106	10		F	10		1	1		VISIT2	2.7	2.7	2.7	2.7	20	VAC	W	1	VISIT2		220	M	VIS			VISIT22	220	VIS	W		VISIT22		-0.47	-0.28	-0.27		-0.4	-0.65	-0.12	0.26	9.5	N	10.7	N	2	2.7	2.7
20	M	VAC	41106	10		F	10		1	1		VISIT2	22.4	22.4	0.7	0.7	20	VAC	W	1	VISIT2		220	M	VIS			VISIT22	220	VIS	W		VISIT22		-0.27	-0.37	0.12		0.02	-1.22	0.85	1.43	8.4	N	8.6	N	2	22.4	0.7
20	M	VAC	41106	10		F	10		1	1		VISIT2	9.8	9.8	0.2	0.2	20	VAC	W	1	VISIT2		220	M	VIS			VISIT22	220	VIS	W		VISIT22		-3.24	-0.47	-4.33		-0.45	-1.57	0.45	0.67	8.7	N	10.6	N	2	9.8	0.2
20	M	VAC	41106	10		F	10		1	1		VISIT2	9.8	9.8	0.2	0.2	20	VAC	W	1	VISIT2		220	M	VIS			VISIT22	220	VIS	W		VISIT22		-3.66	-1.97	-3.1		-1.88	-3.19	-0.33	-0.32	7.2	Y	9.4	N	2	9.8	0.2
20	M	VAC	41106	10		F	10		1	1		VISIT2	47.3	47.3	3.4	3.4	20	VAC	W	1	VISIT2		220	M	VIS			VISIT22	220	VIS	W		VISIT22		-0.29	-0.08	-0.27		-1.5	-0.93	-1.42	-1.04	10.6	N	10.8	N	2	47.3	3.4
20	M	VAC	41106	10		F	10		1	1		VISIT2	2.2	2.2	2.2	2.2	20	VAC	W	1	VISIT2		220	M	VIS			VISIT22	220	VIS	W		VISIT22		-0.82	-0.42	-0.63		0.52	-0.58	1.08	1.06	11.5	N	9.9	N	2	2.2	2.2
20	M	VAC	41106	10		M	10		1	1		VISIT2	37.3	37.3	0.9	0.9	20	VAC	W	1	VISIT2		220	M	VIS			VISIT22	220	VIS	W		VISIT22		-3.8	-4.64	0.55		-3.49	-4.31	-1.9	-2.37	10	N	10.6	N	2	37.3	0.9
20	M	VAC	41106	10		M	10		1	1		VISIT2	38.3	38.3	2.1	2.1	20	VAC	W	1	VISIT2		220	M	VIS			VISIT22	220	VIS	W		VISIT22		-0.02	0.08	-0.06		-0.8	-1.52	-0.04	-0.9	10.2	N	11	N	2	38.3	2.1
20	M	VAC	41106	10		F	10		1	1		VISIT2	5.4	5.4	5.4	5.4	20	VAC	W	1	VISIT2		220	M	VIS			VISIT22	220	VIS	W		VISIT22		0.36	1.3	-0.98		-0.38	-0.28	-0.36	-1.04	10.2	N	10.6	N	2	5.4	5.4
20	M	VAC	41106	10		F	10		1	1		VISIT2	6.8	6.8	6.8	6.8	20	VAC	W	1	VISIT2		220	M	VIS			VISIT22	220	VIS	W		VISIT22		1	0.36	1.03		0.37	-0.28	0.66	0.27	11.1	N	10.2	N	2	6.8	6.8
20	M	VAC	41106	10		F	10		1	1		VISIT2	6.5	6.5	6.5	6.5	20	VAC	W	1	VISIT2		220	M	VIS			VISIT22	220	VIS	W		VISIT22		0.16	1.08	-0.98		-1.52	0	-2.18	-1.05	10.4	N	11.6	N	2	6.5	6.5
20	M	VAC	41106	10		M	10		1	1		VISIT2	14.4	14.4	0.9	0.9	20	VAC	W	1	VISIT2		220	M	VIS			VISIT22	220	VIS	W		VISIT22		0.32	0.11	0.39		0.33	-0.56	0.86	2.34	10	N	10	N	2	14.4	0.9
20	M	VAC	41106	10		M	10		1	1		VISIT2	24.5	24.5	3.3	3.3	20	VAC	W	1	VISIT2		220	M	VIS			VISIT22	220	VIS	W		VISIT22		0.23	-2.18	3.08		-0.48	-1.33	0.29	0.81	11.5	N	10.4	N	2	24.5	3.3
20	M	VAC	41106	10		F	10		1	1		VISIT2	11.1	11.1	1.6	1.6	20	VAC	W	1	VISIT2		220	M	VIS			VISIT22	220	VIS	W		VISIT22		1.05	-1.6	3.51		0.41	-0.85	1.12	1.07	12.1	N	11	N	2	11.1	1.6
20	M	VAC	41106	10		F	10		1	1		VISIT2	20.6	20.6	3.5	3.5	20	VAC	W	1	VISIT2		220	M	VIS			VISIT22	220	VIS	W		VISIT22		1.81	1.69	0.72		0.02	-0.57	0.4	-0.58	9.8	N	9.6	N	2	20.6	3.5
20	M	VAC	41106	10		F	10		1	1		VISIT2	11.1	11.1	2.8	2.8	20	VAC	W	1	VISIT2		220	M	VIS			VISIT22	220	VIS	W		VISIT22		0.16	1.2	-1.07		0.62	0.32	0.56	1.42	10.4	N	10.8	N	2	11.1	2.8
20	M	VAC	41106	10		F	10		1	1		VISIT2	13.9	13.9	5.5	5.5	20	VAC	W	1	VISIT2		220	M	VIS			VISIT22	220	VIS	W		VISIT22		1.1	2.81	-1.42		-0.19	-0.87	0.32	-0.57	11.2	N	10.7	N	2	13.9	5.5
20	M	VAC	41106	10		F	10		1	1		VISIT2	13.5	13.5	1.2	1.2	20	VAC	W	1	VISIT2		220	M	VIS			VISIT22	220	VIS	W		VISIT22		1.37	-0.52	2.54		1.28	-0.28	1.9	1.43	9.5	N	10	N	2	13.5	1.2
20	M	VAC	41106	10		M	10		1	1		VISIT2	11.5	11.5	2	2	20	VAC	W	1	VISIT2		220	M	VIS			VISIT22	220	VIS	W		VISIT22		0.13	0.58	-0.49		-0.85	-1.11	-0.38	0.01	10	N	10.3	N	2	11.5	2
20	M	VAC	41106	10		M	10		1	1		VISIT2	20.1	20.1	2.8	2.8	20	VAC	W	1	VISIT2		220	M	VIS			VISIT22	220	VIS	W		VISIT22		-0.49	-1.11	0.86		-0.46	-1.14	0.19	0	10.6	N	10.6	N	2	20.1	2.8
20	M	VAC	41106	10		M	10		1	1		VISIT2	22.8	22.8	3.7	3.7	20	VAC	W	1	VISIT2		220	M	VIS			VISIT22	220	VIS	W		VISIT22		-1.68	-0.93	-1.23		-1.36	-1.24	-0.98	-0.01	11.8	N	8.8	N	2	22.8	3.7
20	M	VAC	41106	10		M	10		1	1		VISIT2	10.1	10.1	2.2	2.2	20	VAC	W	1	VISIT2		220	M	VIS			VISIT22	220	VIS	W		VISIT22		-1.92	-2	-0.02		-2.13	-2.16	-1.48	-1.36	10.7	N	11.1	N	2	10.1	2.2
20	M	VAC	41106	10		M	10		1	1		VISIT2	1.8	1.8	1.8	1.8	20	VAC	W	1	VISIT2		220	M	VIS			VISIT22	220	VIS	W		VISIT22		-0.38	1.03	-1.87		-0.48	-0.49	-0.29	-0.9	7.8	Y	9.8	N	2	1.8	1.8
20	M	VAC	41106	10		F	10		1	1		VISIT2	15	15	1.9	1.9	20	VAC	W	1	VISIT2		220	M	VIS			VISIT22	220	VIS	W		VISIT22		0.07	-0.03	0.19		0.3	-0.93	1.02	0.27	11.6	N	11	N	2	15	1.9
20	M	VAC	41106	10		F	10		1	1		VISIT2	13.1	13.1	2.4	2.4	20	VAC	W	1	VISIT2		220	M	VIS			VISIT22	220	VIS	W		VISIT22		0.57	1.52	-0.85		0.51	0.06	0.61	1.06	8.3	N	9.4	N	2	13.1	2.4
20	M	VAC	41106	10		M	10		1	1		VISIT2	40		3.5		20	VAC	W	1	VISIT2		220	M	VIS			VISIT22	220	VIS	W		VISIT22		-0.32	-1.26	1.33						9.1	N			2	40	3.5
20	M	VAC	41106	10		F	10		1	1		VISIT2	27.1	27.1	0.4	0.4	20	VAC	W	1	VISIT2		220	M	VIS			VISIT22	220	VIS	W		VISIT22		0.57	1.48	-0.73		0.25	-0.69	0.8	1.48	9.7	N	11.6	N	2	27.1	0.4
20	M	VAC	41106	10		F	10		1	1		VISIT2	3.5	3.5	3.5	3.5	20	VAC	W	1	VISIT2		220	M	VIS			VISIT22	220	VIS	W		VISIT22		0.51	-1.89	2.88		-0.22	-0.88	0.3	-0.21	11	N	10.4	N	2	3.5	3.5
20	M	VAC	41106	10		M	10		1	1		VISIT2	34.3	34.3	8	8	20	VAC	W	1	VISIT2		220	M	VIS			VISIT22	220	VIS	W		VISIT22		-1.61	-2.06	0.54		-0.78	-3.9	1.55	0.84	10.2	N	9.5	N	2	34.3	8
20	M	VAC	41106	10		M	10		1	1		VISIT2	34.3	34.3	8	8	20	VAC	W	1	VISIT2		220	M	VIS			VISIT22	220	VIS	W		VISIT22		-1.21	-2.56	1.78		-0.74	-2.25	0.5	-0.01	10.9	N	10	N	2	34.3	8
20	M	VAC	41106	10		F	10		1	1		VISIT2	11	11	4.4	4.4	20	VAC	W	1	VISIT2		220	M	VIS			VISIT22	220	VIS	W		VISIT22		0.92	2.73	-1.45		0.02	-1.68	1.16	1.03	11.8	N	10.7	N	2	11	4.4
20	M	VAC	41106	10		F	10		1	1		VISIT2	3.4	3.4	3.4	3.4	20	VAC	W	1	VISIT2		220	M	VIS			VISIT22	220	VIS	W		VISIT22		0.1	-0.31	0.58		-0.01	-0.63	0.4	0.66	9.5	N	7.5	Y	2	3.4	3.4
20	M	VAC	41106	10		M	10		1	1		VISIT2	1.7	1.7	1.7	1.7	20	VAC	W	1	VISIT2		220	M	VIS			VISIT22	220	VIS	W		VISIT22		0.58	2.1	-1.6		0.01	-1.99	1.34	-0.02	10.2	N	8.7	N	2	1.7	1.7
20	M	VAC	41106	10		F	10		1	1		VISIT2	31.4	31.4	6	6	20	VAC	W	1	VISIT2		220	M	VIS			VISIT22	220	VIS	W		VISIT22		-0.16	0.5	-0.75		0.33	-0.48	0.76	0.63	11.1	N	12	N	2	31.4	6
20	M	VAC	41106	10		F	10		1	1		VISIT2	14.1	14.1	2.4	2.4	20	VAC	W	1	VISIT2		220	M	VIS			VISIT22	220	VIS	W		VISIT22		-1.68	-0.65	-1.67		-1.27	-2.16	-0.26	-0.57	10.2	N	8.3	N	2	14.1	2.4
20	M	VAC	41106	10		F	10		1	1		VISIT2	13.1	13.1	5	5	20	VAC	W	1	VISIT2		220	M	VIS			VISIT22	220	VIS	W		VISIT22		-0.4	-0.65	0.28		-1.09	-2.82	0.42	-0.57	10.9	N	9.4	N	2	13.1	5
20	M	VAC	41106	10		F	10		1	1		VISIT2	17.7	17.7	1.3	1.3	20	VAC	W	1	VISIT2		220	M	VIS			VISIT22	220	VIS	W		VISIT22		-0.17	0.24	-0.51		0.1	-0.55	0.5	0.68	11.5	N	10.7	N	2	17.7	1.3
20	M	VAC	41106	10		M	10		1	1		VISIT2	1.8	1.8	1.8	1.8	20	VAC	W	1	VISIT2		220	M	VIS			VISIT22	220	VIS	W		VISIT22		0.88	0.77	0.39		-0.03	-1.78	1.14	0.01	10.7	N	10.1	N	2	1.8	1.8
20	M	VAC	41106	10		M	10		1	1		VISIT2	37.6	37.6	3.8	3.8	20	VAC	W	1	VISIT2		220	M	VIS			VISIT22	220	VIS	W		VISIT22		-0.23	-0.16	-0.06		-0.87	-1.49	-0.15	-0.44	11.3	N	10.2	N	2	37.6	3.8
20	M	VAC	41106	10		F	10		1	1		VISIT2	15.4		0.4		20	VAC	W	1	VISIT2		220	M	VIS			VISIT22	220	VIS	W		VISIT22		-0.23	0.86	-1.37						8.9	N			2	15.4	0.4
20	M	VAC	41106	10		F	10		1	1		VISIT2	38.1		1.4		20	VAC	W	1	VISIT2		220	M	VIS			VISIT22	220	VIS	W		VISIT22		-0.35	-1.82	1.85						10.1	N			2	38.1	1.4
20	M	VAC	41106	10		M	10		1	1		VISIT2	37.1	37.1	1.2	1.2	20	VAC	W	1	VISIT2		220	M	VIS			VISIT22	220	VIS	W		VISIT22		-0.13	-0.72	0.84		-0.47	-1.5	0.4	-0.44	10.8	N	10.5	N	2	37.1	1.2
20	M	VAC	41106	10		F	10		1	1		VISIT2	37	37	1.2	1.2	20	VAC	W	1	VISIT2		220	M	VIS			VISIT22	220	VIS	W		VISIT22		-0.01	0.24	-0.27		-0.59	-0.88	-0.22	-0.14	12	N	11.1	N	2	37	1.2
20	M	VAC	41106	10		M	10		1	1		VISIT2	1.8		1.8		20	VAC	W	1	VISIT2		220	M	VIS			VISIT22	220	VIS	W		VISIT22		-0.98	-2.62	2.21						9.6	N			2	1.8	1.8
20	M	VAC	41106	10		M	10		1	1		VISIT2	13.2		0.5		20	VAC	W	1	VISIT2		220	M	VIS			VISIT22	220	VIS	W		VISIT22		-2.94	-2.84	-0.45						11	N			2	13.2	0.5
20	M	VAC	41106	10		F	10		1	1		VISIT2	13.5	13.5	0.3	0.3	20	VAC	W	1	VISIT2		220	M	VIS			VISIT22	220	VIS	W		VISIT22		-3.14	-3.3	-0.17		-2.12	-2.93	-0.83	-1.05	9.5	N	9.5	N	2	13.5	0.3
20	M	VAC	41106	10		F	10		1	1		VISIT2	16.8	16.8	0.6	0.6	20	VAC	W	1	VISIT2		220	M	VIS			VISIT22	220	VIS	W		VISIT22		0.29	-0.48	1.03		-0.39	-1.73	0.66	0.64	9	N	10.7	N	2	16.8	0.6
20	M	VAC	41106	10		F	10		1	1		VISIT2	34.7	34.7	0.8	0.8	20	VAC	W	1	VISIT2		220	M	VIS			VISIT22	220	VIS	W		VISIT22		-0.05	-0.72	0.83		-0.21	-1.31	0.63	0.59	10.7	N	11.4	N	2	34.7	0.8
20	M	VAC	41106	10		M	10		1	1		VISIT2	34.9	34.9	0.6	0.6	20	VAC	W	1	VISIT2		220	M	VIS			VISIT22	220	VIS	W		VISIT22		-2.21	-3.01	0.97		-1.8	-2.25	-0.94	-0.27	9.3	N	9.5	N	2	34.9	0.6
20	M	VAC	41106	10		F	10		1	1		VISIT2	35	35	1	1	20	VAC	W	1	VISIT2		220	M	VIS			VISIT22	220	VIS	W		VISIT22		-3.42	-3.12	-0.86		-1.48	-2.99	0.06	-0.61	9.4	N	11.1	N	2	35	1
20	M	VAC	41106	10		M	10		1	1		VISIT2	35	35	1	1	20	VAC	W	1	VISIT2		220	M	VIS			VISIT22	220	VIS	W		VISIT22		-2.73	-3.87	1.36		-1.29	-3.34	0.48	0.4	8.8	N	10.9	N	2	35	1
20	M	VAC	41106	10		M	10		1	1		VISIT2	12.1	12.1	3.7	3.7	20	VAC	W	1	VISIT2		220	M	VIS			VISIT22	220	VIS	W		VISIT22		-0.4	-1.72	1.74		-1.91	-2.63	-0.85	-0.45	10.4	N	10.5	N	2	12.1	3.7
20	M	VAC	41106	10		F	10		1	1		VISIT2	11.4	11.4	2.9	2.9	20	VAC	W	1	VISIT2		220	M	VIS			VISIT22	220	VIS	W		VISIT22		-2.23	-1.81	-0.89		-1.57	-1.87	-0.85	-1.03	9.7	N	11.6	N	2	11.4	2.9
20	M	VAC	41106	10		F	10		1	1		VISIT2	16.4	16.4	3.6	3.6	20	VAC	W	1	VISIT2		220	M	VIS			VISIT22	220	VIS	W		VISIT22		-1.45	-0.52	-1.45		-1.01	-1.83	-0.1	0.62	11.1	N	10	N	2	16.4	3.6
20	M	VAC	41106	10		F	10		1	1		VISIT2	16.8	16.8	1.2	1.2	20	VAC	W	1	VISIT2		220	M	VIS			VISIT22	220	VIS	W		VISIT22		-1.28	-2.8	1.83		0.21	-1.42	1.24	1.02	8.7	N	11.2	N	2	16.8	1.2
20	M	VAC	41106	10		F	10		1	1		VISIT2	11.1	11.1	2.8	2.8	20	VAC	W	1	VISIT2		220	M	VIS			VISIT22	220	VIS	W		VISIT22		0.27	-0.37	0.85		0.07	-1.72	1.26	1.76	9.7	N	10.5	N	2	11.1	2.8
20	M	VAC	41106	10		M	10		1	1		VISIT2	9.6	9.6	1.3	1.3	20	VAC	W	1	VISIT2		220	M	VIS			VISIT22	220	VIS	W		VISIT22		0.24	-0.6	0.96		-0.11	-0.16	-0.05	1.09	9.9	N	11.5	N	2	9.6	1.3
20	M	VAC	41106	10		M	10		1	1		VISIT2	35.6	35.6	2.2	2.2	20	VAC	W	1	VISIT2		220	M	VIS			VISIT22	220	VIS	W		VISIT22		-3.99	-6.37	2.5		-0.52	-4.01	1.97	-0.28	9	N	12.5	N	2	35.6	2.2
20	M	VAC	41106	10		M	10		1	1		VISIT2	34.9	34.9	0.6	0.6	20	VAC	W	1	VISIT2		220	M	VIS			VISIT22	220	VIS	W		VISIT22		-1.67	-3.51	2.38		-2.79	-1.92	-2.58	-1.87	9.6	N	9.3	N	2	34.9	0.6
20	M	VAC	41106	10		M	10		1	1		VISIT2	35.2	35.2	0.4	0.4	20	VAC	W	1	VISIT2		220	M	VIS			VISIT22	220	VIS	W		VISIT22		-0.49	-1.27	0.8		-1.03	-2.8	0.48	0.38	9.8	N	10.1	N	2	35.2	0.4
20	M	VAC	41106	10		F	10		1	1		VISIT2	36.7	36.7	1.3	1.3	20	VAC	W	1	VISIT2		220	M	VIS			VISIT22	220	VIS	W		VISIT22		-3.02	-2.4	-1.22		-2.13	-1.66	-1.74	-1.34	9.8	N	11.3	N	2	36.7	1.3
20	M	VAC	41106	10		F	10		1	1		VISIT2	13.4	13.4	0.3	0.3	20	VAC	W	1	VISIT2		220	M	VIS			VISIT22	220	VIS	W		VISIT22		0.38	-0.52	1.23		-0.26	-1	0.32	1.04	8.2	N	10.1	N	2	13.4	0.3
20	M	VAC	41106	10		F	10		1	1		VISIT2	34.6	34.6	0.9	0.9	20	VAC	W	1	VISIT2		220	M	VIS			VISIT22	220	VIS	W		VISIT22		-0.87	-0.28	-0.87		-0.46	-1.41	0.34	0.64	9	N	9.8	N	2	34.6	0.9
20	M	VAC	41106	10		F	10		1	1		VISIT2	34.6	34.6	0.9	0.9	20	VAC	W	1	VISIT2		220	M	VIS			VISIT22	220	VIS	W		VISIT22		-0.71	-1.25	0.58		-1.22	-1.08	-0.92	0.64	7.9	Y	10.4	N	2	34.6	0.9
20	M	VAC	41106	10		F	10		1	1		VISIT2	13.7	13.7	2.4	2.4	20	VAC	W	1	VISIT2		220	M	VIS			VISIT22	220	VIS	W		VISIT22		0.02	0.65	-0.64		-0.79	-1.74	0.12	0.64	10.3	N	10.1	N	2	13.7	2.4
20	M	VAC	41106	10		F	10		1	1		VISIT2	12.2	12.2	3.9	3.9	20	VAC	W	1	VISIT2		220	M	VIS			VISIT22	220	VIS	W		VISIT22		0.3	-0.99	1.61		-0.73	-2.09	0.45	0.63	8.7	N	12.2	N	2	12.2	3.9
20	M	VAC	41106	10		F	10		1	1		VISIT2	15.8	15.8	4.3	4.3	20	VAC	W	1	VISIT2		220	M	VIS			VISIT22	220	VIS	W		VISIT22		-0.58	0.47	-1.3		-2.55	-3.74	-0.75	-1.56	10.1	N	10.5	N	2	15.8	4.3
20	M	VAC	41106	10		M	10		1	1		VISIT2	1.6	1.6	1.5	1.5	20	VAC	W	1	VISIT2		220	M	VIS			VISIT22	220	VIS	W		VISIT22		0.1	-0.04	0.22		0.31	-1.08	1.19	1.27	10	N	9	N	2	1.6	1.5
20	M	VAC	41106	10		M	10		1	1		VISIT2	27.4	27.4	1.2	1.2	20	VAC	W	1	VISIT2		220	M	VIS			VISIT22	220	VIS	W		VISIT22		0.87	-0.06	1.38		-0.7	-1.3	-0.04	0.32	10	N	9.8	N	2	27.4	1.2
20	M	VAC	41106	10		F	10		1	1		VISIT2	34.6	34.6	0.9	0.9	20	VAC	W	1	VISIT2		220	M	VIS			VISIT22	220	VIS	W		VISIT22		-0.38	0.19	-0.75		-0.86	-0.91	-0.56	-1.13	11.6	N	11.9	N	2	34.6	0.9
20	M	VAC	41106	10		M	10		1	1		VISIT2	35.1	35.1	3.7	3.7	20	VAC	W	1	VISIT2		220	M	VIS			VISIT22	220	VIS	W		VISIT22		-0.01	-0.25	0.39		-0.36	-0.4	-0.18	-0.52	8.9	N	9.4	N	2	35.1	3.7
20	M	VAC	41106	10		M	10		1	1		VISIT2	32.1	32.1	3.4	3.4	20	VAC	W	1	VISIT2		220	M	VIS			VISIT22	220	VIS	W		VISIT22		-0.23	-2	2.45		-1.13	-2.53	0.14	-0.44	8.8	N	9.4	N	2	32.1	3.4
20	M	VAC	41106	10		M	10		1	1		VISIT2	1.1	1.1	1	1	20	VAC	W	1	VISIT2		220	M	VIS			VISIT22	220	VIS	W		VISIT22		-3.5	-3.62	-0.19		0.5	-2.02	2	1.74	6.7	Y	10.8	N	2	1.1	1
20	M	VAC	41106	10		M	10		1	1		VISIT2	1.1	1.1	1	1	20	VAC	W	1	VISIT2		220	M	VIS			VISIT22	220	VIS	W		VISIT22		-5.14	-6.6	0.77		-0.64	-2.7	0.92	1.96	8.5	N	11.5	N	2	1.1	1
20	M	VAC	41106	10		F	10		1	1		VISIT2	1.4	1.4	1.3	1.3	20	VAC	W	1	VISIT2		220	M	VIS			VISIT22	220	VIS	W		VISIT22		-0.8	-1.2	0.44		-0.28	-0.89	0.22	0.68	11.5	N	9.2	N	2	1.4	1.3
20	M	VAC	41106	10		M	10		1	1		VISIT2	1.4		1.3		20	VAC	W	1	VISIT2		220	M	VIS			VISIT22	220	VIS	W		VISIT22		0.44	-0.63	1.34						9	N			2	1.4	1.3
20	M	VAC	41106	10		M	10		1	1		VISIT2	2.2	2.2	2.1	2.1	20	VAC	W	1	VISIT2		220	M	VIS			VISIT22	220	VIS	W		VISIT22		-1.02	-0.98	-0.26		-1.35	-1.74	-0.63	-0.75	11.8	N	11	N	2	2.2	2.1
20	M	VAC	41106	10		F	10		1	1		VISIT2	34.9	34.9	0.7	0.7	20	VAC	W	1	VISIT2		220	M	VIS			VISIT22	220	VIS	W		VISIT22		-0.71	-1.07	0.35		0.01	-1.05	0.73	0.24	9	N	9.8	N	2	34.9	0.7
20	M	VAC	41106	10		M	10		1	1		VISIT2	1.7		1.6		20	VAC	W	1	VISIT2		220	M	VIS			VISIT22	220	VIS	W		VISIT22		-1.53	-1.53	-0.29						9.7	N			2	1.7	1.6
20	M	VAC	41106	10		M	10		1	1		VISIT2	47.3	47.3	8.1	8.1	20	VAC	W	1	VISIT2		220	M	VIS			VISIT22	220	VIS	W		VISIT22		-0.53	0.17	-0.97		-1.72	-1.94	-1.03	-1.87	9.1	N	13.2	N	2	47.3	8.1
20	M	VAC	41106	10		F	10		1	1		VISIT2	9.4		0.6		20	VAC	W	1	VISIT2		220	M	VIS			VISIT22	220	VIS	W		VISIT22		-0.41	-0.03	-0.51						9.4	N			2	9.4	0.6
20	M	VAC	41106	10		F	10		1	1		VISIT2	16.1		4.5		20	VAC	W	1	VISIT2		220	M	VIS			VISIT22	220	VIS	W		VISIT22		-0.74	-0.03	-1.01						10.4	N			2	16.1	4.5
20	M	VAC	41106	10		F	10		1	1		VISIT2	12.9	12.9	0.4	0.4	20	VAC	W	1	VISIT2		220	M	VIS			VISIT22	220	VIS	W		VISIT22		-1.8	-0.05	-2.53		-0.98	-1.27	-0.44	0.6	9.4	N	11.6	N	2	12.9	0.4
20	M	VAC	41106	10		F	10		1	1		VISIT2	1.7	1.7	1.7	1.7	20	VAC	W	1	VISIT2		220	M	VIS			VISIT22	220	VIS	W		VISIT22		-1.16	-1.6	0.35		-2.2	-3.38	-0.59	-0.19	11.1	N	10.1	N	2	1.7	1.7
20	M	VAC	41106	10		M	10		1	1		VISIT2	31.1	31.1	4.5	4.5	20	VAC	W	1	VISIT2		220	M	VIS			VISIT22	220	VIS	W		VISIT22		-3.48	-2.3	-2.29		-1.48	-3.18	0.13	-0.49	7.6	Y	11.8	N	2	31.1	4.5
20	M	VAC	41106	10		M	10		1	1		VISIT2	31.1	31.1	4.5	4.5	20	VAC	W	1	VISIT2		220	M	VIS			VISIT22	220	VIS	W		VISIT22		-2.42	-1.31	-2		-1.05	-3.52	0.94	-0.49	8.5	N	11.5	N	2	31.1	4.5
20	M	VAC	41106	10		M	10		1	1		VISIT2	27.1	27.1	1.9	1.9	20	VAC	W	1	VISIT2		220	M	VIS			VISIT22	220	VIS	W		VISIT22		0.19	0.14	0.17		-1.28	-2.14	-0.32	-1.36	8.8	N	6.1	Y	2	27.1	1.9
20	M	VAC	41106	10		F	10		1	1		VISIT2	26.2	26.2	3.6	3.6	20	VAC	W	1	VISIT2		220	M	VIS			VISIT22	220	VIS	W		VISIT22		0.82	-0.68	2.01		-0.44	-1.04	0.11	0.25	10.2	N	10.6	N	2	26.2	3.6
20	M	VAC	41106	10		M	10		1	1		VISIT2	14.9		1.1		20	VAC	W	1	VISIT2		220	M	VIS			VISIT22	220	VIS	W		VISIT22		0.03	-1.05	1.53						8.8	N			2	14.9	1.1
20	M	VAC	41106	10		M	10		1	1		VISIT2	26.2	26.2	1.4	1.4	20	VAC	W	1	VISIT2		220	M	VIS			VISIT22	220	VIS	W		VISIT22		1.14	-0.89	2.79		0.61	0.11	0.76	1.06	11.3	N	11.1	N	2	26.2	1.4
20	M	VAC	41106	10		F	10		1	1		VISIT2	14.7	14.7	1.5	1.5	20	VAC	W	1	VISIT2		220	M	VIS			VISIT22	220	VIS	W		VISIT22		-0.32	-0.37	0.04		-1.33	-2.41	-0.14	-0.19	10.4	N	10.2	N	2	14.7	1.5
20	M	VAC	41106	10		F	10		1	1		VISIT2	14.7	14.7	1.5	1.5	20	VAC	W	1	VISIT2		220	M	VIS			VISIT22	220	VIS	W		VISIT22		-0.41	-2.02	2.05		-1.34	-2.92	0.18	-0.86	10.2	N	9	N	2	14.7	1.5
20	M	VAC	41106	10		F	10		1	1		VISIT2	14.4	14.4	1.1	1.1	20	VAC	W	1	VISIT2		220	M	VIS			VISIT22	220	VIS	W		VISIT22		-2.06	-1.77	-0.66		-0.25	-1.43	0.65	1.17	10.3	N	10.8	N	2	14.4	1.1
20	M	VAC	41106	10		M	10		1	1		VISIT2	14.7	14.7	1.4	1.4	20	VAC	W	1	VISIT2		220	M	VIS			VISIT22	220	VIS	W		VISIT22		1.96	2.72	0.31		0.97	-0.46	1.64	1.56	10.9	N	10.1	N	2	14.7	1.4
20	M	VAC	41106	10		M	10		1	1		VISIT2	14.4	14.4	2.5	2.5	20	VAC	W	1	VISIT2		220	M	VIS			VISIT22	220	VIS	W		VISIT22		-1.04	-0.99	-0.12		-1.4	-2.17	-0.41	-0.49	8.8	N	11.5	N	2	14.4	2.5
20	M	VAC	41106	10		F	10		1	1		VISIT2	11.3	11.3	2.7	2.7	20	VAC	W	1	VISIT2		220	M	VIS			VISIT22	220	VIS	W		VISIT22		-1.85	-2.45	0.58		-1.77	-3.64	0.17	-0.18	10.6	N	10.2	N	2	11.3	2.7
20	M	VAC	41106	10		F	10		1	1		VISIT2	12	12	3.5	3.5	20	VAC	W	1	VISIT2		220	M	VIS			VISIT22	220	VIS	W		VISIT22		-0.35	-0.33	-0.04		-0.21	-2.15	1.17	0.21	13	N	9.7	N	2	12	3.5
20	M	VAC	41106	10		F	10		1	1		VISIT2	13.6	13.6	0.3	0.3	20	VAC	W	1	VISIT2		220	M	VIS			VISIT22	220	VIS	W		VISIT22		-1.33	-1.7	0.28		-0.25	-1.12	0.43	0.63	10.7	N	10.3	N	2	13.6	0.3
20	M	VAC	41106	10		F	10		1	1		VISIT2	25.7	25.7	3.9	3.9	20	VAC	W	1	VISIT2		220	M	VIS			VISIT22	220	VIS	W		VISIT22		-2.17	-0.63	-2.41		0.66	-1.15	1.67	1.01	8.8	N	7.4	Y	2	25.7	3.9
20	M	VAC	41106	10		M	10		1	1		VISIT2	27.4	27.4	1.3	1.3	20	VAC	W	1	VISIT2		220	M	VIS			VISIT22	220	VIS	W		VISIT22		-0.53	0.05	-0.82		-1.36	-2.1	-0.41	0.38	8.7	N	10.1	N	2	27.4	1.3
20	M	VAC	41106	10		M	10		1	1		VISIT2	2.3	2.3	2.1	2.1	20	VAC	W	1	VISIT2		220	M	VIS			VISIT22	220	VIS	W		VISIT22		0.81	1.03	-0.02		-0.31	-1.51	0.62	0.42	9.6	N	9	N	2	2.3	2.1
20	M	VAC	41106	10		M	10		1	1		VISIT2	15.2	15.2	1.9	1.9	20	VAC	W	1	VISIT2		220	M	VIS			VISIT22	220	VIS	W		VISIT22		-1.32	-0.88	-0.78		-0.34	-2.11	1.03	0.72	10.1	N	9.6	N	2	15.2	1.9
20	M	VAC	41106	10		F	10		1	1		VISIT2	6.2	6.2	5.8	5.8	20	VAC	W	1	VISIT2		220	M	VIS			VISIT22	220	VIS	W		VISIT22		0.61	1.54	-0.73		0.22	0.22	0.08	-0.18	11.8	N	10.2	N	2	6.2	5.8
20	M	VAC	41106	10		F	10		1	1		VISIT2	12.1	12.1	4.4	4.4	20	VAC	W	1	VISIT2		220	M	VIS			VISIT22	220	VIS	W		VISIT22		0.44	-0.19	0.87		0.01	-1.62	1.2	0.77	10	N	10.6	N	2	12.1	4.4
20	M	VAC	41106	10		F	10		1	1		VISIT2	0.8	0.8	0.8	0.8	20	VAC	W	1	VISIT2		220	M	VIS			VISIT22	220	VIS	W		VISIT22		-0.23	-0.38	0.19		-0.5	-2.29	0.87	-0.16	11.3	N	9.8	N	2	0.8	0.8
20	M	VAC	41106	10		F	10		1	1		VISIT2	1.2	1.2	1.1	1.1	20	VAC	W	1	VISIT2		220	M	VIS			VISIT22	220	VIS	W		VISIT22		-1.05	-0.09	-1.45		-1.2	-1.37	-0.68	-1.25	11.3	N	10	N	2	1.2	1.1
20	M	VAC	41106	10		F	10		1	1		VISIT2	27.8		1.7		20	VAC	W	1	VISIT2		220	M	VIS			VISIT22	220	VIS	W		VISIT22		-0.71	-0.93	0.18						10.7	N			2	27.8	1.7
20	M	VAC	41106	10		F	10		1	1		VISIT2	16.8	16.8	2	2	20	VAC	W	1	VISIT2		220	M	VIS			VISIT22	220	VIS	W		VISIT22		-0.47	-1.77	1.63		-0.35	-1.67	0.66	0.65	9.5	N	12.6	N	2	16.8	2
20	M	VAC	41106	10		M	10		1	1		VISIT2	0.9		0.9		20	VAC	W	1	VISIT2		220	M	VIS			VISIT22	220	VIS	W		VISIT22		-2.09	-0.16	-3.05						10	N			2	0.9	0.9
20	M	VAC	41106	10		M	10		1	1		VISIT2	2	2	1.9	1.9	20	VAC	W	1	VISIT2		220	M	VIS			VISIT22	220	VIS	W		VISIT22		-1.29	-2.03	0.86		-0.97	-2.35	0.27	-0.47	8.9	N	10.4	N	2	2	1.9
20	M	VAC	41106	10		F	10		1	1		VISIT2	15.9	15.9	1.9	1.9	20	VAC	W	1	VISIT2		220	M	VIS			VISIT22	220	VIS	W		VISIT22		-0.46	-1.89	1.63		-1.03	-2.17	0.11	-1.57	10.5	N	10.5	N	2	15.9	1.9
20	M	VAC	41106	10		F	10		1	1		VISIT2	15.3	15.3	1.2	1.2	20	VAC	W	1	VISIT2		220	M	VIS			VISIT22	220	VIS	W		VISIT22		0.29	-0.63	1.23		-0.04	-1.59	1.05	0.75	8.7	N	7.8	Y	2	15.3	1.2
20	M	VAC	41106	10		F	10		1	1		VISIT2	17	17	0.5	0.5	20	VAC	W	1	VISIT2		220	M	VIS			VISIT22	220	VIS	W		VISIT22		-0.26	-0.19	-0.1		-1.28	-2.47	-0.02	-0.64	9.2	N	10.9	N	2	17	0.5
20	M	VAC	41106	10		M	10		1	1		VISIT2	0.3		0.3		20	VAC	W	1	VISIT2		220	M	VIS			VISIT22	220	VIS	W		VISIT22		-0.32	0.06	-0.49						10.3	N			2	0.3	0.3
20	M	VAC	41106	10		M	10		1	1		VISIT2	0.7		0.7		20	VAC	W	1	VISIT2		220	M	VIS			VISIT22	220	VIS	W		VISIT22		-3.09	-1.77	-2.3						9.2	N			2	0.7	0.7
20	M	VAC	41106	10		F	10		1	1		VISIT2	34.8	34.8	5.9	5.9	20	VAC	W	1	VISIT2		220	M	VIS			VISIT22	220	VIS	W		VISIT22		-4.51	-2.46	-4.05		-0.05	0.27	-0.33	-0.08	13.8	N	10.8	N	2	34.8	5.9
20	M	VAC	41106	10		F	10		1	1		VISIT2	13.5		2.4		20	VAC	W	1	VISIT2		220	M	VIS			VISIT22	220	VIS	W		VISIT22		-0.42	-0.23	-0.27						11.5	N			2	13.5	2.4
20	M	VAC	41106	10		M	10		1	1		VISIT2	14.7	14.7	1.4	1.4	20	VAC	W	1	VISIT2		220	M	VIS			VISIT22	220	VIS	W		VISIT22		-1.88	-2.85	1.23		-2.49	-2.96	-1.44	-0.91	11.5	N	9.8	N	2	14.7	1.4
20	M	VAC	41106	10		F	10		1	1		VISIT2	27.7	27.7	0.4	0.4	20	VAC	W	1	VISIT2		220	M	VIS			VISIT22	220	VIS	W		VISIT22		0.31	2.68	-2.32		-0.36	-0.39	-0.26	0.49	9.5	N	9.7	N	2	27.7	0.4
20	M	VAC	41106	10		M	10		1	1		VISIT2	27.7	27.7	0.6	0.6	20	VAC	W	1	VISIT2		220	M	VIS			VISIT22	220	VIS	W		VISIT22		-1.91	-2.15	-0.26	-1.12					9.8	N			2	27.7	0.6
20	M	VAC	41106	10		F	10		1	1		VISIT2	27.8	27.8	0.5	0.5	20	VAC	W	1	VISIT2		220	M	VIS			VISIT22	220	VIS	W		VISIT22		-1.29	-2.15	0.98		-1.13	-2.55	0.2	0.1	11.2	N	7.1	Y	2	27.8	0.5
20	M	VAC	41106	10		F	10		1	1		VISIT2	2.6		2.5		20	VAC	W	1	VISIT2		220	M	VIS			VISIT22	220	VIS	W		VISIT22		-1.97	-2.2	-0.53	-1.11					7.9	Y			1	2.6	2.5
20	M	VAC	41106	10		M	10		1	1		VISIT2	2.6		2.5		20	VAC	W	1	VISIT2		220	M	VIS			VISIT22	220	VIS	W		VISIT22		-3.33	-3.21	-1.5	-3.2					8.2	N			1	2.6	2.5
20	M	VAC	41106	10		F	10		1	1		VISIT2	0.8	0.8	0.8	0.8	20	VAC	W	1	VISIT2		220	M	VIS			VISIT22	220	VIS	W		VISIT22		0.41	1.69	-1.3		1.42	0.74	1.38	1.44	10.4	N	9.8	N	2	0.8	0.8
20	M	VAC	41106	10		F	10		1	1		VISIT2	1	1	1	1	20	VAC	W	1	VISIT2		220	M	VIS			VISIT22	220	VIS	W		VISIT22		1	2.27	-0.72		1.23	-1.14	2.42	1.09	9.2	N	10.5	N	2	1	1
20	M	VAC	41106	10		M	10		1	1		VISIT2	17	17	2.2	2.2	20	VAC	W	1	VISIT2		220	M	VIS			VISIT22	220	VIS	W		VISIT22		-0.07	0	-0.04		-0.84	-1.6	-0.04	-0.1	9.1	N	9.6	N	2	17	2.2
20	M	VAC	41106	10		F	10		1	1		VISIT2	27.1	27.1	0.7	0.7	20	VAC	W	1	VISIT2		220	M	VIS			VISIT22	220	VIS	W		VISIT22		-2.39	-1.42	-1.67		-1.91	-2.6	-0.79	-1.05	11.8	N	10.5	N	2	27.1	0.7
20	M	VAC	41106	10		F	10		1	1		VISIT2	11.7	11.7	2.2	2.2	20	VAC	W	1	VISIT2		220	M	VIS			VISIT22	220	VIS	W		VISIT22		-0.55	-1.56	1.21		-0.75	-1.01	-0.33	0.25	10.6	N	9.5	N	2	11.7	2.2
20	M	VAC	41106	10		F	10		1	1		VISIT2	35.1	35.1	4.1	4.1	20	VAC	W	1	VISIT2		220	M	VIS			VISIT22	220	VIS	W		VISIT22		0.38	1.72	-1.21		0.71	1.21	0.03	-0.43	9.5	N	10.4	N	2	35.1	4.1
20	M	VAC	41106	10		M	10		1	1		VISIT2	30	30	7.4	7.4	20	VAC	W	1	VISIT2		220	M	VIS			VISIT22	220	VIS	W		VISIT22		-1.32	-0.68	-1.13		-1.27	-2.09	-0.29	-0.93	8.6	N	11.2	N	2	30	7.4
20	M	VAC	41106	10		M	10		1	1		VISIT2	30.1	30.1	7.4	7.4	20	VAC	W	1	VISIT2		220	M	VIS			VISIT22	220	VIS	W		VISIT22		-1.75	-0.31	-2.29		-0.31	-0.59	0	0.68	9.7	N	10	N	2	30.1	7.4
20	M	VAC	41106	10		M	10		1	1		VISIT2	2	2	1.9	1.9	20	VAC	W	1	VISIT2		220	M	VIS			VISIT22	220	VIS	W		VISIT22		0.87	0.11	1.19		0.07	-1.53	1.13	1.23	10.7	N	10.6	N	2	2	1.9
20	M	VAC	41106	10		F	10		1	1		VISIT2	2	2	1.9	1.9	20	VAC	W	1	VISIT2		220	M	VIS			VISIT22	220	VIS	W		VISIT22		0.37	-2.85	4.22		-0.49	-2.93	1.29	1.19	10.7	N	8.3	N	2	2	1.9
20	M	VAC	41106	10		F	10		1	1		VISIT2	1.4	1.4	1.3	1.3	20	VAC	W	1	VISIT2		220	M	VIS			VISIT22	220	VIS	W		VISIT22		-1.58	-0.38	-1.82		-0.91	-0.67	-0.8	-1.14	11.5	N	10.5	N	2	1.4	1.3
20	M	VAC	41106	10		F	10		1	1		VISIT2	37.7	37.7	2.4	2.4	20	VAC	W	1	VISIT2		220	M	VIS			VISIT22	220	VIS	W		VISIT22		-1.73	-0.7	-1.67		-1.02	-2.84	0.53	0.44	12.2	N	12.1	N	2	37.7	2.4
20	M	VAC	41106	10		F	10		1	1		VISIT2	4.9	4.9	4.6	4.6	20	VAC	W	1	VISIT2		220	M	VIS			VISIT22	220	VIS	W		VISIT22		0.29	-0.13	0.62		-0.9	-1.12	-0.45	-0.26	10.3	N	10.1	N	2	4.9	4.6
20	M	VAC	41106	10		M	10		1	1		VISIT2	1.3	1.3	1.3	1.3	20	VAC	W	1	VISIT2		220	M	VIS			VISIT22	220	VIS	W		VISIT22		-0.18	-2.12	2.66		-0.22	-1.84	0.93	0	9.5	N	9.7	N	2	1.3	1.3
20	M	VAC	41106	10		F	10		1	1		VISIT2	27.8	27.8	3.8	3.8	20	VAC	W	1	VISIT2		220	M	VIS			VISIT22	220	VIS	W		VISIT22		0.89				-0.07	-1.39	0.85	0.64	11	N	11.5	N	2	27.8	3.8
20	M	VAC	41106	10		M	10		1	1		VISIT2	27.8	27.8	0.9	0.9	20	VAC	W	1	VISIT2		220	M	VIS			VISIT22	220	VIS	W		VISIT22		0.32	2.12	-1.9		-0.23	0.05	-0.37	-0.92	9.5	N	7.5	Y	2	27.8	0.9
20	M	VAC	41106	10		F	10		1	1		VISIT2	14.4	14.4	0.9	0.9	20	VAC	W	1	VISIT2		220	M	VIS			VISIT22	220	VIS	W		VISIT22		0.91	0.91	0.3		0.6	-1.97	2.1	1.77	9.8	N	9	N	2	14.4	0.9
20	M	VAC	41106	10		M	10		1	1		VISIT2	14.6	14.6	1.2	1.2	20	VAC	W	1	VISIT2		220	M	VIS			VISIT22	220	VIS	W		VISIT22		-1.1	-1.89	1.06		-5.32	-3.65	-5.47	-6.59	12.3	N	5.7	Y	2	14.6	1.2
20	M	VAC	41106	10		F	10		1	1		VISIT2	28.6	28.6	2.4	2.4	20	VAC	W	1	VISIT2		220	M	VIS			VISIT22	220	VIS	W		VISIT22		-0.08	-0.03	-0.04		-0.53	-2.02	0.66	0.24	9.7	N	9.8	N	2	28.6	2.4
20	M	VAC	41106	10		M	10		1	1		VISIT2	27.8	27.8	4.1	4.1	20	VAC	W	1	VISIT2		220	M	VIS			VISIT22	220	VIS	W		VISIT22		0.42	-0.1	0.82		-0.1	-0.86	0.49	0.42	9.9	N	10.8	N	2	27.8	4.1
20	M	VAC	41106	10		M	10		1	1		VISIT2	34.7	34.7	4.2	4.2	20	VAC	W	1	VISIT2		220	M	VIS			VISIT22	220	VIS	W		VISIT22		-0.38	-0.49	0.16		-1.4	-2.53	-0.22	0.43	12.7	N	11.6	N	2	34.7	4.2
20	M	VAC	41106	10		M	10		1	1		VISIT2	35.9		1.8		20	VAC	W	1	VISIT2		220	M	VIS			VISIT22	220	VIS	W		VISIT22		0.78	-0.37	1.49						9.8	N			2	35.9	1.8
20	M	VAC	41106	10		F	10		1	1		VISIT2	27.9	27.9	0.5	0.5	20	VAC	W	1	VISIT2		220	M	VIS			VISIT22	220	VIS	W		VISIT22		-1.45	-0.86	-1.01		-1.68	-3.02	-0.18	-0.53	10.3	N	9.9	N	2	27.9	0.5
20	M	VAC	41106	10		M	10		1	1		VISIT2	28.7	28.7	3.1	3.1	20	VAC	W	1	VISIT2		220	M	VIS			VISIT22	220	VIS	W		VISIT22		-2.02	-3.5	1.78		-1.91	-2.12	-1.16	-0.94	10	N	9.2	N	2	28.7	3.1
20	M	VAC	41106	10		M	10		1	1		VISIT2	27.5	27.5	0.8	0.8	20	VAC	W	1	VISIT2		220	M	VIS			VISIT22	220	VIS	W		VISIT22		-0.92	-1.23	0.38		-0.97	-1.87	-0.05	0.42	8.4	N	9	N	2	27.5	0.8
20	M	VAC	41106	10		F	10		1	1		VISIT2	26.9	26.9	1.2	1.2	20	VAC	W	1	VISIT2		220	M	VIS			VISIT22	220	VIS	W		VISIT22		0.25	-1.15	1.85		-0.67	-1.18	-0.1	-0.14	12.1	N	8.9	N	2	26.9	1.2
20	M	VAC	41106	10		M	10		1	1		VISIT2	27.6	27.6	1	1	20	VAC	W	1	VISIT2		220	M	VIS			VISIT22	220	VIS	W		VISIT22		-1.47	-2.17	0.85		-1.35	-2.27	-0.32	-0.01	9.5	N	6.9	Y	2	27.6	1
20	M	VAC	41106	10		F	10		1	1		VISIT2	26.6	26.6	3.6	3.6	20	VAC	W	1	VISIT2		220	M	VIS			VISIT22	220	VIS	W		VISIT22		-1.22	-1.56	0.28		-0.36	-1.35	0.44	0.25	9.1	N	9.1	N	2	26.6	3.6
20	M	VAC	41106	10		F	10		1	1		VISIT2	26.7		1.8		20	VAC	W	1	VISIT2		220	M	VIS			VISIT22	220	VIS	W		VISIT22		-1.12	-1.36	0.18						10.4	N			2	26.7	1.8
20	M	VAC	41106	10		M	10		1	1		VISIT2	12.8	12.8	0.6	0.6	20	VAC	W	1	VISIT2		220	M	VIS			VISIT22	220	VIS	W		VISIT22		-1.13	-1.79	0.85		-2.26	-2.57	-1.39	-0.9	9.9	N	9.8	N	2	12.8	0.6
20	M	VAC	41106	10		F	10		1	1		VISIT2	14.4	14.4	1.3	1.3	20	VAC	W	1	VISIT2		220	M	VIS			VISIT22	220	VIS	W		VISIT22		-0.24	0.03	-0.31		-0.81	-0.48	-0.81	-0.19	8.5	N	9.2	N	2	14.4	1.3
20	M	VAC	41106	10		F	10		1	1		VISIT2	11.9	11.9	1.4	1.4	20	VAC	W	1	VISIT2		220	M	VIS			VISIT22	220	VIS	W		VISIT22		-1.34	-2.71	1.62		-2.27	-2.52	-1.34	-1.5	11	N	9.9	N	2	11.9	1.4
20	M	VAC	41106	10		M	10		1	1		VISIT2	13	13	0.2	0.2	20	VAC	W	1	VISIT2		220	M	VIS			VISIT22	220	VIS	W		VISIT22		-3.36	-4.59	1.23		-1.86	-2.88	-0.62	-0.44	9.1	N	8.2	N	2	13	0.2
20	M	VAC	41106	10		M	10		1	1		VISIT2	1.4	1.4	1.3	1.3	20	VAC	W	1	VISIT2		220	M	VIS			VISIT22	220	VIS	W		VISIT22		-1.4	-2.66	1.63		-0.01	-1.33	0.92	0.4	10.6	N	10.4	N	2	1.4	1.3
20	M	VAC	41106	10		M	10		1	1		VISIT2	27.8		0.7		20	VAC	W	1	VISIT2		220	M	VIS			VISIT22	220	VIS	W		VISIT22		-1.02	-1.34	0.38						10.3	N			2	27.8	0.7
20	M	VAC	41106	10		F	10		1	1		VISIT2	1.4	1.4	1.3	1.3	20	VAC	W	1	VISIT2		220	M	VIS			VISIT22	220	VIS	W		VISIT22		-1.49				-1.44	-2.12	-0.48	-0.63	7.9	Y	9.3	N	2	1.4	1.3
20	M	VAC	41106	10		F	10		1	1		VISIT2	10.7		0.1		20	VAC	W	1	VISIT2		220	M	VIS			VISIT22	220	VIS	W		VISIT22		-1.19	-2.05	0.98						10.6	N			2	10.7	0.1
20	M	VAC	41106	10		M	10		1	1		VISIT2	1.3	1.3	1.2	1.2	20	VAC	W	1	VISIT2		220	M	VIS			VISIT22	220	VIS	W		VISIT22		0.52	-1.5	2.8		-0.29	-2.16	1.03	-0.43	8.2	N	8.3	N	2	1.3	1.2
20	M	VAC	41106	10		F	10		1	1		VISIT2	43.5	43.5	7.5	7.5	20	VAC	W	1	VISIT2		220	M	VIS			VISIT22	220	VIS	W		VISIT22		-0.2	-1.47	1.63		2.24	0.08	2.97	-0.14	10.1	N	10.5	N	2	43.5	7.5
20	M	VAC	41106	10		F	10		1	1		VISIT2	49.2	49.2	6	6	20	VAC	W	1	VISIT2		220	M	VIS			VISIT22	220	VIS	W		VISIT22		0.67	-0.52	1.63		-1.12	-1.88	-0.24	-0.58	11.7	N	10.9	N	2	49.2	6
20	M	VAC	41106	10		F	10		1	1		VISIT2	34.9	34.9	2.4	2.4	20	VAC	W	1	VISIT2		220	M	VIS			VISIT22	220	VIS	W		VISIT22		0.36	-1.86	2.89		0.25	-1.2	1.15	0.28	10.9	N	9.5	N	2	34.9	2.4
20	M	VAC	41106	10		M	10		1	1		VISIT2	47.3	47.3	8.1	8.1	20	VAC	W	1	VISIT2		220	M	VIS			VISIT22	220	VIS	W		VISIT22		-0.8	-1.32	0.62		-0.19	-2.62	1.44	1.22	10	N	10.1	N	2	47.3	8.1
20	M	VAC	41106	10		F	10		1	1		VISIT2	11.7	11.7	0.7	0.7	20	VAC	W	1	VISIT2		220	M	VIS			VISIT22	220	VIS	W		VISIT22		-0.04				-0.75	-1.85	0.23	-0.14	16.8	N	10	N	2	11.7	0.7
20	M	VAC	41106	10		F	10		1	1		VISIT2	14.1	14.1	1	1	20	VAC	W	1	VISIT2		220	M	VIS			VISIT22	220	VIS	W		VISIT22		1	0.19	1.23		0.48	-0.52	0.99	0.68	10.6	N	10.5	N	2	14.1	1
20	M	VAC	41106	10		M	10		1	1		VISIT2	13.4	13.4	1.4	1.4	20	VAC	W	1	VISIT2		220	M	VIS			VISIT22	220	VIS	W		VISIT22		-0.43	-0.22	-0.29		-1.87	-1.71	-1.39	-0.65	8.1	N	10.9	N	2	13.4	1.4
20	M	VAC	41106	10		F	10		1	1		VISIT2	11.3		1.7		20	VAC	W	1	VISIT2		220	M	VIS			VISIT22	220	VIS	W		VISIT22		-0.88	-1.17	0.28						10.7	N			2	11.3	1.7
20	M	VAC	41106	10		F	10		1	1		VISIT2	0.9		0.8		20	VAC	W	1	VISIT2		220	M	VIS			VISIT22	220	VIS	W		VISIT22		0.23	-2.02	2.89						10.2	N			2	0.9	0.8
20	M	VAC	41106	10		F	10		1	1		VISIT2	29.4	29.4	5.5	5.5	20	VAC	W	1	VISIT2		220	M	VIS			VISIT22	220	VIS	W		VISIT22		-0.12	4.49	-4.29		-0.73	-0.64	-0.59	-0.22	8.7	N	9.6	N	2	29.4	5.5
20	M	VAC	41106	10		M	10		1	1		VISIT2	27.5	27.5	0.8	0.8	20	VAC	W	1	VISIT2		220	M	VIS			VISIT22	220	VIS	W		VISIT22		-0.32	-0.98	0.82		-0.48	-1.52	0.4	0	9.7	N	10.2	N	2	27.5	0.8
20	M	VAC	41106	10		M	10		1	1		VISIT2	9.8	9.8	1	1	20	VAC	W	1	VISIT2		220	M	VIS			VISIT22	220	VIS	W		VISIT22		1.27	0.61	1.16		0.69	-0.22	1.1	0.98	8.6	N	10.4	N	2	9.8	1
20	M	VAC	41106	10		F	10		1	1		VISIT2	9.5	9.5	2.3	2.3	20	VAC	W	1	VISIT2		220	M	VIS			VISIT22	220	VIS	W		VISIT22		-1.46	-2.04	0.53		-2.21	-2.91	-0.96	-1.04	8.4	N	7.8	Y	2	9.5	2.3
20	M	VAC	41106	10		F	10		1	1		VISIT2	16.8	16.8	1.4	1.4	20	VAC	W	1	VISIT2		220	M	VIS			VISIT22	220	VIS	W		VISIT22		-3.41	-0.92	-4.06		0.44	-0.79	1.12	0.69	9.7	N	10	N	2	16.8	1.4
20	M	VAC	41106	10		M	10		1	1		VISIT2	26.1		5.1		20	VAC	W	1	VISIT2		220	M	VIS			VISIT22	220	VIS	W		VISIT22		0.76	-0.04	1.23						10.4	N			2	26.1	5.1
20	M	VAC	41106	10		F	10		1	1		VISIT2	27.7	27.7	3.1	3.1	20	VAC	W	1	VISIT2		220	M	VIS			VISIT22	220	VIS	W		VISIT22		-0.94	-1.24	0.19		-1.43	-1.61	-0.8	-1.12	11.2	N	10.3	N	2	27.7	3.1
20	M	VAC	41106	10		F	10		1	1		VISIT2	27.8	27.8	1.3	1.3	20	VAC	W	1	VISIT2		220	M	VIS			VISIT22	220	VIS	W		VISIT22		-0.47	-0.03	-0.63		-1.03	-0.4	-1.16	-1	10.8	N	9.1	N	2	27.8	1.3
20	M	VAC	41106	10		M	10		1	1		VISIT2	14.8	14.8	1.8	1.8	20	VAC	W	1	VISIT2		220	M	VIS			VISIT22	220	VIS	W		VISIT22		-3.36	-5.31	2.16		-0.02	-3.84	2.47	2.01	8.6	N	9.3	N	2	14.8	1.8
20	M	VAC	41106	10		F	10		1	1		VISIT2	14.8	14.8	1.8	1.8	20	VAC	W	1	VISIT2		220	M	VIS			VISIT22	220	VIS	W		VISIT22		-1.54	-4.59	3.77		-0.65	-2.79	0.97	0.69	10.4	N	9	N	2	14.8	1.8
20	M	VAC	41106	10		F	10		1	1		VISIT2	13	13	0.8	0.8	20	VAC	W	1	VISIT2		220	M	VIS			VISIT22	220	VIS	W		VISIT22		-0.62	-1.2	0.7		-0.13	-1.41	0.76	-0.55	12.1	N	10.2	N	2	13	0.8
20	M	VAC	41106	10		M	10		1	1		VISIT2	11.9	11.9	1.2	1.2	20	VAC	W	1	VISIT2		220	M	VIS			VISIT22	220	VIS	W		VISIT22		0.08	1.03	-1.13		0.1	-0.57	0.56	0.49	10	N	9.1	N	2	11.9	1.2
20	M	VAC	41106	10		M	10		1	1		VISIT2	1.1	1.1	1.1	1.1	20	VAC	W	1	VISIT2		220	M	VIS			VISIT22	220	VIS	W		VISIT22		0.42	-0.27	1		0.15	-0.29	0.41	1.21	9.1	N	10.4	N	2	1.1	1.1
20	M	VAC	41106	10		F	10		1	1		VISIT2	1.2	1.2	1.2	1.2	20	VAC	W	1	VISIT2		220	M	VIS			VISIT22	220	VIS	W		VISIT22		-0.22	0.19	-0.51		-1.09	-1.34	-0.56	-0.17	9.5	N	9.7	N	2	1.2	1.2
20	M	VAC	41106	10		M	10		1	1		VISIT2	15.2	15.2	2	2	20	VAC	W	1	VISIT2		220	M	VIS			VISIT22	220	VIS	W		VISIT22		-2.01	-0.18	-2.94		-0.85	-0.94	-0.5	-0.41	9.8	N	9.9	N	2	15.2	2
20	M	VAC	41106	10		M	10		1	1		VISIT2	4.1	4.1	3.8	3.8	20	VAC	W	1	VISIT2		220	M	VIS			VISIT22	220	VIS	W		VISIT22		-0.71	-0.99	0.38		-1.33	-0.31	-1.61	-1.34	10.1	N	11.6	N	2	4.1	3.8
20	M	VAC	41106	10		M	10		1	1		VISIT2	1		1		20	VAC	W	1	VISIT2		220	M	VIS			VISIT22	220	VIS	W		VISIT22		-0.54	-1.32	1.09						12.9	N			2	1	1
20	M	VAC	41106	10		M	10		1	1		VISIT2	5.1	5.1	4.8	4.8	20	VAC	W	1	VISIT2		220	M	VIS			VISIT22	220	VIS	W		VISIT22		0.28	0.08	0.39		-0.23	-2.05	1.03	0.45	11.7	N	10.7	N	2	5.1	4.8
20	M	VAC	41106	10		F	10		1	1		VISIT2	0.5	0.5	0.4	0.4	20	VAC	W	1	VISIT2		220	M	VIS			VISIT22	220	VIS	W		VISIT22		-0.48				0.74	-1.06	1.7	0.71	10.5	N	9.3	N	2	0.5	0.4
20	M	VAC	41106	10		M	10		1	1		VISIT2	0.3	0.3	0.3	0.3	20	VAC	W	1	VISIT2		220	M	VIS			VISIT22	220	VIS	W		VISIT22		-0.32	1.28	-2.13		0.04	-1.65	1.14	1.26	10.5	N	8.6	N	2	0.3	0.3
20	M	VAC	41106	10		F	10		1	1		VISIT2	26.6	26.6	6.2	6.2	20	VAC	W	1	VISIT2		220	M	VIS			VISIT22	220	VIS	W		VISIT22		-0.77	-0.65	-0.31		-1.61	-1.13	-1.42	-0.63	10.8	N	11.2	N	2	26.6	6.2
20	M	VAC	41106	10		M	10		1	1		VISIT2	26.8	26.8	5.7	5.7	20	VAC	W	1	VISIT2		220	M	VIS			VISIT22	220	VIS	W		VISIT22		1.14	-0.56	2.35		0.43	-1.68	1.71	1.96	9.1	N	11	N	2	26.8	5.7
20	M	VAC	41106	10		M	10		1	1		VISIT2	26.7	26.7	6.4	6.4	20	VAC	W	1	VISIT2		220	M	VIS			VISIT22	220	VIS	W		VISIT22		-0.42	-0.79	0.39		-0.62	-1.12	-0.05	0.38	9.2	N	9.8	N	2	26.7	6.4
20	M	VAC	41106	10		M	10		1	1		VISIT2	25.9	25.9	0.9	0.9	20	VAC	W	1	VISIT2		220	M	VIS			VISIT22	220	VIS	W		VISIT22		-1.33	-2.78	1.89		-0.85	-1.99	0.16	-0.41	12.4	N	10.4	N	2	25.9	0.9
20	M	VAC	41106	10		M	10		1	1		VISIT2	14.4	14.4	1	1	20	VAC	W	1	VISIT2		220	M	VIS			VISIT22	220	VIS	W		VISIT22		-0.01	2.29	-2.82		-0.1	-0.87	0.49	0.5	9.4	N	10.7	N	2	14.4	1
20	M	VAC	41106	10		M	10		1	1		VISIT2	27.8	27.9	1	1	20	VAC	W	1	VISIT2		220	M	VIS			VISIT22	220	VIS	W		VISIT22		-2.33	0.2	-3.96		0.44	-0.91	1.22	0.87	8.6	N	8.5	N	2	27.8	1
20	M	VAC	41106	10		M	10		1	1		VISIT2	11.8	11.8	3	3	20	VAC	W	1	VISIT2		220	M	VIS			VISIT22	220	VIS	W		VISIT22		-1.75	1.21	-4.33		-3.27	-3.58	-2.14	-1.86	10.4	N	11.4	N	2	11.8	3
20	M	VAC	41106	10		F	10		1	1		VISIT2	9.8	9.8	2	2	20	VAC	W	1	VISIT2		220	M	VIS			VISIT22	220	VIS	W		VISIT22		-0.04	1.15	-1.3		-1.06	-0.8	-0.92	-0.13	10.1	N	9.7	N	2	9.8	2
20	M	VAC	41106	10		F	10		1	1		VISIT2	16.9	16.9	0.6	0.6	20	VAC	W	1	VISIT2		220	M	VIS			VISIT22	220	VIS	W		VISIT22		-1.67	-0.97	-1.17		-2.79	-3.13	-1.58	-1.49	8.6	N	8.6	N	2	16.9	0.6
20	M	VAC	41106	10		F	10		1	1		VISIT2	7.9	7.9	3.1	3.1	20	VAC	W	1	VISIT2		220	M	VIS			VISIT22	220	VIS	W		VISIT22		-0.23	-0.38	0.19		-0.56	-1.14	0.01	-0.13	9.1	N	10.4	N	2	7.9	3.1
20	M	VAC	41106	10		F	10		1	1		VISIT2	26.1	26.1	4.1	4.1	20	VAC	W	1	VISIT2		220	M	VIS			VISIT22	220	VIS	W		VISIT22		0.35	0.47	-0.04		0.38	0.07	0.42	0.67	12.2	N	9.9	N	2	26.1	4.1
20	M	VAC	41106	10		M	10		1	1		VISIT2	19.8	19.8	5.2	5.2	20	VAC	W	1	VISIT2		220	M	VIS			VISIT22	220	VIS	W		VISIT22		-1.47	-1.17	-0.59		-0.42	-1.76	0.61	0.44	8.3	N	9.9	N	2	19.8	5.2
20	M	VAC	41106	10		M	10		1	1		VISIT2	35	35	0.5	0.5	20	VAC	W	1	VISIT2		220	M	VIS			VISIT22	220	VIS	W		VISIT22		0.68	0.2	0.82		-1	-1.57	-0.27	0.41	10.5	N	10.3	N	2	35	0.5
20	M	VAC	41106	10		M	10		1	1		VISIT2	34.9	34.9	1.1	1.1	20	VAC	W	1	VISIT2		220	M	VIS			VISIT22	220	VIS	W		VISIT22		0.7	-0.28	1.43		0.53	0.44	0.41	1.21	9.2	N	10.3	N	2	34.9	1.1
20	M	VAC	41106	10		M	10		1	1		VISIT2	1.2	1.2	1.1	1.1	20	VAC	W	1	VISIT2		220	M	VIS			VISIT22	220	VIS	W		VISIT22		-3.5	-4.02	0.24		-0.92	-3.3	0.94	0.41	9.9	N	8.2	N	2	1.2	1.1
20	M	VAC	41106	10		F	10		1	1		VISIT2	1.4	1.4	1.3	1.3	20	VAC	W	1	VISIT2		220	M	VIS			VISIT22	220	VIS	W		VISIT22		-0.36	-1.47	1.41		-0.35	-2.04	0.87	0.71	10.5	N	10.3	N	2	1.4	1.3
20	M	VAC	41106	10		M	10		1	1		VISIT2	34.7		0.9		20	VAC	W	1	VISIT2		220	M	VIS			VISIT22	220	VIS	W		VISIT22		-0.01	-0.61	0.82						10.1	N			2	34.7	0.9
20	M	VAC	41106	10		M	10		1	1		VISIT2	1.2	1.2	1.1	1.1	20	VAC	W	1	VISIT2		220	M	VIS			VISIT22	220	VIS	W		VISIT22		-3.9	-4.53	0.19		-0.59	-2.61	0.92	-0.45	9.1	N	11.4	N	2	1.2	1.1
20	M	VAC	41106	10		F	10		1	1		VISIT2	2.2		2.7		20	VAC	W	1	VISIT2		220	M	VIS			VISIT22	220	VIS	W		VISIT22		-0.42	-1.32	1.11						11.4	N			2	2.2	2.7
20	M	VAC	41106	10		M	10		1	1		VISIT2	25.3	25.3	0.4	0.4	20	VAC	W	1	VISIT2		220	M	VIS			VISIT22	220	VIS	W		VISIT22		0.05	-0.18	0.39		-0.86	-0.08	-1.13	0.01	11.9	N	8.2	N	2	25.3	0.4
20	M	VAC	41106	10		F	10		1	1		VISIT2	37.5	37.5	0.2	0.2	20	VAC	W	1	VISIT2		220	M	VIS			VISIT22	220	VIS	W		VISIT22		0.86	0.19	1.03		0.82	0.34	0.84	0.74	8	N	9.5	N	2	37.5	0.2
20	M	VAC	41106	10		F	10		1	1		VISIT2	44.2	44.2	8.1	8.1	20	VAC	W	1	VISIT2		220	M	VIS			VISIT22	220	VIS	W		VISIT22		-1.33	-1.33	-0.27		-1.74	-1.51	-1.31	-1.56	11.9	N	10.1	N	2	44.2	8.1
20	M	VAC	41106	10		F	10		1	1		VISIT2	12.6	12.6	4.2	4.2	20	VAC	W	1	VISIT2		220	M	VIS			VISIT22	220	VIS	W		VISIT22		0.86	1.69	-0.64		-1.2	-1.55	-0.57	-0.94	7.9	Y	10.2	N	2	12.6	4.2
20	M	VAC	41106	10		F	10		1	1		VISIT2	28.5	28.5	4.4	4.4	20	VAC	W	1	VISIT2		220	M	VIS			VISIT22	220	VIS	W		VISIT22		-1.5	-1.6	-0.12		-1.52	-1.78	-0.82	-1.08	10	N	9.2	N	2	28.5	4.4
20	M	VAC	41106	10		M	10		1	1		VISIT2	24.8	24.8	0.6	0.6	20	VAC	W	1	VISIT2		220	M	VIS			VISIT22	220	VIS	W		VISIT22		0.37	0	0.6		0.61	0.1	0.76	1.21	13.8	N	9.5	N	2	24.8	0.6
20	M	VAC	41106	10		F	10		1	1		VISIT2	2.1	2.1	1.9	1.9	20	VAC	W	1	VISIT2		220	M	VIS			VISIT22	220	VIS	W		VISIT22		1.05	0.58	0.85		1.37	0.32	1.61	1.42	11.2	N	10	N	2	2.1	1.9
20	M	VAC	41106	10		M	10		1	1		VISIT2	24.3	24.3	0.9	0.9	20	VAC	W	1	VISIT2		220	M	VIS			VISIT22	220	VIS	W		VISIT22		-0.49	-0.33	-0.26		-0.72	-0.99	-0.27	-0.74	11.8	N	10.5	N	2	24.3	0.9
20	M	VAC	41106	10		M	10		1	1		VISIT2	24.9	24.9	0.7	0.7	20	VAC	W	1	VISIT2		220	M	VIS			VISIT22	220	VIS	W		VISIT22		-0.84	-1.88	1.31						11.9	N			2	24.9	0.7
20	M	VAC	41106	10		F	10		1	1		VISIT2	21.1		7.4		20	VAC	W	1	VISIT2		220	M	VIS			VISIT22	220	VIS	W		VISIT22		-0.55	-1.31	0.94						11.3	N			2	21.1	7.4
20	M	VAC	41106	10		F	10		1	1		VISIT2	34.9	34.9	1.3	1.3	20	VAC	W	1	VISIT2		220	M	VIS			VISIT22	220	VIS	W		VISIT22		-0.48	-0.42	-0.12		-1.13	-1.57	-0.45	-0.23	12.9	N	12.2	N	2	34.9	1.3
20	M	VAC	41106	10		F	10		1	1		VISIT2	1.3	1.3	1.3	1.3	20	VAC	W	1	VISIT2		220	M	VIS			VISIT22	220	VIS	W		VISIT22		-0.77	-0.86	0.03		-0.76	-1.36	-0.1	-0.17	10.7	N	10.2	N	2	1.3	1.3
20	M	VAC	41106	10		F	10		1	1		VISIT2	10.8	10.8	2.1	2.1	20	VAC	W	1	VISIT2		220	M	VIS			VISIT22	220	VIS	W		VISIT22		-2.18	-1.47	-1.28		-2.39	-1.57	-2.17	-0.67	13	N	8	N	2	10.8	2.1
20	M	VAC	41106	10		F	10		1	1		VISIT2	8.7	8.7	1.7	1.7	20	VAC	W	1	VISIT2		220	M	VIS			VISIT22	220	VIS	W		VISIT22		-1.48	-1.47	-0.23		-2.45	-1.98	-1.94	-2.23	11	N	12.3	N	2	8.7	1.7
20	M	VAC	41106	10		F	10		1	1		VISIT2	34.4	34.1	1.1	1.1	20	VAC	W	1	VISIT2		220	M	VIS			VISIT22	220	VIS	W		VISIT22		0.86	0.52	0.65		1.04	-0.27	1.57	1.28	9	N	10.4	N	2	34.4	1.1
20	M	VAC	41106	10		M	10		1	1		VISIT2	33.1	33.1	3.7	3.7	20	VAC	W	1	VISIT2		220	M	VIS			VISIT22	220	VIS	W		VISIT22		-0.92	-0.04	-1.3		-0.95	-1.13	-0.5	0	13.1	N	12.6	N	2	33.1	3.7
20	M	VAC	41106	10		M	10		1	1		VISIT2	26.8		1.5		20	VAC	W	1	VISIT2		220	M	VIS			VISIT22	220	VIS	W		VISIT22		-0.12	-0.87	1.09						9.8	N			2	26.8	1.5
20	M	VAC	41106	10		F	10		1	1		VISIT2	9.7	9.7	2.1	2.1	20	VAC	W	1	VISIT2		220	M	VIS			VISIT22	220	VIS	W		VISIT22		-0.24	-0.52	0.35		0.01	-1.25	0.85	1.06	10.5	N	12.2	N	2	9.7	2.1
20	M	VAC	41106	10		F	10		1	1		VISIT2	1.3	1.3	1.2	1.2	20	VAC	W	1	VISIT2		220	M	VIS			VISIT22	220	VIS	W		VISIT22		0.42	-1.47	2.47		-0.62	-0.6	-0.45	-0.58	13.7	N	12.1	N	2	1.3	1.2
20	M	VAC	41106	10		M	10		1	1		VISIT2	10.8	10.8	0.2	0.2	20	VAC	W	1	VISIT2		220	M	VIS			VISIT22	220	VIS	W		VISIT22		0.65	-0.84	2.07		0.76	-0.9	1.66	1.37	9.9	N	9.7	N	2	10.8	0.2
20	M	VAC	41106	10		F	10		1	1		VISIT2	27.1		2.6		20	VAC	W	1	VISIT2		220	M	VIS			VISIT22	220	VIS	W		VISIT22		-0.95	-1.36	0.44						9.7	N			2	27.1	2.6
20	M	VAC	41106	10		F	10		1	1		VISIT2	2.9		2.7		20	VAC	W	1	VISIT2		220	M	VIS			VISIT22	220	VIS	W		VISIT22		-1.03	-0.76	-0.5						7.1	Y			2	2.9	2.7
20	M	VAC	41106	10		F	10		1	1		VISIT2	14.2	14.2	2.7	2.7	20	VAC	W	1	VISIT2		220	M	VIS			VISIT22	220	VIS	W		VISIT22		-0.08	-0.52	0.58		-0.74	-1.64	0.12	0.5	9.8	N	9.7	N	2	14.2	2.7
20	M	VAC	41106	10		F	10		1	1		VISIT2	27.8	27.8	0.4	0.4	20	VAC	W	1	VISIT2		220	M	VIS			VISIT22	220	VIS	W		VISIT22		-0.04	-1.47	1.85		-0.29	-1.38	0.55	0.24	11.3	N	9.4	N	2	27.8	0.4
20	M	VAC	41106	10		F	10		1	1		VISIT2	28.5	28.5	2.3	2.3	20	VAC	W	1	VISIT2		220	M	VIS			VISIT22	220	VIS	W		VISIT22		1.02	1.68	-0.23		0.9	0.89	0.54	1.76	11.8	N	8.7	N	2	28.5	2.3
20	M	VAC	41106	10		M	10		1	1		VISIT2	12.1	12.1	1.1	1.1	20	VAC	W	1	VISIT2		220	M	VIS			VISIT22	220	VIS	W		VISIT22		1.57	1.19	1		-0.8	-0.64	-0.63	-0.92	10.3	N	10.2	N	2	12.1	1.1
20	M	VAC	41106	10		F	10		1	1		VISIT2	27.8	27.8	2.9	2.9	20	VAC	W	1	VISIT2		220	M	VIS			VISIT22	220	VIS	W		VISIT22		0.5	-0.23	1.03		-0.55	-1.28	0.12	0.26	12.7	N	11.4	N	2	27.8	2.9
20	M	VAC	41106	10		F	10		1	1		VISIT2	17.1	17.1	2.3	2.3	20	VAC	W	1	VISIT2		220	M	VIS			VISIT22	220	VIS	W		VISIT22		-5.45	-9.76			-0.72	-2.07	0.45	0.23	9.9	N	11.8	N	2	17.1	2.3
20	M	VAC	41106	10		F	10		1	1		VISIT2	17.1	17.1	2.3	2.3	20	VAC	W	1	VISIT2		220	M	VIS			VISIT22	220	VIS	W		VISIT22		-5.06	-8.79			-0.72	-1.42	0.01	-0.62	11.3	N	11.1	N	2	17.1	2.3
20	M	VAC	41106	10		F	10		1	1		VISIT2	17	17	1	1	20	VAC	W	1	VISIT2		220	M	VIS			VISIT22	220	VIS	W		VISIT22		-1.16	-1.2	-0.09		-1.1	1.09	-2.46	-1.5	13.6	N	11	N	2	17	1
20	M	VAC	41106	10		F	10		1	1		VISIT2	10.8	10.8	1.9	1.9	20	VAC	W	1	VISIT2		220	M	VIS			VISIT22	220	VIS	W		VISIT22		-0.84	-1.82	1.18		-1.21	-1.39	-0.68	0.64	12.5	N	8.8	N	2	10.8	1.9
20	M	VAC	41106	10		M	10		1	1		VISIT2	27.5	27.5	0.9	0.9	20	VAC	W	1	VISIT2		220	M	VIS			VISIT22	220	VIS	W		VISIT22		0.58	-1.95	3.49		0.03	-1.8	1.24	1.92	10.4	N	10.9	N	2	27.5	0.9
20	M	VAC	41106	10		M	10		1	1		VISIT2	27.4	27.4	1.3	1.3	20	VAC	W	1	VISIT2		220	M	VIS			VISIT22	220	VIS	W		VISIT22		-1.92	-3.01	1.36		-1.75	-3.2	-0.26	-0.89	8.7	N	9.7	N	2	27.4	1.3
20	M	VAC	41106	10		F	10		1	1		VISIT2	27.1	27.1	1.3	1.3	20	VAC	W	1	VISIT2		220	M	VIS			VISIT22	220	VIS	W		VISIT22		-1.26	-2.31	1.25		-1.15	-2.58	0.2	-0.16	10.5	N	10.8	N	2	27.1	1.3
20	M	VAC	41106	10		M	10		1	1		VISIT2	27.7		0.6		20	VAC	W	1	VISIT2		220	M	VIS			VISIT22	220	VIS	W		VISIT22		-0.43	-2.4	2.66						11.8	N			2	27.7	0.6
20	M	VAC	41106	10		M	10		1	1		VISIT2	26.7	26.7	2	2	20	VAC	W	1	VISIT2		220	M	VIS			VISIT22	220	VIS	W		VISIT22		1.14	-1.44	3.59		0.4	-0.76	1.09	1.62	10.7	N	9.4	N	2	26.7	2
20	M	VAC	41106	10		F	10		1	1		VISIT2	27.1		1.3		20	VAC	W	1	VISIT2		220	M	VIS			VISIT22	220	VIS	W		VISIT22		1.05	-1.76	3.72						10.3	N			2	27.1	1.3
20	M	VAC	41106	10		F	10		1	1		VISIT2	0.9	0.9	0.9	0.9	20	VAC	W	1	VISIT2		220	M	VIS			VISIT22	220	VIS	W		VISIT22		0.41	-1.31	2.27		-0.28	-1.86	0.87	0.28	11.5	N	9.2	N	2	0.9	0.9
20	M	VAC	41106	10		F	10		1	1		VISIT2	27.8	27.8	0.4	0.4	20	VAC	W	1	VISIT2		220	M	VIS			VISIT22	220	VIS	W		VISIT22		-1.87	-3.16	1.5		-1.3	-2.36	-0.14	0.56	11.3	N	9.9	N	2	27.8	0.4
20	M	VAC	41106	10		M	10		1	1		VISIT2	27.8	27.8	0.5	0.5	20	VAC	W	1	VISIT2		220	M	VIS			VISIT22	220	VIS	W		VISIT22		-0.44	-2.57	2.88		-2.63	-2.52	-1.97	-0.43	11.2	N	9.9	N	2	27.8	0.5
20	M	VAC	41106	10		M	10		1	1		VISIT2	11.8	11.8	1.3	1.3	20	VAC	W	1	VISIT2		220	M	VIS			VISIT22	220	VIS	W		VISIT22		-0.02	-2.45	3.31		-0.12	-2.5	1.44	1.62	9.8	N	8.9	N	2	11.8	1.3
20	M	VAC	41106	10		M	10		1	1		VISIT2	13.3	13.3	2.5	2.5	20	VAC	W	1	VISIT2		220	M	VIS			VISIT22	220	VIS	W		VISIT22		-1.61	-3.32	2.21		-0.06	-0.93	0.59	0.15	12.1	N	9.6	N	2	13.3	2.5
20	M	VAC	41106	10		F	10		1	1		VISIT2	35	35	0.6	0.6	20	VAC	W	1	VISIT2		220	M	VIS			VISIT22	220	VIS	W		VISIT22		-0.5	-2.26	2.23		-1.14	-2.89	0.42	0.1	10.6	N	6.4	Y	2	35	0.6
20	M	VAC	41106	10		F	10		1	1		VISIT2	34	34	1.5	1.5	20	VAC	W	1	VISIT2		220	M	VIS			VISIT22	220	VIS	W		VISIT22		-0.57	-2.15	2		-0.35	-1.2	0.34	-0.57	11	N	10.7	N	2	34	1.5
20	M	VAC	41106	10		F	10		1	1		VISIT2	12.5	12.5	3.5	3.5	20	VAC	W	1	VISIT2		220	M	VIS			VISIT22	220	VIS	W		VISIT22		-0.89	-2.44	1.85		-0.67	-1.13	-0.12	-0.43	10.2	N	12.1	N	2	12.5	3.5
20	M	VAC	41106	10		F	10		1	1		VISIT2	29.7	29.7	5.9	5.9	20	VAC	W	1	VISIT2		220	M	VIS			VISIT22	220	VIS	W		VISIT22		0.33	-2.56	3.78		-0.88	-1.26	-0.33	0.02	10.8	N	11.8	N	2	29.7	5.9
20	M	VAC	41106	10		F	10		1	1		VISIT2	11.2	11.2	2.9	2.9	20	VAC	W	1	VISIT2		220	M	VIS			VISIT22	220	VIS	W		VISIT22		0.32	-0.92	1.64		0.74	-1.31	1.88	1.78	10	N	10.1	N	2	11.2	2.9
20	M	VAC	41106	10		M	10		1	1		VISIT2	34.6	34.6	1	1	20	VAC	W	1	VISIT2		220	M	VIS			VISIT22	220	VIS	W		VISIT22		-1.67	-2.51	1.06		-2.17	-2.24	-1.48	0.42	11.4	N	11.2	N	2	34.6	1
20	M	VAC	41106	10		M	10		1	1		VISIT2	34.5	34.5	1	1	20	VAC	W	1	VISIT2		220	M	VIS			VISIT22	220	VIS	W		VISIT22		-0.22	-2.33	2.88		-0.11	-1.09	0.61	1.09	10.9	N	9.7	N	2	34.5	1
20	M	VAC	41106	10		M	10		1	1		VISIT2	15.4	15.4	3.5	3.5	20	VAC	W	1	VISIT2		220	M	VIS			VISIT22	220	VIS	W		VISIT22		-0.9	-1.63	0.84		-1.38	-1.86	-0.54	-1.54	7.8	Y	9.4	N	2	15.4	3.5
20	M	VAC	41106	10		M	10		1	1		VISIT2	27.7	27.7	0.7	0.7	20	VAC	W	1	VISIT2		220	M	VIS			VISIT22	220	VIS	W		VISIT22		-1.49	-3.63	2.76		-1.3	-2.18	-0.32	-1.08	9.2	N	10.7	N	2	27.7	0.7
20	M	VAC	41106	10		M	10		1	1		VISIT2	27.7	27.7	0.7	0.7	20	VAC	W	1	VISIT2		220	M	VIS			VISIT22	220	VIS	W		VISIT22		-0.98	-2.96	2.61		-1.74	-1.8	-1.16	-0.89	10.9	N	10.4	N	2	27.7	0.7
20	M	VAC	41106	10		M	10		1	1		VISIT2	27.8	27.8	0.6	0.6	20	VAC	W	1	VISIT2		220	M	VIS			VISIT22	220	VIS	W		VISIT22		0.07	-0.16	0.39		0.67	0.59	0.51	0.84	10.7	N	11.7	N	2	27.8	0.6
20	M	VAC	41106	10		M	10		1	1		VISIT2	0.8	0.8	0.8	0.8	20	VAC	W	1	VISIT2		220	M	VIS			VISIT22	220	VIS	W		VISIT22		-1.65	-2.37	0.85		-1.65	-0.8	-1.74	-0.95	10	N	10.2	N	2	0.8	0.8
20	M	VAC	41106	10		F	10		1	1		VISIT2	26.6	26.6	2	2	20	VAC	W	1	VISIT2		220	M	VIS			VISIT22	220	VIS	W		VISIT22		1	0.36	1.03		0.53	0.09	0.61	1.36	11.6	N	10	N	2	26.6	2
20	M	VAC	41106	10		F	10		1	1		VISIT2	27.8		1		20	VAC	W	1	VISIT2		220	M	VIS			VISIT22	220	VIS	W		VISIT22		-1.78	-2.96	1.35						11.3	N			2	27.8	1
20	M	VAC	41106	10		F	10		1	1		VISIT2	13.7	13.7	0.4	0.4	20	VAC	W	1	VISIT2		220	M	VIS			VISIT22	220	VIS	W		VISIT22		0.16	-0.42	0.8		-0.69	-0.26	-0.81	0.27	10.2	N	11.4	N	2	13.7	0.4
20	M	VAC	41106	10		F	10		1	1		VISIT2	13.6	13.6	0.9	0.9	20	VAC	W	1	VISIT2		220	M	VIS			VISIT22	220	VIS	W		VISIT22		-1.63	-3.81	2.58		-0.68	-1.86	0.34	0.19	10.9	N	7.6	Y	2	13.6	0.9
20	M	VAC	41106	10		M	10		1	1		VISIT2	13.6	13.6	0.9	0.9	20	VAC	W	1	VISIT2		220	M	VIS			VISIT22	220	VIS	W		VISIT22		-0.98	-2.45	1.98		-0.12	-1.11	0.61	0.68	8.5	N	9	N	2	13.6	0.9
20	M	VAC	41106	10		M	10		1	1		VISIT2	13.3	13.3	2.4	2.4	20	VAC	W	1	VISIT2		220	M	VIS			VISIT22	220	VIS	W		VISIT22		-0.06	0.34	-0.44		-0.95	-1.3	-0.38	0.48	14.7	N	10.2	N	2	13.3	2.4
20	M	VAC	41106	10		F	10		1	1		VISIT2	12.7		1.7		20	VAC	W	1	VISIT2		220	M	VIS			VISIT22	220	VIS	W		VISIT22		-0.16	0.01	-0.18						11.4	N			2	12.7	1.7
20	M	VAC	41106	10		F	10		1	1		VISIT2	0.9	0.9	0.9	0.9	20	VAC	W	1	VISIT2		220	M	VIS			VISIT22	220	VIS	W		VISIT22		1.05	-1.6	3.51		-0.66	-1.17	-0.1	0.99	8.6	N	9.7	N	2	0.9	0.9
20	M	VAC	41106	10		M	10		1	1		VISIT2	9.6	9.6	2.3	2.3	20	VAC	W	1	VISIT2		220	M	VIS			VISIT22	220	VIS	W		VISIT22		-1.15	-1.11	-0.12		0.01	-1.14	0.82	1.08	14.4	N	10.2	N	2	9.6	2.3
20	M	VAC	41106	10		M	10		1	1		VISIT2	37.3	37.3	3.7	3.7	20	VAC	W	1	VISIT2		220	M	VIS			VISIT22	220	VIS	W		VISIT22		-0.03	-0.78	1.06		0.26	-0.54	0.76	0.33	10.3	N	9.3	N	2	37.3	3.7
20	M	VAC	41106	10		M	10		1	1		VISIT2	35		0.7		20	VAC	W	1	VISIT2		220	M	VIS			VISIT22	220	VIS	W		VISIT22		-0.01	-2.27	3.09						10.8	N			2	35	0.7
20	M	VAC	41106	10		M	10		1	1		VISIT2	13.2	13.2	4	4	20	VAC	W	1	VISIT2		220	M	VIS			VISIT22	220	VIS	W		VISIT22		-0.24	-0.44	0.19		-2.65	-3.08	-1.59	-1.4	10.8	N	10.4	N	2	13.2	4
20	M	VAC	41106	10		M	10		1	1		VISIT2	37.6		4.1		20	VAC	W	1	VISIT2		220	M	VIS			VISIT22	220	VIS	W		VISIT22		-3.43	-2.72	-1.53						12.5	N			2	37.6	4.1
20	M	VAC	41106	10		F	10		1	1		VISIT2	12.2	12.2	1.4	1.4	20	VAC	W	1	VISIT2		220	M	VIS			VISIT22	220	VIS	W		VISIT22		0.24	-0.23	0.65		0.01	-0.41	0.27	-0.01	11.3	N	10	N	2	12.2	1.4
20	M	VAC	41106	10		M	10		1	1		VISIT2	1.2	1.2	1.2	1.2	20	VAC	W	1	VISIT2		220	M	VIS			VISIT22	220	VIS	W		VISIT22		0.6	-1.26	2.61		0.71	-0.73	1.47	2.37	10.1	N	8.1	N	2	1.2	1.2
20	M	VAC	41106	10		F	10		1	1		VISIT2	0.9	0.9	0.9	0.9	20	VAC	W	1	VISIT2		220	M	VIS			VISIT22	220	VIS	W		VISIT22		-1.58	-2.76	1.35		-1.29	-1.53	-0.68	-1.57	11.3	N	9.5	N	2	0.9	0.9
20	M	VAC	41106	10		F	10		1	1		VISIT2	1.4	1.4	1.4	1.4	20	VAC	W	1	VISIT2		220	M	VIS			VISIT22	220	VIS	W		VISIT22		0.1	-1.02	1.43		-0.75	-1.67	0.12	-0.6	9.6	N	9.8	N	2	1.4	1.4
20	M	VAC	41106	10		M	10		1	1		VISIT2	27.2		0.7		20	VAC	W	1	VISIT2		220	M	VIS			VISIT22	220	VIS	W		VISIT22		-0.79	-1.88	1.27						11.2	N			2	27.2	0.7
20	M	VAC	41106	10		F	10		1	1		VISIT2	12.9	27.1	2.1	1.9	20	VAC	W	1	VISIT2		220	M	VIS			VISIT22	220	VIS	W		VISIT22		0.04	0.3	-0.27		-1.28	-1.19	-0.93	-1.5	11.6	N	8.6	N	2	12.9	2.1
20	M	VAC	41106	10		F	10		1	1		VISIT2	10.9	10.9	0.3	0.3	20	VAC	W	1	VISIT2		220	M	VIS			VISIT22	220	VIS	W		VISIT22		1.09	-0.37	2.01		0.85	0.73	0.6	0.27	13.2	N	11.1	N	2	10.9	0.3
20	M	VAC	41106	10		M	10		1	1		VISIT2	27.3	27.3	0.3	0.3	20	VAC	W	1	VISIT2		220	M	VIS			VISIT22	220	VIS	W		VISIT22		-0.23	0.12	-0.44		0.53	0.79	0.16	-0.02	12.3	N	10.9	N	2	27.3	0.3
20	M	VAC	41106	10		F	10		1	1		VISIT2	27.8	27.8	0.8	0.8	20	VAC	W	1	VISIT2		220	M	VIS			VISIT22	220	VIS	W		VISIT22		-1.68	-1.27	-0.77		-0.64	-0.97	-0.22	-1.05	11.7	N	9	N	2	27.8	0.8
20	M	VAC	41106	10		M	10		1	1		VISIT2	1.2	1.2	1.2	1.2	20	VAC	W	1	VISIT2		220	M	VIS			VISIT22	220	VIS	W		VISIT22		0.36	-0.69	1.53		-0.17	0.03	-0.26	0.4	10.4	N	10.2	N	2	1.2	1.2
20	M	VAC	41106	10		F	10		1	1		VISIT2	35.1	35.1	2.6	2.6	20	VAC	W	1	VISIT2		220	M	VIS			VISIT22	220	VIS	W		VISIT22		-0.27	-1.36	1.41		-1.57	-2.52	-0.41	-0.58	12.2	N	10.5	N	2	35.1	2.6
20	M	VAC	41106	10		M	10		1	1		VISIT2	34.9	34.9	0.6	0.6	20	VAC	W	1	VISIT2		220	M	VIS			VISIT22	220	VIS	W		VISIT22		-4.09	-3.24	-1.92		-2	-1.27	-1.87	-0.97	10.8	N	9.2	N	2	34.9	0.6
20	M	VAC	41106	10		M	10		1	1		VISIT2	34.5	34.5	1.1	1.1	20	VAC	W	1	VISIT2		220	M	VIS			VISIT22	220	VIS	W		VISIT22		0.13	-1.11	1.74		-2.24	-2.87	-1.16	-1.36	12	N	12.4	N	2	34.5	1.1
20	M	VAC	41106	10		M	10		1	1		VISIT2	33.1		3.8		20	VAC	W	1	VISIT2		220	M	VIS			VISIT22	220	VIS	W		VISIT22		0.2	-2.21	3.31						10.6	N			2	33.1	3.8
20	M	VAC	41106	10		M	10		1	1		VISIT2	34.2	34.2	1.5	1.5	20	VAC	W	1	VISIT2		220	M	VIS			VISIT22	220	VIS	W		VISIT22		0.09	-0.81	1.31		-1.74	-1.29	-1.49	-1.39	9.6	N	10.3	N	2	34.2	1.5
20	M	VAC	41106	10		F	10		1	1		VISIT2	1.6	1.6	1.6	1.6	20	VAC	W	1	VISIT2		220	M	VIS			VISIT22	220	VIS	W		VISIT22		1.05	-2.1	4.22		-0.56	-1.58	0.34	-0.3	11.7	N	7.5	Y	2	1.6	1.6
20	M	VAC	41106	10		M	10		1	1		VISIT2	37		0.7		20	VAC	W	1	VISIT2		220	M	VIS			VISIT22	220	VIS	W		VISIT22		-2.13	-2.84	0.8						7.7	Y			2	37	0.7
20	M	VAC	41106	10		F	10		1	1		VISIT2	12.5	12.5	4.3	4.3	20	VAC	W	1	VISIT2		220	M	VIS			VISIT22	220	VIS	W		VISIT22		0.91	-2.36	4.22		0.44	-0.85	1.17	1.38	9.3	N	11.1	N	2	12.5	4.3
20	M	VAC	41106	10		F	10		1	1		VISIT2	11.8	11.8	4.6	4.6	20	VAC	W	1	VISIT2		220	M	VIS			VISIT22	220	VIS	W		VISIT22		-0.88	-2.36	1.83		-0.38	-1.39	0.44	0.64	10.6	N	9.8	N	2	11.8	4.6
20	M	VAC	41106	10		F	10		1	1		VISIT2	2.6		2.6		20	VAC	W	1	VISIT2		220	M	VIS			VISIT22	220	VIS	W		VISIT22		-2.68	-4.67	2.31						9.2	N			2	2.6	2.6
20	M	VAC	41106	10		M	10		1	1		VISIT2	1.5	1.5	1.5	1.5	20	VAC	W	1	VISIT2		220	M	VIS			VISIT22	220	VIS	W		VISIT22		0.13	-0.1	0.39		-0.03	-0.72	0.49	0.44	12.2	N	10.9	N	2	1.5	1.5
20	M	VAC	41106	10		F	10		1	1		VISIT2	27	27	1	1	20	VAC	W	1	VISIT2		220	M	VIS			VISIT22	220	VIS	W		VISIT22		1	0.03	1.42		1.84	1.44	1.48	2.48	11.5	N	7.2	Y	2	27	1
20	M	VAC	41106	10		M	10		1	1		VISIT2	10.2	10.2	1.4	1.4	20	VAC	W	1	VISIT2		220	M	VIS			VISIT22	220	VIS	W		VISIT22		-0.43	-0.72	0.39		-1.28	-1.44	-0.75	-0.43	10.8	N	10.9	N	2	10.2	1.4
20	M	VAC	41106	10		F	10		1	1		VISIT2	1.4	1.4	1.4	1.4	20	VAC	W	1	VISIT2		220	M	VIS			VISIT22	220	VIS	W		VISIT22		-1.28	-3.78	3.08		-1.18	-1.99	-0.24	-0.17	11.9	N	11.2	N	2	1.4	1.4
20	M	VAC	41106	10		F	10		1	1		VISIT2	12.8		1.9		20	VAC	W	1	VISIT2		220	M	VIS			VISIT22	220	VIS	W		VISIT22		-1.24	-2.27	1.18						11.3	N			2	12.8	1.9
20	M	VAC	41106	10		F	10		1	1		VISIT2	47.3	47.3	8.7	8.7	20	VAC	W	1	VISIT2		220	M	VIS			VISIT22	220	VIS	W		VISIT22		0.14	-2.12	2.89		-0.84	-1.53	-0.1	-0.57	10.7	N	9.5	N	2	47.3	8.7
20	M	VAC	41106	10		F	10		1	1		VISIT2	13.9	13.9	0.8	0.8	20	VAC	W	1	VISIT2		220	M	VIS			VISIT22	220	VIS	W		VISIT22		1.18	0.08	1.61		1.37	-0.66	2.29	1.63	11.7	N	11.8	N	2	13.9	0.8
20	M	VAC	41106	10		F	10		1	1		VISIT2	47.3		8.7		20	VAC	W	1	VISIT2		220	M	VIS			VISIT22	220	VIS	W		VISIT22		-0.55	-2.54	2.48						11.1	N			2	47.3	8.7
20	M	VAC	41106	10		F	10		1	1		VISIT2	24.8	24.8	0.2	0.2	20	VAC	W	1	VISIT2		220	M	VIS			VISIT22	220	VIS	W		VISIT22		1.54	-0.97	3.33		0.55	-0.52	1.08	0.28	10.3	N	10.4	N	2	24.8	0.2
20	M	VAC	41106	10		M	10		1	1		VISIT2	22.7	22.7	2.6	2.6	20	VAC	W	1	VISIT2		220	M	VIS			VISIT22	220	VIS	W		VISIT22		-1.33	-2.01	0.85		-2.95	-1.14	-3.35	-2.36	10.7	N	11.3	N	2	22.7	2.6
20	M	VAC	41106	10		F	10		1	1		VISIT2	34.4	34.4	1.1	1.1	20	VAC	W	1	VISIT2		220	M	VIS			VISIT22	220	VIS	W		VISIT22		-0.74	-3.01	2.85		-0.67	-2.16	0.55	-0.14	9.4	N	8.7	N	2	34.4	1.1
20	M	VAC	41106	10		F	10		1	1		VISIT2	27.2	27.2	1.3	1.3	20	VAC	W	1	VISIT2		220	M	VIS			VISIT22	220	VIS	W		VISIT22		-1.63	-2.32	0.7		-0.96	-1.73	-0.1	-0.35	7.3	Y	10.3	N	2	27.2	1.3
20	M	VAC	41106	10		F	10		1	1		VISIT2	27.8	27.8	0.5	0.5	20	VAC	W	1	VISIT2		220	M	VIS			VISIT22	220	VIS	W		VISIT22		-0.87	-0.47	-0.63		-1.9	-1.76	-1.38	-1.01	9.7	N	10	N	2	27.8	0.5
20	M	VAC	41106	10		F	10		1	1		VISIT2	13.5	13.5	1.2	1.2	20	VAC	W	1	VISIT2		220	M	VIS			VISIT22	220	VIS	W		VISIT22		0.07	-0.88	1.23		-0.19	-0.53	0.09	-0.14	11.5	N	12.2	N	2	13.5	1.2
20	M	VAC	41106	10		M	10		1	1		VISIT2	27.8	27.8	0.7	0.7	20	VAC	W	1	VISIT2		220	M	VIS			VISIT22	220	VIS	W		VISIT22		0.38	-1.5	2.61		0.97	0.77	0.8	0.86	8.2	N	10.2	N	2	27.8	0.7
20	M	VAC	41106	10		M	10		1	1		VISIT2	27.4		1.3		20	VAC	W	1	VISIT2		220	M	VIS			VISIT22	220	VIS	W		VISIT22		-0.68	-1.5	1.09						10.3	N			2	27.4	1.3
20	M	VAC	41106	10		F	10		1	1		VISIT2	26.8	26.8	1.6	1.6	20	VAC	W	1	VISIT2		220	M	VIS			VISIT22	220	VIS	W		VISIT22		1.32	-0.42	2.37		0.16	-0.77	0.73	0.7	10.7	N	10.5	N	2	26.8	1.6
20	M	VAC	41106	10		F	10		1	1		VISIT2	37.5	37.5	0.3	0.3	20	VAC	W	1	VISIT2		220	M	VIS			VISIT22	220	VIS	W		VISIT22		0.15	-1.26	1.85		-0.6	-3.04	1.19	-0.55	9.2	N	8.9	N	2	37.5	0.3
20	M	VAC	41106	10		M	10		1	1		VISIT2	34.8	34.8	0.8	0.8	20	VAC	W	1	VISIT2		220	M	VIS			VISIT22	220	VIS	W		VISIT22		-0.98	-1.62	0.85		-1.5	-3.1	0	-0.42	9.7	N	9.8	N	2	34.8	0.8
20	M	VAC	41106	10		M	10		1	1		VISIT2	10.6	10.6	0.2	0.2	20	VAC	W	1	VISIT2		220	M	VIS			VISIT22	220	VIS	W		VISIT22		0.42	-1.27	2.26		-1.22	-2	-0.29	-0.29	9.5	N	7.4	Y	2	10.6	0.2
20	M	VAC	41106	10		M	10		1	1		VISIT2	8.5	8.5	0.4	0.4	20	VAC	W	1	VISIT2		220	M	VIS			VISIT22	220	VIS	W		VISIT22		0.24	-1.32	2.2		-0.46	-0.6	-0.18	0.24	10.8	N	8.9	N	2	8.5	0.4
20	M	VAC	41106	10		M	10		1	1		VISIT2	10.7	10.7	0.1	0.1	20	VAC	W	1	VISIT2		220	M	VIS			VISIT22	220	VIS	W		VISIT22		1.76	-0.69	3.46		1.09	-1.48	2.42	1.62	8.9	N	7.5	Y	2	10.7	0.1
20	M	VAC	41106	10		M	10		1	1		VISIT2	15.5	15.5	2.8	2.8	20	VAC	W	1	VISIT2		220	M	VIS			VISIT22	220	VIS	W		VISIT22		-0.36	-1.67	1.74		-0.66	-1.03	-0.16	0.31	9.8	N	10.7	N	2	15.5	2.8
20	M	VAC	41106	10		M	10		1	1		VISIT2	35.2	35.2	0.4	0.4	20	VAC	W	1	VISIT2		220	M	VIS			VISIT22	220	VIS	W		VISIT22		-0.48	0.77	-1.73		-0.84	-0.38	-0.87	-0.25	10.8	N	11.1	N	2	35.2	0.4
20	M	VAC	41106	10		F	10		1	1		VISIT2	27.9	27.9	0.7	0.7	20	VAC	W	1	VISIT2		220	M	VIS			VISIT22	220	VIS	W		VISIT22		-1.98	-2.26	0.11		-2.16	-2.18	-1.42	-1.5	10.6	N	11.1	N	2	27.9	0.7
20	M	VAC	41106	10		F	10		1	1		VISIT2	34.3	34.3	1.4	1.4	20	VAC	W	1	VISIT2		220	M	VIS			VISIT22	220	VIS	W		VISIT22		0.31	0.24	0.19		0.53	0.1	0.61	-0.23	11	N	10.5	N	2	34.3	1.4
20	M	VAC	41106	10		M	10		1	1		VISIT2	2.7	2.7	2.7	2.7	20	VAC	W	1	VISIT2		220	M	VIS			VISIT22	220	VIS	W		VISIT22		-0.65	-2.27	2.21		-0.84	-1.43	-0.15	0.44	10.2	N	8	N	2	2.7	2.7
20	M	VAC	41106	10		M	10		1	1		VISIT2	27.7	27.7	0.6	0.6	20	VAC	W	1	VISIT2		220	M	VIS			VISIT22	220	VIS	W		VISIT22		-0.42	-1.06	0.84		0.05	-0.87	0.7	-0.01	8.2	N	10.2	N	2	27.7	0.6
20	M	VAC	41106	10		M	10		1	1		VISIT2	27.7	27.7	0.6	0.6	20	VAC	W	1	VISIT2		220	M	VIS			VISIT22	220	VIS	W		VISIT22		-4.35	-4.06	-1.19		-1.34	-2.25	-0.32	-0.45	7.8	Y	10.2	N	2	27.7	0.6
20	M	VAC	41106	10		F	10		1	1		VISIT2	3.6	3.6	2.8	2.8	20	VAC	W	1	VISIT2		220	M	VIS			VISIT22	220	VIS	W		VISIT22		0.86	-0.47	1.82		-0.7	-0.42	-0.7	-1.54	9.3	N	9.8	N	2	3.6	2.8
20	M	VAC	41106	10		F	10		1	1		VISIT2	10.1	10.1	1.6	1.6	20	VAC	W	1	VISIT2		220	M	VIS			VISIT22	220	VIS	W		VISIT22		0.81	-0.52	1.82		-1.22	-0.6	-1.28	-1.51	10.9	N	10.4	N	2	10.1	1.6
20	M	VAC	41106	10		M	10		1	1		VISIT2	26.9	26.9	1.3	1.3	20	VAC	W	1	VISIT2		220	M	VIS			VISIT22	220	VIS	W		VISIT22		-0.03	-0.48	0.6		-1.2	-1.98	-0.29	-0.46	7.6	Y	11.1	N	2	26.9	1.3
20	M	VAC	41106	10		F	10		1	1		VISIT2	4.2	4.2	0.5	0.5	20	VAC	W	1	VISIT2		220	M	VIS			VISIT22	220	VIS	W		VISIT22		-0.42	-0.73	0.35		-0.32	-0.64	-0.01	-0.16	9.8	N	10.5	N	2	4.2	0.5
20	M	VAC	41106	10		M	10		1	1		VISIT2	25.6	25.6	3.5	3.5	20	VAC	W	1	VISIT2		220	M	VIS			VISIT22	220	VIS	W		VISIT22		0.25	0.01	0.39		-0.34	-2.39	1.14	0.8	11.3	N	12.2	N	2	25.6	3.5
20	M	VAC	41106	10		F	10		1	1		VISIT2	34.1	34.1	1.6	1.6	20	VAC	W	1	VISIT2		220	M	VIS			VISIT22	220	VIS	W		VISIT22		0.71	0.69	0.25		-0.32	-0.64	-0.01	-0.33	11.6	N	10.7	N	2	34.1	1.6
20	M	VAC	41106	10		F	10		1	1		VISIT2	0.5	0.5	0.5	0.5	20	VAC	W	1	VISIT2		220	M	VIS			VISIT22	220	VIS	W		VISIT22		0.81	-0.7	2.04		-0.84	-1.52	-0.1	-1.5	11.7	N	8.4	N	2	0.5	0.5
20	M	VAC	41106	10		F	10		1	1		VISIT2	35.8	35.8	0.5	0.5	20	VAC	W	1	VISIT2		220	M	VIS			VISIT22	220	VIS	W		VISIT22		0.9	0.58	0.65		0.09	-1.23	0.95	-0.15	10.4	N	10.5	N	2	35.8	0.5
20	M	VAC	41106	10		F	10		1	1		VISIT2	35.1	35.1	10.3	10.3	20	VAC	W	1	VISIT2		220	M	VIS			VISIT22	220	VIS	W		VISIT22		1	1.19	0.1		0.32	-0.24	0.56	0.91	10.6	N	11	N	2	35.1	10.3
20	M	VAC	41106	10		F	10		1	1		VISIT2	1.4	1.4	1.4	1.4	20	VAC	W	1	VISIT2		220	M	VIS			VISIT22	220	VIS	W		VISIT22		0.56	0.19	0.62		-1.11	-1.54	-0.45	-0.76	10.7	N	10.4	N	2	1.4	1.4
20	M	VAC	41106	10		M	10		1	1		VISIT2	1.2	1.2	1.2	1.2	20	VAC	W	1	VISIT2		220	M	VIS			VISIT22	220	VIS	W		VISIT22		0.17	0.11	0.18		0.14	0.2	0.06	0.83	11.5	N	11.1	N	2	1.2	1.2
20	M	VAC	41106	10		M	10		1	1		VISIT2	11.6	11.6	2.5	2.5	20	VAC	W	1	VISIT2		220	M	VIS			VISIT22	220	VIS	W		VISIT22		-3.51	-3.74	-0.09		-1.67	-2.2	-0.81	0.42	8.1	N	9.1	N	2	11.6	2.5
20	M	VAC	41106	10		F	10		1	1		VISIT2	35.7	35.7	0.4	0.4	20	VAC	W	1	VISIT2		220	M	VIS			VISIT22	220	VIS	W		VISIT22		0.41	-0.15	0.8		1.72	-0.2	2.46	2.48	14.5	N	10.7	N	2	35.7	0.4
20	M	VAC	41106	10		M	10		1	1		VISIT2	29.5	29.5	6.1	6.1	20	VAC	W	1	VISIT2		220	M	VIS			VISIT22	220	VIS	W		VISIT22		0.03	-1.05	1.53		-2.37	-3.28	-1.06	-0.45	9.8	N	11.4	N	2	29.5	6.1
20	M	VAC	41106	10		F	10		1	1		VISIT2	11.6	11.6	2.5	2.5	20	VAC	W	1	VISIT2		220	M	VIS			VISIT22	220	VIS	W		VISIT22		-4.17	-5.05	0.29		-0.96	-1.91	0	0.67	8.2	N	9	N	2	11.6	2.5
20	M	VAC	41106	10		F	10		1	1		VISIT2	11.6	11.6	1.5	1.5	20	VAC	W	1	VISIT2		220	M	VIS			VISIT22	220	VIS	W		VISIT22		0.09	-0.15	0.35		-0.79	-1.26	-0.21	-0.15	11.2	N	9.5	N	2	11.6	1.5
20	M	VAC	41106	10		M	10		1	1		VISIT2	11.4	11.4	0.4	0.4	20	VAC	W	1	VISIT2		220	M	VIS			VISIT22	220	VIS	W		VISIT22		0.45	-0.25	1.06		-0.03	-0.38	0.25	0.01	10.4	N	10.9	N	2	11.4	0.4
20	M	VAC	41106	10		F	10		1	1		VISIT2	27.3	27.3	2.2	2.2	20	VAC	W	1	VISIT2		220	M	VIS			VISIT22	220	VIS	W		VISIT22		1.09	0.47	1.04		0.07	-0.28	0.27	1.79	10.1	N	10.2	N	2	27.3	2.2
20	M	VAC	41106	10		F	10		1	1		VISIT2	12.8	12.8	0.6	0.6	20	VAC	W	1	VISIT2		220	M	VIS			VISIT22	220	VIS	W		VISIT22		-0.43	-0.37	-0.12		-1.11	-1.55	-0.45	-0.58	10.6	N	9.9	N	2	12.8	0.6
20	M	VAC	41106	10		F	10		1	1		VISIT2	0.2	0.2	0.2	0.2	20	VAC	W	1	VISIT2		220	M	VIS			VISIT22	220	VIS	W		VISIT22		0.6	-0.78	1.82		-0.81	-1.3	-0.21	-0.16	10.1	N	9.2	N	2	0.2	0.2
20	M	VAC	41106	10		M	10		1	1		VISIT2	8.5	8.5	0.1	0.1	20	VAC	W	1	VISIT2		220	M	VIS			VISIT22	220	VIS	W		VISIT22		0.07	1.17	-1.27		0.48	0.82	0.06	0.41	11.2	N	10.4	N	2	8.5	0.1
20	M	VAC	41106	10		F	10		1	1		VISIT2	10.8	10.8	0.3	0.3	20	VAC	W	1	VISIT2		220	M	VIS			VISIT22	220	VIS	W		VISIT22		1	-0.65	2.24		-1.57	-1.86	-0.85	-1.12	10.8	N	9.9	N	2	10.8	0.3
20	M	VAC	41106	10		F	10		1	1		VISIT2	27.7	27.7	3.2	3.2	20	VAC	W	1	VISIT2		220	M	VIS			VISIT22	220	VIS	W		VISIT22		1.19	1.24	0.3		0.11	-1.14	0.93	0.63	11.5	N	10.4	N	2	27.7	3.2
20	M	VAC	41106	10		F	10		1	1		VISIT2	27.8		2.6		20	VAC	W	1	VISIT2		220	M	VIS			VISIT22	220	VIS	W		VISIT22		-0.48	-0.92	0.53						10.3	N			2	27.8	2.6
20	M	VAC	41106	10		F	10		1	1		VISIT2	12.9	12.9	2	2	20	VAC	W	1	VISIT2		220	M	VIS			VISIT22	220	VIS	W		VISIT22		-2.23	-1.31	-1.6		-2.86	-2.9	-1.83	-2.01	12.2	N	9.8	N	2	12.9	2
20	M	VAC	41106	10		M	10		1	1		VISIT2	19.7	19.7	5.6	5.6	20	VAC	W	1	VISIT2		220	M	VIS			VISIT22	220	VIS	W		VISIT22		-0.71	-0.49	-0.33		-1.48	-2.17	-0.56	-0.43	12.6	N	10.3	N	2	19.7	5.6
20	M	VAC	41106	10		F	10		1	1		VISIT2	47.2	47.2	8.8	8.8	20	VAC	W	1	VISIT2		220	M	VIS			VISIT22	220	VIS	W		VISIT22		-1.69	-2.56	0.98		-0.27	-0.54	-0.01	-1.5	10.9	N	9.9	N	2	47.2	8.8
20	M	VAC	41106	10		F	10		1	1		VISIT2	35.3	35.3	0.4	0.4	20	VAC	W	1	VISIT2		220	M	VIS			VISIT22	220	VIS	W		VISIT22		0.29	-0.63	1.23		-0.23	-0.43	-0.04	-0.61	10.2	N	10.3	N	2	35.3	0.4
20	M	VAC	41106	10		M	10		1	1		VISIT2	35.2		0.4		20	VAC	W	1	VISIT2		220	M	VIS			VISIT22	220	VIS	W		VISIT22		-2.01	-2.79	0.97						10.2	N			2	35.2	0.4
20	M	VAC	41106	10		M	10		1	1		VISIT2	45.6	45.6	10.5	10.5	20	VAC	W	1	VISIT2		220	M	VIS			VISIT22	220	VIS	W		VISIT22		0.32	0.11	0.39		-0.32	-1.88	0.83	0	9.7	N	10.2	N	2	45.6	10.5
20	M	VAC	41106	10		F	10		1	1		VISIT2	34.7	34.7	0.9	0.9	20	VAC	W	1	VISIT2		220	M	VIS			VISIT22	220	VIS	W		VISIT22		0.9	0.74	0.45		-1.11	-2.52	0.2	0.03	10.9	N	10.7	N	2	34.7	0.9
20	M	VAC	41106	10		F	10		1	1		VISIT2	34.7	34.7	0.9	0.9	20	VAC	W	1	VISIT2		220	M	VIS			VISIT22	220	VIS	W		VISIT22		-1.78	-2.76	1.07		-0.44	-2.19	0.87	0.28	11.1	N	11.2	N	2	34.7	0.9
20	M	VAC	41106	10		M	10		1	1		VISIT2	9.6	9.6	1.5	1.5	20	VAC	W	1	VISIT2		220	M	VIS			VISIT22	220	VIS	W		VISIT22		-0.65	-0.93	0.38		-1.38	-1.47	-0.87	-0.89	8.3	N	37	N	2	9.6	1.5
20	M	VAC	41106	10		F	10		1	1		VISIT2	3.8	3.8	1.4	1.4	20	VAC	W	1	VISIT2		220	M	VIS			VISIT22	220	VIS	W		VISIT22		-1.31	-1.07	-0.5		-1.14	-1.59	-0.45	-0.24	9	N	11.4	N	2	3.8	1.4
20	M	VAC	41106	10		M	10		1	1		VISIT2	13.3	13.3	2.4	2.4	20	VAC	W	1	VISIT2		220	M	VIS			VISIT22	220	VIS	W		VISIT22		-0.23	-0.16	-0.06		-1.14	-1.16	-0.73	-0.44	11	N	11.3	N	2	13.3	2.4
20	M	VAC	41106	10		M	10		1	1		VISIT2	27.7	27.7	0.2	0.2	20	VAC	W	1	VISIT2		220	M	VIS			VISIT22	220	VIS	W		VISIT22		-1.45	-2.9	1.89		-1.75	-2.51	-0.72	-0.89	10.9	N	10.2	N	2	27.7	0.2
20	M	VAC	41106	10		M	10		1	1		VISIT2	27.3	27.3	0.2	0.2	20	VAC	W	1	VISIT2		220	M	VIS			VISIT22	220	VIS	W		VISIT22		-0.93	-2.74	2.14		-1.97	-3.77	-0.13	0.39	10.3	N	11.2	N	2	27.3	0.2
20	M	VAC	41106	10		F	10		1	1		VISIT2	1.1	1.1	1.1	1.1	20	VAC	W	1	VISIT2		220	M	VIS			VISIT22	220	VIS	W		VISIT22		-0.17	-2.26	2.68		-1.66	-3.16	-0.07	-0.57	9.3	N	9.5	N	2	1.1	1.1
20	M	VAC	41106	10		F	10		1	1		VISIT2	4.8	4.8	4.8	4.8	20	VAC	W	1	VISIT2		220	M	VIS			VISIT22	220	VIS	W		VISIT22		-0.62	-1.2	0.7		-0.51	-1.19	0.12	0.68	9.5	N	10.9	N	2	4.8	4.8
20	M	VAC	41106	10		M	10		1	1		VISIT2	1.4	1.4	1.4	1.4	20	VAC	W	1	VISIT2		220	M	VIS			VISIT22	220	VIS	W		VISIT22		-0.98	-1.26	0.35		-1.92	-2.82	-0.76	-0.88	10.5	N	9.3	N	2	1.4	1.4
20	M	VAC	41106	10		M	10		1	1		VISIT2	13.9	13.9	0.3	0.3	20	VAC	W	1	VISIT2		220	M	VIS			VISIT22	220	VIS	W		VISIT22		-0.7	-2.66	2.61		0.72	-0.01	1	1.25	11.7	N	9.5	N	2	13.9	0.3
20	M	VAC	41106	10		M	10		1	1		VISIT2	30.9	30.9	4.8	4.8	20	VAC	W	1	VISIT2		220	M	VIS			VISIT22	220	VIS	W		VISIT22		-0.7	-1.67	1.33		-2.34	-2.53	-1.53	-1.85	10.9	N	10.3	N	2	30.9	4.8
20	M	VAC	41106	10		M	10		1	1		VISIT2	19.5	19.5	6.1	6.1	20	VAC	W	1	VISIT2		220	M	VIS			VISIT22	220	VIS	W		VISIT22		-1.57	-1.32	-0.47		-2.05	-2.2	-1.34	-0.89	9	N	11.1	N	2	19.5	6.1
20	M	VAC	41106	10		F	10		1	1		VISIT2	31.7	31.7	4.2	4.2	20	VAC	W	1	VISIT2		220	M	VIS			VISIT22	220	VIS	W		VISIT22		-0.77	-1.86	1.35		-3.09	-3.23	-1.88	-1.04	14.7	N	11.7	N	2	31.7	4.2
20	M	VAC	41106	10		F	10		1	1		VISIT2	27.2	27.2	0.2	0.2	20	VAC	W	1	VISIT2		220	M	VIS			VISIT22	220	VIS	W		VISIT22		-1.93	-1.91	-0.27		-1.58	-2.21	-0.63	-0.15	11.4	N	10.7	N	2	27.2	0.2
20	M	VAC	41106	10		M	10		1	1		VISIT2	17.2	17.2	0.8	0.8	20	VAC	W	1	VISIT2		220	M	VIS			VISIT22	220	VIS	W		VISIT22		-0.76	-3.4	3.49		-1.28	-2.14	-0.32	-0.88	11.4	N	9.6	N	2	17.2	0.8
20	M	VAC	41106	10		M	10		1	1		VISIT2	11	11	1.6	1.6	20	VAC	W	1	VISIT2		220	M	VIS			VISIT22	220	VIS	W		VISIT22		-0.43	0.28	-0.97		0.31	-1.85	1.63	0.83	9.4	N	11.1	N	2	11	1.6
20	M	VAC	41106	10		M	10		1	1		VISIT2	35	35	10.6	10.6	20	VAC	W	1	VISIT2		220	M	VIS			VISIT22	220	VIS	W		VISIT22		-0.28	0.46	-0.97		-0.61	-1.13	-0.04	-0.43	10.2	N	9.5	N	2	35	10.6
20	M	VAC	41106	10		F	10		1	1		VISIT2	12.9	12.9	0.8	0.8	20	VAC	W	1	VISIT2		220	M	VIS			VISIT22	220	VIS	W		VISIT22		-0.67	-2.26	2		-0.68	-2.18	0.55	0.28	9.9	N	12	N	2	12.9	0.8
20	M	VAC	41106	10		M	10		1	1		VISIT2	10.3	10.3	0.7	0.7	20	VAC	W	1	VISIT2		220	M	VIS			VISIT22	220	VIS	W		VISIT22		-0.23	-1.84	2.2		-2.16	-1.88	-1.7	-0.9	11.2	N	9.4	N	2	10.3	0.7
20	M	VAC	41106	10		M	10		1	1		VISIT2	1.4	1.4	1.4	1.4	20	VAC	W	1	VISIT2		220	M	VIS			VISIT22	220	VIS	W		VISIT22		0.28	0.08	0.39		-0.48	-1.18	0.19	-0.44	10.8	N	11	N	2	1.4	1.4
20	M	VAC	41106	10		F	10		1	1		VISIT2	10.8	10.8	3.3	3.3	20	VAC	W	1	VISIT2		220	M	VIS			VISIT22	220	VIS	W		VISIT22		-0.59	-0.93	0.35		-0.9	-1.46	-0.21	0.22	9.2	N	15.5	N	2	10.8	3.3
20	M	VAC	41106	10		M	10		1	1		VISIT2	34.8	34.8	0.7	0.7	20	VAC	W	1	VISIT2		220	M	VIS			VISIT22	220	VIS	W		VISIT22		-1.66	-1.28	-0.78		-3.05	-3.74	-1.67	-0.92	7.8	Y	6.3	Y	2	34.8	0.7
20	M	VAC	41106	10		M	10		1	1		VISIT2	1.4	1.4	1.4	1.4	20	VAC	W	1	VISIT2		220	M	VIS			VISIT22	220	VIS	W		VISIT22		-3.6	-2.62	-1.9		-2.6	-2.65	-1.82	-0.02	12.8	N	11.1	N	2	1.4	1.4
20	M	VAC	41106	10		F	10		1	1		VISIT2	24.5	24.5	6.8	6.8	20	VAC	W	1	VISIT2		220	M	VIS			VISIT22	220	VIS	W		VISIT22		0.84	0.65	0.49		1.24	0.94	0.97	2.12	11.5	N	11.5	N	2	24.5	6.8
20	M	VAC	41106	10		M	10		1	1		VISIT2	35	35	10.7	10.7	20	VAC	W	1	VISIT2		220	M	VIS			VISIT22	220	VIS	W		VISIT22		-0.98	-1.43	0.39		-1.51	-2.06	-0.65	-0.93	10.3	N	9	N	2	35	10.7
20	M	VAC	41106	10		M	10		1	1		VISIT2	35.2	35.2	0.5	0.5	20	VAC	W	1	VISIT2		220	M	VIS			VISIT22	220	VIS	W		VISIT22		-0.44	-0.55	0.16		-1.94	-2.86	-0.76	-0.43	11.5	N	11.1	N	2	35.2	0.5
20	M	VAC	41106	10		M	10		1	1		VISIT2	1.7	1.7	1.7	1.7	20	VAC	W	1	VISIT2		220	M	VIS			VISIT22	220	VIS	W		VISIT22		-0.37	-0.5	0.17		-0.69	-2.3	0.61	-0.02	9.4	N	10	N	2	1.7	1.7
20	M	VAC	41106	10		M	10		1	1		VISIT2	6.2	6.2	6.2	6.2	20	VAC	W	1	VISIT2		220	M	VIS			VISIT22	220	VIS	W		VISIT22		0.52	-1.5	2.8		0.29	-1.53	1.43	1.46	9.2	N	9.7	N	2	6.2	6.2
20	M	VAC	41106	10		M	10		1	1		VISIT2	9.9	9.9	0.5	0.5	20	VAC	W	1	VISIT2		220	M	VIS			VISIT22	220	VIS	W		VISIT22		0.65	0.34	0.6		1.61	0.24	2.01	2.14	12.2	N	9.1	N	2	9.9	0.5
20	M	VAC	41106	10		F	10		1	1		VISIT2	14.5	14.5	1.4	1.4	20	VAC	W	1	VISIT2		220	M	VIS			VISIT22	220	VIS	W		VISIT22		-2.3	-1.82	-0.96		-2.8	-2.51	-2	-2.07	10.4	N	10.5	N	2	14.5	1.4
20	M	VAC	41106	10		M	10		1	1		VISIT2	25.3	25.3	0.5	0.5	20	VAC	W	1	VISIT2		220	M	VIS			VISIT22	220	VIS	W		VISIT22		-0.02	1.06	-1.27		-0.53	0.44	-1.08	-0.46	10.3	N	9.7	N	2	25.3	0.5
20	M	VAC	41106	10		F	10		1	1		VISIT2	47.4	47.4	8.5	8.5	20	VAC	W	1	VISIT2		220	M	VIS			VISIT22	220	VIS	W		VISIT22		-1.4	-2.46	1.25		-1.29	-1.69	-0.57	-0.61	11.3	N	11.7	N	2	47.4	8.5
20	M	VAC	41106	10		M	10		1	1		VISIT2	31.8	31.8	7.5	7.5	20	VAC	W	1	VISIT2		220	M	VIS			VISIT22	220	VIS	W		VISIT22		0.23	-1.5	2.41		-0.45	-2.51	1.03	0.43	10	N	10.3	N	2	31.8	7.5
20	M	VAC	41106	10		M	10		1	1		VISIT2	1.7	1.7	1.7	1.7	20	VAC	W	1	VISIT2		220	M	VIS			VISIT22	220	VIS	W		VISIT22		-0.13	-1.73	2.2		-0.91	-2.26	0.27	0.41	9.8	N	10.1	N	2	1.7	1.7
20	M	VAC	41106	10		F	10		1	1		VISIT2	36.5		11		20	VAC	W	1	VISIT2		220	M	VIS			VISIT22	220	VIS	W		VISIT22		-2.81	-2.81	-0.37						9.8	N			2	36.5	11
20	M	VAC	41106	10		M	10		1	1		VISIT2	26.3		4.7		20	VAC	W	1	VISIT2		220	M	VIS			VISIT22	220	VIS	W		VISIT22		0.13	-2.62	3.76						11.3	N			2	26.3	4.7
20	M	VAC	41106	10		F	10		1	1		VISIT2	10.8	10.8	3.3	3.3	20	VAC	W	1	VISIT2		220	M	VIS			VISIT22	220	VIS	W		VISIT22		-1.5	-1.81	0.12		-1.93	-3.1	-0.44	-1.09	10.8	N	7.3	Y	2	10.8	3.3
20	M	VAC	41106	10		M	10		1	1		VISIT2	13.4	13.4	0.3	0.3	20	VAC	W	1	VISIT2		220	M	VIS			VISIT22	220	VIS	W		VISIT22		-1.26	-0.04	-1.85		-0.86	-2.17	0.27	0	11.7	N	9.3	N	2	13.4	0.3
20	M	VAC	41106	10		F	10		1	1		VISIT2	35.3	35.3	0.2	0.2	20	VAC	W	1	VISIT2		220	M	VIS			VISIT22	220	VIS	W		VISIT22		-0.67	-0.76	0.03		0.18	-1.85	1.46	0.68	13.2	N	9.7	N	2	35.3	0.2
20	M	VAC	41106	10		M	10		1	1		VISIT2	35.1	35.1	6.6	6.6	20	VAC	W	1	VISIT2		220	M	VIS			VISIT22	220	VIS	W		VISIT22		-3.97	-3.02	-1.94		-1.63	-1.44	-1.23	-0.48	12	N	10.9	N	2	35.1	6.6
20	M	VAC	41106	10		M	10		1	1		VISIT2	35.2	35.2	0.3	0.3	20	VAC	W	1	VISIT2		220	M	VIS			VISIT22	220	VIS	W		VISIT22		0.65	0.34	0.6		-0.62	-1.15	-0.04	0.43	9.6	N	10.5	N	2	35.2	0.3
20	M	VAC	41106	10		M	10		1	1		VISIT2	1.8		1.8		20	VAC	W	1	VISIT2		220	M	VIS			VISIT22	220	VIS	W		VISIT22		-0.93	-0.37	-0.85						11	N			2	1.8	1.8
20	M	VAC	41106	10		F	10		1	1		VISIT2	16.3		2.2		20	VAC	W	1	VISIT2		220	M	VIS			VISIT22	220	VIS	W		VISIT22		-0.96	-1.77	0.94						11.2	N			2	16.3	2.2
20	M	VAC	41106	10		F	10		1	1		VISIT2	12	12	2.1	2.1	20	VAC	W	1	VISIT2		220	M	VIS			VISIT22	220	VIS	W		VISIT22		0.71	0.69	0.25		0.46	-0.56	0.99	1.06	9.9	N	9.8	N	2	12	2.1
20	M	VAC	41106	10		M	10		1	1		VISIT2	0.8	0.8	0.8	0.8	20	VAC	W	1	VISIT2		220	M	VIS			VISIT22	220	VIS	W		VISIT22		-0.95	-1.32	0.39		-0.69	-1.92	0.4	0.76	12.2	N	8.5	N	2	0.8	0.8
20	M	VAC	41106	10		M	10		1	1		VISIT2	35.2	35.2	6.5	6.5	20	VAC	W	1	VISIT2		220	M	VIS			VISIT22	220	VIS	W		VISIT22		-1.07	-0.89	-0.33		-2.26	-2.57	-1.39	-1.37	12.2	N	10.4	N	2	35.2	6.5
20	M	VAC	41106	10		F	10		1	1		VISIT2	31.1	31.1	7.5	7.5	20	VAC	W	1	VISIT2		220	M	VIS			VISIT22	220	VIS	W		VISIT22		-1.04	-1.07	-0.12		-1.65	-1.68	-1.07	-1.53	9.7	N	8.9	N	2	31.1	7.5
20	M	VAC	41106	10		F	10		1	1		VISIT2	37.8	37.8	0.3	0.3	20	VAC	W	1	VISIT2		220	M	VIS			VISIT22	220	VIS	W		VISIT22		-0.63	-0.28	-0.51		-0.48	-2.92	1.29	-0.59	9.5	N	10.8	N	2	37.8	0.3
20	M	VAC	41106	10		M	10		1	1		VISIT2	36.3	36.3	2.2	2.2	20	VAC	W	1	VISIT2		220	M	VIS			VISIT22	220	VIS	W		VISIT22		-1.21	-1.5	0.35		-2.47	-3.11	-1.3	-1.41	11.1	N	11.1	N	2	36.3	2.2
20	M	VAC	41106	10		M	10		1	1		VISIT2	36.2	36.2	2.3	2.3	20	VAC	W	1	VISIT2		220	M	VIS			VISIT22	220	VIS	W		VISIT22		-2.11	-1.5	-1.06		-2.13	-3.2	-0.78	-2.78	11.8	N	11.5	N	2	36.2	2.3
20	M	VAC	41106	10		M	10		1	1		VISIT2	37	37	1.3	1.3	20	VAC	W	1	VISIT2		220	M	VIS			VISIT22	220	VIS	W		VISIT22		-1.33	-1.26	-0.19		-0.76	-1.78	0.17	-0.43	11.1	N	10.8	N	2	37	1.3
20	M	VAC	41106	10		M	10		1	1		VISIT2	37.5	37.5	0.7	0.7	20	VAC	W	1	VISIT2		220	M	VIS			VISIT22	220	VIS	W		VISIT22		-2.36	-2.06	-0.61		-2.74	-3.56	-1.37	-1.85	10	N	10.3	N	2	37.5	0.7
20	M	VAC	41106	10		F	10		1	1		VISIT2	28.2	28.2	5.1	5.1	20	VAC	W	1	VISIT2		220	M	VIS			VISIT22	220	VIS	W		VISIT22		-0.04	-0.83	1.02		-0.77	-1.83	0.23	1	10.5	N	13.2	N	2	28.2	5.1
20	M	VAC	41106	10		M	10		1	1		VISIT2	36.9	36.9	1.3	1.3	20	VAC	W	1	VISIT2		220	M	VIS			VISIT22	220	VIS	W		VISIT22		-1.8	-1.05	-1.23		-0.61	-2.17	0.61	0.43	9.8	N	9.9	N	2	36.9	1.3
20	M	VAC	41106	10		M	10		1	1		VISIT2	0.9	0.9	0.9	0.9	20	VAC	W	1	VISIT2		220	M	VIS			VISIT22	220	VIS	W		VISIT22		-2.45	-1.77	-1.23		-2.28	-2.61	-1.39	-1.38	9.2	N	9.7	N	2	0.9	0.9
20	M	VAC	41106	10		M	10		1	1		VISIT2	10.6	10.6	1.1	1.1	20	VAC	W	1	VISIT2		220	M	VIS			VISIT22	220	VIS	W		VISIT22		-3.3	-2.51	-1.53		-1.26	-2.11	-0.32	0.1	9.5	N	12.3	N	2	10.6	1.1
20	M	VAC	41106	10		M	10		1	1		VISIT2	8.7	8.7	0.9	0.9	20	VAC	W	1	VISIT2		220	M	VIS			VISIT22	220	VIS	W		VISIT22		-0.54	-0.66	0.16		-0.79	-1.15	-0.26	-0.44	9.8	N	10.6	N	2	8.7	0.9
20	M	VAC	41106	10		M	10		1	1		VISIT2	10.6	10.6	1.2	1.2	20	VAC	W	1	VISIT2		220	M	VIS			VISIT22	220	VIS	W		VISIT22		-0.6	1.23	-2.31		0.47	-0.22	0.81	0.82	11.2	N	9.8	N	2	10.6	1.2
20	M	VAC	41106	10		F	10		1	1		VISIT2	13.1	13.1	0.8	0.8	20	VAC	W	1	VISIT2		220	M	VIS			VISIT22	220	VIS	W		VISIT22		0.31	-0.26	0.8		-0.68	-2.18	0.55	-0.14	11.3	N	10.1	N	2	13.1	0.8
20	M	VAC	41106	10		F	10		1	1		VISIT2	6.9	6.9	0.9	0.9	20	VAC	W	1	VISIT2		220	M	VIS			VISIT22	220	VIS	W		VISIT22		-0.24	-0.52	0.35		-0.26	-1.84	0.87	0.76	11.3	N	7.4	Y	2	6.9	0.9
20	M	VAC	41106	10		M	10		1	1		VISIT2	37.1	37.1	1	1	20	VAC	W	1	VISIT2		220	M	VIS			VISIT22	220	VIS	W		VISIT22		-1.82	-0.69	-1.83		-1.73	-3.53	0	-0.43	11.7	N	10.4	N	2	37.1	1
20	M	VAC	41106	10		M	10		1	1		VISIT2	39.7	39.7	2	2	20	VAC	W	1	VISIT2		220	M	VIS			VISIT22	220	VIS	W		VISIT22		-0.33	0.08	-0.54		-1.29	-2.5	-0.1	-0.43	9.9	N	8.4	N	2	39.7	2
20	M	VAC	41106	10		M	10		1	1		VISIT2	31.7	31.7	6.2	6.2	20	VAC	W	1	VISIT2		220	M	VIS			VISIT22	220	VIS	W		VISIT22		0.67	-1.63	2.96		-0.83	-1.38	-0.15	-0.3	10.1	N	11	N	2	31.7	6.2
20	M	VAC	41106	10		M	10		1	1		VISIT2	23.2	23.2	8.2	8.2	20	VAC	W	1	VISIT2		220	M	VIS			VISIT22	220	VIS	W		VISIT22		-0.17	0.58	-0.97		-1.39	-0.62	-1.48	-1.39	11.6	N	9.5	N	2	23.2	8.2
20	M	VAC	41106	10		F	10		1	1		VISIT2	30.1	30.1	6.7	6.7	20	VAC	W	1	VISIT2		220	M	VIS			VISIT22	220	VIS	W		VISIT22		2.02	0.56	2.17		-0.58	-1.16	0	0.06	13.2	N	10.4	N	2	30.1	6.7
20	M	VAC	41106	10		F	10		1	1		VISIT2	38.8	38.8	0.7	0.7	20	VAC	W	1	VISIT2		220	M	VIS			VISIT22	220	VIS	W		VISIT22		0.38	-0.52	1.23		0.84	0.05	1.07	0.27	9.9	N	10.4	N	2	38.8	0.7
20	M	VAC	41106	10		M	10		1	1		VISIT2	2.2	2.2	2.2	2.2	20	VAC	W	1	VISIT2		220	M	VIS			VISIT22	220	VIS	W		VISIT22		0.86	-0.43	1.88		-0.37	-0.77	0.06	0.01	10.9	N	11.5	N	2	2.2	2.2
20	M	VAC	41106	10		F	10		1	1		VISIT2	1.8	1.8	1.8	1.8	20	VAC	W	1	VISIT2		220	M	VIS			VISIT22	220	VIS	W		VISIT22		0.16	-0.78	1.23		0.35	-0.3	0.66	0.66	10.6	N	10.8	N	2	1.8	1.8
20	M	VAC	41106	10		F	10		1	1		VISIT2	2.2	2.2	2.2	2.2	20	VAC	W	1	VISIT2		220	M	VIS			VISIT22	220	VIS	W		VISIT22		-0.11	-0.73	0.8		-0.43	-0.71	-0.12	1.41	14.6	N	9.9	N	2	2.2	2.2
20	M	VAC	41106	10		M	10		1	1		VISIT2	10.9	10.9	2.5	2.5	20	VAC	W	1	VISIT2		220	M	VIS			VISIT22	220	VIS	W		VISIT22		-0.42	-1.06	0.84		-0.18	-0.52	0.14	-0.45	10.8	N	10.6	N	2	10.9	2.5
20	M	VAC	41106	10		F	10		1	1		VISIT2	29.2		2.1		20	VAC	W	1	VISIT2		220	M	VIS			VISIT22	220	VIS	W		VISIT22		-2.03	-2.51	0.41						10.1	N			2	29.2	2.1
20	M	VAC	41106	10		M	10		1	1		VISIT2	27.4	27.4	0.5	0.5	20	VAC	W	1	VISIT2		220	M	VIS			VISIT22	220	VIS	W		VISIT22		0.27	0.23	0.18		-0.47	0.56	-1.08	-0.99	11.2	N	9.6	N	2	27.4	0.5
20	M	VAC	41106	10		F	10		1	1		VISIT2	37.6	37.6	0.7	0.7	20	VAC	W	1	VISIT2		220	M	VIS			VISIT22	220	VIS	W		VISIT22		-0.38	-1.67	1.63		-0.8	-1.6	0.01	0.26	9.1	N	10.8	N	2	37.6	0.7
20	M	VAC	41106	10		F	10		1	1		VISIT2	37.3		0.8		20	VAC	W	1	VISIT2		220	M	VIS			VISIT22	220	VIS	W		VISIT22		-1.73	-2.41	0.7						10.7	N			2	37.3	0.8
20	M	VAC	41106	10		M	10		1	1		VISIT2	34.5	34.5	3.8	3.8	20	VAC	W	1	VISIT2		220	M	VIS			VISIT22	220	VIS	W		VISIT22		0.13	1.09	-1.13		-0.94	-1.46	-0.27	-0.08	11.1	N	11	N	2	34.5	3.8
20	M	VAC	41106	10		M	10		1	1		VISIT2	37	37	1.1	1.1	20	VAC	W	1	VISIT2		220	M	VIS			VISIT22	220	VIS	W		VISIT22		-0.17	-1.44	1.78		-1.11	-1.46	-0.51	-0.43	17	N	9	N	2	37	1.1
20	M	VAC	41106	10		M	10		1	1		VISIT2	32.6	32.6	5.5	5.5	20	VAC	W	1	VISIT2		220	M	VIS			VISIT22	220	VIS	W		VISIT22		-0.28	-0.72	0.62		-1.14	-2.2	-0.08	-0.89	10.9	N	9.7	N	2	32.6	5.5
20	M	VAC	41106	10		M	10		1	1		VISIT2	17.4	17.4	1.1	1.1	20	VAC	W	1	VISIT2		220	M	VIS			VISIT22	220	VIS	W		VISIT22		0.61	0.62	0.22		-0.23	-0.29	-0.11	-0.46	9.7	N	9	N	2	17.4	1.1
20	M	VAC	41106	10		F	10		1	1		VISIT2	2.9	2.9	2.9	2.9	20	VAC	W	1	VISIT2		220	M	VIS			VISIT22	220	VIS	W		VISIT22		0.54	-0.06	0.87		-0.64	-0.46	-0.59	-0.02	10.9	N	10.6	N	2	2.9	2.9
20	M	VAC	41106	10		M	10		1	1		VISIT2	11.5	11.5	1.1	1.1	20	VAC	W	1	VISIT2		220	M	VIS			VISIT22	220	VIS	W		VISIT22		-2.36	-3.07	0.8		-0.76	-1.93	0.29	-0.01	9.6	N	9.7	N	2	11.5	1.1
20	M	VAC	41106	10		M	10		1	1		VISIT2	22.1	22.1	0.6	0.6	20	VAC	W	1	VISIT2		220	M	VIS			VISIT22	220	VIS	W		VISIT22		-1.98	-2.06	-0.02		-2.72	-2.84	-1.88	-0.88	8.8	N	8	N	2	22.1	0.6
20	M	VAC	41106	10		F	10		1	1		VISIT2	1.6	1.6	1.6	1.6	20	VAC	W	1	VISIT2		220	M	VIS			VISIT22	220	VIS	W		VISIT22		0.27	-0.55	1.04		0.05	-0.16	0.13	-0.62	12.1	N	8.8	N	2	1.6	1.6
20	M	VAC	41106	10		F	10		1	1		VISIT2	14.1	14.1	0.5	0.5	20	VAC	W	1	VISIT2		220	M	VIS			VISIT22	220	VIS	W		VISIT22		-0.2	0.03	-0.27		0.44	-0.27	0.76	1.43	10.8	N	8.7	N	2	14.1	0.5
20	M	VAC	41106	10		M	10		1	1		VISIT2	10	10	2.4	2.4	20	VAC	W	1	VISIT2		220	M	VIS			VISIT22	220	VIS	W		VISIT22		-2.64	-3.46	0.87		-2.26	-3.25	-0.92	-0.44	8.1	N	10.4	N	2	10	2.4
20	M	VAC	41106	10		M	10		1	1		VISIT2	14	14	0.7	0.7	20	VAC	W	1	VISIT2		220	M	VIS			VISIT22	220	VIS	W		VISIT22		-1.08	-1.23	0.14		-0.07	-1.5	0.93	0.83	10.3	N	9.8	N	2	14	0.7
20	M	VAC	41106	10		M	10		1	1		VISIT2	2.2		2.2		20	VAC	W	1	VISIT2		220	M	VIS			VISIT22	220	VIS	W		VISIT22		-1.67	-2.12	0.54						9.6	N			2	2.2	2.2
20	M	VAC	41106	10		M	10		1	1		VISIT2	37.1	37.1	1	1	20	VAC	W	1	VISIT2		220	M	VIS			VISIT22	220	VIS	W		VISIT22		-0.43	-2.9	3.31		-2.07	-2.22	-1.34	-1.37	12	N	9.5	N	2	37.1	1
20	M	VAC	41106	10		F	10		1	1		VISIT2	40	40	0.3	0.3	20	VAC	W	1	VISIT2		220	M	VIS			VISIT22	220	VIS	W		VISIT22		-1.48	-2.15	0.7		-1.65	-2.49	-0.53	-0.14	9.3	N	10.8	N	2	40	0.3
20	M	VAC	41106	10		M	10		1	1		VISIT2	5.7	5.7	5.7	5.7	20	VAC	W	1	VISIT2		220	M	VIS			VISIT22	220	VIS	W		VISIT22		0.04	-0.87	1.31		-0.77	-1.1	-0.26	-0.43	11.6	N	10.1	N	2	5.7	5.7
20	M	VAC	41106	10		M	10		1	1		VISIT2	21	21	6.4	6.4	20	VAC	W	1	VISIT2		220	M	VIS			VISIT22	220	VIS	W		VISIT22		-5.48	-5.32	-1.88		-0.35	-1.59	0.62	0.41	8.9	N	11	N	2	21	6.4
20	M	VAC	41106	10		M	10		1	1		VISIT2	7.9	7.9	2.7	2.7	20	VAC	W	1	VISIT2		220	M	VIS			VISIT22	220	VIS	W		VISIT22		-0.62	-1.11	0.62		0.41	-0.89	1.19	0.82	9.2	N	8.5	N	2	7.9	2.7
20	M	VAC	41106	10		F	10		1	1		VISIT2	37.1	37.1	0.9	0.9	20	VAC	W	1	VISIT2		220	M	VIS			VISIT22	220	VIS	W		VISIT22		0.13	-0.67	1.03		0.16	-1.37	1.15	0.64	10.8	N	10.3	N	2	37.1	0.9
20	M	VAC	41106	10		F	10		1	1		VISIT2	19.2	19.2	4.7	4.7	20	VAC	W	1	VISIT2		220	M	VIS			VISIT22	220	VIS	W		VISIT22		-0.54	-2.4	2.27		0.68	-0.14	0.98	0.63	9.4	N	11.8	N	2	19.2	4.7
20	M	VAC	41106	10		F	10		1	1		VISIT2	19.4	19.4	2.4	2.4	20	VAC	W	1	VISIT2		220	M	VIS			VISIT22	220	VIS	W		VISIT22		0.73	-0.63	1.79		-0.28	-1.04	0.32	0.65	10.8	N	13.1	N	2	19.4	2.4
20	M	VAC	41106	10		M	10		1	1		VISIT2	1.6		1.6		20	VAC	W	1	VISIT2		220	M	VIS			VISIT22	220	VIS	W		VISIT22		-2.03	-1.62	-0.76						11.7	N			2	1.6	1.6
20	M	VAC	41106	10		M	10		1	1		VISIT2	36.9	36.9	1.2	1.2	20	VAC	W	1	VISIT2		220	M	VIS			VISIT22	220	VIS	W		VISIT22		0.28	-0.43	1.06		-1.2	-0.76	-1.1	-0.89	10.3	N	9.8	N	2	36.9	1.2
20	M	VAC	41106	10		F	10		1	1		VISIT2	46.6	46.6	3.6	3.6	20	VAC	W	1	VISIT2		220	M	VIS			VISIT22	220	VIS	W		VISIT22		0.74	-1.6	2.88		-1.75	-3.12	-0.18	-0.64	8.7	N	8.4	N	2	46.6	3.6
20	M	VAC	41106	10		M	10		1	1		VISIT2	50.3	50.3	0.2	0.2	20	VAC	W	1	VISIT2		220	M	VIS			VISIT22	220	VIS	W		VISIT22		-0.28	-0.72	0.62		-0.96	-1.5	-0.27	0	10.9	N	11.1	N	2	50.3	0.2
20	M	VAC	41106	10		M	10		1	1		VISIT2	36.7	36.7	1.5	1.5	20	VAC	W	1	VISIT2		220	M	VIS			VISIT22	220	VIS	W		VISIT22		0.46	-0.39	1.23		-2.77	-2.91	-1.88	-2.9	9.9	N	11.3	N	2	36.7	1.5
20	M	VAC	41106	10		M	10		1	1		VISIT2	27.4	27.4	0.3	0.3	20	VAC	W	1	VISIT2		220	M	VIS			VISIT22	220	VIS	W		VISIT22		-2.54	-3.37	0.97		-0.37	-0.93	0.17	-0.02	8.9	N	10.8	N	2	27.4	0.3
20	M	VAC	41106	10		F	10		1	1		VISIT2	2.1	2.1	2.1	2.1	20	VAC	W	1	VISIT2		220	M	VIS			VISIT22	220	VIS	W		VISIT22		1.71	1.41	0.89		0.13	-0.92	0.8	0.6	10.5	N	10.3	N	2	2.1	2.1
20	M	VAC	41106	10		F	10		1	1		VISIT2	17.5	17.5	1.7	1.7	20	VAC	W	1	VISIT2		220	M	VIS			VISIT22	220	VIS	W		VISIT22		0.38	0.47	0.04		-0.3	-0.6	-0.01	0.27	8.9	N	8.3	N	2	17.5	1.7
20	M	VAC	41106	10		M	10		1	1		VISIT2	13.7	13.7	0.2	0.2	20	VAC	W	1	VISIT2		220	M	VIS			VISIT22	220	VIS	W		VISIT22		0.13	-0.1	0.39		-0.92	-0.9	-0.62	-0.45	10.6	N	12.3	N	2	13.7	0.2
20	M	VAC	41106	10		F	10		1	1		VISIT2	17.8	17.8	1.1	1.1	20	VAC	W	1	VISIT2		220	M	VIS			VISIT22	220	VIS	W		VISIT22		-2.48	-2	-0.96		-2.34	-2.31	-1.56	-2.02	11.2	N	11.1	N	2	17.8	1.1
20	M	VAC	41106	10		F	10		1	1		VISIT2	1.1	1.1	1.1	1.1	20	VAC	W	1	VISIT2		220	M	VIS			VISIT22	220	VIS	W		VISIT22		-0.43	-1.42	1.21		-1.27	-1.98	-0.35	-0.6	9.6	N	10.1	N	2	1.1	1.1
20	M	VAC	41106	10		M	10		1	1		VISIT2	2	2	2	2	20	VAC	W	1	VISIT2		220	M	VIS			VISIT22	220	VIS	W		VISIT22		-0.48	-0.25	-0.33		-0.76	-0.39	-0.75	-0.43	15.1	N	9.3	N	2	2	2
20	M	VAC	41106	10		M	10		1	1		VISIT2	27.6		9.4		20	VAC	W	1	VISIT2		220	M	VIS			VISIT22	220	VIS	W		VISIT22		0.57	-0.93	1.99						11.7	N			2	27.6	9.4
20	M	VAC	41106	10		M	10		1	1		VISIT2	28	28	3.7	3.7	20	VAC	W	1	VISIT2		220	M	VIS			VISIT22	220	VIS	W		VISIT22		-0.6	-1.38	1.09		-1.44	-2.27	-0.44	-0.45	8.8	N	8.2	N	2	28	3.7
20	M	VAC	41106	10		F	10		1	1		VISIT2	37.2	37.2	0.8	0.8	20	VAC	W	1	VISIT2		220	M	VIS			VISIT22	220	VIS	W		VISIT22		-0.43	1.04	-1.77		-1.14	-2.53	0.21	-1.11	8	N	7.5	Y	2	37.2	0.8
20	M	VAC	41106	10		F	10		1	1		VISIT2	37.2	37.2	0.8	0.8	20	VAC	W	1	VISIT2		220	M	VIS			VISIT22	220	VIS	W		VISIT22		0.14	0.5	-0.31		1.57	-3.18	4.25	0.99	16.2	N	11.2	N	2	37.2	0.8
20	M	VAC	41106	10		M	10		1	1		VISIT2	37.4	37.4	0.7	0.7	20	VAC	W	1	VISIT2		220	M	VIS			VISIT22	220	VIS	W		VISIT22		-0.12	-0.55	0.62		-2.04	-2.52	-1.12	-1.85	13.2	N	10	N	2	37.4	0.7
20	M	VAC	41106	10		M	10		1	1		VISIT2	37.2	37.2	0.8	0.8	20	VAC	W	1	VISIT2		220	M	VIS			VISIT22	220	VIS	W		VISIT22		-0.08	-0.66	0.84		-0.6	-1.07	-0.05	0.38	10.2	N	9.6	N	2	37.2	0.8
20	M	VAC	41106	10		F	10		1	1		VISIT2	23.1	23.1	8.1	8.1	20	VAC	W	1	VISIT2		220	M	VIS			VISIT22	220	VIS	W		VISIT22		2.64	0.8	2.73		1.15	-1.05	2.26	1.4	9.1	N	10.9	N	2	23.1	8.1
20	M	VAC	41106	10		M	10		1	1		VISIT2	37.2		0.8		20	VAC	W	1	VISIT2		220	M	VIS			VISIT22	220	VIS	W		VISIT22		-1.03	-1.17	0.14						12.7	N			2	37.2	0.8
20	M	VAC	41106	10		M	10		1	1		VISIT2	1.6	1.6	1.6	1.6	20	VAC	W	1	VISIT2		220	M	VIS			VISIT22	220	VIS	W		VISIT22		0.7	-0.43	1.56		-0.59	-1.05	-0.05	-0.93	9.9	N	8.6	N	2	1.6	1.6
20	M	VAC	41106	10		M	10		1	1		VISIT2	11		4.4		20	VAC	W	1	VISIT2		220	M	VIS			VISIT22	220	VIS	W		VISIT22		0.32	0.11	0.39						11.8	N			2	11	4.4
20	M	VAC	41106	10		M	10		1	1		VISIT2	34.1		4.5		20	VAC	W	1	VISIT2		220	M	VIS			VISIT22	220	VIS	W		VISIT22		-1.27	-2.39	1.49						11.9	N			2	34.1	4.5
20	M	VAC	41106	10		M	10		1	1		VISIT2	37.6	37.6	0.7	0.7	20	VAC	W	1	VISIT2		220	M	VIS			VISIT22	220	VIS	W		VISIT22		1.4	-0.06	2.09		1.75	-0.56	2.71	2.34	10.2	N	11.5	N	2	37.6	0.7
20	M	VAC	41106	10		M	10		1	1		VISIT2	45.5	45.5	4.8	4.8	20	VAC	W	1	VISIT2		220	M	VIS			VISIT22	220	VIS	W		VISIT22		0.65	-1.67	3.08		-0.94	-2.3	0.27	-0.91	11.5	N	15.6	N	2	45.5	4.8
20	M	VAC	41106	10		F	10		1	1		VISIT2	2	2	2	2	20	VAC	W	1	VISIT2		220	M	VIS			VISIT22	220	VIS	W		VISIT22		1.19	0.42	1.23		0.16	-0.4	0.47	-0.35	11.6	N	11.5	N	2	2	2
20	M	VAC	41106	10		F	10		1	1		VISIT2	16.5	16.5	1.1	1.1	20	VAC	W	1	VISIT2		220	M	VIS			VISIT22	220	VIS	W		VISIT22		-0.92	-1.22	0.28		-1.53	-1.95	-0.72	-1.52	9.2	N	10.8	N	2	16.5	1.1
20	M	VAC	41106	10		F	10		1	1		VISIT2	14.7		0.5		20	VAC	W	1	VISIT2		220	M	VIS			VISIT22	220	VIS	W		VISIT22		0.81	1.13	-0.1						10.2	N			2	14.7	0.5
20	M	VAC	41106	10		M	10		1	1		VISIT2	21.8	21.8	3.7	3.7	20	VAC	W	1	VISIT2		220	M	VIS			VISIT22	220	VIS	W		VISIT22		-1.06	-1.33	0.17		-0.9	-1.7	-0.04	-0.03	10.6	N	11.2	N	2	21.8	3.7
20	M	VAC	41106	10		M	10		1	1		VISIT2	34.5	34.5	3.8	3.8	20	VAC	W	1	VISIT2		220	M	VIS			VISIT22	220	VIS	W		VISIT22		-1.44	-2.57	1.49		-2.36	-2.58	-1.53	-0.9	8.7	N	10.1	N	2	34.5	3.8
20	M	VAC	41106	10		F	10		1	1		VISIT2	9.9	9.9	2.8	2.8	20	VAC	W	1	VISIT2		220	M	VIS			VISIT22	220	VIS	W		VISIT22		-1.64	-2.02	0.31		-2.12	-2.61	-1.06	-0.16	10.4	N	9.1	N	2	9.9	2.8
20	M	VAC	41106	10		F	10		1	1		VISIT2	20.5	20.5	4.8	4.8	20	VAC	W	1	VISIT2		220	M	VIS			VISIT22	220	VIS	W		VISIT22		-0.43	-1.12	0.8		-0.95	-2.04	0.11	0.24	10.9	N	12.4	N	2	20.5	4.8
20	M	VAC	41106	10		F	10		1	1		VISIT2	4	4	4	4	20	VAC	W	1	VISIT2		220	M	VIS			VISIT22	220	VIS	W		VISIT22		1.33	0.61	1.23		-0.54	0.06	-0.87	-0.21	9.7	N	10.9	N	2	4	4
20	M	VAC	41106	10		F	10		1	1		VISIT2	30.9		5.4		20	VAC	W	1	VISIT2		220	M	VIS			VISIT22	220	VIS	W		VISIT22		-3.64	-1.93	-3.03						11.6	N			2	30.9	5.4
20	M	VAC	41106	10		M	10		1	1		VISIT2	36.2	36.2	2.4	2.4	20	VAC	W	1	VISIT2		220	M	VIS			VISIT22	220	VIS	W		VISIT22		-1.33	-2.45	1.49						10.6	N			2	36.2	2.4
20	M	VAC	41106	10		M	10		1	1		VISIT2	34.5	34.5	3.8	3.8	20	VAC	W	1	VISIT2		220	M	VIS			VISIT22	220	VIS	W		VISIT22		-1.09	-1.56	0.6		-1.79	-2.23	-0.94	-0.44	7.4	Y	10.9	N	2	34.5	3.8
20	M	VAC	41106	10		F	10		1	1		VISIT2	2.1	2.1	2.1	2.1	20	VAC	W	1	VISIT2		220	M	VIS			VISIT22	220	VIS	W		VISIT22		-0.18	-0.09	-0.12		-0.36	-1.87	0.77	0.27	13.9	N	10.9	N	2	2.1	2.1
20	M	VAC	41106	10		F	10		1	1		VISIT2	33.1	33.1	5.1	5.1	20	VAC	W	1	VISIT2		220	M	VIS			VISIT22	220	VIS	W		VISIT22		-1.05	-1.09	-0.09		-1.59	-2.22	-0.63	-0.58	10.7	N	10.3	N	2	33.1	5.1
20	M	VAC	41106	10		M	10		1	1		VISIT2	35.4	35.4	4.6	4.6	20	VAC	W	1	VISIT2		220	M	VIS			VISIT22	220	VIS	W		VISIT22		1.25	-0.31	2.26		-0.19	-1.44	0.72	0.01	9.7	N	12.1	N	2	35.4	4.6
20	M	VAC	41106	10		F	10		1	1		VISIT2	9.7	9.7	0.4	0.4	20	VAC	W	1	VISIT2		220	M	VIS			VISIT22	220	VIS	W		VISIT22		0.08	-0.01	0.16		-1.75	-1.53	-1.31	-1.57	10.3	N	11	N	2	9.7	0.4
20	M	VAC	41106	10		F	10		1	1		VISIT2	10.3	10.3	1	1	20	VAC	W	1	VISIT2		220	M	VIS			VISIT22	220	VIS	W		VISIT22		0.71	-0.19	1.23		-0.5	-0.83	-0.12	-0.03	9.4	N	8.2	N	2	10.3	1
20	M	VAC	41106	10		M	10		1	1		VISIT2	17.3	17.3	4.5	4.5	20	VAC	W	1	VISIT2		220	M	VIS			VISIT22	220	VIS	W		VISIT22		-1.49	-1.62	0.08		-0.85	-1.96	0.17	-0.46	10	N	11.5	N	2	17.3	4.5
20	M	VAC	41106	10		M	10		1	1		VISIT2	17.3	17.3	4.5	4.5	20	VAC	W	1	VISIT2		220	M	VIS			VISIT22	220	VIS	W		VISIT22		-2.03	-2.12	-0.02		-2.01	-2.99	-0.76	-0.02	8	N	9.8	N	2	17.3	4.5
20	M	VAC	41106	10		M	10		1	1		VISIT2	37.7		0.6		20	VAC	W	1	VISIT2		220	M	VIS			VISIT22	220	VIS	W		VISIT22		-3.99	-4.92	0.48						8.6	N			2	37.7	0.6
20	M	VAC	41106	10		F	10		1	1		VISIT2	37.2	37.2	1	1	20	VAC	W	1	VISIT2		220	M	VIS			VISIT22	220	VIS	W		VISIT22		-0.55	-0.81	0.28		-1.38	-1.21	-1.05	-0.58	10.8	N	10.4	N	2	37.2	1
20	M	VAC	41106	10		F	10		1	1		VISIT2	29	29	1.9	1.9	20	VAC	W	1	VISIT2		220	M	VIS			VISIT22	220	VIS	W		VISIT22		0.74	-0.8	1.93		0.02	-0.86	0.6	0.62	10.8	N	11.1	N	2	29	1.9
20	M	VAC	41106	10		M	10		1	1		VISIT2	36.5	36.5	1.7	1.7	20	VAC	W	1	VISIT2		220	M	VIS			VISIT22	220	VIS	W		VISIT22		0.47	-1.56	2.8		-0.29	-1.13	0.4	0.43	9.5	N	10.3	N	2	36.5	1.7
20	M	VAC	41106	10		F	10		1	1		VISIT2	37.4	37.4	0.7	0.7	20	VAC	W	1	VISIT2		220	M	VIS			VISIT22	220	VIS	W		VISIT22		1.52	0.47	1.61		0.69	-0.84	1.49	1.59	12.9	N	11.9	N	2	37.4	0.7
20	M	VAC	41106	10		M	10		1	1		VISIT2	37.9	37.9	2.1	2.1	20	VAC	W	1	VISIT2		220	M	VIS			VISIT22	220	VIS	W		VISIT22		-1.09	-1.56	0.6		-1.03	-2.86	0.48	0.43	10.8	N	12.6	N	2	37.9	2.1
20	M	VAC	41106	10		F	10		1	1		VISIT2	3.3	3.3	3.3	3.3	20	VAC	W	1	VISIT2		220	M	VIS			VISIT22	220	VIS	W		VISIT22		-5.12	-5.18	-1.53		-0.76	-1.35	-0.1	-0.6	7.6	Y	9.5	N	2	3.3	3.3
20	M	VAC	41106	10		M	10		1	1		VISIT2	1.4	1.4	1.4	1.4	20	VAC	W	1	VISIT2		220	M	VIS			VISIT22	220	VIS	W		VISIT22		-0.02	0.4	-0.49		-0.99	-0.86	-0.73	-0.9	9.8	N	11.5	N	2	1.4	1.4
20	M	VAC	41106	10		M	10		1	1		VISIT2	11.1	11.1	1.6	1.6	20	VAC	W	1	VISIT2		220	M	VIS			VISIT22	220	VIS	W		VISIT22		1.55	-0.12	2.44		1.04	-0.29	1.61	2.38	8.1	N	9.2	N	2	11.1	1.6
20	M	VAC	41106	10		F	10		1	1		VISIT2	13	13	2.9	2.9	20	VAC	W	1	VISIT2		220	M	VIS			VISIT22	220	VIS	W		VISIT22		-0.75	-0.65	-0.23		-0.5	-1.98	0.66	0.65	11.8	N	10.5	N	2	13	2.9
20	M	VAC	41106	10		M	10		1	1		VISIT2	17.3	17.3	1.3	1.3	20	VAC	W	1	VISIT2		220	M	VIS			VISIT22	220	VIS	W		VISIT22		-1.98	-2.06	-0.02		-1.46	0.09	-2.16	-0.46	9.6	N	11.3	N	2	17.3	1.3
20	M	VAC	41106	10		M	10		1	1		VISIT2	11.9	11.9	3	3	20	VAC	W	1	VISIT2		220	M	VIS			VISIT22	220	VIS	W		VISIT22		-0.43	0.14	-0.78		-1.11	-0.4	-1.23	0.27	11.3	N	10.3	N	2	11.9	3
20	M	VAC	41106	10		M	10		1	1		VISIT2	2.2	2.2	2.2	2.2	20	VAC	W	1	VISIT2		220	M	VIS			VISIT22	220	VIS	W		VISIT22		-0.28	0.46	-0.97		0.14	-0.16	0.31	-0.36	10.2	N	10.4	N	2	2.2	2.2
20	M	VAC	41106	10		M	10		1	1		VISIT2	37.5	37.5	3.8	3.8	20	VAC	W	1	VISIT2		220	M	VIS			VISIT22	220	VIS	W		VISIT22		0.11	-1.14	1.78		0.16	-2.19	1.64	1.23	10.1	N	9.8	N	2	37.5	3.8
20	M	VAC	41106	10		M	10		1	1		VISIT2	37.4	37.4	0.7	0.7	20	VAC	W	1	VISIT2		220	M	VIS			VISIT22	220	VIS	W		VISIT22		1.3	-0.25	2.26		0.64	-0.03	0.91	0.85	10.2	N	11.7	N	2	37.4	0.7
20	M	VAC	41106	10		M	10		1	1		VISIT2	37.4	37.4	4.1	4.1	20	VAC	W	1	VISIT2		220	M	VIS			VISIT22	220	VIS	W		VISIT22		-0.02	-0.43	0.62		-0.13	-0.92	0.49	1.14	9.6	N	10.6	N	2	37.4	4.1
20	M	VAC	41106	10		M	10		1	1		VISIT2	33.2	33.2	5.1	5.1	20	VAC	W	1	VISIT2		220	M	VIS			VISIT22	220	VIS	W		VISIT22		-1.45	-2.21	0.97		-0.62	-1.98	0.51	0.4	9	N	10.7	N	2	33.2	5.1
20	M	VAC	41106	10		M	10		1	1		VISIT2	35.6	35.6	9.2	9.2	20	VAC	W	1	VISIT2		220	M	VIS			VISIT22	220	VIS	W		VISIT22		-0.26	-0.56	0.39		-0.66	-1.02	-0.16	0.39	11.5	N	11.4	N	2	35.6	9.2
20	M	VAC	41106	10		M	10		1	1		VISIT2	2.4	2.4	2.4	2.4	20	VAC	W	1	VISIT2		220	M	VIS			VISIT22	220	VIS	W		VISIT22		-1.38	-1.5	0.08		-1.93	-1.45	-1.66	-1.36	8.6	N	9	N	2	2.4	2.4
20	M	VAC	41106	10		F	10		1	1		VISIT2	16.3	16.3	4.8	4.8	20	VAC	W	1	VISIT2		220	M	VIS			VISIT22	220	VIS	W		VISIT22		-0.16	0.01	-0.18		-0.63	0.19	-1.09	0.07	9.8	N	10.4	N	2	16.3	4.8
20	M	VAC	41106	10		M	10		1	1		VISIT2	37.4	37.4	0.7	0.7	20	VAC	W	1	VISIT2		220	M	VIS			VISIT22	220	VIS	W		VISIT22		0.77	0.14	1.03		-0.6	-1.79	0.4	0.43	10.4	N	11	N	2	37.4	0.7
20	M	VAC	41106	10		F	10		1	1		VISIT2	11.1	11.1	2.8	2.8	20	VAC	W	1	VISIT2		220	M	VIS			VISIT22	220	VIS	W		VISIT22		-0.72	-0.81	0.03		-0.44	-1.21	0.23	-0.58	9.2	N	11.3	N	2	11.1	2.8
20	M	VAC	41106	10		M	10		1	1		VISIT2	2.1	2.1	2.1	2.1	20	VAC	W	1	VISIT2		220	M	VIS			VISIT22	220	VIS	W		VISIT22		-0.63	-0.45	-0.29		-0.48	-0.48	-0.29	-0.9	10.2	N	8.6	N	2	2.1	2.1
20	M	VAC	41106	10		F	10		1	1		VISIT2	3	3	3	3	20	VAC	W	1	VISIT2		220	M	VIS			VISIT22	220	VIS	W		VISIT22		-0.58	0.55	-1.37		-1.1	-1.5	-0.44	-0.64	9.7	N	10.9	N	2	3	3
20	M	VAC	41106	10		M	10		1	1		VISIT2	1.4	1.4	1.4	1.4	20	VAC	W	1	VISIT2		220	M	VIS			VISIT22	220	VIS	W		VISIT22		0.69	0.39	0.59		-0.88	-1.5	-0.15	0.34	9.4	N	9.5	N	2	1.4	1.4
20	M	VAC	41106	10		M	10		1	1		VISIT2	2.6	2.6	2.6	2.6	20	VAC	W	1	VISIT2		220	M	VIS			VISIT22	220	VIS	W		VISIT22		-2.54	-3.96	1.74		-1.43	-1.9	-0.65	0.42	10.1	N	9.6	N	2	2.6	2.6
20	M	VAC	41106	10		M	10		1	1		VISIT2	3.5	3.5	3.5	3.5	20	VAC	W	1	VISIT2		220	M	VIS			VISIT22	220	VIS	W		VISIT22		-0.32	0.26	-0.78		-0.55	-1.36	0.18	0.45	9.6	N	10.2	N	2	3.5	3.5
20	M	VAC	41106	10		F	10		1	1		VISIT2	1.2		1.2		20	VAC	W	1	VISIT2		220	M	VIS			VISIT22	220	VIS	W		VISIT22		-1.5	-1.6	-0.12						9	N			2	1.2	1.2
20	M	VAC	41106	10		F	10		1	1		VISIT2	17.6	17.6	1	1	20	VAC	W	1	VISIT2		220	M	VIS			VISIT22	220	VIS	W		VISIT22		0.95	0.8	0.45		1.4	0.51	1.53	1.38	11.2	N	10.1	N	2	17.6	1
20	M	VAC	41106	10		F	10		1	1		VISIT2	10.9	10.9	2.1	2.1	20	VAC	W	1	VISIT2		220	M	VIS			VISIT22	220	VIS	W		VISIT22		-0.22	-1.81	2.05		-1.21	-3.18	0.53	0.35	11	N	9.7	N	2	10.9	2.1
20	M	VAC	41106	10		M	10		1	1		VISIT2	16.1	16.1	4	4	20	VAC	W	1	VISIT2		220	M	VIS			VISIT22	220	VIS	W		VISIT22		-0.22	0.71	-1.21		-1.2	-2.15	-0.2	0.01	10.2	N	10	N	2	16.1	4
20	M	VAC	41106	10		M	10		1	1		VISIT2	2.1	2.1	2.1	2.1	20	VAC	W	1	VISIT2		220	M	VIS			VISIT22	220	VIS	W		VISIT22		0.37	-0.5	1.23		-0.22	-0.79	0.28	-0.35	10.1	N	10.5	N	2	2.1	2.1
20	M	VAC	41106	10		M	10		1	1		VISIT2	1.9	1.9	1.9	1.9	20	VAC	W	1	VISIT2		220	M	VIS			VISIT22	220	VIS	W		VISIT22		0.33	-0.22	0.8		-0.24	-2.91	1.56	0	13.3	N	9.4	N	2	1.9	1.9
20	M	VAC	41106	10		M	10		1	1		VISIT2	27.4	27.4	0.7	0.7	20	VAC	W	1	VISIT2		220	M	VIS			VISIT22	220	VIS	W		VISIT22		-0.54	-1.32	1.09		-1.65	-1.46	-1.26	-0.08	10.3	N	10.2	N	2	27.4	0.7
20	M	VAC	41106	10		M	10		1	1		VISIT2	37.2	37.2	0.9	0.9	20	VAC	W	1	VISIT2		220	M	VIS			VISIT22	220	VIS	W		VISIT22		-2.07	-2.78	0.8		-0.8	-2.41	0.48	-0.87	10.6	N	9.5	N	2	37.2	0.9
20	M	VAC	41106	10		F	10		1	1		VISIT2	37.1	37.1	1	1	20	VAC	W	1	VISIT2		220	M	VIS			VISIT22	220	VIS	W		VISIT22		-1.63	-2.31	0.7		-0.29	-0.91	0.22	0.67	11.8	N	10	N	2	37.1	1
20	M	VAC	41106	10		M	10		1	1		VISIT2	35.8	35.8	5	5	20	VAC	W	1	VISIT2		220	M	VIS			VISIT22	220	VIS	W		VISIT22		-1.33	-0.75	-0.94		-1.79	-2.06	-1.08	0.02	10.5	N	10.5	N	2	35.8	5
20	M	VAC	41106	10		M	10		1	1		VISIT2	18.4	18.4	1.9	1.9	20	VAC	W	1	VISIT2		220	M	VIS			VISIT22	220	VIS	W		VISIT22		0.18	-1.22	1.88		-0.41	-1.74	0.61	1.64	10.6	N	9.1	N	2	18.4	1.9
20	M	VAC	41106	10		F	10		1	1		VISIT2	37.1		1		20	VAC	W	1	VISIT2		220	M	VIS			VISIT22	220	VIS	W		VISIT22		-1.18	-1.82	0.7						11.2	N			2	37.1	1
20	M	VAC	41106	10		M	10		1	1		VISIT2	7.3	7.3	1.7	1.7	20	VAC	W	1	VISIT2		220	M	VIS			VISIT22	220	VIS	W		VISIT22		-0.02	-0.93	1.31		-0.42	-1.76	0.61	0.01	10.3	N	12.9	N	2	7.3	1.7
20	M	VAC	41106	10		M	10		1	1		VISIT2	21.5	21.5	5.8	5.8	20	VAC	W	1	VISIT2		220	M	VIS			VISIT22	220	VIS	W		VISIT22		0.09	-0.17	0.39		-1.15	-0.49	-1.23	-0.81	9	N	9.4	N	2	21.5	5.8
20	M	VAC	41106	10		M	10		1	1		VISIT2	37.1		1.3		20	VAC	W	1	VISIT2		220	M	VIS			VISIT22	220	VIS	W		VISIT22		-2.17	-2.06	-0.31						15.9	N			2	37.1	1.3
20	M	VAC	41106	10		F	10		1	1		VISIT2	35.4	35.4	12	12	20	VAC	W	1	VISIT2		220	M	VIS			VISIT22	220	VIS	W		VISIT22		0.09	-0.65	0.99		-2.12	-1.79	-1.65	-1.01	11.3	N	10.5	N	2	35.4	12
20	M	VAC	41106	10		M	10		1	1		VISIT2	36.9	36.9	1.1	1.1	20	VAC	W	1	VISIT2		220	M	VIS			VISIT22	220	VIS	W		VISIT22		-0.8	-1.32	0.62		-1.25	-2.25	-0.2	0.42	10.1	N	11.1	N	2	36.9	1.1
20	M	VAC	41106	10		M	10		1	1		VISIT2	12.9	12.9	4.6	4.6	20	VAC	W	1	VISIT2		220	M	VIS			VISIT22	220	VIS	W		VISIT22		-0.87	0.2	-1.57		-0.52	-0.76	-0.16	-0.17	10	N	11.5	N	2	12.9	4.6
20	M	VAC	41106	10		M	10		1	1		VISIT2	3	3	3	3	20	VAC	W	1	VISIT2		220	M	VIS			VISIT22	220	VIS	W		VISIT22		1.05	1.34	0.07		-0.2	-0.57	0.14	-0.02	9.8	N	10.3	N	2	3	3
20	M	VAC	41106	10		M	10		1	1		VISIT2	1.9	1.9	1.9	1.9	20	VAC	W	1	VISIT2		220	M	VIS			VISIT22	220	VIS	W		VISIT22		-1.44	-3.58	2.76		-1.6	-2.58	-0.47	-0.27	10.3	N	9.8	N	2	1.9	1.9
20	M	VAC	41106	10		F	10		1	1		VISIT2	10.6	10.6	1.7	1.7	20	VAC	W	1	VISIT2		220	M	VIS			VISIT22	220	VIS	W		VISIT22		-0.95	-1.36	0.44		-2.14	-1.83	-1.65	-1.02	11.1	N	10	N	2	10.6	1.7
20	M	VAC	41106	10		M	10		1	1		VISIT2	1.4	1.4	1.4	1.4	20	VAC	W	1	VISIT2		220	M	VIS			VISIT22	220	VIS	W		VISIT22		-0.6	1.15	-2.4		0.44	1.04	-0.14	-0.42	12.7	N	9.3	N	2	1.4	1.4
20	M	VAC	41106	10		M	10		1	1		VISIT2	16.5	16.5	4.5	4.9	20	VAC	W	1	VISIT2		220	M	VIS			VISIT22	220	VIS	W		VISIT22		0.65	-1.17	2.44		-0.48	-1.53	0.4	0.08	11.9	N	10.2	N	2	16.5	4.5
20	M	VAC	41106	10		F	10		1	1		VISIT2	1.5	1.5	1.5	1.5	20	VAC	W	1	VISIT2		220	M	VIS			VISIT22	220	VIS	W		VISIT22		-1.29	-1.15	-0.37		-2.04	-2.16	-1.29	-1.5	10.8	N	9.7	N	2	1.5	1.5
20	M	VAC	41106	10		M	10		1	1		VISIT2	2.5	2.5	2.5	2.5	20	VAC	W	1	VISIT2		220	M	VIS			VISIT22	220	VIS	W		VISIT22		0.61	0.97	-0.23		0.12	0.31	-0.05	1.24	9.8	N	9.9	N	2	2.5	2.5
20	M	VAC	41106	10		F	10		1	1		VISIT2	1.9	1.9	1.9	1.9	20	VAC	W	1	VISIT2		220	M	VIS			VISIT22	220	VIS	W		VISIT22		0.72	1.52	-0.64		-0.19	-0.22	-0.15	0.2	12.7	N	10	N	2	1.9	1.9
20	M	VAC	41106	10		F	10		1	1		VISIT2	31.1	31	5.6	5.6	20	VAC	W	1	VISIT2		220	M	VIS			VISIT22	220	VIS	W		VISIT22		0.58	0.77	0.05		0.41	0.83	-0.12	-0.19	10.3	N	9.7	N	2	31.1	5.6
20	M	VAC	41106	10		F	10		1	1		VISIT2	27.6	27.6	9.1	9.3	20	VAC	W	1	VISIT2		220	M	VIS			VISIT22	220	VIS	W		VISIT22		-0.9	-0.31	-0.89		0.12	-1.16	0.95	0.76	10.2	N	12.1	N	2	27.6	9.1
20	M	VAC	41106	10		F	10		1	1		VISIT2	36.8		1.3		20	VAC	W	1	VISIT2		220	M	VIS			VISIT22	220	VIS	W		VISIT22		2.13	1.96	0.92						13	N			2	36.8	1.3
20	M	VAC	41106	10		F	10		1	1		VISIT2	19.1	19.1	9.1	9.1	20	VAC	W	1	VISIT2		220	M	VIS			VISIT22	220	VIS	W		VISIT22		-1.27	-1.52	0.18		-0.71	-1.58	0.12	0.27	7.7	Y	10.9	N	2	19.1	9.1
20	M	VAC	41106	10		M	10		1	1		VISIT2	39.9	39.9	8.5	8.5	20	VAC	W	1	VISIT2		220	M	VIS			VISIT22	220	VIS	W		VISIT22		1.84	2.22	0.39		-0.74	-0.51	-0.63	0.16	10.6	N	9.1	N	2	39.9	8.5
20	M	VAC	41106	10		M	10		1	1		VISIT2	34.3	34.3	5	5	20	VAC	W	1	VISIT2		220	M	VIS			VISIT22	220	VIS	W		VISIT22		1.95	0.97	1.69		1.39	0.31	1.67	2	9.7	N	10.9	N	2	34.3	5
20	M	VAC	41106	10		F	10		1	1		VISIT2	2.2	2.2	2.2	2.2	20	VAC	W	1	VISIT2		220	M	VIS			VISIT22	220	VIS	W		VISIT22		-1.49	-2.86	1.62		-0.73	-2.14	0.44	-0.13	10.1	N	9.3	N	2	2.2	2.2
20	M	VAC	41106	10		F	10		1	1		VISIT2	12	12	3	3	20	VAC	W	1	VISIT2		220	M	VIS			VISIT22	220	VIS	W		VISIT22		-1.39	0.24	-2.41		0.09	-1.42	1.06	0.78	12.5	N	10.4	N	2	12	3
20	M	VAC	41106	10		M	10		1	1		VISIT2	10.4	10.4	1.1	1.1	20	VAC	W	1	VISIT2		220	M	VIS			VISIT22	220	VIS	W		VISIT22		-2.06	-1.84	-0.47		-2.71	-1.76	-2.58	0.44	10.1	N	8.6	N	2	10.4	1.1
20	M	VAC	41106	10		F	10		1	1		VISIT2	10.4	10.4	1.1	1.1	20	VAC	W	1	VISIT2		220	M	VIS			VISIT22	220	VIS	W		VISIT22		-3.01	-2.66	-0.86		-2.46	-1.82	-2.08	-0.57	8.5	N	8.1	N	2	10.4	1.1
20	M	VAC	41106	10		M	10		1	1		VISIT2	27.5	27.5	3.7	3.7	20	VAC	W	1	VISIT2		220	M	VIS			VISIT22	220	VIS	W		VISIT22		-0.65	-1.11	0.63		-0.73	-1.37	-0.04	0.77	11.6	N	8.4	N	2	27.5	3.7
20	M	VAC	41106	10		M	10		1	1		VISIT2	27.4	27.4	0.4	0.4	20	VAC	W	1	VISIT2		220	M	VIS			VISIT22	220	VIS	W		VISIT22		-3.09	-2.78	-0.8		-1.39	-1.66	-0.78	-0.32	11.3	N	10	N	2	27.4	0.4
20	M	VAC	41106	10		M	10		1	1		VISIT2	46.7	46.7	3.5	3.5	20	VAC	W	1	VISIT2		220	M	VIS			VISIT22	220	VIS	W		VISIT22		-0.75	-1.73	1.33		-1.73	-2.48	-0.72	-0.16	10	N	10.3	N	2	46.7	3.5
20	M	VAC	41106	10		M	10		1	1		VISIT2	36.7	36.7	3.8	3.8	20	VAC	W	1	VISIT2		220	M	VIS			VISIT22	220	VIS	W		VISIT22		0.02	-0.22	0.39		-1.08	-1.04	-0.73	-0.88	11.2	N	9.4	N	2	36.7	3.8
20	M	VAC	41106	10		F	10		1	1		VISIT2	2	2	2	2	20	VAC	W	1	VISIT2		220	M	VIS			VISIT22	220	VIS	W		VISIT22		0.27	-0.47	1.02		1.1	0.18	1.34	0.53	12.1	N	9.5	N	2	2	2
20	M	VAC	41106	10		M	10		1	1		VISIT2	36.6	36.6	1.6	1.6	20	VAC	W	1	VISIT2		220	M	VIS			VISIT22	220	VIS	W		VISIT22		-0.98	-3.29	2.99		-0.53	-2.65	1.03	-0.46	9.8	N	11.7	N	2	36.6	1.6
20	M	VAC	41106	10		M	10		1	1		VISIT2	35.5	35.5	3.1	3.1	20	VAC	W	1	VISIT2		220	M	VIS			VISIT22	220	VIS	W		VISIT22		0.77	-0.37	1.68		0.4	-0.98	1.22	1.64	11.2	N	8.5	N	2	35.5	3.1
20	M	VAC	41106	10		M	10		1	1		VISIT2	20.5	36.5	7	1.6	20	VAC	W	1	VISIT2		220	M	VIS			VISIT22	220	VIS	W		VISIT22		-0.07	-0.99	1.31		-0.63	-1.34	0.07	-0.87	12	N	10.2	N	2	20.5	7
20	M	VAC	41106	10		M	10		1	1		VISIT2	12.5	12.5	3.2	3.2	20	VAC	W	1	VISIT2		220	M	VIS			VISIT22	220	VIS	W		VISIT22		-0.6	0.73	-1.74		-0.29	0.62	-0.85	-0.61	8.5	N	8.7	N	2	12.5	3.2
20	M	VAC	41106	10		M	10		1	1		VISIT2	9.7	9.7	0.2	0.2	20	VAC	W	1	VISIT2		220	M	VIS			VISIT22	220	VIS	W		VISIT22		0.07	0.17	-0.04		-0.82	-1.39	-0.15	-0.6	8.4	N	9.9	N	2	9.7	0.2
20	M	VAC	41106	10		M	10		1	1		VISIT2	2.9	2.9	2.9	2.9	20	VAC	W	1	VISIT2		220	M	VIS			VISIT22	220	VIS	W		VISIT22		-0.28	-2.06	2.45		-0.63	-0.65	-0.38	-0.87	10	N	9	N	2	2.9	2.9
20	M	VAC	41106	10		M	10		1	1		VISIT2	20.5	20.5	6.8	6.8	20	VAC	W	1	VISIT2		220	M	VIS			VISIT22	220	VIS	W		VISIT22		1.14	0.08	1.62		0.1	-0.27	0.35	0.45	8.7	N	9.9	N	2	20.5	6.8
20	M	VAC	41106	10		M	10		1	1		VISIT2	14.9	14.9	1.9	1.9	20	VAC	W	1	VISIT2		220	M	VIS			VISIT22	220	VIS	W		VISIT22		-2.07	-2.78	0.8		-1.85	-1.65	-1.43	-0.5	9.6	N	8.4	N	2	14.9	1.9
20	M	VAC	41106	10		F	10		1	1		VISIT2	46.7	46.7	3.5	3.5	20	VAC	W	1	VISIT2		220	M	VIS			VISIT22	220	VIS	W		VISIT22		0.91	0.91	0.3		-0.07	-0.78	0.43	-0.29	10.5	N	9.2	N	2	46.7	3.5
20	M	VAC	41106	10		F	10		1	1		VISIT2	40	40	0.4	0.4	20	VAC	W	1	VISIT2		220	M	VIS			VISIT22	220	VIS	W		VISIT22		-0.23	-1.65	1.83		-1.57	-1.71	-0.98	-0.28	10.2	N	10.6	N	2	40	0.4
20	M	VAC	41106	10		M	10		1	1		VISIT2	10.5	10.5	1.9	1.9	20	VAC	W	1	VISIT2		220	M	VIS			VISIT22	220	VIS	W		VISIT22		1	0.08	1.43		-0.22	-0.79	0.28	0.68	10.6	N	9.2	N	2	10.5	1.9
20	M	VAC	41106	10		F	10		1	1		VISIT2	33.4	33.4	5.3	5.3	20	VAC	W	1	VISIT2		220	M	VIS			VISIT22	220	VIS	W		VISIT22		-0.75	-0.65	-0.23		-1.74	-3.47	0.04	0.03	11.3	N	10.5	N	2	33.4	5.3
20	M	VAC	41106	10		M	10		1	1		VISIT2	20.5	20.5	7	7	20	VAC	W	1	VISIT2		220	M	VIS			VISIT22	220	VIS	W		VISIT22		0.17	0.28	-0.04		-1.24	-1.72	-0.53	-0.24	10.3	N	10	N	2	20.5	7
20	M	VAC	41106	10		F	10		1	1		VISIT2	2.8	2.8	2.8	2.8	20	VAC	W	1	VISIT2		220	M	VIS			VISIT22	220	VIS	W		VISIT22		-1.45	-2.02	0.58		-1.96	-2.35	-1.02	-1.06	9.4	N	8.7	N	2	2.8	2.8
20	M	VAC	41106	10		M	10		1	1		VISIT2	40.3	40.3	3.7	3.7	20	VAC	W	1	VISIT2		220	M	VIS			VISIT22	220	VIS	W		VISIT22		0.66	-2.48	4.19		1.02	0.23	1.23	1.23	9.9	N	9.7	N	2	40.3	3.7
20	M	VAC	41106	10		M	10		1	1		VISIT2	20.4	20.4	7.1	7.1	20	VAC	W	1	VISIT2		220	M	VIS			VISIT22	220	VIS	W		VISIT22		-0.27	-0.39	0.17		-0.75	-1.76	0.17	0.44	10.9	N	10	N	2	20.4	7.1
20	M	VAC	41106	10		M	10		1	1		VISIT2	13.2	13.2	5.1	5.1	20	VAC	W	1	VISIT2		220	M	VIS			VISIT22	220	VIS	W		VISIT22		-0.07	-1.76	1.99		0.39	-1.96	1.82	0.98	10	N	11.3	N	2	13.2	5.1
20	M	VAC	41106	10		M	10		1	1		VISIT2	14	14	0.7	0.7	20	VAC	W	1	VISIT2		220	M	VIS			VISIT22	220	VIS	W		VISIT22		-1.5	-1.44	-0.19		-2.03	-2.34	-1.21	-0.46	10.9	N	12.3	N	2	14	0.7
20	M	VAC	41106	10		M	10		1	1		VISIT2	14.1	14.1	1.5	1.5	20	VAC	W	1	VISIT2		220	M	VIS			VISIT22	220	VIS	W		VISIT22		-1.49	-1.62	0.08		-1.94	-3.05	-0.65	0.37	11.3	N	11.3	N	2	14.1	1.5
20	M	VAC	41106	10		M	10		1	1		VISIT2	1.6	1.6	1.6	1.6	20	VAC	W	1	VISIT2		220	M	VIS			VISIT22	220	VIS	W		VISIT22		-0.76	-0.55	-0.33		-0.03	-1.28	0.83	0.03	9.7	N	10.2	N	2	1.6	1.6
20	M	VAC	41106	10		M	10		1	1		VISIT2	17.5	17.5	1.6	1.6	20	VAC	W	1	VISIT2		220	M	VIS			VISIT22	220	VIS	W		VISIT22		-1.33	-2.45	1.49		-1.64	-3.37	0	1.58	10.3	N	8.6	N	2	17.5	1.6
20	M	VAC	41106	10		M	10		1	1		VISIT2	20.2	20.2	1.3	1.3	20	VAC	W	1	VISIT2		220	M	VIS			VISIT22	220	VIS	W		VISIT22		-0.87	-1.32	0.6		-0.06	-1.48	0.93	0	9.5	N	9.7	N	2	20.2	1.3
20	M	VAC	41106	10		M	10		1	1		VISIT2	11.1	11.1	1.2	1.2	20	VAC	W	1	VISIT2		220	M	VIS			VISIT22	220	VIS	W		VISIT22		-0.74	0.61	-1.87		-0.38	-0.29	-0.29	0.37	16.3	N	13.4	N	2	11.1	1.2
20	M	VAC	41106	10		F	10		1	1		VISIT2	36.8	36.8	3.9	3.9	20	VAC	W	1	VISIT2		220	M	VIS			VISIT22	220	VIS	W		VISIT22		-0.31	-1.42	1.41		-0.8	-1.62	0	-0.09	11.5	N	9.5	N	2	36.8	3.9
20	M	VAC	41106	10		F	10		1	1		VISIT2	37	37	1.1	1.1	20	VAC	W	1	VISIT2		220	M	VIS			VISIT22	220	VIS	W		VISIT22		-0.23	-0.65	0.53		0.19	-1.71	1.37	0.71	9.9	N	11.7	N	2	37	1.1
20	M	VAC	41106	10		F	10		1	1		VISIT2	36.3	36.3	4.4	4.4	20	VAC	W	1	VISIT2		220	M	VIS			VISIT22	220	VIS	W		VISIT22		-0.17	-0.26	0.12		-1.23	-3.22	0.53	-0.77	10.2	N	10.1	N	2	36.3	4.4
20	M	VAC	41106	10		F	10		1	1		VISIT2	37.4	37.4	4.1	4.1	20	VAC	W	1	VISIT2		220	M	VIS			VISIT22	220	VIS	W		VISIT22		-0.12	0.06	-0.18		0.04	-0.68	0.5	-0.16	8.8	N	8.1	N	2	37.4	4.1
20	M	VAC	41106	10		F	10		1	1		VISIT2	27.4	37.4	0.6	0.6	20	VAC	W	1	VISIT2		220	M	VIS			VISIT22	220	VIS	W		VISIT22		-0.55	-0.81	0.28		-1.75	-1.67	-1.24	-0.63	9.6	N	10.3	N	2	27.4	0.6
20	M	VAC	41106	10		M	10		1	1		VISIT2	3.3		3.3		20	VAC	W	1	VISIT2		220	M	VIS			VISIT22	220	VIS	W		VISIT22		-0.76	-0.87	0.14						9.1	N			2	3.3	3.3
20	M	VAC	41106	10		F	10		1	1		VISIT2	20.1	20.1	7.6	7.6	20	VAC	W	1	VISIT2		220	M	VIS			VISIT22	220	VIS	W		VISIT22		-0.43	0.13	-0.75		-0.66	-0.69	-0.44	-0.63	10.4	N	8.3	N	2	20.1	7.6
20	M	VAC	41106	10		F	10		1	1		VISIT2	3.6	3.6	3.6	3.6	20	VAC	W	1	VISIT2		220	M	VIS			VISIT22	220	VIS	W		VISIT22		-0.38	-1.17	0.99		-0.47	-1.93	0.66	0.66	8.6	N	11.5	N	2	3.6	3.6
20	M	VAC	41106	10		F	10		1	1		VISIT2	2.8	2.8	2.8	2.8	20	VAC	W	1	VISIT2		220	M	VIS			VISIT22	220	VIS	W		VISIT22		0.76	-0.42	1.63		-0.26	-1.69	0.77	-0.11	11.1	N	10	N	2	2.8	2.8
20	M	VAC	41106	10		M	10		1	1		VISIT2	22.4	22.4	0.4	0.4	20	VAC	W	1	VISIT2		220	M	VIS			VISIT22	220	VIS	W		VISIT22		-0.9	-0.64	-0.49		-3.45	-4.58	-1.59	-1.95	10.4	N	10.6	N	2	22.4	0.4
20	M	VAC	41106	10		M	10		1	1		VISIT2	14.5	14.5	2.2	2.2	20	VAC	W	1	VISIT2		220	M	VIS			VISIT22	220	VIS	W		VISIT22		0	-1.97	2.44		-0.05	-2.51	1.55	2.43	10.9	N	11.1	N	2	14.5	2.2
20	M	VAC	41106	10		F	10		1	1		VISIT2	12.9	12.9	2.9	2.9	20	VAC	W	1	VISIT2		220	M	VIS			VISIT22	220	VIS	W		VISIT22		1.73	2.25	0.05		1.13	0.73	1.02	1.41	9.9	N	9.6	N	2	12.9	2.9
20	M	VAC	41106	10		M	10		1	1		VISIT2	34.6	34.6	3.7	3.7	20	VAC	W	1	VISIT2		220	M	VIS			VISIT22	220	VIS	W		VISIT22		-0.93	-1.38	0.6		-1.99	-2.6	-1.02	-1.32	9.6	N	10.8	N	2	34.6	3.7
20	M	VAC	41106	10		F	10		1	1		VISIT2	37.6	37.6	0.4	0.4	20	VAC	W	1	VISIT2		220	M	VIS			VISIT22	220	VIS	W		VISIT22		-1.58	-2.26	0.7		-1.14	-3.25	0.65	0.41	11.1	N	9.4	N	2	37.6	0.4
20	M	VAC	41106	10		M	10		1	1		VISIT2	28.4	28.4	9.8	9.8	20	VAC	W	1	VISIT2		220	M	VIS			VISIT22	220	VIS	W		VISIT22		0.38	-0.49	1.27		-0.64	-0.84	-0.27	-0.27	10.3	N	11.9	N	2	28.4	9.8
20	M	VAC	41106	10		F	10		1	1		VISIT2	8.6	8.6	2.5	2.5	20	VAC	W	1	VISIT2		220	M	VIS			VISIT22	220	VIS	W		VISIT22		-0.55	-0.81	0.28		-0.84	-2.17	0.32	-0.14	9.9	N	11.3	N	2	8.6	2.5
20	M	VAC	41106	10		M	10		1	1		VISIT2	14.2	14.2	0.6	0.6	20	VAC	W	1	VISIT2		220	M	VIS			VISIT22	220	VIS	W		VISIT22		-1.32	-1.11	-0.38		0.4	-0.42	0.86	0.84	9.4	N	12.6	N	2	14.2	0.6
20	M	VAC	41106	10		M	10		1	1		VISIT2	11.2	11.2	1.9	1.9	20	VAC	W	1	VISIT2		220	M	VIS			VISIT22	220	VIS	W		VISIT22		0.12	-0.95	1.48		-0.92	-0.9	-0.62	0.41	9.9	N	9.8	N	2	11.2	1.9
20	M	VAC	41106	10		M	10		1	1		VISIT2	10.2	10.2	0.5	0.5	20	VAC	W	1	VISIT2		220	M	VIS			VISIT22	220	VIS	W		VISIT22		-0.83	-2.11	1.48		-3.01	-2.13	-2.73	-1.22	9.6	N	7.9	Y	2	10.2	0.5
20	M	VAC	41106	10		M	10		1	1		VISIT2	8.6	8.6	2.3	2.3	20	VAC	W	1	VISIT2		220	M	VIS			VISIT22	220	VIS	W		VISIT22		0.43	0.08	0.61		-0.19	-1.44	0.72	0.43	9.2	N	9.3	N	2	8.6	2.3
20	M	VAC	41106	10		F	10		1	1		VISIT2	37.1	37.1	1.2	1.2	20	VAC	W	1	VISIT2		220	M	VIS			VISIT22	220	VIS	W		VISIT22		-1.34	-0.7	-1.06		-1.31	-1.89	-0.48	0.59	12.2	N	10.5	N	2	37.1	1.2
20	M	VAC	41106	10		M	10		1	1		VISIT2	34.6	34.6	4.6	4.6	20	VAC	W	1	VISIT2		220	M	VIS			VISIT22	220	VIS	W		VISIT22		-2.19	-1.79	-0.76		-0.07	-1.15	0.72	-0.44	10.1	N	10.3	N	2	34.6	4.6
20	M	VAC	41106	10		F	10		1	1		VISIT2	15.1		0.2		20	VAC	W	1	VISIT2		220	M	VIS			VISIT22	220	VIS	W		VISIT22		-1.31	-0.37	-1.45						9.3	N			2	15.1	0.2
20	M	VAC	41106	10		M	10		1	1		VISIT2	38.2		0.9		20	VAC	W	1	VISIT2		220	M	VIS			VISIT22	220	VIS	W		VISIT22		-3.01	0.4	-5.17						10.9	N			2	38.2	0.9
20	M	VAC	41106	10		F	10		1	1		VISIT2	35	35	4.9	4.9	20	VAC	W	1	VISIT2		220	M	VIS			VISIT22	220	VIS	W		VISIT22		-1.59	-0.47	-1.74		0.02	-1.55	1.06	-0.58	12.2	N	10.4	N	2	35	4.9
20	M	VAC	41106	10		M	10		1	1		VISIT2	10.9	10.9	4.4	4.4	20	VAC	W	1	VISIT2		220	M	VIS			VISIT22	220	VIS	W		VISIT22		-0.17	0.51	-0.82		-0.01	-1.34	0.92	1.2	10.8	N	11.4	N	2	10.9	4.4
20	M	VAC	41106	10		M	10		1	1		VISIT2	37.4	37.2	1	1	20	VAC	W	1	VISIT2		220	M	VIS			VISIT22	220	VIS	W		VISIT22		0.52	0.52	0.18		-0.15	-1.86	1.03	1.15	9.4	N	10.2	N	2	37.4	1
20	M	VAC	41106	10		M	10		1	1		VISIT2	37.4	37.4	0.7	0.7	20	VAC	W	1	VISIT2		220	M	VIS			VISIT22	220	VIS	W		VISIT22		-0.81	-0.61	-0.33		-1.75	-1.81	-1.16	-1.36	8.8	N	11.4	N	2	37.4	0.7
20	M	VAC	41106	10		M	10		1	1		VISIT2	36.7	36.7	1.4	1.4	20	VAC	W	1	VISIT2		220	M	VIS			VISIT22	220	VIS	W		VISIT22		0.97	0.2	1.23		-0.03	-1.07	0.72	0.44	9.4	N	11.7	N	2	36.7	1.4
20	M	VAC	41106	10		F	10		1	1		VISIT2	35.3	35.3	0.4	3.9	20	VAC	W	1	VISIT2		220	M	VIS			VISIT22	220	VIS	W		VISIT22		0.86	0.19	1.03		1.25	-1.52	2.66	1.8	8.7	N	10.4	N	2	35.3	0.4
20	M	VAC	41106	10		M	10		1	1		VISIT2	2.7	2.7	2.7	2.7	20	VAC	W	1	VISIT2		220	M	VIS			VISIT22	220	VIS	W		VISIT22		1.29	1.29	0.41		0.66	-0.83	1.47	0.83	10.5	N	8.5	N	2	2.7	2.7
20	M	VAC	41106	10		M	10		1	1		VISIT2	22.2	22.2	0.4	0.4	20	VAC	W	1	VISIT2		220	M	VIS			VISIT22	220	VIS	W		VISIT22		-3.93	-4.51	0.24		-1.27	-2.63	0.02	-0.28	9.1	N	10.3	N	2	22.2	0.4
20	M	VAC	41106	10		F	10		1	1		VISIT2	22.2	22.2	0.4	0.4	20	VAC	W	1	VISIT2		220	M	VIS			VISIT22	220	VIS	W		VISIT22		-4.98	-5.76	-0.28		-0.76	-1.68	0.12	0.25	9	N	10.6	N	2	22.2	0.4
20	M	VAC	41106	10		F	10		1	1		VISIT2	22.2	22.2	0.4	0.4	20	VAC	W	1	VISIT2		220	M	VIS			VISIT22	220	VIS	W		VISIT22		-3.75	-4.78	0.75		0.1	-2	1.46	1.03	6.9	Y	10.1	N	2	22.2	0.4
20	M	VAC	41106	10		M	10		1	1		VISIT2	2	2	2	2	20	VAC	W	1	VISIT2		220	M	VIS			VISIT22	220	VIS	W		VISIT22		-1.03	-1.67	0.85		-1.12	-0.78	-0.97	-0.89	11	N	11.5	N	2	2	2
20	M	VAC	41106	10		F	10		1	1		VISIT2	13.2	13.2	0.5	0.5	20	VAC	W	1	VISIT2		220	M	VIS			VISIT22	220	VIS	W		VISIT22		0.75	0.51	0.54		-1.05	-1.76	-0.24	-1.01	10.8	N	8	N	2	13.2	0.5
20	M	VAC	41106	10		F	10		1	1		VISIT2	1.9	1.9	1.9	1.9	20	VAC	W	1	VISIT2		220	M	VIS			VISIT22	220	VIS	W		VISIT22		0.56	1.19	-0.53		-0.27	-0.7	0.09	0.65	10.2	N	10.4	N	2	1.9	1.9
20	M	VAC	41106	10		M	10		1	1		VISIT2	17.7	17.7	2.5	2.5	20	VAC	W	1	VISIT2		220	M	VIS			VISIT22	220	VIS	W		VISIT22		-0.71	-0.49	-0.33		-1.47	-1.47	-1	-0.43	9.1	N	10.3	N	2	17.7	2.5
20	M	VAC	41106	10		F	10		1	1		VISIT2	10	10	0.4	0.4	20	VAC	W	1	VISIT2		220	M	VIS			VISIT22	220	VIS	W		VISIT22		-2.03	-2.31	0.11		-1.29	-1.54	-0.7	-1.03	9.9	N	9.1	N	2	10	0.4
20	M	VAC	41106	10		F	10		1	1		VISIT2	10	10	0.4	0.4	20	VAC	W	1	VISIT2		220	M	VIS			VISIT22	220	VIS	W		VISIT22		-0.95	-2.36	1.75		-0.62	-1.86	0.45	0.21	10.9	N	11.1	N	2	10	0.4
20	M	VAC	41106	10		F	10		1	1		VISIT2	9.8	9.8	0.3	0.3	20	VAC	W	1	VISIT2		220	M	VIS			VISIT22	220	VIS	W		VISIT22		-0.96	-1.07	0.03		-2.09	-2.23	-1.29	-2.01	9.2	N	10.1	N	2	9.8	0.3
20	M	VAC	41106	10		M	10		1	1		VISIT2	18.6		2.2		20	VAC	W	1	VISIT2		220	M	VIS			VISIT22	220	VIS	W		VISIT22		0.03	-0.89	1.27						8.7	N			2	18.6	2.2
20	M	VAC	41106	10		M	10		1	1		VISIT2	23.6	23.6	2.3	2.6	20	VAC	W	1	VISIT2		220	M	VIS			VISIT22	220	VIS	W		VISIT22		-1.49	-1.62	0.08		-1.09	-2.11	-0.08	-1.35	8.1	N	8.1	N	2	23.6	2.3
20	M	VAC	41106	10		M	10		1	1		VISIT2	20.5	20.5	4.7	4.7	20	VAC	W	1	VISIT2		220	M	VIS			VISIT22	220	VIS	W		VISIT22		0.41	-2.45	3.91		-0.22	-2.18	1.14	0	10.2	N	11	N	2	20.5	4.7
20	M	VAC	41106	10		M	10		1	1		VISIT2	1.9	1.9	1.9	1.9	20	VAC	W	1	VISIT2		220	M	VIS			VISIT22	220	VIS	W		VISIT22		-0.81	-0.25	-0.85		-2.2	-2.11	-1.62	-1.74	9.9	N	8.6	N	2	1.9	1.9
20	M	VAC	41106	10		F	10		1	1		VISIT2	13.9	13.9	0.7	0.7	20	VAC	W	1	VISIT2		220	M	VIS			VISIT22	220	VIS	W		VISIT22		-0.13	-1.6	1.84		-0.93	-1.36	-0.33	-1.06	10	N	9	N	2	13.9	0.7
20	M	VAC	41106	10		F	10		1	1		VISIT2	50.3	50.3	0.4	0.4	20	VAC	W	1	VISIT2		220	M	VIS			VISIT22	220	VIS	W		VISIT22		0.72	-0.47	1.63		-0.21	-0.73	0.2	0.8	9.7	N	11.1	N	2	50.3	0.4
20	M	VAC	41106	10		F	10		1	1		VISIT2	28.9	28.9	4.5	4.5	20	VAC	W	1	VISIT2		220	M	VIS			VISIT22	220	VIS	W		VISIT22		-2.03	-2.57	0.44		-2.1	-1.78	-1.61	-0.99	9.4	N	10.4	N	2	28.9	4.5
20	M	VAC	41106	10		M	10		1	1		VISIT2	27.6	27.6	9.4	9.4	20	VAC	W	1	VISIT2		220	M	VIS			VISIT22	220	VIS	W		VISIT22		-0.16	-1.61	1.94		-1.77	-1.7	-1.26	-1.89	9	N	9.5	N	2	27.6	9.4
20	M	VAC	41106	10		F	10		1	1		VISIT2	37.7	37.7	0.4	0.4	20	VAC	W	1	VISIT2		220	M	VIS			VISIT22	220	VIS	W		VISIT22		-0.92	-1.65	0.85		-2.15	-2.16	-1.42	-0.48	10.2	N	9.7	N	2	37.7	0.4
20	M	VAC	41106	10		M	10		1	1		VISIT2	37.3		0.8		20	VAC	W	1	VISIT2		220	M	VIS			VISIT22	220	VIS	W		VISIT22		0.15	-1.26	1.99						9.7	N			2	37.3	0.8
20	M	VAC	41106	10		F	10		1	1		VISIT2	11.1	11.1	4.3	4.3	20	VAC	W	1	VISIT2		220	M	VIS			VISIT22	220	VIS	W		VISIT22		0.04	0.3	-0.27		-0.83	-1.65	0.01	-1.05	12.9	N	9.6	N	2	11.1	4.3
20	M	VAC	41106	10		M	10		1	1		VISIT2	2.8	2.8	2.8	2.8	20	VAC	W	1	VISIT2		220	M	VIS			VISIT22	220	VIS	W		VISIT22		1.29	-0.72	2.79		0.27	-1.01	1.09	0.39	9.4	N	10	N	2	2.8	2.8
20	M	VAC	41106	10		F	10		1	1		VISIT2	10.9		4.4		20	VAC	W	1	VISIT2		220	M	VIS			VISIT22	220	VIS	W		VISIT22		-0.33	0.24	-0.75						9.5	N			2	10.9	4.4
20	M	VAC	41106	10		M	10		1	1		VISIT2	37.5	37.5	0.7	0.7	20	VAC	W	1	VISIT2		220	M	VIS			VISIT22	220	VIS	W		VISIT22		-1.68	-1.95	0.27		-1.74	-2.5	-0.72	-0.43	11.8	N	9.8	N	2	37.5	0.7
20	M	VAC	41106	10		F	10		1	1		VISIT2	11	11	4.4	4.4	20	VAC	W	1	VISIT2		220	M	VIS			VISIT22	220	VIS	W		VISIT22		-1.08	-3.07	2.46		0.06	-1.35	1.02	0.58	11.2	N	10.2	N	2	11	4.4
20	M	VAC	41106	10		M	10		1	1		VISIT2	3.2	3.2	3.2	3.2	20	VAC	W	1	VISIT2		220	M	VIS			VISIT22	220	VIS	W		VISIT22		-0.38	-1.84	1.99		-1.96	-3.6	-0.26	-0.9	9.1	N	8.2	N	2	3.2	3.2
20	M	VAC	41106	10		M	10		1	1		VISIT2	3.1	3.1	3.1	3.1	20	VAC	W	1	VISIT2		220	M	VIS			VISIT22	220	VIS	W		VISIT22		0.84	0.91	0.19		-0.45	0.05	-0.74	-0.17	12.6	N	9.9	N	2	3.1	3.1
20	M	VAC	41106	10		F	10		1	1		VISIT2	3	3	3	3	20	VAC	W	1	VISIT2		220	M	VIS			VISIT22	220	VIS	W		VISIT22		1.18	0.58	1.04		-1.12	-2.53	0.2	-0.76	9.2	N	9.3	N	2	3	3
20	M	VAC	41106	10		F	10		1	1		VISIT2	3.1	3.1	3.1	3.1	20	VAC	W	1	VISIT2		220	M	VIS			VISIT22	220	VIS	W		VISIT22		-0.4	-1.15	0.94		-0.92	-1.51	-0.22	-0.14	11.1	N	9.7	N	2	3.1	3.1
20	M	VAC	41106	10		F	10		1	1		VISIT2	2.9	2.9	2.9	2.9	20	VAC	W	1	VISIT2		220	M	VIS			VISIT22	220	VIS	W		VISIT22		-0.91	-1.52	0.7		-1.38	-2.99	0.18	0.08	12	N	30.8	N	2	2.9	2.9
20	M	VAC	41106	10		F	10		1	1		VISIT2	2	2	2	2	20	VAC	W	1	VISIT2		220	M	VIS			VISIT22	220	VIS	W		VISIT22		-1.83	-1.31	-0.96		-0.28	-1.54	0.66	0.28	10.7	N	9.3	N	2	2	2
20	M	VAC	41106	10		F	10		1	1		VISIT2	36.3	36.3	7.1	7.1	20	VAC	W	1	VISIT2		220	M	VIS			VISIT22	220	VIS	W		VISIT22		-1.83	-3.01	1.35		-1.13	-2.22	-0.02	-0.58	10.2	N	7.9	Y	2	36.3	7.1
20	M	VAC	41106	10		M	10		1	1		VISIT2	13.1	13.1	0.9	0.9	20	VAC	W	1	VISIT2		220	M	VIS			VISIT22	220	VIS	W		VISIT22		0.32	0.95	-0.6		-1.22	-0.64	-1.23	-1.2	11.6	N	11.7	N	2	13.1	0.9
20	M	VAC	41106	10		M	10		1	1		VISIT2	19.1	19.1	4.5	4.5	20	VAC	W	1	VISIT2		220	M	VIS			VISIT22	220	VIS	W		VISIT22		-0.98	-2.62	2.21		-1.47	-1.12	-1.23	-1.36	11.1	N	9.5	N	2	19.1	4.5
20	M	VAC	41106	10		M	10		1	1		VISIT2	9.7	9.7	0.2	0.2	20	VAC	W	1	VISIT2		220	M	VIS			VISIT22	220	VIS	W		VISIT22		-0.65	-1.95	1.78		-0.52	-0.76	-0.16	0.01	11.3	N	10.5	N	2	9.7	0.2
20	M	VAC	41106	10		M	10		1	1		VISIT2	11.8	11.8	2.4	2.4	20	VAC	W	1	VISIT2		220	M	VIS			VISIT22	220	VIS	W		VISIT22		-1.33	-1.26	-0.19		0.05	-0.73	0.59	0.44	8.5	N	9.5	N	2	11.8	2.4
20	M	VAC	41106	10		M	10		1	1		VISIT2	1.8		1.8		20	VAC	W	1	VISIT2		220	M	VIS			VISIT22	220	VIS	W		VISIT22		-0.98	-1.77	1.06						9	N			2	1.8	1.8
20	M	VAC	41106	10		M	10		1	1		VISIT2	28.5	28.5	7.2	7.2	20	VAC	W	1	VISIT2		220	M	VIS			VISIT22	220	VIS	W		VISIT22		0.51	-0.04	0.78		0.62	0.33	0.6	-0.03	10.8	N	11.4	N	2	28.5	7.2
20	M	VAC	41106	10		M	10		1	1		VISIT2	28.8	28.8	6.1	6.1	20	VAC	W	1	VISIT2		220	M	VIS			VISIT22	220	VIS	W		VISIT22		-0.73	-1.06	0.39		-0.98	-2.58	0.37	-0.01	9.6	N	11	N	2	28.8	6.1
20	M	VAC	41106	10		F	10		1	1		VISIT2	27.4	27.4	8.5	8.5	20	VAC	W	1	VISIT2		220	M	VIS			VISIT22	220	VIS	W		VISIT22		-0.4	-0.15	-0.37		-0.16	-1.45	0.76	-0.13	10.7	N	11.5	N	2	27.4	8.5
20	M	VAC	41106	10		M	10		1	1		VISIT2	1.3	1.3	1.3	1.3	20	VAC	W	1	VISIT2		220	M	VIS			VISIT22	220	VIS	W		VISIT22		0.19	-0.37	0.84		-0.03	-1.77	1.14	0.01	7.7	Y	8.9	N	2	1.3	1.3
20	M	VAC	41106	10		F	10		1	1		VISIT2	39.6	39.6	1.9	1.9	20	VAC	W	1	VISIT2		220	M	VIS			VISIT22	220	VIS	W		VISIT22		0.04	-1.2	1.63		-1.73	-1.82	-1.11	-1.49	12.6	N	11.3	N	2	39.6	1.9
20	M	VAC	41106	10		M	10		1	1		VISIT2	32.5	32.5	8.2	8.2	20	VAC	W	1	VISIT2		220	M	VIS			VISIT22	220	VIS	W		VISIT22		-0.22	-0.81	0.86		0.21	-0.36	0.56	0.44	11.1	N	10.4	N	2	32.5	8.2
20	M	VAC	41106	10		M	10		1	1		VISIT2	14	14	1.3	1.3	20	VAC	W	1	VISIT2		220	M	VIS			VISIT22	220	VIS	W		VISIT22		0.97	0.2	1.23		0.86	-1.06	1.87	1.78	11.8	N	10	N	2	14	1.3
20	M	VAC	41106	10		M	10		1	1		VISIT2	10.4	10.4	1.8	1.8	20	VAC	W	1	VISIT2		220	M	VIS			VISIT22	220	VIS	W		VISIT22		1.51	2.23	-0.32		-0.04	-0.06	0	0.01	12.7	N	10.9	N	2	10.4	1.8
20	M	VAC	41106	10		M	10		1	1		VISIT2	13.9	13.9	3.7	3.7	20	VAC	W	1	VISIT2		220	M	VIS			VISIT22	220	VIS	W		VISIT22		-4.09	-3.79	-1.27		-0.48	-1.72	0.51	0.44	9.8	N	10.4	N	2	13.9	3.7
20	M	VAC	41106	10		F	10		1	1		VISIT2	13	13	2.9	2.9	20	VAC	W	1	VISIT2		220	M	VIS			VISIT22	220	VIS	W		VISIT22		-0.07	-0.65	0.76		-1.52	-2.44	-0.41	-0.13	10.6	N	10.4	N	2	13	2.9
20	M	VAC	41106	10		M	10		1	1		VISIT2	35	35	5	5	20	VAC	W	1	VISIT2		220	M	VIS			VISIT22	220	VIS	W		VISIT22		-2.41	-2.21	-0.51		-0.98	-2.77	0.48	0.02	12.1	N	12.6	N	2	35	5
20	M	VAC	41106	10		M	10		1	1		VISIT2	37	37	1.1	1.1	20	VAC	W	1	VISIT2		220	M	VIS			VISIT22	220	VIS	W		VISIT22		-0.93	-0.18	-1.12		-2.35	-2.21	-1.76	-1.86	11.5	N	10.3	N	2	37	1.1
20	M	VAC	41106	10		F	10		1	1		VISIT2	36.9	36.9	1.2	1.2	20	VAC	W	1	VISIT2		220	M	VIS			VISIT22	220	VIS	W		VISIT22		-0.38	0.69	-1.37		-0.17	-1.16	0.55	-0.13	10.7	N	10.5	N	2	36.9	1.2
20	M	VAC	41106	10		F	10		1	1		VISIT2	36.8	36.8	1.2	1.2	20	VAC	W	1	VISIT2		220	M	VIS			VISIT22	220	VIS	W		VISIT22		-1.19	-0.03	-1.74		-0.22	-3.07	1.71	-0.12	10.4	N	10.4	N	2	36.8	1.2
20	M	VAC	41106	10		M	10		1	1		VISIT2	36.8	36.8	1.2	1.2	20	VAC	W	1	VISIT2		220	M	VIS			VISIT22	220	VIS	W		VISIT22		-0.37	-0.63	0.38		0.01	-2.05	1.34	0.45	8.5	N	9.1	N	2	36.8	1.2
20	M	VAC	41106	10		M	10		1	1		VISIT2	25.1	35.1	2.6	2.6	20	VAC	W	1	VISIT2		220	M	VIS			VISIT22	220	VIS	W		VISIT22		-1.04	-0.31	-1.12		1.15	0.72	1.07	1.25	9.7	N	10.8	N	2	25.1	2.6
20	M	VAC	41106	10		M	10		1	1		VISIT2	22.8	22.8	0.4	0.4	20	VAC	W	1	VISIT2		220	M	VIS			VISIT22	220	VIS	W		VISIT22		-0.07	-0.49	0.62		-0.18	-0.71	0.28	0.44	10.8	N	11.8	N	2	22.8	0.4
[truncated: 10 more columns]
