# Supplementary material for: Pre-vaccination monocyte-to-lymphocyte ratio as a biomarker for the efficacy of malaria candidate vaccines: A subgroup analysis of pooled clinical trial data
Source: PLoS One. 2023 Sep 14;18(9):e0291244. doi: 10.1371/journal.pone.0291244 (PMC10501550; doi:10.1371/journal.pone.0291244)
Supplement: S1 Data — (ZIP) [file pone.0291244.s001.zip › Manuscript Data/BSPZV1_Demography.xlsx]

## Sheet: Sheet1
RANDOM #	GROUP	Age	Sex
281G3	3	21	M
012G1	1	21	M
027G1	1	24	M
290G3	3	20	M
306G3	3	24	M
655G5	5	26	M
067G2	2	23	M
104G2	2	24	M
054G2	2	23	M
117G2	2	26	M
188G2	2	21	M
310G3	3	24	M
037G1	1	22	M
269G2	2	23	M
087G2	2	22	M
325G3	3	25	M
335G3	3	21	M
078G2	2	22	M
093G2	2	26	M
345G3	3	22	M
351G3	3	24	M
048G2	2	29	M
139G2	2	22	M
360G3	3	22	M
126G2	2	23	M
420G3	3	22	M
430G3	3	21	M
495G3	3	26	M
198G2	2	26	M
377G3	3	23	M
445G3	3	22	M
144G2	2	22	M
240G2	2	28	M
453G3	3	24	M
383G3	3	28	M
160G2	2	26	M
179G2	2	29	M
397G3	3	24	M
401G3	3	22	M
563G4	4	29	M
156G2	2	30	M
205G2	2	24	M
469G3	3	24	M
473G3	3	21	M
489G3	3	24	M
500G3	3	24	M
253G2	2	22	M
512G3	3	21	M
274G2	2	21	M
526G4	4	28	M
538G4	4	26	M
218G2	2	25	M
411G3	3	25	M
228G2	2	27	M
548G4	4	20	M
551G4	4	26	M
570G4	4	21	M
239G2	2	30	M
616G5	5	25	M
581G5	5	26	M
603G5	5	25	M
590G5	5	21	M
624G5	5	28	M
661G5	5	27	M
649G5	5	25	M
631G5	5	24	M
676G5	5	25	M
