# Supplementary material for: Pre-vaccination monocyte-to-lymphocyte ratio as a biomarker for the efficacy of malaria candidate vaccines: A subgroup analysis of pooled clinical trial data
Source: PLoS One. 2023 Sep 14;18(9):e0291244. doi: 10.1371/journal.pone.0291244 (PMC10501550; doi:10.1371/journal.pone.0291244)
Supplement: S1 Data — (ZIP) [file pone.0291244.s001.zip › Manuscript Data/BSPZV1_Hematology.xlsx]

## Sheet: Sheet1
SCREEN #	WBC(10/uL)	RBC(10^4/uL)	HGB(g/L)	HCT(10^(-1)%)	MCV(10^(-1)fL)	MCH(10^(-1)pg)	MCHC(g/L)	PLT(10^3/uL)	RDW-SD(10^(-1)fL)	RDW-CV(10^(-1)%)	PDW(10^(-1)fL)	MPV(10^(-1)fL)	P-LCR(10^(-1)%)	PCT(10^(-2)%)	NEUT#(10/uL)	LYMPH#(10/uL)	MONO#(10/uL)	EO#(10/uL)	BASO#(10/uL)	NEUT%(10^(-1)%)	LYMPH%(10^(-1)%)	MONO%(10^(-1)%)	EO%(10^(-1)%)	BASO%(10^(-1)%)
015-34	407	533	148	442	829	278	335	243	385	129	111	95	211	23	112	233	40	19	3	276	572	98	47	7
013-34	533	496	145	404	815	292	359	219	355	122	142	114	369	25	235	215	49	33	1	441	403	92	62	2
014-34	756	545	136	410	752	250	332	286	383	141	132	113	347	32	330	294	50	78	4	437	389	66	103	5
016-34	615	529	158	444	839	299	356	361	397	130	111	100	245	36	266	246	62	38	3	432	400	101	62	5
012-34	546	530	141	422	796	266	334	171	391	137	121	101	264	17	258	178	70	38	2	472	326	128	70	4
010-34	819	534	146	441	826	273	331	239	370	124	135	113	357	27	482	250	82	4	1	589	305	100	5	1
011-34	314	491	125	375	764	255	333	247	422	153	119	104	286	26	104	150	56	3	1	331	478	178	10	3
008-34	448	470	140	393	836	298	356	263	364	122	125	107	303	28	177	202	58	9	2	396	451	129	20	4
007-34	593	515	155	427	829	301	363	264	367	123	107	94	204	25	248	268	51	21	5	419	452	86	35	8
009-34	480	533	137	409	767	257	335	221	369	134	125	103	277	23	231	182	56	8	3	481	379	117	17	6
004-34	452	520	138	417	802	265	331	240	417	144	132	109	326	26	226	170	44	7	5	501	376	97	15	11
006-34	526	545	143	430	789	262	333	319	370	131	112	98	233	31	265	196	45	14	6	503	373	86	27	11
005-34	473	531	138	413	778	260	334	199	356	125	201	130	476	26	198	220	47	3	5	419	465	99	6	11
003-34	530	516	148	426	826	287	347	164	387	130	----	----	----	----	268	183	62	5	12	506	345	117	9	23
002-34	654	672	172	507	754	256	339	286	372	143	109	94	206	27	296	293	46	16	3	453	448	70	24	5
001-34	417	542	145	428	790	268	339	217	369	128	127	107	316	23	198	180	33	3	3	475	432	79	7	7
030-34	622	564	162	468	830	287	346	259	384	128	147	114	368	30	291	215	45	60	11	468	346	72	96	18
031-34	482	543	140	410	755	258	341	239	370	138	116	100	250	24	222	215	38	6	1	461	446	79	12	2
029-34	608	586	161	454	775	275	355	161	392	146	117	103	275	17	353	184	60	10	1	580	303	99	16	2
027-34	670	578	147	432	747	254	340	295	370	138	122	107	295	32	281	267	78	41	3	420	399	116	61	4
026-34	519	524	145	420	802	277	345	170	362	128	129	111	319	19	253	212	46	6	2	487	408	89	12	4
028-34	597	497	140	412	829	282	340	229	400	134	119	102	259	23	245	262	80	8	2	411	439	134	13	3
025-34	665	511	149	420	822	292	355	186	384	132	133	112	335	21	342	205	58	59	1	514	308	87	89	2
021-34	389	526	147	416	791	279	353	171	373	132	160	118	381	20	151	174	40	23	1	388	447	103	59	3
022-34	520	535	154	464	867	288	332	248	401	128	126	104	278	26	278	158	63	18	3	534	304	121	35	6
024-34	473	575	149	433	753	259	344	220	358	134	110	99	237	22	239	180	38	15	1	505	381	80	32	2
023-34	604	618	162	471	762	262	344	227	397	151	99	90	172	20	283	223	81	14	3	469	369	134	23	5
017-34	611	437	138	383	876	316	360	217	410	131	115	101	258	22	419	134	32	21	5	687	219	52	34	8
018-34	711	520	155	442	850	298	351	253	377	124	116	103	269	26	516	136	54	4	1	726	191	76	6	1
020-34	406	522	160	454	870	307	352	289	385	121	110	97	227	28	216	153	28	8	1	532	377	69	20	2
019-34	499	467	141	412	882	302	342	370	408	129	89	85	132	32	235	180	67	16	1	471	361	134	32	2
048-34	505	513	151	435	848	294	347	282	423	138	122	107	298	30	232	180	44	45	4	460	356	87	89	8
047-34	563	520	150	434	835	288	346	284	376	125	101	93	184	26	306	208	43	4	2	544	369	76	7	4
044-34	787	552	165	447	810	299	369	248	344	119	111	97	223	24	373	312	79	20	3	475	396	100	25	4
046-34	494	553	149	432	781	269	345	179	346	123	118	104	282	19	191	183	46	72	2	387	370	93	146	4
045-34	489	470	145	413	879	309	351	235	383	122	99	95	204	22	186	191	34	74	4	380	391	70	151	8
043-34	514	502	147	438	873	293	336	297	426	136	110	98	234	29	200	240	59	12	3	389	467	115	23	6
042-34	540	586	161	490	836	275	329	275	417	136	125	108	298	30	285	199	41	11	4	528	369	76	20	7
041-34	775	553	145	426	770	262	340	233	398	144	153	123	417	29	367	241	104	59	4	474	311	134	76	5
040-34	459	546	146	429	786	267	340	247	406	145	123	112	326	28	222	162	36	36	3	484	353	78	78	7
038-34	535	550	161	461	838	293	349	272	398	131	115	102	258	28	223	241	51	18	2	417	450	95	34	4
036-34	447	498	144	421	845	289	342	237	408	134	103	95	205	23	191	212	33	10	1	428	474	74	22	2
037-34	682	542	143	424	782	264	337	227	376	134	119	105	279	24	394	212	65	9	2	578	311	95	13	3
039-34	516	522	153	426	816	293	359	201	377	128	121	104	272	21	253	171	57	32	3	491	331	110	62	6
033-34	586	532	167	460	865	314	363	240	389	124	123	107	293	26	264	239	77	5	1	450	408	131	9	2
032-34	583	547	138	420	768	252	329	267	359	131	114	101	258	27	277	222	76	7	1	475	381	130	12	2
034-34	679	527	149	432	820	283	345	180	433	147	149	120	406	22	403	188	77	8	3	594	277	113	12	4
035-34	432	499	135	396	794	271	341	173	357	128	108	96	215	17	193	171	59	8	1	446	396	137	19	2
014-34	849	550	143	414	753	260	345	207	369	138	125	105	296	22	439	261	57	89	3	517	307	67	105	4
003-34	531	503	151	427	849	300	354	178	397	130	239	145	560	26	229	250	38	9	5	431	471	72	17	9
002-34	586	624	170	484	776	272	351	288	384	141	97	90	175	26	225	297	43	20	1	384	507	73	34	2
027G1	587	489	143	414	847	292	345	132	398	131	----	----	----	----	303	182	82	15	5	515	310	140	26	9
037G1	697	535	136	404	755	254	337	250	367	138	115	103	269	26	242	325	59	67	4	347	466	85	96	6
012G1	635	639	167	489	765	261	342	238	370	140	103	95	215	23	270	292	49	22	2	425	460	77	35	3
053-34	490	620	172	494	797	277	348	229	379	135	91	88	148	20	217	216	52	3	2	443	441	106	6	4
055-34	620	519	142	409	788	274	347	147	340	121	155	122	411	18	282	196	66	74	2	456	316	106	119	3
056-34	416	600	165	461	768	275	358	214	351	127	86	86	137	18	251	87	69	8	1	604	209	166	19	2
052-34	516	574	147	433	754	256	339	225	369	139	119	103	277	23	224	224	54	12	2	434	434	105	23	4
051-34	562	539	157	441	818	291	356	65	400	137	123	113	340	7	277	170	69	43	3	493	302	123	77	5
049-34	395	596	155	462	775	260	335	140	349	125	149	121	402	17	187	166	33	7	2	473	420	84	18	5
050-34	567	556	158	458	824	284	345	215	377	127	126	111	339	24	221	231	44	69	2	389	407	78	122	4
051-34	614	531	160	453	853	301	353	129	417	135	135	113	339	15	306	191	77	37	3	499	311	125	60	5
064-34	411	545	156	444	815	286	351	245	419	143	130	107	304	26	156	207	28	18	2	379	504	68	44	5
063-34	418	531	155	444	836	292	349	184	396	130	119	101	264	19	160	200	48	8	2	383	478	115	19	5
061-34	586	507	157	453	893	310	347	335	409	128	136	110	330	37	329	217	25	14	1	561	370	43	24	2
065-34	538	496	146	428	863	294	341	298	377	122	120	101	259	30	182	212	52	88	4	338	394	97	164	7
062-34	506	475	144	417	878	303	345	238	400	128	144	115	369	27	259	194	47	5	1	512	383	93	10	2
058-34	231	469	149	417	889	318	357	151	397	125	136	114	354	17	64	123	37	5	2	277	532	160	22	9
060-34	602	547	150	448	819	274	335	262	437	147	117	105	283	28	190	295	94	20	3	316	490	156	33	5
059-34	428	577	156	461	799	270	338	219	408	143	100	88	167	19	203	187	28	8	2	474	437	65	19	5
057-34	441	519	154	443	854	297	348	234	413	133	125	105	284	25	206	139	71	24	1	468	315	161	54	2
054-34	426	473	155	440	930	328	352	122	412	122	181	131	477	16	174	185	40	26	1	409	434	94	61	2
070-34	258	504	152	444	881	302	342	83	413	132	129	105	285	9	89	111	25	32	1	345	430	97	124	4
077-34	578	517	158	461	892	306	343	451	440	137	117	104	279	47	243	211	67	50	7	420	365	116	87	12
080-34	531	557	156	442	794	280	353	244	356	126	113	98	236	24	257	213	42	15	4	484	401	79	28	8
019-34	645	540	163	469	869	302	348	193	454	143	143	113	359	22	317	266	47	11	4	492	412	73	17	6
082-34	820	530	152	443	836	287	343	319	369	123	115	101	255	32	421	307	64	26	2	514	374	78	32	2
078-34	422	528	161	459	869	305	351	181	400	129	122	109	311	20	141	186	47	47	1	335	441	111	111	2
081-34	552	500	147	424	848	294	347	256	380	126	116	103	265	26	244	249	52	5	2	442	451	94	9	4
075-34	629	603	150	455	755	249	330	269	383	144	122	104	285	28	272	268	64	24	1	432	426	102	38	2
074-34	451	519	151	426	821	291	354	239	370	126	125	103	286	25	173	189	51	35	3	383	419	113	78	7
076-34	704	575	154	453	788	268	340	303	389	141	117	104	273	31	296	335	43	27	3	421	476	61	38	4
070-34	256	534	159	470	880	298	338	97	426	132	123	108	319	11	88	114	29	22	3	344	445	113	86	12
072-34	601	544	145	425	781	267	341	194	390	140	128	104	299	20	149	219	44	183	6	249	364	73	304	10
073-34	578	492	129	389	791	262	332	268	384	137	110	98	220	26	210	253	61	53	1	362	438	106	92	2
071-34	627	578	165	472	817	285	350	257	356	122	132	109	316	28	323	227	52	23	2	515	362	83	37	3
069-34	661	533	156	447	839	293	349	193	398	132	109	94	206	18	413	160	69	17	2	625	242	104	26	3
068-34	476	544	143	425	781	263	336	189	370	133	125	104	287	20	185	201	45	42	3	389	422	95	88	6
066-34	613	554	152	434	783	274	350	191	374	133	124	108	305	21	221	270	36	85	1	360	440	59	139	2
067-34	646	535	148	445	832	277	333	263	418	140	110	96	220	25	345	240	40	17	4	534	372	62	26	6
027G1	545	499	146	421	844	293	347	140	395	131	----	----	----	----	286	204	35	16	4	526	374	64	29	7
037G1	809	495	125	373	754	253	335	241	362	137	126	105	296	25	481	242	54	30	2	595	299	67	37	2
098-34	771	565	152	452	800	269	336	261	379	134	116	103	265	27	293	318	44	113	3	380	412	57	147	4
099-34	481	541	150	440	813	277	341	201	364	125	132	109	326	22	225	201	38	15	2	468	418	79	31	4
095-34	444	534	148	427	800	277	347	380	388	136	120	103	274	39	193	185	34	29	3	434	417	77	65	7
097-34	759	570	154	441	774	270	349	234	376	135	138	113	360	27	355	221	56	123	4	468	291	74	162	5
096-34	572	580	158	439	757	272	360	250	363	135	124	104	279	26	266	240	43	21	2	465	420	75	37	3
012G1	635	659	170	499	757	258	341	270	367	142	99	98	228	27	261	310	44	19	1	411	488	69	30	2
090-34	343	535	159	458	856	297	347	199	411	133	128	104	293	21	167	147	24	3	2	486	429	70	9	6
093-34	805	560	152	434	775	271	350	210	391	143	126	104	293	22	366	341	50	43	5	455	424	62	53	6
092-34	684	584	160	459	786	274	349	259	383	136	122	106	298	28	379	227	44	31	3	555	332	64	45	4
094-34	922	571	150	436	764	263	344	140	359	131	141	121	426	17	279	283	76	281	3	303	307	82	305	3
091-34	633	531	152	447	842	286	340	354	389	130	104	99	227	35	375	208	46	3	1	591	329	73	5	2
088-34	568	510	146	414	812	286	353	279	344	119	96	91	171	25	269	190	89	18	2	472	335	157	32	4
089-34	534	549	164	484	882	299	339	346	377	119	122	104	279	36	229	260	17	25	3	428	487	32	47	6
087-34	370	588	153	453	770	260	338	216	358	130	129	101	267	22	141	184	37	6	2	382	497	100	16	5
083-34	599	490	137	389	794	280	352	384	377	134	102	94	200	36	272	231	76	17	3	454	386	127	28	5
084-34	454	546	155	439	804	284	353	280	389	135	120	102	264	29	161	241	32	18	2	355	531	70	40	4
085-34	616	509	151	429	843	297	352	167	380	127	130	113	343	19	298	169	72	75	2	484	274	117	122	3
086-34	488	530	144	414	781	272	348	137	393	144	125	104	297	14	155	277	46	9	1	318	568	94	18	2
027G1	910	484	140	409	845	289	342	150	398	130	213	140	555	21	762	69	75	1	3	838	76	82	1	3
027G1	657	494	143	414	838	289	345	205	391	132	232	140	548	29	353	232	48	18	6	538	353	73	27	9
012G1	535	679	175	515	758	258	340	216	374	144	118	103	281	22	196	274	40	24	1	366	512	75	45	2
037G1	605	525	133	399	760	253	333	232	372	137	138	111	339	26	239	247	40	75	4	395	408	66	124	7
012G1	531	685	176	515	752	257	342	258	366	145	110	95	216	25	208	264	42	16	1	392	497	79	30	2
027G1	711	510	145	427	837	284	340	205	396	133	209	134	503	27	456	191	52	8	4	641	269	73	11	6
037G1	550	536	136	408	761	254	333	252	367	137	121	102	273	26	225	233	50	39	3	409	424	91	71	5
027G1	571	509	146	426	837	287	343	168	398	133	244	144	574	24	269	236	47	12	7	472	413	82	21	12
037G1	597	542	139	408	753	256	341	250	367	138	112	97	233	24	251	246	45	52	3	421	412	75	87	5
012G1	650	666	173	503	755	260	344	261	371	144	104	90	178	23	329	246	57	17	1	506	378	88	26	2
077-34	534	521	161	463	889	309	348	366	430	134	107	100	242	37	306	150	33	40	5	573	281	62	75	9
091-34	379	535	152	447	836	284	340	312	373	124	110	99	232	31	191	162	22	3	1	504	427	58	8	3
082-34	711	524	151	435	830	288	347	258	368	124	130	104	289	27	395	241	36	37	2	555	339	51	52	3
080-34	486	541	149	417	771	275	357	217	352	128	101	90	185	20	223	199	44	18	2	459	409	91	37	4
067-34	545	555	156	451	813	281	346	295	391	134	105	94	203	28	289	202	30	22	2	530	371	55	40	4
061-34	451	488	145	417	855	297	348	187	393	129	133	108	314	20	231	169	35	15	1	512	375	78	33	2
072-34	719	587	158	448	763	269	353	194	368	136	122	101	265	20	306	177	45	186	5	425	246	63	259	7
012-34	369	544	148	432	794	272	343	156	378	133	118	104	288	16	148	162	30	27	2	402	439	81	73	5
059-34	460	581	154	452	778	265	341	228	384	139	96	90	173	20	221	199	31	8	1	481	433	67	17	2
040-34	576	529	140	403	762	265	347	289	393	146	124	108	316	31	373	151	35	16	1	647	262	61	28	2
054-34	549	460	144	413	898	313	349	108	381	120	154	126	449	14	291	190	48	19	1	530	346	87	35	2
053-34	416	581	158	448	771	272	353	199	358	131	87	87	140	17	152	201	50	10	3	366	483	120	24	7
060-34	677	559	149	438	784	267	340	241	387	139	108	97	226	23	295	253	84	43	2	435	374	124	64	3
032-34	758	551	137	417	757	249	329	275	346	128	115	103	269	28	290	384	77	5	2	381	507	102	7	3
030-34	669	589	169	485	823	287	348	241	388	132	142	111	345	27	337	238	42	45	7	504	356	63	67	10
047-34	529	501	144	414	826	287	348	251	360	122	105	96	211	24	200	283	41	3	2	377	535	78	6	4
021-34	301	554	155	438	791	280	354	184	378	133	127	117	365	22	97	162	35	6	1	323	538	116	20	3
028-34	632	486	139	400	823	286	348	209	388	132	114	99	246	21	350	208	70	3	1	553	329	111	5	2
022-34	403	579	166	488	843	287	340	227	388	127	114	106	282	24	216	145	30	10	2	536	360	74	25	5
008-34	450	531	157	433	815	296	363	263	357	123	114	102	261	27	171	242	30	5	2	380	538	67	11	4
011-34	412	459	121	351	765	264	345	243	429	160	103	102	244	25	120	234	50	6	2	291	568	121	15	5
018-34	664	528	157	445	843	297	353	260	372	123	115	105	281	27	357	255	39	10	3	537	384	59	15	5
010-34	843	594	164	476	801	276	345	211	356	125	125	104	283	22	532	238	64	7	2	632	282	76	8	2
007-34	513	522	157	432	828	301	363	246	367	123	94	92	173	23	192	250	48	19	4	374	487	94	37	8
048G2	488	481	138	404	840	287	342	210	399	134	117	101	256	21	264	145	72	6	1	541	297	148	12	2
067G2	521	534	161	441	826	301	365	264	361	123	103	95	206	25	220	232	52	14	3	422	445	100	27	6
054G2	731	594	164	476	801	276	345	224	356	126	140	109	329	24	427	214	83	5	2	583	293	114	7	3
078G2	350	554	155	440	794	280	352	140	376	132	138	117	368	16	167	117	51	14	1	477	334	146	40	3
048-34	579	532	154	446	838	289	345	245	403	133	133	113	346	28	224	216	72	64	3	387	373	124	111	5
015-34	323	528	149	432	818	282	345	280	374	127	95	88	151	25	102	186	26	7	2	316	576	80	22	6
076-34	403	598	159	461	771	266	345	343	378	138	118	106	290	36	169	188	23	20	3	419	467	57	50	7
027G1	557	506	148	422	834	292	351	132	393	132	----	----	----	----	328	169	43	14	3	590	303	77	25	5
037G1	745	540	137	414	767	254	331	268	377	138	109	101	251	27	450	197	53	43	2	604	264	71	58	3
274G2	659	578	155	444	768	268	349	322	375	137	115	100	253	32	281	307	35	33	3	426	466	53	50	5
240G2	585	498	147	417	837	295	353	236	393	132	122	109	317	26	212	228	57	87	1	362	390	97	149	2
253G2	617	580	155	446	769	267	348	201	372	135	120	104	286	21	136	256	39	181	5	221	415	63	293	8
269G2	496	538	152	438	814	283	347	294	368	128	88	87	148	26	193	242	45	14	2	389	488	91	28	4
205G2	591	505	151	434	859	299	348	236	398	131	122	110	324	26	319	225	26	20	1	539	381	44	34	2
228G2	761	516	149	427	828	289	349	247	367	124	119	103	278	25	380	297	51	31	2	499	390	67	41	3
218G2	573	545	151	420	771	277	360	231	356	130	98	93	197	21	265	241	41	23	3	462	421	72	40	5
239G2	552	579	165	479	827	285	344	336	379	127	106	98	227	33	300	203	43	5	1	543	368	78	9	2
188G2	488	574	156	452	787	272	345	161	371	130	124	98	247	16	195	197	56	38	2	399	404	115	78	4
179G2	458	484	153	431	890	316	355	117	381	120	180	130	473	15	178	206	49	25	0	388	450	107	55	0
198G2	510	554	145	425	767	262	341	259	402	149	119	105	294	27	238	208	46	17	1	467	408	90	33	2
160G2	487	558	155	430	771	278	360	210	354	129	87	83	117	17	146	267	56	17	1	300	548	115	35	2
126G2	696	544	136	411	756	250	331	277	344	127	122	104	277	29	332	274	81	7	2	477	394	116	10	3
156G2	597	581	155	456	785	267	340	292	385	138	105	98	223	29	213	278	74	30	2	357	466	124	50	3
144G2	482	524	153	435	830	292	352	267	371	123	104	97	215	26	179	254	44	3	2	372	527	91	6	4
139G2	690	591	169	485	821	286	348	259	384	128	138	111	342	29	374	211	50	48	7	542	306	72	70	10
104G2	573	534	158	432	809	296	366	262	346	120	113	101	249	26	310	217	39	5	2	541	379	68	9	3
093G2	516	523	148	441	843	283	336	265	376	124	107	97	221	26	262	188	54	10	2	508	364	105	19	4
117G2	476	520	137	395	760	263	347	303	419	154	101	96	213	29	159	259	51	5	2	334	544	107	11	4
087G2	577	503	148	423	841	294	350	263	368	122	110	99	239	26	261	257	48	9	2	453	445	83	16	3
205G2	488	489	147	430	879	301	342	231	430	137	112	101	245	23	250	183	43	11	1	512	375	88	23	2
253G2	528	580	154	443	764	266	348	221	372	135	112	103	263	23	149	188	33	154	4	281	356	63	292	8
274G2	588	553	150	429	776	271	350	294	379	136	115	102	264	30	259	261	40	26	2	441	444	68	44	3
269G2	387	476	135	394	828	284	343	274	378	129	90	87	145	24	116	224	38	7	2	300	579	98	18	5
198G2	403	526	140	404	768	266	347	237	398	146	117	110	315	26	198	147	45	12	1	491	365	112	30	2
087G2	600	498	146	418	839	293	349	262	370	122	113	104	273	27	351	206	37	4	2	585	343	62	7	3
218G2	388	526	139	404	768	264	344	247	397	146	121	108	310	27	196	140	39	11	2	505	361	101	28	5
228G2	787	494	144	416	842	291	346	252	377	125	119	103	269	26	416	296	47	25	3	528	376	60	32	4
240G2	503	507	147	425	838	290	346	255	402	133	117	106	293	27	199	206	52	44	2	396	410	103	87	4
239G2	454	506	145	419	828	287	346	296	369	125	102	95	201	28	195	223	31	3	2	430	491	68	7	4
179G2	402	475	149	430	905	314	347	116	402	123	174	130	478	15	169	170	42	20	1	421	423	104	50	2
139G2	535	550	157	457	831	285	344	242	388	128	131	110	328	27	262	182	42	40	9	489	340	79	75	17
160G2	406	519	143	405	780	276	353	233	359	129	85	82	109	19	131	210	45	18	2	323	517	111	44	5
156G2	532	546	146	434	795	267	336	270	402	141	102	96	207	26	226	230	53	21	2	425	432	100	39	4
144G2	506	491	142	414	843	289	343	250	372	124	98	94	194	24	193	260	44	8	1	381	514	87	16	2
188G2	566	534	145	424	794	272	342	161	375	132	109	95	211	15	312	177	56	20	1	551	313	99	35	2
126G2	611	532	134	406	763	252	330	269	351	130	120	103	272	28	299	238	66	7	1	489	390	108	11	2
104G2	466	538	159	440	818	296	361	258	353	121	109	100	245	26	161	260	38	4	3	345	558	82	9	6
117G2	475	505	133	386	764	263	345	261	417	154	105	94	212	25	202	214	56	2	1	425	451	118	4	2
093G2	448	513	146	432	842	285	338	292	385	129	103	93	195	27	237	160	42	7	2	529	357	94	16	4
037G1	773	546	140	415	760	256	337	281	364	135	117	105	290	29	417	257	62	35	2	540	332	80	45	3
027G1	641	529	153	441	834	289	347	146	392	131	----	----	----	----	311	247	56	22	5	486	385	87	34	8
078G2	352	515	145	407	790	282	356	150	373	132	152	119	389	18	127	177	35	12	1	361	503	99	34	3
054g2	607	562	155	459	817	276	338	200	364	125	133	106	308	21	355	187	59	4	2	585	308	97	7	3
048G2	441	479	137	399	833	286	343	215	393	133	107	97	217	21	175	190	71	4	1	397	431	161	9	2
067G2	504	495	149	412	832	301	362	231	359	122	97	90	169	21	174	254	53	20	3	345	504	105	40	6
037G2	561	530	135	403	760	255	335	280	364	135	124	105	293	29	256	233	46	25	1	456	415	82	45	2
027G1	507	518	149	430	830	288	347	180	398	133	232	140	568	25	278	186	35	4	4	548	367	69	8	8
012G1	481	676	175	508	751	259	344	264	371	146	102	93	198	25	192	241	28	19	1	399	501	58	40	2
012G1	590	655	174	502	766	266	347	272	389	150	109	91	191	25	244	274	43	27	2	414	464	73	46	3
012G1	477	666	173	507	761	260	341	261	377	143	99	93	197	24	177	245	37	16	2	370	514	78	34	4
078G2	486	543	151	428	788	278	353	162	374	131	141	117	397	19	207	197	62	17	3	426	405	128	35	6
067G2	471	526	160	438	833	304	365	300	357	120	103	96	210	29	146	266	39	14	6	309	565	83	30	13
054G2	652	578	160	468	810	277	342	207	351	122	143	113	356	23	334	256	55	5	2	512	393	84	8	3
048G2	572	500	143	422	844	286	339	212	401	133	114	102	263	22	244	237	81	9	1	426	414	142	16	2
179G2	372	477	148	438	918	310	338	147	388	118	169	128	465	19	156	177	29	9	1	419	476	78	24	3
274G2	605	568	151	440	775	266	343	277	368	132	121	102	267	28	249	299	28	25	4	412	494	46	41	7
269G2	326	515	147	430	835	285	342	242	388	130	104	94	199	23	81	203	34	6	2	249	623	104	18	6
240G2	345	529	154	446	843	291	345	269	394	129	133	114	361	31	105	172	34	30	4	303	499	99	87	12
253G2	596	567	149	434	765	263	343	177	364	133	129	106	308	19	175	197	44	174	6	293	331	74	292	10
239G2	396	509	148	431	847	291	343	327	363	122	117	104	275	34	150	213	29	3	1	378	538	73	8	3
228G2	785	543	156	454	836	287	344	260	368	122	123	106	301	27	377	310	38	57	3	480	395	48	73	4
205G2	427	514	156	444	864	304	351	236	395	128	123	110	329	26	203	186	25	12	1	475	436	59	28	2
144G2	389	511	148	429	840	290	345	293	358	120	106	97	214	28	147	205	28	8	1	377	527	72	21	3
218G2	381	517	146	407	787	282	359	231	371	133	98	93	194	21	163	176	30	10	2	428	462	79	26	5
188G2	337	551	150	440	799	272	341	161	365	128	135	105	296	17	133	147	31	25	1	395	436	92	74	3
139G2	664	578	166	481	832	287	345	263	383	127	134	114	360	30	364	212	41	37	10	548	319	62	56	15
198G2	374	498	133	389	781	267	342	263	388	141	122	108	307	28	175	150	31	16	2	468	401	83	43	5
156G2	498	562	150	443	788	267	339	268	388	137	115	101	245	27	167	240	51	38	2	336	482	102	76	4
160G2	359	584	161	461	789	276	349	222	362	130	85	86	140	19	117	193	41	6	2	325	538	114	17	6
126G2	636	543	137	415	764	252	330	275	353	129	122	103	266	28	310	248	67	9	2	488	390	105	14	3
117G2	473	504	133	393	780	264	338	266	396	143	116	104	277	28	159	266	42	4	2	337	562	89	8	4
104G2	355	540	162	451	835	300	359	215	359	119	120	105	291	23	119	197	35	2	2	334	555	99	6	6
093G2	394	532	152	452	850	286	336	269	377	124	115	101	252	27	193	151	40	7	3	489	383	102	18	8
087G2	598	506	148	425	840	292	348	274	353	118	113	102	260	28	354	195	37	10	2	592	326	62	17	3
078G2	295	538	150	428	796	279	350	170	377	132	136	121	393	21	95	157	31	10	2	322	532	105	34	7
067G2	453	508	154	424	835	303	363	273	356	120	102	97	216	26	162	232	34	16	9	358	512	75	35	20
054G2	637	575	159	474	824	277	335	194	367	124	141	117	381	23	314	251	64	6	2	494	394	100	9	3
048G2	404	517	149	437	845	288	341	204	413	136	119	102	257	21	168	176	52	6	2	415	436	129	15	5
037G1	652	542	138	411	758	255	336	323	350	131	111	101	263	33	337	238	44	30	3	517	365	67	46	5
027G1	435	494	142	416	842	287	341	128	382	128	----	----	----	----	193	187	37	9	9	443	430	85	21	21
253G2	729	577	155	443	768	269	350	182	367	133	130	111	345	20	160	269	43	252	5	219	369	59	346	7
239G2	467	521	150	437	839	288	343	336	364	121	112	101	250	34	213	205	42	5	2	456	439	90	11	4
269G2	413	521	148	434	833	284	341	234	384	128	100	94	193	22	136	227	41	7	2	329	550	99	17	5
240G2	579	530	154	444	838	291	347	268	390	128	132	114	365	31	239	228	62	47	3	413	394	107	81	5
274G2	641	562	150	435	774	267	345	277	363	131	111	99	240	27	264	317	38	19	3	411	495	59	30	5
205G2	528	502	150	433	863	299	346	233	389	126	132	116	374	27	237	239	29	21	2	448	453	55	40	4
218G2	513	515	147	405	786	285	363	238	373	133	106	98	234	23	238	215	35	22	3	464	419	68	43	6
228G2	842	531	154	437	823	290	352	266	351	119	124	103	277	27	432	300	63	44	3	513	356	75	52	4
198G2	578	528	143	414	784	271	345	320	401	145	125	110	323	35	329	187	39	20	3	569	324	67	35	5
188G2	415	554	153	441	796	276	347	165	367	129	120	101	263	17	174	163	46	30	2	419	393	111	72	5
179G2	506	486	152	438	901	313	347	171	366	115	161	121	444	21	215	209	57	24	1	425	413	113	47	2
160G2	537	561	155	442	788	276	351	224	356	127	87	86	134	19	187	273	66	9	2	348	508	123	17	4
144G2	456	510	148	421	825	290	352	267	349	118	104	94	205	25	148	253	44	8	3	324	555	96	18	7
139G2	647	560	162	469	838	289	345	236	385	127	143	117	392	28	344	182	64	49	8	532	281	99	76	12
126G2	711	552	138	420	761	250	329	272	346	127	116	104	280	28	338	273	87	12	1	476	384	122	17	1
156G2	724	579	153	456	788	264	336	251	384	137	119	100	258	25	313	266	85	56	4	433	367	117	77	6
104G2	511	519	156	428	825	301	364	218	346	118	128	108	325	24	213	239	50	6	3	416	468	98	12	6
087G2	731	491	145	409	833	295	355	236	353	119	125	107	300	25	412	250	55	12	2	564	342	75	16	3
117G2	501	522	139	402	770	266	346	252	375	136	114	102	268	26	180	260	53	6	2	359	519	106	12	4
093G2	523	520	147	442	850	283	333	249	375	123	104	99	229	25	288	161	56	16	2	550	308	107	31	4
198G2	507	529	141	411	777	267	343	342	401	146	109	101	251	34	294	164	42	5	2	580	323	83	10	4
274G2	583	550	146	423	769	265	345	328	357	129	112	97	231	32	220	306	32	23	2	378	525	55	39	3
228G2	989	508	146	424	835	287	344	279	370	124	130	106	297	29	545	315	64	63	2	550	319	65	64	2
253G2	644	596	158	453	760	265	349	196	371	137	118	101	270	20	153	226	47	214	4	238	351	73	332	6
240G2	404	511	148	429	840	290	345	254	391	131	145	115	375	29	147	178	45	31	3	364	441	111	77	7
239G2	471	518	147	435	840	284	338	290	368	123	103	96	218	28	191	242	33	4	1	406	514	70	8	2
269G2	308	493	139	413	838	282	337	252	384	129	99	93	190	23	67	205	30	5	1	218	666	97	16	3
218G2	393	520	145	405	779	279	358	243	366	130	108	96	214	23	173	176	30	12	2	440	448	76	31	5
144G2	446	471	136	394	837	289	345	251	356	119	110	97	222	24	189	205	45	5	2	424	460	101	11	4
205G2	561	497	150	426	857	302	352	236	396	128	128	109	322	26	298	189	52	21	1	531	337	93	37	2
188G2	367	538	146	429	797	271	340	155	363	127	110	102	259	16	184	118	42	21	2	502	322	114	57	5
179G2	481	487	152	439	901	312	346	172	393	121	146	118	392	20	254	170	41	15	1	529	353	85	31	2
160G2	451	538	149	426	792	277	350	232	362	130	83	83	116	19	145	244	50	10	2	322	541	111	22	4
156G2	449	567	150	451	795	265	333	232	401	141	109	100	250	23	124	220	64	40	1	276	490	143	89	2
126G2	653	537	136	411	765	253	331	262	350	129	117	106	295	28	341	228	73	10	1	522	349	112	15	2
117G2	517	474	126	372	785	266	339	232	388	138	111	103	264	24	186	232	92	5	2	359	449	178	10	4
093G2	754	516	146	441	855	283	331	240	388	127	109	100	253	24	494	132	75	52	1	656	175	99	69	1
104G2	430	522	156	437	837	299	357	218	362	120	121	105	290	23	171	226	28	3	2	397	526	65	7	5
087G2	647	527	153	446	846	290	343	275	367	121	104	99	235	27	395	199	40	11	2	610	308	62	17	3
139G2	612	550	158	459	835	287	344	249	382	127	133	112	352	28	329	193	35	48	7	539	315	57	78	11
054G2	559	540	150	442	819	278	339	188	355	121	140	113	355	21	302	197	53	5	2	540	352	95	9	4
048G2	411	481	138	400	832	287	345	215	388	130	106	98	231	21	173	175	57	5	1	421	426	139	12	2
078G2	349	513	145	406	791	283	357	162	367	129	147	120	397	19	137	166	35	9	2	392	476	100	26	6
067G2	522	464	140	394	849	302	355	239	360	120	105	96	216	23	191	254	47	24	6	366	487	90	46	11
012G1	481	648	167	499	770	258	335	294	384	142	101	89	172	26	163	259	42	14	3	340	538	87	29	6
058-34	535	455	138	396	870	303	348	207	383	123	116	104	272	22	229	244	40	21	1	428	456	75	39	2
081-34	521	486	145	418	860	298	347	240	398	129	117	105	294	25	260	179	70	11	1	499	344	134	21	2
062-34	567	505	147	433	857	291	339	237	430	140	140	115	373	27	331	177	52	6	1	583	312	92	11	2
052-34	459	625	167	497	795	267	336	217	409	145	126	110	328	24	202	210	40	5	2	440	458	87	11	4
004-34	531	581	155	461	793	267	336	309	378	135	108	95	211	29	258	227	37	6	3	486	427	70	11	6
042-34	787	594	159	482	811	268	330	160	400	138	122	109	320	17	483	241	45	14	4	614	306	57	18	5
057-34	442	542	155	460	849	286	337	233	416	134	130	106	293	25	247	113	48	33	1	558	256	109	75	2
031-34	484	571	148	436	764	259	339	229	387	142	103	95	216	22	262	180	36	3	3	542	372	74	6	6
027-34	638	604	152	449	743	252	339	265	375	142	117	103	269	27	306	199	80	52	1	479	312	125	82	2
026-34	415	509	141	418	821	277	337	263	386	132	98	95	194	25	159	169	76	9	2	383	407	183	22	5
020-34	459	510	158	446	875	310	354	268	390	124	106	97	224	26	203	199	41	15	1	442	434	89	33	2
019-34	425	523	159	463	885	304	343	280	407	128	98	93	183	26	225	144	36	19	1	529	339	85	45	2
013-34	560	540	159	446	826	294	357	220	379	127	129	109	320	24	259	223	48	29	1	462	398	86	52	2
001-34	344	552	147	434	786	266	339	189	359	127	128	107	304	20	163	151	24	4	2	473	439	70	12	6
005-34	479	539	141	419	777	262	337	179	346	124	194	125	455	22	232	203	39	3	2	485	424	81	6	4
037-34	562	561	147	437	779	262	336	207	360	129	126	110	331	23	351	177	31	1	2	624	315	55	2	4
070-34	728	519	154	450	867	297	342	250	423	135	114	102	265	25	155	299	59	211	4	213	411	81	290	5
065-34	464	511	146	436	853	286	335	259	369	123	109	98	228	25	148	161	44	105	6	319	347	95	226	13
090-34	428	536	158	454	847	295	348	163	417	135	119	104	277	17	176	207	34	10	1	412	484	79	23	2
089-34	464	541	163	477	882	301	342	299	372	116	120	105	294	32	237	191	25	9	2	511	412	54	19	4
079-34	654	547	167	477	872	305	350	193	456	144	135	116	365	22	356	234	48	13	3	544	358	73	20	5
078-34	492	522	158	451	864	303	350	187	392	126	129	108	309	20	187	219	43	42	1	381	445	87	85	2
087-34	424	567	148	440	776	261	336	241	369	132	122	103	279	25	172	203	38	8	3	405	479	90	19	7
088-34	577	525	150	429	817	286	350	251	349	120	101	92	184	23	219	258	78	19	3	380	447	135	33	5
066-34	548	593	165	471	794	278	350	194	380	134	141	116	367	22	204	279	36	27	2	372	509	66	49	4
074-34	501	548	159	455	830	290	349	220	379	126	121	102	263	22	292	134	54	20	1	583	267	108	40	2
071-34	595	616	173	491	797	281	352	220	358	129	121	105	290	23	341	190	39	23	2	573	319	66	39	3
038-34	409	567	168	481	848	296	349	209	389	126	139	109	322	23	173	164	38	31	3	423	401	93	76	7
063-34	414	553	155	448	810	280	346	185	363	126	109	100	240	18	185	171	47	9	2	446	413	114	22	5
043-34	581	486	144	425	874	296	339	335	421	135	113	100	251	33	323	198	48	8	4	555	341	83	14	7
068-34	425	521	137	403	774	263	340	153	345	125	129	114	344	17	202	155	41	23	4	476	365	96	54	9
049-34	609	629	161	487	774	256	331	164	369	132	157	120	395	20	465	98	34	10	2	764	161	56	16	3
179G2	439	478	150	439	918	314	342	95	400	123	198	132	507	13	131	210	56	41	1	299	478	128	93	2
160G2	405	564	156	448	794	277	348	210	367	131	87	89	150	19	115	233	47	8	2	284	575	116	20	5
269G2	411	514	147	433	842	286	339	236	384	127	95	91	180	22	71	279	53	5	3	173	679	129	12	7
078G2	477	550	156	438	796	284	356	157	375	132	147	121	410	19	196	201	66	13	1	412	421	138	27	2
067G2	483	557	165	457	820	296	361	239	361	122	111	104	275	25	181	215	43	42	2	375	445	89	87	4
054G2	747	535	148	436	815	277	339	217	356	122	134	108	323	23	445	218	78	5	1	596	292	104	7	1
048G2	391	481	138	401	834	287	344	204	385	130	112	103	266	21	169	163	51	7	1	432	417	130	18	3
274G2	542	567	151	437	771	266	346	237	358	129	115	104	274	25	201	290	27	22	2	370	535	50	41	4
253G2	646	566	150	434	767	265	346	177	371	136	126	103	286	18	171	198	51	221	5	264	307	79	342	8
240G2	367	497	146	419	843	294	348	249	392	130	123	108	322	27	128	157	46	33	3	349	428	125	90	8
269G2	286	513	147	431	840	287	341	235	379	127	96	93	183	22	47	202	31	5	1	166	706	108	17	3
239G2	659	515	152	436	847	295	349	280	358	119	117	103	272	29	440	165	49	4	1	668	250	74	6	2
218G2	358	531	149	421	793	281	354	274	365	128	107	93	206	26	109	206	25	16	2	304	575	70	45	6
228G2	650	527	153	438	831	290	349	234	360	120	129	106	299	25	292	257	52	47	2	450	395	80	72	3
205G2	372	511	156	439	859	305	355	260	366	120	126	107	315	28	155	182	23	11	1	416	489	62	30	3
188G2	323	561	154	446	795	275	345	181	350	122	115	103	270	19	104	147	41	27	4	322	455	127	84	12
198G2	379	528	146	422	799	277	346	242	394	138	123	105	293	25	187	142	33	14	3	493	375	87	37	8
160G2	336	553	156	441	797	282	354	190	356	126	95	88	151	17	72	213	40	9	2	214	634	119	27	6
179G2	353	484	154	441	911	318	349	83	381	117	164	131	509	11	116	170	39	27	1	329	482	110	76	3
156G2	533	578	155	460	796	268	337	237	390	136	114	102	270	24	190	256	53	32	2	357	480	99	60	4
144G2	439	537	155	452	842	289	343	313	363	120	107	96	212	30	191	201	36	8	3	435	458	82	18	7
139G2	600	568	164	471	829	289	348	239	367	122	141	113	367	27	310	187	47	50	6	517	312	78	83	10
126G2	509	545	138	412	756	253	335	273	333	122	108	100	244	27	225	218	55	10	1	442	428	108	20	2
087G2	514	496	143	415	837	288	345	203	358	120	125	108	318	22	258	200	44	10	2	502	389	86	19	4
104G2	333	521	157	437	839	301	359	213	351	116	112	99	244	21	111	187	28	4	3	333	562	84	12	9
117G2	368	518	137	402	776	264	341	258	356	128	110	105	270	27	93	228	38	7	2	253	620	103	19	5
093G2	372	503	145	426	847	288	340	260	368	122	112	102	266	27	177	136	39	19	1	475	366	105	51	3
059-34	352	561	148	442	788	264	335	223	384	135	97	90	168	20	198	121	29	3	1	562	344	82	9	3
310G3	543	531	156	434	817	294	359	228	367	125	140	113	347	26	261	199	54	28	1	481	366	99	52	2
306G3	564	573	150	438	764	262	342	184	345	128	188	127	447	23	251	242	67	3	1	445	429	119	5	2
290G3	534	559	148	441	789	265	336	260	375	133	102	96	206	25	235	223	61	12	3	440	418	114	22	6
281G3	433	575	154	449	781	268	343	213	363	130	113	101	256	22	194	195	39	3	2	448	450	90	7	5
078G2	330	542	152	429	792	280	354	157	365	127	167	124	431	19	125	154	39	10	2	379	467	118	30	6
039-34	488	546	160	449	822	293	356	182	377	126	126	106	310	19	257	133	45	50	3	527	273	92	102	6
067G2	502	525	159	438	834	303	363	258	359	120	110	98	227	25	161	250	53	33	5	320	498	106	66	10
054G2	743	539	151	440	816	280	343	210	345	119	138	113	366	24	532	144	63	2	2	715	194	85	3	3
048G2	402	488	141	406	832	289	347	201	375	125	116	105	288	21	166	179	50	6	1	414	445	124	15	2
290G3	632	531	140	413	778	264	339	263	344	123	105	94	201	25	347	235	46	2	2	549	372	73	3	3
310G3	447	491	146	408	831	297	358	214	361	122	135	110	340	24	234	148	39	25	1	524	331	87	56	2
087G2	623	522	152	430	824	291	353	249	352	119	114	105	284	26	311	236	61	13	2	499	379	98	21	3
093G2	509	524	150	444	847	286	338	241	370	122	118	104	275	25	277	155	53	23	1	544	305	104	45	2
117G2	492	566	149	432	763	263	345	269	345	127	108	97	231	26	162	256	66	6	2	330	520	134	12	4
104G2	494	550	164	452	822	298	363	248	340	116	118	102	270	25	204	230	53	5	2	413	466	107	10	4
563G4	523	565	148	436	772	262	339	206	345	125	92	91	164	19	238	223	47	13	2	455	426	90	25	4
548G4	566	539	140	419	777	260	334	219	363	130	121	102	282	22	248	245	48	23	2	437	433	85	41	4
538G4	818	524	158	455	868	302	347	183	435	138	142	112	359	20	457	281	56	20	4	559	344	68	24	5
570G4	434	496	148	421	849	298	352	160	399	131	121	102	281	16	250	138	33	11	2	576	318	76	25	5
551G4	684	529	152	427	807	287	356	242	340	117	107	97	221	24	345	242	72	22	3	505	354	105	32	4
526G4	599	562	172	479	852	306	359	194	378	124	131	107	317	21	200	289	54	55	1	334	482	90	92	2
500G3	729	609	173	481	790	284	360	230	340	120	130	109	326	25	394	269	40	23	3	540	369	55	32	4
495G3	563	516	151	418	810	293	361	196	355	125	123	107	303	21	222	214	57	67	3	395	380	101	119	5
512G3	539	535	160	447	836	299	358	205	373	123	109	102	262	21	239	195	65	38	2	442	362	121	71	4
453G3	495	590	153	453	768	259	338	155	345	126	172	124	448	19	281	160	40	12	2	568	323	81	24	4
445G3	576	485	143	423	872	295	338	343	402	129	122	104	277	36	291	207	63	11	4	506	359	109	19	7
469G3	460	576	160	457	793	278	350	193	349	123	107	99	233	19	167	225	52	15	1	363	489	113	33	2
473G3	496	522	149	444	851	285	336	264	366	121	109	100	247	26	140	199	72	81	4	283	401	145	163	8
489G3	641	603	170	476	789	282	357	176	373	133	133	107	322	19	248	297	40	55	1	387	463	62	86	2
411G3	460	501	152	428	854	303	355	252	369	125	127	107	307	27	200	176	72	11	1	434	383	157	24	2
401G3	751	489	150	423	865	307	355	228	385	125	125	106	303	24	383	278	63	26	1	510	370	84	35	1
420G3	665	568	151	444	782	266	340	192	363	129	129	112	348	21	363	225	68	7	2	546	338	102	11	3
430G3	523	586	173	487	831	295	355	242	372	124	127	105	299	25	198	248	46	28	3	378	474	88	54	6
397G3	453	541	155	453	837	287	342	234	388	128	120	104	283	24	188	169	74	20	2	416	373	163	44	4
317G3	647	585	159	476	814	272	334	200	398	139	115	104	281	21	349	207	64	24	3	539	320	99	37	5
383G3	497	612	165	482	788	270	342	219	372	132	128	107	318	23	241	190	56	8	2	485	382	113	16	4
360G3	455	587	153	439	748	261	349	286	348	132	107	93	203	27	203	208	33	8	3	445	457	73	18	7
345G3	710	525	148	420	800	282	352	353	353	124	94	91	169	32	338	287	66	13	6	477	404	93	18	8
351G3	727	635	163	463	729	257	352	284	357	140	120	107	301	30	352	211	90	70	4	484	290	124	96	6
335G3	439	552	175	485	879	317	361	258	375	118	107	97	220	25	190	193	43	11	2	432	440	98	25	5
325G3	565	498	155	439	882	311	353	311	383	122	91	87	140	27	275	193	54	41	2	485	342	96	73	4
037G1	627	535	138	408	763	258	338	326	357	130	114	101	263	33	290	249	42	42	4	463	397	67	67	6
027G1	447	512	151	441	861	295	342	158	387	125	262	148	624	24	216	179	38	8	6	484	400	85	18	13
306G3	457	509	137	399	784	269	343	190	342	122	185	128	471	24	180	221	51	3	2	393	484	112	7	4
281G3	475	526	142	419	797	270	339	213	356	125	119	99	253	21	257	181	32	2	3	542	381	67	4	6
160G2	444	572	159	452	790	278	352	230	355	125	90	85	131	19	157	224	56	6	1	353	505	126	14	2
179G2	525	483	154	440	911	319	350	110	380	115	167	123	433	13	196	216	73	39	1	374	411	139	74	2
074G2	721	581	161	445	766	277	362	290	351	127	125	106	309	31	300	355	37	26	3	417	492	51	36	4
253G2	916	587	161	460	784	274	350	239	380	139	146	111	349	27	426	227	58	201	4	466	248	63	219	4
239G2	590	503	157	432	859	312	363	329	357	119	122	101	259	33	381	148	52	8	1	645	251	88	14	2
240G2	486	501	149	423	844	297	352	292	386	128	137	112	344	33	205	190	43	46	2	422	391	88	95	4
228G2	833	528	158	439	831	299	360	259	356	118	147	111	351	29	439	290	57	45	2	528	348	68	54	2
205G2	528	508	156	443	872	307	352	274	376	120	131	111	336	30	274	213	23	17	1	519	403	44	32	2
218G2	454	544	155	432	794	285	359	302	364	128	114	94	225	28	171	232	28	21	2	377	511	62	46	4
188G2	434	548	152	436	796	277	349	199	348	122	118	99	247	20	175	187	38	32	2	402	431	88	74	5
198G2	519	552	152	444	804	275	342	280	413	141	126	103	286	29	277	187	34	18	3	533	360	66	35	6
126G2	617	551	142	421	764	258	337	311	352	127	131	109	330	34	293	221	93	9	1	474	358	151	15	2
114G2	541	520	154	433	833	296	356	329	363	120	110	99	247	33	194	273	62	10	2	358	505	115	18	4
139G2	728	570	168	471	826	295	357	264	372	124	152	117	398	31	360	232	71	57	8	494	319	98	78	11
156G2	668	590	160	470	797	271	340	265	394	139	114	101	254	27	231	319	87	29	2	346	478	130	43	3
538G4	594	536	160	460	858	299	348	186	439	141	148	117	373	22	288	241	45	16	4	484	406	76	27	7
469G3	346	491	137	398	811	279	344	176	356	125	113	99	244	17	110	185	38	11	2	317	535	110	32	6
473G3	495	493	141	414	840	286	341	261	368	123	119	101	265	26	123	193	49	126	4	248	390	99	255	8
430G3	497	492	141	413	839	287	341	268	364	122	114	101	253	27	124	190	51	127	5	249	382	103	256	10
445G3	519	475	141	410	863	297	344	353	412	132	115	101	258	36	269	195	43	9	3	518	376	83	17	6
383G3	493	597	158	466	781	265	339	202	376	133	137	114	360	23	190	256	40	6	1	386	519	81	12	2
420G3	525	538	142	417	775	264	341	190	363	130	127	111	339	21	286	182	52	3	2	544	347	99	6	4
377G3	591	559	154	461	825	275	334	205	416	141	129	109	314	22	283	235	46	24	3	478	398	78	41	5
401G3	549	465	142	399	858	305	356	227	377	123	122	107	299	24	254	235	43	16	1	463	428	78	29	2
335G3	341	532	164	468	880	308	350	246	389	123	106	101	246	25	117	192	25	6	1	343	563	73	18	3
397G3	471	495	142	416	840	287	341	215	390	131	123	104	280	22	225	158	59	27	2	479	335	125	57	4
360G3	445	571	147	426	746	257	345	265	361	135	110	96	224	26	209	197	30	7	2	470	443	67	16	4
345G3	800	502	139	405	807	277	343	311	376	131	101	92	177	29	491	226	69	10	4	613	283	86	13	5
325G3	553	480	148	423	881	308	350	308	399	127	89	87	140	27	276	198	44	33	2	498	358	80	60	4
205G2	545	533	163	456	856	306	357	236	383	125	116	101	267	24	285	203	38	17	2	523	372	70	31	4
054G2	570	513	143	419	817	279	341	214	346	119	122	105	293	22	322	161	80	6	1	565	282	140	11	2
048G2	399	488	142	399	818	291	356	219	356	124	105	97	228	21	202	138	52	5	2	506	346	130	13	5
078G2	409	535	154	424	793	288	363	169	361	126	158	118	389	20	159	193	46	8	3	389	472	112	20	7
067G2	589	487	148	411	844	304	360	237	367	122	105	92	187	22	229	260	59	36	5	390	441	100	61	8
351G3	791	565	146	426	754	258	343	295	389	142	114	104	278	31	411	224	83	69	4	520	283	105	87	5
274G2	606	543	148	423	779	273	350	293	372	130	114	100	257	29	221	317	33	32	3	365	523	54	53	5
198G2	485	510	142	414	812	278	343	280	418	144	133	110	332	31	218	196	48	21	2	450	404	99	43	4
156G2	608	536	148	435	812	276	340	255	415	141	122	105	288	27	217	277	77	36	1	356	456	127	59	2
228G2	679	488	148	419	859	303	353	263	371	121	133	105	305	28	378	217	48	33	3	556	320	71	49	4
239G2	442	492	146	420	854	297	348	355	357	119	110	98	227	35	184	210	41	6	1	416	475	93	14	2
218G2	384	516	148	414	802	287	357	260	369	130	109	97	228	25	150	198	24	10	2	390	516	63	26	5
160G2	379	557	158	448	804	284	353	229	367	127	92	86	146	20	116	217	37	7	2	306	573	98	18	5
240G2	528	494	148	421	852	300	352	287	407	132	139	112	358	32	207	207	63	49	2	392	392	119	93	4
144G2	449	472	140	402	852	297	348	307	364	120	108	98	229	30	163	246	35	3	2	363	548	78	7	4
253G2	1806	553	152	436	788	275	349	186	384	135	113	100	246	19	479	291	65	966	5	265	161	36	535	3
179G2	410	453	145	421	929	320	344	134	412	123	183	130	461	17	130	212	36	31	1	317	517	88	76	2
126G2	682	517	134	399	772	259	336	259	362	129	131	106	299	27	417	159	101	3	2	612	233	148	4	3
117G2	491	497	135	392	789	272	344	258	373	132	106	100	238	26	177	268	41	4	1	360	546	84	8	2
139G2	743	533	159	453	850	298	351	253	388	126	145	115	378	29	415	190	66	66	6	558	256	89	89	8
087G2	642	486	143	413	850	294	346	292	369	124	118	103	276	30	343	242	48	6	3	534	377	75	9	5
188G2	401	525	146	427	813	278	342	167	380	128	117	99	249	17	173	167	37	19	5	433	416	92	47	12
104G2	509	515	157	434	843	305	362	293	355	119	122	103	276	30	236	221	46	4	2	464	434	90	8	4
411G3	451	481	148	419	871	308	353	270	399	127	126	105	294	28	175	227	38	10	1	389	503	84	22	2
093G2	474	519	151	452	871	291	334	251	409	129	132	107	301	27	265	142	47	18	2	559	300	99	38	4
269G2	354	499	147	427	856	295	344	278	385	126	100	93	189	26	80	226	41	5	2	226	638	116	14	6
500G3	700	571	163	458	802	285	356	254	356	124	120	104	277	26	360	263	59	15	3	515	376	84	21	4
570G4	386	492	151	431	876	307	350	186	429	136	121	101	268	19	189	167	22	7	1	489	433	57	18	3
563G4	472	540	146	432	800	270	338	245	387	133	101	92	189	22	252	181	29	9	1	535	383	61	19	2
548G4	412	534	144	424	794	270	340	249	374	132	122	107	300	27	144	223	32	9	4	349	541	78	22	10
551G4	674	477	142	393	824	298	361	277	345	118	107	98	228	27	326	245	79	21	3	484	364	117	31	4
453G3	410	572	151	448	783	264	337	192	368	129	160	122	422	23	194	175	22	15	4	472	427	54	37	10
512G3	484	512	153	432	844	299	354	227	376	124	129	107	311	24	223	185	45	29	2	461	382	93	60	4
489G3	585	546	157	443	811	288	354	178	391	133	152	117	392	21	173	296	40	75	1	296	506	68	128	2
495G3	578	513	152	424	827	296	358	239	377	127	132	109	322	26	280	187	57	51	3	484	324	99	88	5
526G4	524	493	155	432	876	314	359	203	398	127	137	111	346	22	195	255	38	35	1	371	487	73	67	2
012G1	429	617	164	477	773	266	344	308	379	142	100	95	206	29	153	217	32	19	8	356	506	75	44	19
269G2	403	492	143	417	848	291	343	273	377	125	96	88	155	24	109	250	38	4	2	271	620	94	10	5
526G4	418	521	162	454	871	311	357	219	394	125	138	110	326	24	151	214	24	27	2	361	512	57	65	5
563G4	413	565	151	452	800	267	334	248	384	134	99	93	190	23	179	192	35	6	1	433	465	85	15	2
551G4	442	510	151	419	822	296	360	266	335	116	115	99	241	26	189	199	34	19	1	428	450	77	43	2
538G4	612	518	161	460	888	311	350	209	455	143	157	121	423	25	292	253	42	22	3	477	413	69	36	5
570G4	338	513	156	451	879	304	346	205	440	139	131	106	311	22	166	127	31	12	2	490	376	92	36	6
512G3	442	533	160	443	831	300	361	236	370	122	124	103	275	24	204	161	40	35	2	462	364	90	79	5
500G3	491	603	175	484	803	290	362	252	368	126	129	106	301	27	234	212	27	16	2	476	432	55	33	4
489G3	593	583	167	471	808	286	355	193	386	132	137	110	340	21	287	218	38	49	1	483	368	64	83	2
495G3	561	506	152	426	842	300	357	210	391	130	142	108	333	23	268	182	44	64	3	479	324	78	114	5
430G3	438	559	171	479	857	306	357	222	405	131	131	108	321	24	165	207	41	22	3	376	473	94	50	7
453G3	286	592	155	468	791	262	331	114	376	132	177	120	431	14	132	107	35	10	2	462	374	122	35	7
473G3	432	506	147	433	856	291	339	318	370	121	113	98	240	31	148	162	41	77	4	343	375	95	178	9
469G3	541	538	153	442	822	284	346	211	388	130	115	97	233	20	319	154	55	12	1	589	285	102	22	2
445G3	491	476	146	427	897	307	342	365	429	133	120	101	258	37	237	190	50	11	3	483	387	102	22	6
383G3	451	635	171	498	784	269	343	201	379	140	151	115	371	23	178	211	51	9	2	395	468	113	20	4
420G3	520	582	155	460	790	266	337	217	378	132	138	113	362	24	244	229	40	4	3	469	440	77	8	6
401G3	571	486	151	430	885	311	351	277	389	123	116	105	282	29	262	246	43	19	1	459	431	75	33	2
397G3	376	539	156	457	848	289	341	248	405	131	127	108	316	27	157	144	57	17	1	417	383	152	45	3
411G3	458	479	148	425	887	309	348	283	410	128	127	104	288	29	207	204	37	9	1	452	445	81	20	2
377G3	661	533	151	458	859	283	330	315	438	140	120	101	261	32	331	251	54	21	4	500	380	82	32	6
360G3	388	583	155	448	768	266	346	241	380	139	120	99	248	24	161	191	30	5	1	415	492	77	13	3
325G3	526	488	153	443	908	314	345	338	414	127	92	89	152	30	305	149	57	14	1	580	283	108	27	2
351G3	424	581	151	440	757	260	343	200	387	145	137	111	344	22	156	163	64	39	2	368	384	151	92	5
335G3	388	516	164	463	897	318	354	254	384	119	114	99	239	25	160	183	39	5	1	411	472	101	13	3
345G3	548	512	146	422	824	285	346	300	385	128	105	96	211	29	245	242	43	14	4	447	442	78	26	7
048G2	604	483	141	409	847	292	345	221	395	131	124	107	307	24	289	233	74	7	1	477	386	123	12	2
067G2	585	511	159	425	832	311	374	282	365	122	125	102	276	29	234	270	54	24	3	400	462	92	41	5
078G2	526	530	154	431	813	291	357	175	381	130	166	121	400	21	237	198	74	16	1	451	376	141	30	2
054G2	1089	548	155	454	828	283	341	240	383	128	150	117	387	28	727	253	102	6	1	667	232	94	6	1
290G3	544	523	141	419	801	270	337	332	370	129	113	99	250	33	273	211	49	8	3	501	388	90	15	6
281G3	508	524	145	422	805	277	344	239	376	130	134	111	360	27	287	175	43	2	1	565	344	85	4	2
310G3	754	523	159	439	839	304	362	271	377	125	158	118	398	32	484	188	57	25	0	642	249	76	33	0
306G3	646	543	148	426	785	273	347	186	360	126	178	128	461	24	269	310	58	7	2	416	480	90	11	3
078G2	408	558	161	455	815	289	354	184	392	133	139	116	368	21	185	169	40	11	3	454	414	98	27	7
054G2	585	570	158	475	833	277	333	242	386	129	147	118	392	29	315	219	44	5	2	539	374	75	9	3
048G2	421	513	150	435	848	292	345	235	399	130	113	99	242	23	165	201	48	6	1	393	477	114	14	2
067G2	461	530	161	445	840	304	362	282	367	122	114	97	227	27	155	241	44	17	4	336	523	95	37	9
306G3	462	542	145	425	784	268	341	192	358	126	207	129	478	25	195	226	37	3	1	423	489	80	6	2
310G3	513	508	154	431	848	303	357	213	377	125	151	118	394	25	308	127	58	19	1	600	248	113	37	2
290G3	430	541	145	432	799	268	336	352	364	128	113	100	248	35	167	213	42	5	3	388	495	98	12	7
281G3	422	538	148	433	805	275	342	228	383	133	133	106	301	24	234	156	28	2	2	554	370	66	5	5
160G2	417	564	156	447	793	277	349	237	360	126	92	89	155	21	120	236	52	8	1	288	566	125	19	2
160G2	554	566	161	450	795	284	358	247	354	124	92	85	139	21	213	271	58	10	2	384	489	105	18	4
253G2	589	533	144	420	788	270	343	243	389	137	122	100	258	24	132	228	36	187	6	225	387	61	317	10
269G2	391	503	148	427	849	294	347	241	378	125	107	92	196	22	100	237	47	6	1	256	606	120	15	3
239G2	512	501	150	428	854	299	350	355	376	124	116	103	279	37	210	251	43	7	1	410	490	84	14	2
240G2	541	488	148	420	861	303	352	300	417	135	136	110	331	33	226	208	62	42	3	417	384	115	78	6
274G2	643	564	152	440	780	270	345	252	377	133	121	102	263	26	292	285	33	29	4	455	443	51	45	6
218G2	552	521	151	413	793	290	366	304	354	124	112	99	255	30	262	225	37	26	2	474	408	67	47	4
228G2	704	528	159	448	848	301	355	250	366	122	124	105	294	26	386	218	59	38	3	548	310	84	54	4
198G2	660	507	141	411	811	278	343	282	391	135	139	112	344	31	396	187	49	26	2	601	283	74	39	3
179G2	405	495	159	456	921	321	349	107	395	119	216	139	553	15	141	186	49	28	1	349	459	121	69	2
188G2	470	536	149	432	806	278	345	198	373	128	118	99	241	20	195	194	54	25	2	415	413	115	53	4
205G2	574	507	158	447	882	312	353	245	382	121	135	115	366	28	300	226	29	18	1	522	394	51	31	2
104G2	567	518	159	431	832	307	369	283	360	120	129	107	313	30	224	275	54	10	4	395	485	95	18	7
139G2	667	544	161	465	855	296	346	309	404	130	159	119	410	37	345	213	58	42	9	518	319	87	63	13
126G2	534	557	144	423	759	259	340	307	350	127	117	104	277	32	252	223	48	10	1	471	418	90	19	2
144G2	555	527	156	448	850	296	348	306	381	124	110	99	235	30	187	299	53	12	4	337	539	95	22	7
156G2	576	568	157	459	808	276	342	260	409	139	121	101	256	26	196	280	59	39	2	341	486	102	68	3
093G2	544	515	152	446	866	295	341	258	395	128	125	106	293	27	288	172	61	21	2	529	316	112	39	4
117G2	543	535	142	411	768	265	345	346	357	128	107	99	238	34	163	310	60	9	1	300	571	110	17	2
087G2	847	496	145	418	843	292	347	307	376	125	124	106	299	33	462	272	74	37	2	546	321	87	44	2
306G3	576	507	139	402	793	274	346	166	356	126	186	127	456	21	272	247	50	5	2	472	429	87	9	3
563G4	528	583	156	462	792	268	338	254	385	135	105	90	187	23	259	198	57	12	2	490	375	108	23	4
570G4	435	489	150	429	877	307	350	198	436	137	117	102	265	20	237	157	30	10	1	545	361	69	23	2
551G4	668	505	149	414	820	295	360	271	340	117	105	96	216	26	354	207	81	25	1	531	310	121	37	1
538G4	604	512	159	455	889	311	349	201	461	143	159	118	388	24	315	223	47	15	4	521	369	78	25	7
495G3	569	506	152	416	822	300	365	217	379	129	153	112	348	24	300	152	55	58	4	527	267	97	102	7
512G3	534	524	158	433	826	302	365	245	368	121	120	105	289	26	277	167	47	42	1	518	313	88	79	2
489G3	729	557	161	448	804	289	359	216	377	130	145	116	379	25	374	268	44	41	2	513	368	60	56	3
526G4	540	500	157	434	868	314	362	219	386	124	126	105	303	23	266	186	47	41	0	493	344	87	76	0
500G3	689	602	176	486	807	292	362	256	367	127	140	109	321	28	378	248	41	20	2	548	360	60	29	3
473G3	507	493	145	422	856	294	344	307	361	118	123	104	287	32	163	192	57	91	4	322	379	112	179	8
411G3	520	493	155	432	876	314	359	271	388	124	142	110	336	30	187	238	79	15	1	359	458	152	29	2
430G3	622	578	174	487	843	301	357	222	384	127	137	106	312	24	284	201	87	47	3	456	323	140	76	5
420G3	658	580	155	461	795	267	336	211	381	132	163	118	391	25	345	252	51	8	2	524	383	78	12	3
401G3	624	474	147	419	884	310	351	262	388	122	127	109	311	28	302	247	50	23	2	484	396	80	37	3
469G3	453	532	153	436	820	288	351	212	380	127	117	99	250	21	187	191	52	22	1	412	422	115	49	2
445G3	544	478	145	424	887	303	342	341	419	131	118	101	256	34	203	260	60	18	3	373	478	110	33	6
453G3	346	590	155	464	786	263	334	114	366	128	190	128	463	15	177	121	36	11	1	511	350	104	32	3
397G3	534	520	152	444	854	292	342	228	401	129	125	108	311	25	200	213	98	22	1	374	399	184	41	2
383G3	479	606	165	478	789	272	345	167	377	133	137	111	343	19	202	192	74	9	2	422	401	154	19	4
351G3	546	608	159	455	748	262	349	265	379	145	132	106	306	28	216	212	71	46	1	396	388	130	84	2
377G3	723	530	151	453	855	285	333	289	419	136	120	102	279	30	437	218	45	19	4	604	302	62	26	6
345G3	674	512	148	421	822	289	352	317	378	128	106	95	202	30	307	278	72	14	3	456	412	107	21	4
335G3	473	526	168	470	894	319	357	268	377	118	118	100	253	27	226	193	41	11	2	478	408	87	23	4
325G3	579	481	151	433	900	314	349	319	406	124	95	89	166	29	288	195	67	28	1	497	337	116	48	2
360G3	379	589	156	451	766	265	346	242	376	138	119	99	254	24	161	186	26	4	2	424	491	69	11	5
383G3	451	624	167	492	788	268	339	179	374	137	127	107	311	19	301	102	43	3	2	668	226	95	7	4
269G2	470	530	156	455	858	294	343	257	392	127	101	93	201	24	103	300	57	6	4	219	638	121	13	9
253g2	589	550	149	438	796	271	340	269	399	139	121	103	272	28	114	216	36	218	5	194	367	61	370	8
274G2	560	566	154	443	783	272	348	267	380	134	128	107	310	29	223	259	45	29	4	398	463	80	52	7
228G2	699	500	150	429	858	300	350	254	377	124	124	104	289	26	318	273	43	63	2	454	391	62	90	3
240G2	435	510	152	435	853	298	349	279	417	135	141	111	340	31	180	174	48	31	2	414	400	110	71	5
239G2	402	529	157	447	845	297	351	345	376	125	113	101	256	35	161	200	34	6	1	400	498	85	15	2
205G2	384	516	161	455	882	312	354	237	386	122	133	108	310	26	163	178	26	16	1	423	464	68	42	3
218G2	450	547	157	438	801	287	358	287	367	128	111	94	215	27	199	192	43	14	2	442	427	96	31	4
188G2	333	518	144	417	805	278	345	182	371	127	112	97	235	18	116	154	39	21	3	349	462	117	63	9
179G2	330	495	159	457	923	321	348	122	400	120	173	130	473	16	136	141	33	19	1	412	427	100	58	3
198G2	373	553	153	450	814	277	340	284	401	137	128	106	295	30	180	143	29	19	2	483	383	78	51	5
144G2	454	497	146	423	851	294	345	281	376	124	108	96	216	27	196	202	46	8	2	432	445	101	18	4
156G2	433	569	156	465	817	274	335	249	419	145	109	100	250	25	143	207	42	39	2	330	478	97	90	5
126G2	491	548	140	419	765	255	334	298	356	128	120	100	253	30	215	213	55	6	2	438	434	112	12	4
139G2	594	542	159	454	838	293	350	338	380	126	141	113	358	38	335	182	46	25	6	565	306	77	42	10
104G2	422	528	160	438	830	303	365	260	359	120	135	109	325	28	179	199	36	6	2	424	472	85	14	5
093G2	357	508	148	442	870	291	335	264	400	128	125	106	298	28	197	112	36	10	2	551	314	101	28	6
087G2	860	483	141	413	855	292	341	267	390	127	132	109	328	29	555	195	75	33	2	646	227	87	38	2
117G2	421	515	138	402	781	268	343	355	364	130	108	95	215	34	134	229	46	8	4	318	544	109	19	10
377G3	902	537	152	462	860	283	329	180	439	141	142	120	390	22	618	210	51	19	4	685	233	57	21	4
335G3	800	502	160	448	892	319	357	303	375	117	114	98	231	30	568	177	51	2	2	709	221	64	3	3
538G4	767	507	158	449	886	312	352	187	451	142	172	128	473	24	415	277	44	27	4	542	361	57	35	5
563G4	467	573	153	449	784	267	341	241	377	133	101	93	200	23	202	222	36	6	1	433	475	77	13	2
570G4	655	486	149	428	881	307	348	211	435	136	123	102	277	21	451	169	31	3	1	688	258	47	5	2
551G4	612	489	144	403	824	294	357	263	336	115	114	101	249	26	283	245	50	32	2	463	400	82	52	3
144G2	581	476	141	409	859	296	345	278	377	122	109	100	252	28	256	258	57	8	2	441	444	98	14	3
239G2	529	506	150	435	860	296	345	320	384	126	118	103	278	33	267	214	45	2	1	504	405	85	4	2
078G2	324	540	156	443	820	289	352	168	388	130	156	114	384	19	126	151	36	10	1	389	466	111	31	3
093G2	450	513	149	442	862	290	337	253	390	126	130	107	305	27	299	104	34	12	1	664	231	76	27	2
473G3	472	510	149	439	861	292	339	307	375	121	124	102	264	31	139	206	47	76	4	295	436	100	161	8
495G3	572	491	146	406	827	297	360	203	378	128	128	111	339	23	263	211	43	52	3	460	369	75	91	5
512G3	449	485	146	411	847	301	355	221	369	123	124	106	306	23	195	182	46	24	2	436	405	102	53	4
489G3	580	573	163	462	806	284	353	222	378	130	139	111	347	25	221	286	37	35	1	381	493	64	60	2
469G3	426	510	146	421	825	286	347	234	385	129	114	99	251	23	158	203	50	12	3	371	477	117	28	7
526G4	472	481	151	421	875	314	359	219	392	124	135	109	327	24	176	231	35	30	0	373	489	74	64	0
453G3	390	569	149	452	794	262	330	139	368	129	181	127	446	18	183	162	37	6	2	470	415	95	15	5
445G3	579	472	144	416	881	305	346	335	410	128	118	103	275	35	292	227	51	5	4	504	392	88	9	7
411G3	665	492	151	432	878	307	350	247	394	126	132	108	316	27	272	324	52	15	2	409	487	78	23	3
420G3	714	509	139	407	800	273	342	187	372	131	157	115	376	21	407	188	90	26	3	571	263	126	36	4
401G3	580	474	146	418	882	308	349	232	386	122	132	109	326	25	250	278	34	17	1	431	479	59	29	2
397G3	382	523	153	443	847	293	345	228	396	128	137	110	321	25	156	167	45	13	1	408	437	118	34	3
345G3	540	522	150	432	828	287	347	329	386	128	108	97	224	32	220	257	47	12	4	408	476	87	22	7
430G3	1247	533	164	459	861	308	357	191	387	124	139	111	346	21	1040	89	116	0	2	834	71	93	0	2
383G3	511	610	165	477	782	270	346	200	374	139	142	108	323	21	171	284	49	6	1	334	556	96	12	2
351G3	597	588	152	445	757	259	342	273	388	145	128	107	303	29	250	256	52	37	2	419	429	87	62	3
360G3	403	554	148	421	760	267	352	260	364	132	118	101	265	26	151	213	32	4	3	375	529	79	10	7
325G3	495	463	145	419	905	313	346	309	409	124	95	89	161	28	240	187	49	18	1	485	378	99	36	2
048G2	603	485	142	407	839	293	349	237	390	130	117	99	246	23	229	288	79	6	1	379	478	131	10	2
290G3	881	549	146	439	800	266	333	333	374	130	109	96	223	32	514	291	70	2	4	584	330	79	2	5
310G3	572	514	155	433	842	302	358	278	367	122	133	109	335	30	348	172	36	15	1	608	301	63	26	2
281G3	548	471	130	388	824	276	335	232	393	133	122	107	296	25	307	187	50	2	2	560	341	91	4	4
054G2	578	522	146	435	833	280	336	211	377	125	146	115	367	24	360	160	52	3	3	623	277	90	5	5
067G2	493	493	150	418	848	304	359	255	362	122	110	97	227	25	181	247	44	15	6	368	501	89	30	12
160G2	530	579	164	456	788	283	360	257	351	125	92	87	150	22	210	245	65	9	1	396	462	123	17	2
274G2	781	534	145	421	788	272	344	284	381	133	115	100	259	28	355	345	47	31	3	454	442	60	40	4
228G2	665	503	151	431	857	300	350	255	377	123	128	105	298	27	355	240	40	28	2	534	361	60	42	3
500G3	646	559	164	456	816	293	360	243	373	126	127	107	307	26	329	242	51	22	2	509	375	79	34	3
198G2	468	538	149	435	809	277	343	291	393	135	140	112	346	33	255	165	31	15	2	545	353	66	32	4
205G2	709	482	150	428	888	311	350	236	386	121	149	117	384	28	504	135	47	22	1	712	190	66	31	1
253G2	434	523	143	417	797	273	343	218	393	137	130	106	316	23	172	108	66	83	5	396	249	152	191	12
269G2	376	496	144	419	845	290	344	256	379	125	107	96	216	24	138	195	38	3	2	367	519	101	8	5
218G2	525	531	151	424	798	284	356	321	356	125	113	93	208	30	308	167	34	12	4	586	318	65	23	8
240G2	398	490	147	421	859	300	349	293	418	135	149	116	384	34	159	165	46	26	2	399	415	116	65	5
104G2	571	507	155	427	842	306	363	263	363	122	141	110	339	29	277	223	56	11	4	485	391	98	19	7
087G2	654	479	139	406	848	290	342	303	373	124	125	107	305	33	405	188	45	13	3	619	287	69	20	5
156G2	498	574	157	468	815	274	335	257	419	143	121	101	259	26	133	275	55	33	2	268	552	110	66	4
139G2	685	554	164	467	843	296	351	281	399	130	145	114	361	32	425	185	38	27	10	621	270	55	39	15
126G2	559	533	136	407	764	255	334	275	351	127	118	103	277	28	269	215	67	7	1	480	385	120	13	2
188G2	364	511	142	411	804	278	345	175	367	129	113	99	250	17	154	157	32	19	2	424	431	88	52	5
117g2	517	504	134	391	776	266	343	295	360	129	118	100	250	30	201	267	40	5	4	389	516	77	10	8
179g2	303	449	143	417	929	318	343	117	400	120	191	129	472	15	124	143	26	9	1	409	472	86	30	3
551G4	928	516	154	437	847	298	352	318	350	117	106	92	190	29	513	264	110	37	4	553	284	119	40	4
430G3	796	541	165	467	863	305	353	357	391	126	116	95	224	34	431	283	57	21	4	541	356	72	26	5
281G3	471	530	146	429	809	275	340	246	383	131	132	108	308	27	254	169	45	2	1	539	359	96	4	2
281G3	433	511	141	421	824	276	335	221	397	134	133	105	301	23	192	203	33	2	3	443	469	76	5	7
290G3	550	518	140	415	801	270	337	333	378	131	111	99	238	33	283	188	49	27	3	515	342	89	49	5
290G3	434	562	150	445	792	267	337	343	376	132	110	97	227	33	178	194	38	20	4	410	447	88	46	9
306G3	493	524	143	414	790	273	345	177	359	126	181	126	448	22	216	219	52	5	1	439	444	105	10	2
306G3	467	516	141	410	795	273	344	186	356	125	176	124	437	23	190	224	47	5	1	406	480	101	11	2
310G3	492	555	167	459	827	301	364	232	377	125	163	120	403	28	236	180	51	24	1	479	366	104	49	2
310G3	414	526	160	442	840	304	362	205	377	125	148	118	387	24	179	160	55	19	1	433	386	133	46	2
325G3	455	444	139	404	910	313	344	333	416	128	93	89	162	30	221	164	41	27	2	487	360	90	59	4
335G3	472	475	152	421	886	320	361	286	368	115	102	91	183	26	261	176	31	3	1	553	373	66	6	2
345G3	1088	494	141	412	834	285	342	309	383	128	108	98	228	30	775	200	86	24	3	712	184	79	22	3
351G3	460	610	159	464	761	261	343	249	393	150	124	104	278	26	156	197	55	49	3	338	428	120	107	7
360G3	478	555	147	424	764	265	347	241	376	138	106	97	228	23	255	150	66	5	2	534	314	138	10	4
377G3	727	543	155	470	866	285	330	262	418	134	132	107	313	28	446	211	45	21	4	613	290	62	29	6
383G3	451	611	163	472	773	267	345	200	391	147	125	110	319	22	159	226	54	10	2	353	501	120	22	4
397G3	357	504	147	424	841	292	347	238	394	130	126	106	295	25	116	171	48	21	1	325	479	134	59	3
401G3	488	469	146	412	878	311	354	231	397	126	128	107	322	25	218	216	40	13	1	446	443	82	27	2
411G3	439	494	154	439	889	312	351	274	409	127	127	105	294	29	142	227	55	11	4	324	517	125	25	9
420G3	486	536	142	430	802	265	330	226	387	133	148	114	370	26	235	202	40	7	2	484	416	82	14	4
430G3	427	527	160	455	863	304	352	292	408	131	134	107	316	31	142	215	40	25	5	331	504	94	59	12
445G3	397	476	144	424	891	303	340	329	420	130	121	102	271	33	168	181	36	8	4	423	456	91	20	10
453G3	563	597	156	468	784	261	333	179	359	127	171	117	393	21	352	163	34	11	3	625	290	60	20	5
469G3	359	507	145	421	830	286	344	200	389	131	114	101	257	20	127	168	45	16	3	354	468	125	45	8
473G3	412	500	146	431	862	292	339	273	385	125	125	99	259	27	124	135	70	77	6	300	328	170	187	15
489G3	498	583	168	464	796	288	362	198	378	133	149	112	365	22	177	261	29	29	2	356	524	58	58	4
495G3	436	508	150	417	821	295	360	215	378	127	126	106	316	23	191	155	39	46	5	438	356	89	106	11
500G3	478	578	169	472	817	292	358	235	377	127	122	106	302	25	251	174	35	16	2	526	364	73	33	4
512G3	448	507	150	421	830	296	356	214	375	124	125	106	298	23	237	139	49	21	2	530	310	109	47	4
526G4	389	494	153	427	864	310	358	180	381	122	149	113	359	20	121	206	33	28	1	310	530	85	72	3
538G4	626	510	158	450	882	310	351	199	450	143	152	117	385	23	286	267	49	20	4	457	427	78	32	6
551G4	618	522	153	427	818	293	358	326	346	118	114	98	238	32	284	243	62	26	3	460	393	100	42	5
563G4	294	548	145	439	801	265	330	242	405	139	100	85	151	21	84	129	76	3	2	285	439	259	10	7
570G4	340	514	158	453	881	307	349	184	439	138	140	105	308	19	165	127	37	9	2	485	374	109	26	6
548G4	530	511	136	401	785	266	339	221	367	129	117	101	262	22	217	258	39	13	3	408	487	74	25	6
563G4	242	588	154	462	786	262	333	214	399	139	91	87	154	19	71	127	40	3	1	294	525	165	12	4
335G3	508	495	159	439	887	321	362	283	368	116	107	92	198	26	205	244	41	17	1	404	480	81	33	2
570G4	410	499	153	438	878	307	349	189	430	137	124	103	284	19	207	155	38	9	1	505	378	93	22	2
551G4	631	515	153	421	817	297	363	311	343	118	106	93	201	29	292	238	66	32	3	462	377	105	51	5
526G4	572	520	161	446	858	310	361	208	378	122	135	112	343	23	209	267	48	47	1	365	467	84	82	2
512G3	656	517	154	433	838	298	356	219	380	126	127	106	291	23	375	177	61	41	2	571	270	93	63	3
495G3	573	502	149	410	817	297	363	212	369	128	138	110	336	23	284	188	50	47	4	496	328	87	82	7
500G3	661	590	172	478	810	292	360	236	362	123	126	106	297	25	389	216	33	20	3	588	327	50	30	5
538G4	841	517	160	453	876	309	353	198	449	142	161	116	374	23	481	289	49	18	4	572	344	58	21	5
473G3	505	501	146	428	854	291	341	280	371	122	107	100	256	28	133	210	60	98	4	263	416	119	194	8
453G3	684	582	151	453	778	259	333	185	356	126	164	115	370	21	375	229	49	28	3	548	335	72	41	4
469G3	494	535	153	441	824	286	347	218	390	130	105	97	222	21	208	213	51	20	2	422	431	103	40	4
489G3	541	569	164	451	793	288	364	188	382	133	132	108	317	20	200	263	42	35	1	369	486	78	65	2
420G3	711	565	153	447	791	271	342	227	379	133	139	112	346	25	350	274	69	16	2	492	385	97	23	3
411G3	576	495	155	435	879	313	356	277	398	127	130	108	320	30	207	251	97	20	1	359	436	168	35	2
445G3	499	479	145	422	881	303	344	331	407	129	117	102	262	34	215	217	55	10	2	431	435	110	20	4
430G3	527	527	160	453	860	304	353	271	403	130	133	109	318	30	197	252	48	27	3	374	478	91	51	6
397G3	484	526	152	445	846	289	342	269	403	131	114	106	290	29	179	206	76	22	1	370	426	157	45	2
401G3	649	472	148	415	879	314	357	220	401	127	115	105	277	23	293	274	55	25	2	451	422	85	39	3
377G3	756	564	162	483	856	287	335	286	416	133	130	107	307	31	467	205	58	22	4	618	271	77	29	5
383G3	495	607	161	468	771	265	344	197	388	143	125	107	312	21	157	255	70	11	2	318	515	141	22	4
351G3	537	620	161	461	744	260	349	272	375	145	128	102	286	28	218	211	63	41	4	407	393	117	76	7
345G3	1164	488	141	402	824	289	351	333	373	124	101	96	200	32	736	290	110	25	3	632	249	95	21	3
360G3	436	554	146	427	771	264	342	289	382	136	111	94	218	27	195	202	33	4	2	447	463	76	9	5
325G3	644	459	144	419	913	314	344	328	415	127	97	87	149	29	350	193	63	36	2	543	300	98	56	3
420G3	712	522	143	418	801	274	342	209	380	133	127	112	339	23	458	185	62	5	2	643	260	87	7	3
377G3	698	530	152	462	872	287	329	209	420	134	142	114	351	24	429	210	40	17	2	615	301	57	24	3
489G3	492	563	163	447	794	290	365	204	380	134	153	117	385	24	182	245	37	27	1	370	498	75	55	2
538G4	603	502	154	441	878	307	349	206	443	140	137	113	345	23	313	236	31	19	4	519	391	51	32	7
526G4	418	500	156	430	860	312	363	190	375	122	148	110	339	21	142	217	29	30	0	340	519	69	72	0
453G3	503	553	145	430	778	262	337	194	360	127	151	114	367	22	256	203	27	14	3	508	404	54	28	6
473G3	528	497	145	426	857	292	340	289	375	123	116	98	244	28	227	142	51	104	4	429	269	97	197	8
469G3	347	491	141	411	837	287	343	210	398	133	114	98	233	21	115	182	41	8	1	332	524	118	23	3
397G3	406	500	143	421	842	286	340	258	386	129	123	106	298	27	162	172	57	14	1	400	424	140	34	2
411G3	567	475	147	416	876	309	353	262	393	125	126	105	283	27	249	258	50	8	2	439	455	88	14	4
430G3	507	509	154	442	868	303	348	217	408	131	123	107	304	23	187	223	41	54	2	368	440	81	107	4
445G3	387	464	142	409	881	306	347	313	408	129	118	99	247	31	152	190	36	6	3	392	491	93	16	8
401G3	493	461	143	407	883	310	351	238	393	125	123	107	299	25	281	177	25	10	0	570	359	51	20	0
360G3	392	559	145	424	758	259	342	347	374	137	100	90	184	31	136	223	28	3	2	347	569	71	8	5
383G3	521	605	160	467	772	264	343	218	390	145	117	102	274	22	189	273	48	9	2	363	524	92	17	4
351G3	578	590	155	446	756	263	348	272	388	148	117	106	290	29	231	246	58	41	2	400	426	100	71	3
325G3	448	453	141	406	896	311	347	329	410	127	92	88	147	29	269	128	37	13	1	600	286	83	29	2
335G3	672	468	148	414	885	316	357	240	376	118	116	95	218	23	435	197	31	8	1	648	293	46	12	1
563G4	375	532	141	420	789	265	336	189	393	138	94	90	179	17	115	223	31	5	1	306	595	83	13	3
345G3	615	464	132	385	830	284	343	381	373	124	97	91	170	35	329	221	53	8	4	535	359	86	13	7
548G4	718	523	139	408	780	266	341	241	367	128	124	105	289	25	340	297	48	30	3	473	414	67	42	4
495G3	670	498	148	412	827	297	359	232	385	130	131	106	307	25	349	204	55	59	3	522	304	82	88	4
512G3	634	503	150	421	837	298	356	230	372	125	127	102	275	24	306	231	67	28	2	483	364	106	44	3
500G3	797	582	171	477	820	294	358	245	377	126	125	109	318	27	398	323	49	25	2	500	405	61	31	3
551G4	688	479	141	390	814	294	362	291	335	116	102	92	187	27	302	280	60	43	3	439	407	87	63	4
570G4	476	492	151	432	878	307	350	208	421	134	114	100	252	21	239	188	36	11	2	502	395	76	23	4
306G3	565	521	142	409	785	273	347	205	354	124	172	123	422	25	228	286	46	3	2	404	506	81	5	4
310G3	670	537	164	446	831	305	368	230	375	123	148	118	396	27	403	196	49	21	1	602	293	73	31	1
290G3	478	533	142	421	790	266	337	309	366	129	106	95	208	29	200	222	44	8	4	419	464	92	17	8
281G3	483	469	130	387	825	277	336	225	387	130	127	109	316	25	258	175	46	1	3	535	362	95	2	6
548G4	584	501	134	390	778	267	344	240	368	130	123	105	295	25	232	279	52	20	1	397	478	89	34	2
228G2	856	502	152	433	863	303	351	292	389	127	127	104	285	30	470	272	65	46	3	548	318	76	54	4
106-34	709	516	158	452	876	306	350	194	402	129	146	115	360	22	385	170	98	54	2	543	240	138	76	3
105-34	451	578	160	467	808	277	343	233	380	130	119	102	274	24	217	130	95	4	5	481	288	211	9	11
104-34	544	576	161	448	778	280	359	285	388	138	121	101	265	29	227	235	49	31	2	417	432	90	57	4
101-34	451	500	149	437	874	298	341	224	409	130	147	116	379	26	250	146	43	9	3	554	324	95	20	7
102-34	459	542	150	429	792	277	350	211	367	129	140	112	345	24	192	187	40	34	6	419	407	87	74	13
103-34	505	498	143	408	819	287	350	257	414	141	125	106	303	27	251	195	26	29	4	498	386	51	57	8
100-34	602	535	149	427	798	279	349	160	356	124	200	130	483	21	312	206	52	30	2	519	342	86	50	3
310G3	668	539	160	448	831	297	357	236	372	124	151	115	365	27	405	190	54	18	1	607	284	81	27	1
290G3	413	535	141	422	789	264	334	298	378	134	105	97	219	29	179	187	36	8	3	434	453	87	19	7
281G3	347	526	146	428	814	278	341	237	384	130	127	108	306	26	155	162	25	2	3	446	467	72	6	9
306G3	464	528	144	415	786	273	347	180	350	123	192	125	444	23	215	203	37	7	2	463	438	80	15	4
500G3	626	611	178	488	799	291	365	276	347	123	120	99	245	27	299	269	36	20	2	477	430	58	32	3
563G4	469	526	139	416	791	264	334	257	409	143	92	87	154	22	153	255	47	13	1	326	544	100	28	2
160G2	509	591	165	459	777	279	359	269	352	124	88	85	136	23	145	300	57	5	2	285	589	112	10	4
548G4	500	523	137	405	774	262	338	231	366	129	119	102	275	24	178	265	37	18	2	356	530	74	36	4
067G2	555	525	161	429	817	307	375	322	368	125	114	99	247	32	211	266	52	22	4	380	479	94	40	7
078G2	474	566	161	449	793	284	359	159	367	129	147	115	375	18	253	140	60	20	1	534	295	127	42	2
054G2	644	567	159	466	822	280	341	248	380	128	147	117	386	29	334	227	71	9	3	519	352	110	14	5
048G2	435	456	134	390	855	294	344	215	402	131	114	103	271	22	179	183	65	7	1	412	421	149	16	2
117G2	480	522	137	398	762	262	344	284	396	144	121	104	279	30	97	324	51	6	2	202	675	106	13	4
269G2	332	515	150	429	833	291	350	297	381	128	98	90	167	27	86	205	33	7	1	260	617	99	21	3
274G2	712	590	158	454	769	268	348	335	385	139	107	96	222	32	396	241	44	29	2	556	338	62	41	3
253G2	422	550	150	430	782	273	349	186	378	133	135	108	317	20	124	204	29	60	5	294	483	69	142	12
240G2	621	512	154	438	855	301	352	273	409	134	129	106	306	29	380	158	54	26	3	612	254	87	42	5
228G2	600	511	153	433	847	299	353	252	363	121	118	104	283	26	282	241	39	37	1	469	402	65	62	2
218G2	345	541	153	428	791	283	357	288	363	127	114	96	229	28	113	182	28	19	3	327	528	81	55	9
239G2	400	511	151	431	843	295	350	352	361	121	108	99	236	35	154	214	29	2	1	384	535	73	5	3
188G2	311	529	147	427	807	278	344	192	385	132	128	103	275	20	116	151	27	14	3	372	486	87	45	10
179G2	350	486	152	442	909	313	344	138	404	123	179	121	403	17	142	162	25	21	0	406	463	71	60	0
198G2	422	529	146	421	796	276	347	249	389	135	130	107	321	27	213	156	30	20	3	505	370	71	47	7
205G2	472	496	154	433	873	310	356	300	386	122	122	104	274	31	208	216	34	14	0	440	458	72	30	0
156G2	554	568	156	456	803	275	342	255	398	137	116	101	254	26	211	230	47	65	1	381	415	85	117	2
144G2	419	488	143	412	844	293	347	271	366	122	109	96	212	26	187	194	33	3	2	446	463	79	7	5
126G2	613	519	133	398	767	256	334	281	370	133	110	102	257	29	282	256	64	10	1	460	418	104	16	2
139G2	654	561	164	474	845	292	346	263	395	128	144	111	348	29	330	228	43	44	9	504	349	66	67	14
087G2	697	497	141	413	831	284	341	293	388	130	128	105	294	31	389	245	53	8	2	558	352	76	11	3
104G2	369	519	155	429	827	299	361	284	363	121	123	105	289	30	132	188	39	6	4	358	509	106	16	11
093g2	439	554	158	467	843	285	338	361	375	124	108	98	229	35	265	122	41	10	1	604	278	93	23	2
306G3	537	541	146	424	784	270	344	182	353	124	195	127	462	23	256	230	42	7	2	477	428	78	13	4
290G3	476	530	141	415	783	266	340	286	377	133	108	96	217	27	221	199	47	7	2	464	418	99	15	4
281G3	380	530	146	427	806	275	342	240	372	128	127	109	320	26	181	161	34	2	2	477	424	89	5	5
310G3	565	546	163	448	821	299	364	263	366	122	139	111	338	29	296	195	50	23	1	524	345	88	41	2
538G4	677	505	154	446	883	305	345	221	459	146	137	115	358	25	337	266	51	20	3	498	393	75	30	4
526G4	438	492	153	425	864	311	360	205	390	125	140	110	340	23	142	212	37	45	2	324	484	84	103	5
512G3	371	501	149	421	840	297	354	223	380	127	117	101	257	22	137	158	37	37	2	369	426	100	100	5
551G4	550	501	144	401	800	287	359	290	333	116	94	90	168	26	231	234	61	22	2	420	425	111	40	4
489G3	395	547	159	444	812	291	358	192	375	129	129	112	344	22	92	255	22	25	1	232	646	56	63	3
495G3	600	523	152	430	822	291	353	236	376	126	120	104	282	25	267	220	58	52	3	444	367	97	87	5
473G3	446	478	138	413	864	289	334	293	383	124	116	101	258	30	110	174	45	111	6	247	390	101	249	13
469G3	350	513	149	431	840	290	346	193	390	130	108	99	239	19	124	172	44	9	1	354	491	126	26	3
420G3	487	528	142	421	797	269	337	204	371	130	140	112	338	23	225	217	34	9	2	462	446	70	18	4
445G3	511	474	141	418	882	297	337	334	403	127	118	103	267	34	246	199	51	13	2	482	389	100	25	4
430G3	469	527	161	457	867	306	352	235	400	128	124	108	306	25	205	204	33	26	1	438	435	70	55	2
453G3	392	588	154	454	772	262	339	141	362	130	176	123	415	17	183	178	22	7	2	467	454	56	18	5
397G3	354	500	143	418	836	286	342	236	398	133	136	110	335	26	123	156	56	17	2	347	441	158	48	6
411G3	480	490	150	429	876	306	350	268	391	125	126	107	307	29	176	237	54	12	1	366	494	113	25	2
401G3	645	447	140	397	888	313	353	193	390	123	132	105	288	20	393	184	50	17	1	609	285	78	26	2
360G3	312	508	134	389	766	264	344	205	398	145	116	101	268	21	98	179	26	8	1	314	574	83	26	3
383G3	464	595	159	466	783	267	341	212	419	155	123	107	294	23	170	232	50	10	2	366	500	108	22	4
377G3	608	543	156	468	862	287	333	229	398	127	133	109	310	25	324	225	42	13	4	533	370	69	21	7
325G3	417	471	147	425	902	312	346	315	411	127	93	87	143	28	200	157	40	19	1	480	376	96	46	2
351G3	497	608	158	458	753	260	345	289	388	148	127	104	279	30	189	212	58	33	5	380	427	117	66	10
335G3	336	481	151	431	896	314	350	287	399	124	104	94	201	27	116	179	31	8	2	345	533	92	24	6
345G3	604	480	137	395	823	285	347	281	379	128	101	93	188	26	241	279	55	26	3	399	462	91	43	5
067G2	501	505	155	414	820	307	374	298	367	125	105	94	206	28	152	280	46	19	4	303	559	92	38	8
078G2	336	562	161	452	804	286	356	161	379	130	147	117	372	19	134	152	38	10	2	399	452	113	30	6
048G2	465	472	138	399	845	292	346	219	395	130	105	98	226	21	144	241	69	9	2	311	518	148	19	4
054G2	470	544	153	448	824	281	342	221	379	127	137	113	350	25	222	200	40	6	2	472	426	85	13	4
570G4	418	514	156	452	879	304	345	187	417	132	126	103	286	19	176	194	39	7	2	421	464	93	17	5
500G3	784	595	174	483	812	292	360	252	355	119	118	103	278	26	393	309	50	29	3	501	394	64	37	4
160G2	481	523	146	413	790	279	354	249	348	123	89	85	138	21	114	297	58	9	3	237	617	121	19	6
563G4	423	561	149	441	786	266	338	254	400	142	96	88	155	22	168	201	41	12	1	398	475	97	28	2
548G4	492	533	140	415	779	263	337	229	363	127	119	103	281	24	142	276	47	25	2	288	561	96	51	4
290G3	535	509	135	401	788	265	337	291	373	132	110	98	232	29	233	238	55	6	3	435	445	103	11	6
306G3	573	512	139	402	785	271	346	180	351	124	191	129	469	23	277	227	64	3	2	484	396	112	5	3
310G3	598	543	163	449	827	300	363	240	367	122	149	114	372	27	312	199	57	29	1	522	333	95	48	2
281G3	419	490	136	400	816	278	340	222	372	127	125	106	297	24	177	208	31	1	2	423	496	74	2	5
274G2	717	572	152	439	767	266	346	309	379	139	116	102	262	32	363	273	51	28	2	506	381	71	39	3
269G2	449	503	145	420	835	288	345	278	376	126	100	91	177	25	126	270	42	10	1	281	601	94	22	2
253G2	537	576	157	450	781	273	349	208	373	130	145	111	345	23	175	246	37	76	3	325	458	69	142	6
240G2	563	478	144	413	864	301	349	253	415	134	133	111	331	28	246	219	57	38	3	438	389	101	67	5
239G2	510	539	159	450	835	295	353	361	361	121	108	98	233	35	211	257	34	7	1	413	504	67	14	2
228G2	825	551	165	465	844	299	355	264	363	120	134	105	304	28	437	302	49	35	2	531	366	59	42	2
218G2	475	529	151	416	786	285	363	264	357	126	115	97	236	26	200	210	36	25	4	421	442	76	53	8
188G2	416	520	145	420	808	279	345	187	376	128	123	104	284	20	172	175	41	25	3	413	421	99	60	7
198G2	607	540	148	426	789	274	347	274	378	133	126	110	328	30	327	207	41	29	3	538	341	68	48	5
179G2	444	499	156	452	906	313	345	145	390	120	178	123	420	18	189	174	51	29	1	426	392	115	65	2
205G2	578	489	152	426	871	311	357	296	383	122	126	108	312	32	260	259	37	21	1	450	448	64	36	2
126G2	610	575	147	434	755	256	339	291	351	132	125	105	295	30	296	238	66	9	1	485	390	108	15	2
156G2	563	582	158	462	794	271	342	205	388	135	125	107	300	22	176	273	70	43	1	313	485	124	76	2
139G2	722	581	172	489	842	296	352	271	384	126	146	115	369	31	392	217	58	46	9	543	301	80	64	12
144G2	527	516	151	428	829	293	353	279	360	120	111	98	234	27	145	315	57	7	3	275	598	108	13	6
104G2	473	522	158	431	826	303	367	305	362	122	126	106	298	32	166	241	54	6	6	350	510	114	13	13
093G2	775	500	146	423	846	292	345	296	361	121	116	100	254	30	525	142	90	16	2	677	183	116	21	3
087G2	768	492	139	402	817	283	346	332	375	127	114	103	269	34	391	286	74	14	3	510	372	96	18	4
117G2	423	552	144	415	752	261	347	305	374	139	115	104	274	32	133	230	51	8	1	314	544	121	19	2
570G4	455	534	162	465	871	303	348	217	419	133	121	103	278	22	266	159	27	2	1	586	349	59	4	2
538G4	777	491	151	432	880	308	350	197	440	140	140	115	372	23	381	317	56	19	4	491	408	72	24	5
551G4	797	498	146	406	815	293	360	272	340	119	104	92	199	25	393	282	96	24	2	493	354	120	30	3
526G4	556	472	148	410	869	314	361	185	382	123	129	109	324	20	215	252	46	43	0	387	453	83	77	0
489G3	551	549	161	446	812	293	361	206	367	135	145	113	358	23	237	253	32	28	1	430	459	58	51	2
512G3	474	499	150	420	842	301	357	224	368	123	122	101	268	23	218	151	46	56	3	460	319	97	118	6
495G3	554	484	144	400	826	298	360	191	369	124	126	104	291	20	333	110	84	24	3	601	199	152	43	5
473G3	484	478	140	414	866	293	338	295	376	122	118	100	254	29	149	170	62	99	4	308	351	128	205	8
445G3	525	481	145	422	877	301	344	327	393	124	124	104	281	34	217	239	52	13	4	413	455	99	25	8
469G3	407	548	157	454	828	286	346	200	378	126	113	97	232	19	173	171	51	11	1	426	420	125	27	2
453G3	590	596	156	459	770	262	340	132	364	128	184	128	463	17	388	145	42	13	2	658	246	71	22	3
420G3	626	553	150	446	807	271	336	209	380	131	151	113	349	24	317	241	48	17	3	506	385	77	27	5
401G3	608	467	146	413	884	313	354	222	386	122	137	111	339	25	284	250	52	21	1	466	411	86	35	2
411G3	618	494	153	430	870	310	356	258	384	123	130	108	320	28	257	253	85	21	2	416	409	138	34	3
430G3	527	556	172	477	858	309	361	233	394	128	125	103	279	24	193	261	41	30	2	366	495	78	57	4
397G3	421	493	140	413	838	284	339	223	392	131	133	110	325	24	178	166	64	12	1	423	394	152	29	2
383G3	582	577	154	450	780	267	342	197	398	143	126	105	291	21	224	274	70	11	3	385	471	120	19	5
377G3	713	587	166	498	848	283	333	246	381	123	127	108	325	27	377	269	47	16	4	529	377	66	22	6
325G3	424	432	135	393	910	313	344	291	399	122	94	89	156	26	238	133	45	7	1	561	314	106	17	2
345G3	713	495	141	405	818	285	348	277	369	124	108	97	221	27	327	298	62	23	3	459	418	87	32	4
335G3	381	487	153	435	893	314	352	277	382	119	117	97	242	27	134	195	41	10	1	351	512	108	26	3
351G3	579	613	162	460	750	264	352	289	373	144	116	105	286	30	265	204	69	39	2	459	352	119	67	3
360G3	382	565	146	425	752	258	344	167	382	143	127	101	280	17	139	207	26	8	2	364	542	68	21	5
093G2	500	505	145	430	851	287	337	261	373	125	108	96	221	25	285	156	48	7	4	570	312	96	14	8
269G2	332	489	143	413	845	292	346	285	384	127	105	92	191	26	98	203	26	4	1	296	611	78	12	3
218G2	411	496	140	396	798	282	354	250	360	127	110	94	216	24	178	180	30	19	4	433	438	73	46	10
240G2	464	498	150	429	861	301	350	284	408	132	135	110	338	31	203	170	61	27	3	439	366	131	58	6
117G2	434	507	132	385	759	260	343	291	387	143	112	100	250	29	148	237	45	3	1	341	546	104	7	2
253G2	416	569	155	450	791	272	344	208	372	131	136	112	339	23	122	194	28	68	4	294	466	67	163	10
228G2	691	500	150	430	860	300	349	246	367	121	133	107	305	26	340	260	47	42	2	492	376	68	61	3
139G2	513	542	158	459	847	292	344	268	383	125	151	114	367	30	264	166	40	36	7	514	324	78	70	14
179G2	342	450	143	422	938	318	339	126	419	124	185	130	487	16	110	172	41	19	0	321	503	120	56	0
198G2	490	533	146	427	801	274	342	237	391	135	121	104	298	25	252	175	36	25	2	515	357	73	51	4
205G2	450	492	153	439	892	311	349	275	406	126	134	112	350	31	207	190	35	17	1	460	422	78	38	2
144G2	462	466	136	397	852	292	343	262	361	121	112	97	231	26	175	249	33	3	2	380	539	71	6	4
188G2	354	486	135	393	809	278	344	161	374	129	126	99	260	16	171	144	29	7	3	483	407	82	20	8
126G2	631	507	130	391	771	256	332	274	366	132	119	102	278	28	347	203	72	8	1	549	322	114	13	2
156G2	441	548	149	439	801	272	339	180	398	137	115	104	275	19	173	189	44	34	1	392	429	100	77	2
104G2	418	489	147	412	843	301	357	267	358	120	130	105	289	28	168	208	36	3	3	402	498	86	7	7
495G3	497	500	145	409	818	290	355	230	368	125	135	110	334	25	240	185	38	32	2	484	372	76	64	4
274G2	688	545	145	423	776	266	343	321	379	135	118	101	269	33	281	326	51	27	3	409	474	74	39	4
445G3	460	487	147	426	875	302	345	319	394	126	129	107	306	34	253	170	33	2	2	550	370	72	4	4
512G3	557	490	146	412	841	298	354	224	371	123	127	108	314	24	266	188	57	43	3	478	338	102	77	5
526G4	424	476	146	417	876	307	350	193	399	126	135	110	334	21	132	221	31	39	1	312	521	73	92	2
538G4	701	485	149	427	880	307	349	195	450	141	136	116	367	23	331	300	37	26	7	472	428	53	37	10
420G3	522	493	132	399	809	268	331	213	377	130	143	113	357	24	268	186	54	11	3	514	356	103	21	6
469G3	369	503	145	421	837	288	344	173	383	128	110	100	255	17	205	86	71	6	1	556	233	192	16	3
489G3	466	534	154	434	813	288	355	192	368	129	147	116	384	22	169	231	31	34	1	362	496	67	73	2
473G3	405	480	141	415	865	294	340	293	376	122	122	103	278	30	113	175	38	75	4	279	432	94	185	10
383G3	559	595	156	463	778	262	337	222	409	156	125	108	315	24	305	200	48	5	1	545	358	86	9	2
453G3	403	582	153	452	777	263	338	146	364	129	169	122	435	18	200	171	23	7	2	497	424	57	17	5
411G3	531	480	146	419	873	304	348	252	394	125	129	107	318	27	277	193	52	7	2	522	363	98	13	4
397G3	367	474	135	397	838	285	340	240	389	129	131	110	317	26	159	148	48	11	1	433	403	131	30	3
551G4	541	485	142	395	814	293	359	266	341	118	107	97	218	26	235	233	58	13	2	434	431	107	24	4
335G3	385	479	151	430	898	315	351	259	389	120	114	99	241	26	157	192	29	6	1	407	499	75	16	3
377G3	589	555	158	472	850	285	335	256	389	126	132	108	323	28	337	202	37	9	4	572	343	63	15	7
087G2	655	490	137	404	824	280	339	331	386	130	114	101	253	33	374	226	43	10	2	571	345	66	15	3
345G3	488	482	137	396	822	284	346	266	372	125	113	97	231	26	201	228	41	13	5	412	467	84	27	10
325G3	1388	457	144	406	888	315	355	272	398	124	97	89	160	24	1120	127	117	22	2	808	91	84	16	1
351G3	582	574	149	434	756	260	343	279	377	141	126	105	290	29	257	226	65	32	2	442	388	112	55	3
430G3	515	497	151	431	867	304	350	195	398	128	136	109	321	21	280	158	55	21	1	543	307	107	41	2
401G3	596	431	135	387	898	313	349	209	398	123	128	107	310	22	308	219	49	18	2	518	367	82	30	3
054G2	725	504	143	418	829	284	342	206	375	126	141	111	344	23	512	114	93	4	2	706	157	128	6	3
067G2	545	499	152	417	836	305	365	284	371	124	109	93	194	27	184	298	38	21	4	337	547	70	39	7
360G3	416	519	136	400	771	262	340	233	407	147	116	97	235	23	207	168	32	7	2	497	404	77	17	5
078G2	399	543	155	432	796	285	359	167	367	128	156	123	426	21	171	173	36	16	3	428	434	90	40	8
048G2	499	474	139	403	850	293	345	225	406	133	108	100	242	23	226	202	64	5	2	453	405	128	10	4
160G2	444	553	154	436	788	278	353	244	353	125	85	83	120	20	172	212	53	6	1	388	477	119	14	2
563G4	431	541	144	427	789	266	337	253	402	140	95	87	151	22	187	201	33	8	2	433	466	77	19	5
570G4	394	487	150	429	881	308	350	188	419	131	121	101	263	19	160	185	38	9	2	406	470	96	23	5
500G3	680	571	166	463	811	291	359	254	357	121	124	103	274	26	364	238	54	22	2	536	350	79	32	3
548G4	516	518	137	403	778	264	340	227	368	129	124	103	290	23	225	237	33	19	2	436	459	64	37	4
239G2	390	473	141	403	852	298	350	337	360	120	107	96	218	32	169	189	28	3	1	432	485	72	8	3
106-34	399	478	146	425	889	305	344	108	409	128	151	118	369	13	176	134	46	41	2	441	336	115	103	5
101-34	372	482	143	417	865	297	343	138	407	132	168	121	413	17	197	127	42	5	1	530	341	113	13	3
253G2	581	570	155	447	784	272	347	216	371	131	140	110	325	24	197	251	47	80	6	339	432	81	138	10
239G2	672	550	162	466	847	295	348	393	380	125	112	98	229	39	364	243	55	8	2	541	362	82	12	3
160G2	526	538	151	424	788	281	356	276	356	125	89	84	128	23	184	277	53	9	3	349	527	101	17	6
144G2	695	497	146	420	845	294	348	392	367	123	100	92	183	36	273	348	67	5	2	393	501	96	7	3
205G2	584	494	155	439	889	314	353	242	397	125	140	115	370	28	254	244	31	54	1	435	418	53	92	2
188G2	324	519	145	418	805	279	347	194	367	126	122	105	285	20	102	176	29	15	2	315	543	90	46	6
228G2	827	515	154	435	845	299	354	320	361	122	134	105	301	34	421	304	57	42	3	508	368	69	51	4
240G2	534	508	154	435	856	303	354	328	399	130	139	112	347	37	226	212	57	36	3	423	397	107	67	6
274G2	603	555	150	435	784	270	345	294	393	140	119	103	278	30	265	271	43	22	2	441	449	71	36	3
218G2	481	518	148	413	797	286	358	286	367	129	112	98	238	28	206	212	33	27	3	428	441	69	56	6
087G2	728	462	129	379	820	279	340	335	383	129	122	104	278	35	417	237	61	11	2	572	326	84	15	3
179G2	458	483	153	444	919	317	345	123	405	123	199	133	500	16	175	190	52	40	1	382	415	114	87	2
093G2	579	508	147	434	854	289	339	256	391	128	123	106	297	27	339	158	68	12	2	586	273	117	21	3
126G2	640	540	139	414	767	257	336	297	368	133	117	104	279	31	275	254	86	23	2	430	397	134	36	3
078G2	339	549	156	444	809	284	351	159	379	130	156	123	415	20	90	174	51	23	1	266	513	150	68	3
156G2	595	557	154	446	801	276	345	310	394	137	116	98	248	30	193	270	96	34	2	325	454	161	57	3
117G2	467	515	132	389	755	256	339	349	372	140	107	96	217	34	121	293	42	9	2	260	627	90	19	4
139G2	737	560	164	473	845	293	347	268	398	130	149	113	374	30	405	217	64	39	12	550	294	87	53	16
198G2	570	511	140	408	798	274	343	270	389	136	131	110	331	30	302	201	36	28	3	530	353	63	49	5
104G2	502	507	155	428	844	306	362	284	361	122	129	106	311	30	188	249	55	7	3	374	496	110	14	6
054G2	812	551	153	453	822	278	338	255	380	128	144	114	365	29	472	252	79	7	2	582	310	97	9	2
269G2	404	499	146	424	850	293	344	259	401	132	110	93	204	24	106	248	42	7	1	263	614	104	17	2
067G2	682	533	164	444	833	308	369	311	370	124	114	98	232	30	244	353	70	12	3	357	518	103	18	4
048G2	488	475	138	404	851	291	342	229	401	132	116	101	255	23	170	221	78	17	2	348	453	160	35	4
160G2	543	573	159	456	796	277	349	278	359	127	88	83	118	23	168	312	58	4	1	309	575	107	7	2
179G2	481	472	149	440	932	316	339	104	410	122	150	120	417	13	150	237	51	42	1	312	493	106	87	2
188G2	334	530	148	430	811	279	344	154	378	129	115	99	249	15	83	148	80	20	3	248	443	240	60	9
205G2	562	491	154	440	896	314	350	226	408	125	135	108	324	24	317	157	39	47	2	564	279	69	84	4
228G2	800	515	153	439	852	297	349	319	375	123	121	101	269	32	331	363	54	49	3	413	454	68	61	4
240G2	475	485	147	418	862	303	352	332	399	129	134	110	336	36	169	223	50	30	3	357	469	105	63	6
274G2	508	562	149	438	779	265	340	288	391	139	125	104	290	30	214	232	41	19	2	421	457	81	37	4
218G2	406	522	148	414	793	284	357	291	369	130	108	96	219	28	168	189	29	17	3	414	466	71	42	7
198G2	436	515	142	419	814	276	339	272	399	138	134	108	312	29	201	171	38	23	3	461	392	87	53	7
156G2	468	527	144	428	812	273	336	273	404	138	118	100	255	27	145	217	72	31	3	310	464	154	66	6
139G2	688	556	163	475	854	293	343	264	401	130	157	116	387	31	390	201	54	36	7	568	292	78	52	10
126G2	578	522	133	406	778	255	328	283	377	134	127	106	296	30	263	253	51	9	2	455	438	88	16	3
117G2	462	521	133	396	760	255	336	336	380	140	114	101	256	34	144	274	35	7	2	312	593	76	15	4
078G2	367	566	163	459	811	288	355	156	391	133	152	121	409	19	124	153	78	11	1	337	417	213	30	3
104G2	459	488	147	411	842	301	358	293	365	124	124	104	283	30	179	226	44	6	4	390	492	96	13	9
093G2	491	487	142	421	864	292	337	252	404	131	118	104	276	26	280	148	54	7	2	571	301	110	14	4
067G2	546	509	155	430	845	305	360	266	367	123	111	94	208	25	198	282	50	12	4	363	516	92	22	7
054G2	664	537	148	444	827	276	333	255	380	127	135	109	327	28	414	188	56	5	1	623	283	84	8	2
048G2	489	455	133	393	864	292	338	212	409	131	117	103	272	22	208	195	68	16	2	425	399	139	33	4
087G2	659	493	138	408	828	280	338	320	389	131	119	104	276	33	372	217	60	8	2	565	329	91	12	3
269G2	383	482	140	410	851	290	341	257	398	131	108	91	185	23	89	251	34	8	1	232	655	89	21	3
239G2	485	496	147	425	857	296	346	343	373	123	110	99	240	34	244	186	51	3	1	503	384	105	6	2
253G2	403	537	146	420	782	272	348	205	367	129	129	107	314	22	107	193	35	63	5	266	479	87	156	12
144G2	551	503	147	429	853	292	343	338	369	121	105	94	199	32	205	293	42	8	3	372	532	76	15	5
590G5	516	504	153	442	877	304	346	194	404	128	139	114	359	22	234	155	73	52	2	454	300	141	101	4
581G5	569	499	149	432	866	299	345	216	409	132	139	114	371	25	281	223	53	10	2	493	392	93	18	4
160G2	490	585	162	464	793	277	349	187	356	125	95	84	137	16	367	53	69	0	1	749	108	141	0	2
037G1	624	545	139	411	754	255	338	291	388	144	116	103	267	30	291	266	37	29	1	467	426	59	46	2
228G2	493	508	151	433	852	297	349	226	363	120	136	106	301	24	321	105	44	19	4	651	213	89	39	8
156G2	507	585	159	473	809	272	336	236	398	137	109	95	219	23	249	158	55	43	2	491	312	108	85	4
054G2	692	551	153	450	817	278	340	214	377	127	142	110	338	24	503	97	89	1	2	727	140	129	1	3
048G2	522	458	133	395	862	290	337	235	417	135	106	97	223	23	313	135	64	8	2	599	259	123	15	4
179G2	318	498	156	452	908	313	345	125	389	119	179	119	423	15	90	182	31	14	1	284	572	97	44	3
590G5	459	504	153	439	871	304	349	190	390	124	124	112	332	21	197	161	50	48	3	428	351	109	105	7
581G5	433	484	145	422	872	300	344	190	412	132	126	114	360	22	229	158	38	7	1	529	365	88	16	2
240G2	505	501	151	428	854	301	353	269	388	126	129	111	341	30	167	244	59	32	3	331	483	117	63	6
274G2	540	566	151	439	776	267	344	315	384	138	129	105	289	33	261	222	27	27	3	483	411	50	50	6
253G2	388	588	158	461	784	269	343	194	375	133	129	110	329	21	100	197	33	53	5	257	508	85	137	13
269G2	335	523	152	448	857	291	339	260	402	130	105	93	192	24	93	200	34	6	2	278	597	101	18	6
240G2	387	488	148	418	857	303	354	277	388	127	142	114	365	32	152	164	41	26	4	393	424	106	67	10
228G2	585	528	157	449	850	297	350	278	363	119	128	105	297	29	280	227	43	32	3	478	388	74	55	5
218G2	352	539	155	430	798	288	360	286	366	128	100	91	190	26	128	177	26	18	3	363	503	74	51	9
205G2	412	507	158	458	903	312	345	248	409	124	131	109	331	27	192	169	31	19	1	467	410	75	46	2
179G2	297	461	145	426	924	315	340	99	395	119	177	129	493	13	77	183	28	9	0	260	616	94	30	0
198G2	588	498	137	398	799	275	344	269	382	135	130	108	317	29	355	161	38	32	2	604	274	65	54	3
144G2	477	503	146	426	847	290	343	300	367	123	114	97	226	29	164	263	40	8	2	344	551	84	17	4
239G2	424	496	147	427	861	296	344	370	382	124	107	99	240	37	200	178	39	5	2	471	420	92	12	5
160G2	377	567	158	451	795	279	350	251	359	127	91	85	137	21	113	207	52	3	2	300	549	138	8	5
156G2	606	551	150	445	808	272	337	273	392	136	118	102	269	28	192	293	73	44	4	317	483	120	73	7
087G2	722	499	139	410	822	279	339	318	387	131	122	101	260	32	445	201	64	8	4	616	278	89	11	6
104G2	415	499	151	421	844	303	359	275	358	121	123	104	297	29	174	196	37	5	3	420	472	89	12	7
117G2	463	497	127	376	757	256	338	306	375	139	102	95	213	29	255	136	66	5	1	550	294	143	11	2
126G2	547	550	141	422	767	256	334	298	368	132	120	103	280	31	244	232	58	12	1	446	424	106	22	2
078G2	396	533	151	424	795	283	356	227	372	130	136	111	337	25	144	189	47	15	1	363	477	119	38	3
048G2	575	493	144	419	850	292	344	253	401	132	109	100	243	25	193	277	92	11	2	336	482	160	19	3
093G2	464	495	141	425	859	285	332	256	393	128	117	102	266	26	245	154	51	11	3	528	332	110	24	6
067G2	619	514	156	429	835	304	364	288	365	122	106	91	188	26	224	327	53	12	3	362	528	86	19	5
054G2	538	515	142	424	823	276	335	225	371	126	152	114	371	26	267	205	59	5	2	496	381	110	9	4
139G2	647	592	168	497	840	284	338	273	400	132	141	115	373	31	339	198	49	54	7	524	306	76	83	11
253G2	471	569	153	446	784	269	343	180	370	131	123	105	291	19	238	126	49	53	5	504	268	104	113	11
218G2	366	539	152	431	800	282	353	253	372	130	106	96	228	24	173	138	26	26	3	473	377	71	71	8
117G2	355	513	130	382	745	253	340	263	359	135	112	100	248	26	232	85	35	2	1	653	239	99	6	3
218G2	369	547	155	437	799	283	355	258	372	129	102	93	203	24	176	128	35	26	4	477	347	95	70	11
581G5	594	476	142	417	876	298	341	192	410	132	140	113	355	22	324	205	54	10	1	545	345	91	17	2
274G2	403	529	142	415	784	268	342	224	391	139	121	102	269	23	228	119	43	11	2	566	295	107	27	5
087G2	558	479	132	387	808	276	341	251	367	128	111	99	248	25	353	153	37	13	2	633	274	66	23	4
104G2	490	493	147	418	848	298	352	262	365	123	119	102	267	27	219	204	56	8	3	448	416	114	16	6
228G2	505	531	159	448	844	299	355	196	360	120	131	106	303	21	378	75	43	7	2	748	149	85	14	4
126G2	597	531	136	409	770	256	333	249	374	133	117	101	264	25	366	113	110	7	1	613	189	184	12	2
198G2	529	507	139	405	799	274	343	229	402	140	134	108	310	25	353	90	79	5	2	668	170	149	9	4
239G2	492	545	160	466	855	294	343	268	386	124	101	92	189	25	393	63	34	1	1	799	128	69	2	2
144G2	391	528	151	446	845	286	339	246	371	122	104	95	204	23	266	87	34	2	2	680	223	87	5	5
239g2	645	526	156	448	852	297	348	269	377	123	103	94	204	25	549	49	46	0	1	851	76	71	0	2
590g5	575	519	154	454	875	297	339	170	390	123	131	111	339	19	367	93	66	48	1	638	162	115	83	2
139g2	643	568	168	478	842	296	351	245	392	128	137	109	335	27	416	128	56	37	6	647	199	87	58	9
218G2	451	510	144	406	796	282	355	254	366	129	96	86	155	22	143	232	52	20	4	318	514	115	44	9
581G5	447	476	142	419	880	298	339	180	422	133	147	115	377	21	280	111	46	8	2	627	248	103	18	4
269G2	394	510	148	431	845	290	343	267	390	129	97	91	183	24	118	225	42	7	2	299	571	107	18	5
067G2	370	536	161	446	832	300	361	191	366	123	94	85	139	16	164	141	56	7	2	444	381	151	19	5
205G2	690	494	151	441	893	306	342	239	400	124	122	106	292	25	453	167	52	17	1	657	242	75	25	1
269G2	443	504	145	427	847	288	340	262	394	129	107	93	200	24	133	247	55	6	2	299	558	124	14	5
012G1	553	672	175	510	759	260	343	290	389	157	106	91	186	26	237	265	33	16	2	428	479	60	29	4
205G2	469	477	149	422	885	312	353	264	384	121	134	106	305	28	227	192	32	17	1	485	409	68	36	2
012G1	586	644	168	492	764	261	341	279	388	150	102	90	177	25	251	272	42	20	1	428	464	72	34	2
067G2	557	521	158	437	839	303	362	268	368	123	101	93	195	25	213	294	39	7	4	382	528	70	13	7
160G2	430	521	146	419	804	280	348	299	357	124	84	79	91	24	127	254	44	3	2	295	591	102	7	5
156G2	572	540	147	436	807	272	337	269	397	138	107	98	227	26	197	286	54	33	2	345	500	94	58	3
093G2	476	485	140	419	864	289	334	288	396	128	116	103	270	30	276	151	40	7	2	580	317	84	15	4
087G2	628	495	133	394	796	269	338	324	370	131	108	98	240	32	332	240	49	5	2	529	382	78	8	3
269G2	342	474	139	404	852	293	344	286	391	130	100	92	179	26	98	191	47	4	2	287	558	137	12	6
218G2	411	498	141	398	799	283	354	389	361	129	95	88	162	34	156	195	39	18	3	380	474	95	44	7
590G5	657	516	154	447	866	298	345	267	392	126	133	108	314	29	318	186	70	80	3	483	283	107	122	5
581G5	467	446	134	391	877	300	343	213	411	132	133	106	312	23	241	165	50	9	2	517	353	107	19	4
179G2	332	467	147	436	934	315	337	130	415	124	157	128	462	17	133	149	35	14	1	401	449	105	42	3
198G2	560	517	142	415	803	275	342	329	410	143	119	104	280	34	306	164	68	18	4	547	293	121	32	7
078G2	329	528	150	422	799	284	355	171	376	131	147	122	403	21	124	158	37	7	3	378	480	112	21	9
144G2	528	500	145	417	834	290	348	301	382	128	102	94	206	28	167	312	42	3	4	315	591	80	6	8
239G2	509	491	144	420	855	293	343	413	376	124	105	99	233	41	282	187	37	1	2	554	367	73	2	4
240G2	478	507	150	435	858	296	345	310	402	131	128	107	314	33	184	218	49	24	3	385	456	103	50	6
139G2	794	558	163	465	833	292	351	331	388	131	120	102	266	34	422	250	53	55	14	531	315	67	69	18
117G2	457	494	124	368	745	251	337	338	382	144	102	93	195	32	147	260	45	4	1	322	569	98	9	2
126G2	655	526	134	409	778	255	328	296	387	138	113	97	228	29	296	239	105	13	2	452	365	160	20	3
228G2	733	498	147	426	855	295	345	336	372	123	114	95	215	32	350	311	54	16	2	477	424	74	22	3
054G2	536	524	143	429	819	273	333	246	381	128	128	107	307	26	297	189	45	3	2	553	353	84	6	4
104G2	463	506	150	422	834	296	355	325	365	122	110	98	234	32	178	221	50	11	3	385	477	108	24	6
274G2	636	545	145	423	776	266	343	362	391	141	110	97	233	35	293	277	42	18	6	461	436	66	28	9
048G2	471	456	132	389	853	289	339	225	415	135	109	95	222	21	192	207	65	4	3	409	439	138	8	6
253G2	489	581	156	450	775	269	347	228	374	133	118	99	254	23	174	225	35	49	6	356	460	72	100	12
113-34	533	542	158	468	863	292	338	231	431	139	120	104	286	24	212	217	67	33	4	397	407	126	62	8
112-34	494	534	147	431	807	275	341	260	379	130	113	102	261	26	310	130	52	1	1	628	263	105	2	2
114-34	604	617	159	454	736	258	350	246	356	144	123	101	271	25	330	226	39	5	4	546	374	65	8	7
116-34	499	531	146	424	798	275	344	274	356	124	118	102	268	28	143	262	72	17	5	287	525	144	34	10
115-34	525	472	132	397	841	280	332	204	395	131	130	111	332	23	327	94	82	18	4	623	179	156	34	8
306G3	447	545	145	428	785	266	339	189	354	124	200	129	475	24	174	215	49	7	2	389	481	110	16	4
290G3	425	517	134	403	779	259	333	268	386	138	107	98	232	26	178	204	36	4	3	419	480	85	9	7
310G3	531	532	158	437	821	297	362	220	374	125	144	117	394	26	287	184	41	19	0	540	347	77	36	0
281G3	409	537	146	429	799	272	340	233	368	129	131	109	326	25	182	190	32	3	2	445	465	78	7	5
111-34	488	548	167	470	858	305	355	277	404	129	111	98	240	27	237	186	55	7	3	486	381	113	14	6
110-34	525	513	153	427	832	298	358	159	375	125	169	119	400	19	206	224	29	57	9	392	427	55	109	17
108-34	624	567	169	475	838	298	356	196	356	118	149	118	398	23	314	189	57	60	4	504	303	91	96	6
109-34	562	484	147	424	876	304	347	192	417	132	160	123	439	24	230	263	40	25	4	410	468	71	44	7
107-34	576	532	153	448	842	288	342	364	416	136	114	101	255	37	175	286	67	42	6	304	497	116	73	10
551G4	548	476	141	389	817	296	362	242	346	119	111	97	230	24	268	200	61	18	1	489	365	111	33	2
453G3	438	594	156	461	776	263	338	136	367	133	187	129	477	18	230	162	32	11	3	525	370	73	25	7
445G3	444	478	141	417	872	295	338	350	406	130	123	106	299	37	177	207	45	12	3	399	466	101	27	7
551G4	429	468	137	388	829	293	353	232	355	119	118	100	247	23	171	192	46	18	2	398	448	107	42	5
445G3	560	481	145	419	871	301	346	353	409	130	119	104	283	37	241	248	52	15	4	430	443	93	27	7
570G4	414	529	159	458	866	301	347	184	408	131	133	104	298	19	239	137	30	7	1	578	331	72	17	2
489G3	632	564	163	448	794	289	364	217	365	127	151	117	404	25	247	290	41	53	1	390	459	65	84	2
401G3	440	479	146	424	885	305	344	232	401	126	123	101	272	23	161	220	40	18	1	366	500	91	41	2
420G3	520	544	145	432	794	267	336	225	369	130	130	113	354	25	254	217	41	6	2	488	417	79	12	4
538G4	620	516	157	452	876	304	347	203	445	141	164	120	411	24	342	223	40	13	2	551	360	65	21	3
469G3	424	558	159	456	817	285	349	183	378	126	111	100	248	18	194	176	43	10	1	458	415	101	24	2
360G3	467	551	146	426	773	265	343	310	422	151	107	97	230	30	212	219	27	7	2	454	469	58	15	4
351G3	606	629	162	468	744	258	346	252	369	146	119	109	304	27	262	233	77	31	3	433	384	127	51	5
411G3	472	507	155	445	878	306	348	275	416	131	123	107	308	29	176	236	48	10	2	373	500	102	21	4
383G3	424	619	168	493	796	271	341	249	409	155	120	101	274	25	142	222	53	5	2	334	524	125	12	5
495G3	493	505	144	419	830	285	344	208	394	133	122	108	317	22	205	188	53	44	3	416	381	108	89	6
512G3	431	515	151	428	831	293	353	206	374	125	120	100	258	21	185	129	69	44	4	430	299	160	102	9
538G4	660	499	153	440	882	307	348	200	449	142	146	120	409	24	354	238	52	13	3	535	361	79	20	5
512G3	552	541	158	444	821	292	356	228	367	122	121	99	242	22	233	215	59	42	3	423	389	107	76	5
377G3	604	614	169	514	837	275	329	276	411	140	129	107	308	29	325	232	31	14	2	539	384	51	23	3
430G3	477	555	165	471	849	297	350	239	388	127	129	107	309	26	176	238	39	22	2	369	499	82	46	4
325G3	436	470	145	420	894	309	345	353	406	126	92	85	131	30	230	155	36	13	2	526	356	83	30	5
281G3	587	536	144	427	797	269	337	218	368	129	124	106	301	23	340	201	41	2	3	580	342	70	3	5
526G4	564	508	158	435	856	311	363	208	387	127	140	114	367	24	245	224	44	50	1	434	397	78	89	2
563G4	426	564	148	443	785	262	334	250	377	133	102	90	180	23	155	222	39	9	1	364	521	92	21	2
345G3	479	532	146	433	814	274	337	334	386	130	102	97	213	32	203	213	44	15	4	424	445	92	31	8
453G3	350	606	158	471	777	261	335	141	365	131	167	126	459	18	156	169	19	5	1	446	483	54	14	3
526G4	359	473	147	408	863	311	360	184	388	125	145	112	355	21	115	172	32	39	1	320	479	89	109	3
563G4	413	591	156	462	782	264	338	272	383	138	95	91	177	25	159	211	37	4	2	384	511	90	10	5
473G3	452	480	139	414	863	290	336	339	379	123	121	101	265	34	157	191	42	57	5	347	423	93	126	11
345G3	623	499	139	403	808	279	345	322	373	130	107	98	223	32	279	265	60	15	4	449	425	96	24	6
548G4	447	537	140	419	780	261	334	242	369	129	127	106	299	26	125	257	32	31	2	280	575	72	69	4
397G3	319	510	141	419	822	276	337	226	407	139	143	113	351	25	110	144	52	11	2	346	451	163	34	6
489G3	615	565	162	446	789	287	363	200	366	128	133	111	342	22	352	199	36	27	1	571	324	59	44	2
351G3	511	608	157	457	752	258	344	258	386	150	120	104	288	27	205	208	66	30	2	401	407	129	59	4
548G4	457	540	142	420	778	263	338	264	371	131	124	108	315	29	175	229	34	17	2	384	501	74	37	4
335G3	504	510	159	455	892	312	349	230	395	123	111	97	231	22	288	181	32	2	1	572	359	63	4	2
325G3	566	469	143	418	891	305	342	334	410	128	94	87	146	29	291	187	63	24	1	515	330	111	42	2
383G3	507	610	165	483	792	270	342	238	395	146	130	105	300	25	181	251	64	9	2	357	495	126	18	4
397G3	442	509	140	420	825	275	333	215	407	139	132	112	352	24	212	139	70	19	2	480	314	158	43	5
500G3	565	631	180	502	796	285	359	254	354	123	135	110	334	28	281	222	38	21	3	498	393	67	37	5
469G3	354	546	155	452	828	284	343	140	382	127	120	107	307	15	107	178	54	13	2	301	503	153	37	6
377G3	726	606	169	502	828	279	337	268	394	133	125	107	305	29	411	243	51	18	3	566	335	70	25	4
306G3	512	510	135	401	786	265	337	168	348	124	184	128	465	21	203	252	49	6	2	396	492	96	12	4
495G3	535	497	143	408	821	288	350	229	389	134	129	107	317	24	251	190	53	37	4	470	355	99	69	7
411G3	454	501	154	440	878	307	350	277	417	131	130	109	318	30	184	197	56	15	2	406	434	123	33	4
335G3	795	498	157	447	898	315	351	226	399	123	116	99	255	22	537	195	55	7	1	676	245	69	9	1
570G4	347	559	169	484	866	302	349	180	415	133	131	104	300	19	155	152	30	9	1	447	438	86	26	3
360G3	434	519	135	401	773	260	337	276	408	148	108	99	248	27	230	167	32	2	3	529	385	74	5	7
401G3	578	484	150	429	886	310	350	240	401	125	119	105	296	25	260	248	48	21	1	450	429	83	36	2
290G3	464	523	136	407	778	260	334	297	387	137	106	99	233	29	204	204	47	6	3	440	440	101	13	6
500G3	747	613	176	494	806	287	356	250	361	125	129	109	320	27	385	279	55	26	2	515	373	74	35	3
430G3	533	563	168	480	853	298	350	242	394	127	114	101	264	24	175	293	36	26	3	327	550	68	49	6
473G3	511	487	140	421	864	287	333	348	376	121	120	102	266	35	155	208	65	79	4	303	407	127	155	8
420G3	729	572	154	453	792	269	340	244	372	130	155	112	339	27	450	200	64	12	3	618	274	88	16	4
310G3	548	540	161	444	822	298	363	250	374	125	156	116	381	29	264	196	62	25	1	481	358	113	46	2
453G3	350	572	149	442	773	260	337	140	360	128	176	124	446	17	151	171	20	5	3	431	489	57	14	9
306G3	783	541	145	421	778	268	344	188	355	125	185	125	447	24	345	355	74	8	1	441	453	95	10	1
281G3	417	523	140	412	788	268	340	216	367	128	127	104	293	23	182	189	41	2	3	437	453	98	5	7
290G3	391	493	129	383	777	262	337	292	377	135	104	95	216	28	167	165	55	2	2	427	422	141	5	5
310G3	576	536	160	442	825	299	362	253	377	126	145	109	338	28	309	188	55	22	2	538	326	95	38	3
351G3	720	598	154	448	749	258	344	320	394	150	124	109	309	35	326	267	96	27	4	452	371	133	38	6
239G2	336	522	153	440	843	293	348	421	378	126	100	95	200	40	126	182	24	2	2	375	542	71	6	6
104G2	389	471	138	399	847	293	346	288	368	123	121	102	269	30	163	192	29	3	2	418	494	75	8	5
420G3	508	534	141	417	781	264	338	204	367	128	130	112	347	23	257	185	57	7	2	506	364	112	14	4
445G3	439	480	142	412	858	296	345	345	406	131	114	102	266	35	198	189	39	10	3	450	431	89	23	7
548G4	435	536	141	414	772	263	341	226	373	131	132	104	294	23	181	187	45	19	3	416	430	103	44	7
563G4	471	595	158	463	778	266	341	283	387	137	103	91	187	26	201	204	49	15	2	427	433	104	32	4
500G3	704	585	167	474	810	285	352	234	367	125	136	111	348	26	335	279	57	30	3	476	396	81	43	4
495G3	536	500	144	411	822	288	350	216	388	132	127	106	312	23	233	207	53	40	3	434	386	99	75	6
325G3	632	483	148	427	884	306	347	288	407	128	92	88	152	25	366	199	48	17	2	579	315	76	27	3
512G3	493	525	154	432	823	293	356	250	370	124	115	100	255	25	245	172	46	27	3	497	349	93	55	6
473G3	584	479	138	409	854	288	337	318	372	123	114	99	241	32	203	226	67	83	5	347	387	115	142	9
430G3	655	549	162	467	851	295	347	229	400	129	125	103	285	24	313	260	66	13	3	477	397	101	20	5
538G4	698	527	160	458	869	304	349	210	445	139	152	121	408	25	409	235	39	13	2	585	337	56	19	3
469G3	374	517	146	428	828	282	341	166	388	130	112	100	264	17	119	193	51	10	1	318	516	136	27	3
570G4	374	531	159	458	863	299	347	181	409	130	141	108	321	20	177	159	30	6	2	474	425	80	16	5
489G3	518	556	157	444	799	282	354	227	359	126	130	113	350	26	189	263	27	37	2	365	508	52	71	4
345G3	552	495	138	403	814	279	342	344	381	131	104	97	220	33	238	244	53	14	3	432	442	96	25	5
383G3	483	587	158	466	794	269	339	243	391	144	135	107	316	26	181	249	43	9	1	374	516	89	19	2
360G3	410	518	136	401	774	263	339	308	413	149	112	97	235	30	174	197	32	5	2	425	480	78	12	5
551G4	515	471	140	390	828	297	359	258	351	118	105	95	207	24	208	218	68	19	2	404	423	132	37	4
397g3	425	490	134	403	822	273	333	212	409	139	132	106	313	22	192	126	79	26	2	452	296	186	61	5
411g3	579	488	148	427	875	303	347	288	419	133	126	108	313	31	287	222	57	12	1	496	383	98	21	2
453G3	350	572	149	442	773	260	337	140	360	128	176	124	446	17	151	171	20	5	3	431	489	57	14	9
401G3	480	459	143	406	885	312	352	207	394	124	124	105	292	22	204	215	43	17	1	425	448	90	35	2
335G3	467	496	155	444	895	313	349	286	393	122	107	95	213	27	236	190	36	4	1	505	407	77	9	2
377G3	624	570	155	463	812	272	335	260	382	131	122	105	283	27	344	208	50	17	5	552	333	80	27	8
269G2	443	490	140	416	849	286	337	280	384	126	98	89	169	25	190	199	41	11	2	428	449	93	25	5
274G2	534	559	149	436	780	267	342	311	386	136	111	101	257	31	229	253	35	14	3	428	474	66	26	6
198G2	424	555	152	447	805	274	340	276	404	139	123	105	293	29	207	157	31	26	3	489	370	73	61	7
156G2	569	519	141	412	794	272	342	253	384	134	112	98	241	25	253	203	74	38	1	444	357	130	67	2
054G2	598	534	146	433	811	273	337	252	382	130	138	111	343	28	360	182	46	8	2	603	304	77	13	3
067G2	669	541	164	445	823	303	369	289	369	125	113	98	239	28	265	331	57	12	4	396	495	85	18	6
048G2	435	477	139	404	847	291	344	236	402	132	115	100	251	24	196	175	57	6	1	451	402	131	14	2
087G2	636	529	140	412	779	265	340	341	397	141	123	106	297	36	369	208	49	6	4	581	327	77	9	6
144G2	509	510	149	430	843	292	347	310	399	131	110	96	219	30	240	230	34	2	3	471	452	67	4	6
117G2	676	530	137	381	719	258	360	350	347	134	100	94	199	33	272	345	55	3	1	404	510	81	4	1
590G5	436	503	150	434	863	298	346	170	398	129	144	116	368	20	155	155	52	72	2	355	356	119	165	5
526G4	541	500	154	433	866	308	356	229	399	128	129	108	319	25	218	217	55	49	2	402	401	102	91	4
581G5	395	491	149	424	864	303	351	199	396	128	150	118	397	23	233	124	33	4	1	589	314	84	10	3
240G2	439	496	148	421	849	298	352	296	403	131	147	113	360	34	178	187	50	21	3	405	426	114	48	7
253G2	494	578	155	449	777	268	345	192	390	143	119	103	284	20	220	187	37	46	4	445	379	75	93	8
218G2	443	517	147	415	803	284	354	294	361	128	98	90	178	27	215	186	28	12	2	485	420	63	27	5
228G2	607	509	150	436	857	295	344	303	385	126	125	102	276	31	306	235	40	22	4	504	387	66	36	7
179G2	347	588	150	527	896	255	285	146	399	122	190	126	445	18	151	135	36	25	0	435	389	104	72	0
139G2	551	555	163	467	841	294	349	294	391	129	136	112	346	33	266	203	39	35	8	482	368	71	64	15
126G2	584	556	142	426	766	255	333	293	367	131	119	102	261	30	272	240	64	7	1	465	411	110	12	2
078G2	415	537	153	432	804	285	354	189	393	135	173	125	432	24	203	165	41	4	2	488	398	99	10	5
093G2	442	514	149	439	854	290	339	243	387	127	114	105	284	26	255	136	39	10	2	576	308	88	23	5
205G2	408	522	161	462	885	308	348	308	378	117	131	108	314	33	158	200	32	16	2	388	490	78	39	5
160G2	463	543	149	421	775	274	354	259	345	125	84	83	111	22	148	261	46	5	3	320	564	99	11	6
563G4	413	596	155	468	785	260	331	250	392	138	102	89	174	22	188	184	34	6	1	455	446	82	15	2
548G4	535	503	134	391	777	266	343	221	372	132	128	105	290	23	222	234	46	29	4	416	437	86	54	7
551g4	553	455	134	379	833	295	354	282	348	117	104	96	215	27	318	154	64	15	2	575	278	116	27	4
570G4	382	546	164	466	853	300	352	171	413	133	130	105	298	18	206	136	30	9	1	538	356	79	24	3
538G4	645	522	159	454	870	305	350	224	447	141	137	114	354	26	393	203	34	11	4	609	315	53	17	6
526G4	502	492	154	430	874	313	358	233	400	128	133	110	331	26	207	210	39	45	1	412	418	78	90	2
100-34	514	508	141	408	803	278	346	158	356	126	167	124	442	20	271	190	32	20	1	527	370	62	39	2
102-34	408	547	149	426	779	272	350	185	355	124	134	110	322	20	190	153	33	29	3	466	375	81	71	7
401G3	682	493	153	442	897	310	346	252	410	126	133	108	313	27	240	365	54	22	1	353	535	79	32	1
445G3	589	478	140	417	872	293	336	359	417	133	118	100	251	36	257	260	56	12	4	437	441	95	20	7
453G3	447	544	142	422	776	261	336	134	358	126	149	121	422	16	216	182	39	7	3	483	407	87	16	7
469G3	455	516	147	426	826	285	345	226	390	131	116	96	230	22	185	199	55	14	2	407	437	121	31	4
616G5	677	503	139	404	803	276	344	176	348	123	164	121	438	21	370	227	51	27	2	547	335	75	40	3
603G5	458	523	140	416	795	268	337	215	354	124	130	108	324	23	165	206	44	39	4	360	450	96	85	9
500G3	708	598	173	488	816	289	355	263	374	129	128	108	315	28	401	229	49	25	4	567	323	69	35	6
495G3	660	497	143	407	819	288	351	218	387	132	138	111	339	24	371	179	60	47	3	562	271	91	71	5
512G3	577	479	143	400	835	299	358	236	382	127	121	103	275	24	268	206	60	40	3	465	357	104	69	5
489G3	563	528	151	418	792	286	361	242	360	126	138	114	365	28	222	271	29	39	2	394	481	52	69	4
430G3	553	528	155	443	839	294	350	273	381	126	122	102	272	28	206	271	40	33	3	373	490	72	60	5
420G3	669	542	145	424	782	268	342	241	374	131	130	113	353	27	364	222	67	13	3	545	332	100	19	4
335G3	541	466	145	416	893	311	349	312	389	122	117	99	247	31	258	223	48	10	2	477	412	89	18	4
325G3	593	441	136	393	891	308	346	335	408	128	100	90	168	30	326	175	55	34	3	550	295	93	57	5
360G3	538	550	144	422	767	262	341	289	404	148	122	99	261	29	255	236	39	6	2	474	439	72	11	4
377G3	788	553	153	457	826	277	335	261	390	131	140	110	341	29	468	234	53	29	4	594	297	67	37	5
351G3	586	590	155	440	746	263	352	311	382	149	126	106	297	33	270	216	61	36	3	461	369	104	61	5
345G3	756	478	134	386	808	280	347	347	375	130	103	96	214	33	398	254	72	26	6	527	336	95	34	8
397G3	500	494	133	400	810	269	333	339	402	139	121	107	297	36	262	154	67	16	1	524	308	134	32	2
310G3	571	522	157	427	818	301	368	249	367	124	151	114	381	28	311	176	51	32	1	545	308	89	56	2
290G3	596	499	133	396	794	267	336	357	382	143	105	97	220	35	300	240	46	7	3	503	403	77	12	5
281G3	521	540	145	428	793	269	339	262	377	132	135	108	323	28	277	202	35	4	3	531	388	67	8	6
306G3	599	526	141	408	776	268	346	172	359	126	198	124	474	21	269	271	51	6	2	450	452	85	10	3
473G3	555	471	136	405	860	289	336	315	377	124	113	99	245	31	230	181	57	82	5	414	326	103	148	9
383G3	554	621	165	478	770	266	345	235	374	142	135	109	334	26	206	283	53	9	3	372	511	96	16	5
411G3	526	489	151	424	867	309	356	263	407	131	132	108	313	28	205	224	85	11	1	389	426	162	21	2
401G3	562	457	142	409	895	311	347	234	405	126	141	110	335	26	246	264	37	14	1	437	470	66	25	2
445G3	652	487	145	424	871	298	342	371	409	133	112	100	246	37	334	258	52	5	3	511	396	80	8	5
469G3	487	528	149	438	830	282	340	243	407	135	119	98	238	24	245	183	51	7	1	503	376	105	14	2
377G3	674	545	152	458	840	279	332	239	411	134	136	111	340	27	402	208	45	15	4	596	309	67	22	6
590G5	520	488	144	422	865	295	341	202	402	130	141	113	349	23	237	160	51	69	3	455	308	98	133	6
581G5	434	486	146	422	868	300	346	223	404	129	146	117	401	26	246	137	43	6	2	566	316	99	14	5
512G3	530	512	152	431	842	297	353	242	402	133	117	101	255	24	212	222	58	35	3	400	419	109	66	6
430G3	581	540	159	457	846	294	348	260	405	131	120	101	261	26	239	282	37	21	2	412	485	64	36	3
500G3	485	612	176	490	801	288	359	266	365	131	122	104	275	28	248	172	48	15	2	511	355	99	31	4
489G3	429	523	150	417	797	287	360	230	360	127	136	110	322	25	133	234	31	29	2	310	545	72	68	5
495G3	622	503	146	410	815	290	356	221	393	136	139	107	304	24	277	222	72	47	4	445	357	116	76	6
473G3	612	466	135	404	867	290	334	321	391	127	113	100	246	32	305	173	61	69	4	497	283	100	113	7
383G3	473	604	160	473	783	265	338	230	390	143	135	111	341	26	174	233	54	9	3	368	493	114	19	6
420G3	524	536	143	423	789	267	338	226	374	131	139	111	332	25	261	207	46	7	3	498	395	88	13	6
397G3	386	502	136	413	823	271	329	333	409	139	117	102	269	34	157	157	55	15	2	407	407	142	39	5
351G3	431	591	152	445	753	257	342	291	402	152	118	103	281	30	177	175	47	28	4	411	406	109	65	9
360G3	348	543	143	423	779	263	338	279	421	153	118	102	268	28	129	182	30	5	2	371	523	86	14	6
345G3	609	468	130	385	823	278	338	342	393	134	106	95	206	32	305	221	62	17	4	500	363	102	28	7
335G3	446	475	149	425	895	314	351	295	394	122	115	97	237	29	216	182	39	6	3	485	408	87	13	7
411G3	440	485	148	427	880	305	347	270	421	135	115	103	270	28	177	185	66	10	2	402	420	150	23	5
325G3	490	470	146	419	891	311	348	337	426	133	94	90	162	30	246	172	47	23	2	502	351	96	47	4
453G3	410	565	148	437	773	262	339	131	367	129	185	124	419	16	236	117	51	5	1	577	285	124	12	2
306G3	465	500	136	397	794	272	343	160	362	127	185	125	429	20	180	233	44	6	2	387	501	95	13	4
310G3	406	515	154	428	831	299	360	231	381	129	146	114	353	26	201	146	32	26	1	495	360	79	64	2
281G3	398	536	145	427	797	271	340	249	383	133	125	106	294	26	179	182	29	4	4	450	457	73	10	10
290G3	426	531	138	415	782	260	333	334	390	139	110	95	212	32	176	202	42	3	3	413	474	99	7	7
603G5	498	538	145	425	790	270	341	184	358	126	123	100	267	18	203	198	45	48	4	408	398	90	96	8
616G5	546	529	147	423	800	278	348	93	347	121	217	133	488	12	277	186	45	36	2	507	341	82	66	4
489G3	478	496	142	401	808	286	354	192	367	128	138	115	363	22	158	242	39	38	1	331	506	82	79	2
411G3	472	487	149	430	883	306	347	261	424	134	131	109	317	28	129	264	57	19	3	274	559	121	40	6
383G3	438	600	158	470	783	263	336	187	384	143	140	113	354	21	134	246	44	12	2	306	562	100	27	5
345G3	564	478	132	389	814	276	339	356	377	130	102	96	208	34	239	240	52	28	5	423	426	92	50	9
310G3	551	504	153	420	833	304	364	233	374	125	148	116	375	27	270	191	59	30	1	490	347	107	54	2
397G3	390	494	134	405	820	271	331	342	409	139	123	105	287	36	88	208	69	23	2	226	533	177	59	5
453G3	558	597	155	461	772	260	336	170	366	133	162	123	417	21	268	242	36	9	3	480	434	65	16	5
445G3	509	448	134	392	875	299	342	347	411	133	121	103	275	36	160	271	57	17	4	315	532	112	33	8
500G3	684	581	168	477	821	289	352	259	377	126	134	109	325	28	298	303	51	28	4	435	443	75	41	6
281G3	399	519	141	417	803	272	338	249	388	134	114	107	303	27	158	192	41	4	4	396	481	103	10	10
430G3	499	534	157	454	850	294	346	260	387	127	125	107	306	28	166	245	51	34	3	333	491	102	68	6
290G3	521	518	137	414	799	264	331	352	386	143	105	96	213	34	217	234	58	10	2	417	449	111	19	4
469G3	335	535	152	441	824	284	345	177	384	128	111	100	258	18	109	169	41	12	4	326	504	122	36	12
377G3	655	536	148	452	843	276	327	234	416	135	142	109	336	26	332	246	48	24	5	506	376	73	37	8
495G3	535	477	138	389	816	289	355	208	385	132	126	106	304	22	205	230	52	45	3	383	430	97	84	6
401G3	577	463	143	413	892	309	346	229	400	125	141	110	336	25	201	295	52	26	3	349	511	90	45	5
325G3	563	447	138	400	895	309	345	360	419	129	93	88	147	32	263	206	60	32	2	466	366	107	57	4
335G3	515	495	156	448	905	315	348	276	398	122	114	96	220	26	178	278	46	11	2	346	540	89	21	4
306G3	638	556	148	443	797	266	334	185	367	129	181	132	497	24	212	351	63	10	2	332	550	99	16	3
420G3	634	537	143	425	791	266	336	228	375	131	131	109	331	25	317	253	50	11	3	500	399	79	17	5
512G3	620	488	144	414	848	295	348	214	388	128	110	98	247	21	243	259	74	43	1	392	418	119	69	2
360G3	569	548	142	425	776	259	334	256	407	147	113	98	241	25	254	266	39	7	3	447	467	69	12	5
473G3	510	496	143	431	869	288	332	333	396	126	116	101	263	34	148	227	54	77	4	290	445	106	151	8
351G3	567	599	153	450	751	255	340	301	386	147	127	101	275	30	198	268	66	31	4	349	473	116	55	7
548G4	368	533	141	415	779	265	340	220	373	131	126	103	282	23	86	212	51	17	2	234	576	139	46	5
551G4	529	440	130	365	830	295	356	252	343	116	111	99	238	25	245	216	55	11	2	463	408	104	21	4
526G4	398	484	149	420	868	308	355	219	398	128	137	108	327	24	108	225	31	32	2	272	565	78	80	5
538G4	692	514	155	447	870	302	347	204	439	140	136	109	337	22	405	228	42	13	4	585	329	61	19	6
563G4	421	564	145	439	778	257	330	237	378	135	96	91	179	22	180	189	42	8	2	427	449	100	19	5
616G5	411	523	143	421	805	273	340	131	350	121	174	124	443	16	267	80	58	5	1	650	195	141	12	2
335G3	369	477	150	428	897	314	350	219	391	121	106	95	213	21	223	104	37	3	2	605	282	100	8	5
473G3	392	463	134	400	864	289	335	265	381	123	108	98	240	26	157	113	66	52	4	401	288	168	133	10
360G3	543	508	134	390	768	264	344	256	389	143	115	98	241	25	332	146	57	4	4	612	269	105	7	7
383G3	411	590	156	454	769	264	344	157	376	137	139	110	336	17	267	98	37	6	3	650	238	90	15	7
430G3	421	544	160	457	840	294	350	209	393	129	120	102	257	21	278	77	50	14	2	660	183	119	33	5
603G5	569	545	148	424	778	272	349	174	357	125	122	105	281	18	348	126	47	45	3	612	221	83	79	5
325G3	513	426	130	386	906	305	337	268	421	130	90	84	122	23	395	58	42	17	1	770	113	82	33	2
310G3	457	513	151	430	838	294	351	192	377	126	143	111	336	21	331	68	50	7	1	725	149	109	15	2
290G3	348	459	118	366	797	257	322	227	381	135	109	96	221	22	222	70	46	7	3	638	201	132	20	9
489G3	492	546	155	441	808	284	351	191	379	130	136	114	346	22	269	141	34	47	1	546	287	69	96	2
500G3	550	588	167	481	818	284	347	184	372	125	130	106	298	19	409	75	54	10	2	744	136	98	18	4
377G3	555	545	152	462	848	279	329	204	413	135	128	108	322	22	408	83	53	8	3	736	150	95	14	5
401G3	456	479	145	430	898	303	337	165	410	126	120	105	292	17	197	163	86	9	1	432	357	189	20	2
469G3	373	532	149	437	821	280	341	155	379	126	116	100	250	15	175	123	63	10	2	469	330	169	27	5
306G3	418	525	142	413	787	270	344	130	357	125	213	131	484	17	287	74	55	1	1	687	177	132	2	2
281G3	267	522	139	426	816	266	326	192	397	136	114	105	280	20	116	114	33	3	1	434	427	124	11	4
616G5	411	523	143	421	805	273	340	131	350	121	174	124	443	16	267	80	58	5	1	650	195	141	12	2
397G3	392	469	124	387	825	264	320	226	405	137	125	110	326	25	232	86	62	10	2	592	219	158	26	5
512G3	511	518	151	431	832	292	350	189	377	125	111	96	230	18	355	76	68	10	2	694	149	133	20	4
420G3	585	519	136	413	796	262	329	165	383	134	145	113	352	19	462	59	61	1	2	790	101	104	2	3
345G3	620	459	126	380	828	275	332	301	387	130	103	96	209	29	425	109	70	12	4	686	176	113	19	6
383G3	271	616	159	479	778	258	332	132	387	142	128	103	287	14	160	81	23	5	2	591	299	85	18	7
401G3	547	444	135	396	892	304	341	172	398	124	122	105	291	18	354	116	70	6	1	647	212	128	11	2
495G3	387	505	143	412	816	283	347	168	384	132	121	106	295	18	200	95	67	23	2	518	245	173	59	5
360G3	664	542	139	419	773	256	332	259	398	144	108	98	246	25	425	169	59	7	4	639	255	89	11	6
489G3	468	547	153	444	812	280	345	196	382	129	141	112	348	22	162	229	46	29	2	347	489	98	62	4
290G3	434	485	125	388	800	258	322	238	395	147	104	95	220	23	192	182	40	15	5	442	419	92	35	12
383G3	513	575	146	445	774	254	328	287	384	139	105	94	201	27	232	227	46	5	3	452	442	90	10	6
335G3	428	479	147	428	894	307	343	336	406	126	100	93	193	31	155	230	37	4	2	363	537	86	9	5
495G3	600	510	143	410	804	280	349	244	370	131	112	99	245	24	319	195	52	31	3	531	325	87	52	5
603G5	414	484	128	386	798	264	332	200	377	133	116	101	263	20	122	215	36	33	8	295	519	87	80	19
420G3	685	518	133	407	786	257	327	265	377	133	120	104	278	27	352	284	42	4	3	514	415	61	6	4
512G3	447	517	149	427	826	288	349	287	383	129	101	91	186	26	163	218	44	19	3	364	488	98	43	7
360G3	473	537	138	415	773	257	333	307	403	147	106	94	212	29	242	180	39	9	3	512	381	82	19	6
306G3	580	468	124	368	786	265	337	204	358	126	173	119	407	24	199	315	58	5	3	343	543	100	9	5
500G3	788	584	166	470	805	284	353	306	366	126	119	99	245	30	346	351	59	29	3	439	445	75	37	4
453G3	455	556	144	438	788	259	329	155	371	131	161	117	377	18	247	167	29	10	2	543	367	64	22	4
411G3	373	484	145	423	874	300	343	272	405	129	126	105	293	29	162	171	34	4	2	435	458	91	11	5
616G5	617	519	142	420	809	274	338	194	356	123	139	112	355	22	307	222	61	25	2	497	360	99	41	3
377G3	695	536	147	452	843	274	325	227	410	134	123	102	281	23	450	192	44	6	3	648	276	63	9	4
473G3	460	481	135	417	867	281	324	316	391	126	104	93	199	29	142	186	44	82	6	309	404	96	178	13
489G3	554	537	150	433	806	279	346	244	368	127	124	106	300	26	149	338	34	31	2	269	610	61	56	4
445G3	500	455	134	399	877	295	336	356	423	135	116	101	257	36	260	182	48	7	3	520	364	96	14	6
469G3	397	523	145	434	830	277	334	220	386	129	108	98	228	21	145	186	50	14	2	365	469	126	35	5
310G3	414	497	147	417	839	296	353	246	383	128	123	105	294	26	154	173	75	11	1	372	418	181	27	2
401G3	614	471	142	413	877	301	344	256	391	124	116	101	262	26	255	300	42	14	3	415	489	68	23	5
397G3	350	490	127	393	802	259	323	243	391	135	119	105	291	26	159	142	36	12	1	454	406	103	34	3
430G3	506	525	153	444	846	291	345	284	398	130	112	97	231	28	200	241	39	22	4	396	476	77	43	8
281G3	428	524	137	420	802	261	326	236	394	137	118	103	273	24	230	162	27	4	5	537	379	63	9	12
345G3	584	462	127	375	812	275	339	327	371	129	97	89	166	29	258	254	44	21	7	442	435	75	36	12
351G3	554	587	148	446	760	252	332	269	391	148	128	106	299	28	241	206	67	37	3	435	372	121	67	5
325G3	511	447	133	397	888	298	335	429	418	131	83	80	97	34	282	185	31	11	2	551	362	61	22	4
548G4	506	530	136	413	779	257	329	238	371	130	126	103	282	24	230	228	35	10	3	454	451	69	20	6
563G4	558	579	148	456	788	256	325	253	391	138	104	92	191	23	305	200	49	3	1	547	358	88	5	2
526G4	457	484	147	424	876	304	347	173	394	125	151	116	378	20	122	265	34	34	2	268	580	74	74	4
551G4	454	455	133	376	826	292	354	266	343	117	117	101	264	27	201	176	61	12	4	443	388	134	26	9
570G4	352	531	158	461	868	298	343	193	444	139	143	107	302	21	159	158	25	8	2	451	449	71	23	6
538G4	707	498	148	437	878	297	339	199	456	145	145	118	384	23	395	244	42	22	4	559	345	59	31	6
281G3	771	497	132	396	797	266	333	241	367	130	107	97	228	23	479	228	58	3	3	621	296	75	4	4
310G3	540	521	153	433	831	294	353	256	381	127	138	110	328	28	290	170	53	26	1	537	315	98	48	2
383G3	502	585	151	458	783	258	330	272	437	165	134	109	318	30	210	235	43	8	6	418	468	86	16	12
290G3	575	498	125	390	783	251	321	357	381	137	109	98	234	35	299	210	56	5	5	520	365	97	9	9
420G3	677	530	139	417	787	262	333	276	367	129	139	111	338	31	320	298	47	10	2	473	440	69	15	3
500G3	812	611	174	488	799	285	357	260	361	126	136	107	312	28	457	274	45	32	4	564	337	55	39	5
495G3	545	505	142	404	800	281	351	238	367	130	131	108	307	26	260	189	48	44	4	477	347	88	81	7
377G3	712	557	155	475	853	278	326	247	424	138	127	105	298	26	438	208	51	10	5	615	292	72	14	7
512G3	499	497	145	418	841	292	347	225	388	129	118	101	258	23	212	183	55	44	5	425	367	110	88	10
616G5	645	521	142	415	797	273	342	173	349	122	151	118	382	20	354	219	47	23	2	548	340	73	36	3
453G3	439	567	148	451	795	261	328	152	364	128	187	128	454	19	237	159	30	10	3	540	362	68	23	7
473G3	404	487	139	419	860	285	332	314	389	126	106	98	228	31	140	146	57	56	5	347	361	141	139	12
469G3	327	541	150	443	819	277	339	210	388	130	117	99	246	21	109	164	41	10	3	333	502	125	31	9
430G3	515	527	153	449	852	290	341	234	416	134	126	106	304	25	183	259	42	29	2	355	503	82	56	4
397G3	356	515	132	409	794	256	323	265	398	140	131	112	331	30	143	145	57	9	2	402	407	160	25	6
489g3	575	558	156	439	787	280	355	225	361	127	141	110	334	25	215	289	34	34	3	374	503	59	59	5
351G3	512	587	151	450	767	257	336	255	395	145	120	110	317	28	213	207	58	27	7	416	404	113	53	14
411G3	597	480	148	422	879	308	351	259	411	131	125	105	296	27	235	276	75	6	5	394	462	126	10	8
360G3	385	526	136	411	781	259	331	293	397	142	117	98	245	29	174	170	33	5	3	451	442	86	13	8
445G3	456	455	135	402	884	297	336	312	421	134	121	101	262	31	239	178	24	8	7	524	390	53	18	15
345G3	582	487	132	395	811	271	334	305	377	130	107	95	207	29	273	232	56	15	6	469	399	96	26	10
325G3	458	442	135	396	896	305	341	274	430	134	90	87	142	24	241	172	29	14	2	526	376	63	31	4
401G3	616	473	143	413	873	302	346	242	384	122	122	102	271	25	360	188	41	26	1	584	305	67	42	2
306G3	648	582	140	450	773	241	311	212	362	127	177	125	436	26	299	279	58	9	3	460	431	90	14	5
269G2	395	521	146	443	850	280	330	265	402	131	100	88	167	23	184	173	34	2	2	466	438	86	5	5
239G2	456	551	156	468	849	283	333	377	405	132	110	97	222	37	192	229	30	3	2	421	502	66	7	4
253G2	393	564	149	446	791	264	334	209	395	137	118	102	264	21	136	172	37	39	9	346	438	94	99	23
104G2	460	519	148	434	836	285	341	302	386	128	127	109	317	33	193	214	48	1	4	420	465	104	2	9
198G2	312	462	123	372	805	266	331	634	395	138	107	95	211	60	143	133	28	5	3	458	426	90	16	10
274G2	513	551	145	427	775	263	340	288	386	137	128	104	283	30	228	238	36	8	3	444	464	70	16	6
160G2	558	557	151	443	795	271	341	234	359	127	85	85	140	20	192	294	65	4	3	345	527	116	7	5
093G2	415	499	140	425	852	281	329	263	391	129	106	99	238	26	229	140	36	7	3	552	337	87	17	7
156G2	717	519	138	416	802	266	332	240	410	141	114	101	260	24	307	280	74	53	3	428	391	103	74	4
126G2	675	562	140	432	769	249	324	266	369	132	119	101	261	27	372	236	59	6	2	551	350	87	9	3
117G2	564	537	126	383	713	235	329	286	429	170	111	96	224	27	279	236	44	2	3	495	418	78	4	5
179G2	466	497	151	444	893	304	340	112	396	123	186	130	459	14	199	186	50	30	1	428	399	107	64	2
078G2	402	527	147	423	803	279	348	169	390	134	156	117	391	20	195	148	44	14	1	486	368	109	35	2
054G2	583	556	151	451	811	272	335	218	385	131	131	106	303	23	297	217	56	9	4	510	372	96	15	7
139G2	746	573	165	485	846	288	340	288	401	130	147	113	364	33	433	196	52	55	10	580	263	70	74	13
218G2	382	509	141	411	807	277	343	319	379	133	106	95	214	30	191	144	27	14	6	499	377	71	37	16
228G2	822	523	152	443	847	291	343	319	369	122	115	101	265	32	436	260	57	64	5	531	316	69	78	6
048G2	528	502	143	424	845	285	337	202	420	138	113	103	272	21	262	181	72	11	2	496	343	136	21	4
205G2	392	497	151	439	883	304	344	239	407	128	138	114	356	27	214	137	27	13	1	546	349	69	33	3
144G2	519	510	145	425	833	284	341	267	371	124	105	95	209	25	198	280	35	3	3	382	539	67	6	6
240G2	654	509	149	430	845	293	347	275	412	136	130	109	326	30	405	176	44	26	3	619	269	67	40	5
087G2	518	492	134	398	809	272	337	315	448	154	112	99	244	31	266	209	36	4	3	514	403	69	8	6
067G2	621	535	160	448	837	299	357	261	375	125	103	92	191	24	276	277	52	11	5	444	446	84	18	8
603G5	375	519	138	419	807	266	329	243	379	129	119	102	264	25	139	170	31	32	3	371	453	83	85	8
420G3	909	549	141	432	787	257	326	261	391	138	135	107	313	28	487	308	104	8	2	536	339	114	9	2
411G3	516	451	135	398	882	299	339	248	393	124	124	106	303	26	182	243	77	13	1	353	471	149	25	2
563G4	440	562	146	448	797	260	326	245	394	136	103	90	181	22	216	176	39	8	1	491	400	89	18	2
538G4	770	498	149	438	880	299	340	186	445	141	152	116	391	22	378	278	76	34	4	491	361	99	44	5
570G4	427	510	148	444	871	290	333	179	408	132	121	103	281	19	166	202	48	10	1	390	473	112	23	2
624G5	522	546	148	449	822	271	330	229	402	136	116	94	223	22	231	219	66	5	1	442	420	126	10	2
570G4	359	489	144	427	873	294	337	169	411	131	113	101	264	17	159	156	33	9	2	442	435	92	25	6
538G4	536	486	143	425	874	294	336	155	440	138	158	116	386	18	389	92	38	14	3	725	172	71	26	6
335G3	655	505	156	458	907	309	341	266	408	125	106	95	216	25	321	268	58	7	1	489	409	89	11	2
563G4	432	582	153	460	790	263	333	239	393	138	106	93	200	22	176	216	34	5	1	407	500	79	12	2
570G4	352	509	150	444	872	295	338	156	405	130	119	104	293	16	157	142	42	10	1	447	403	119	28	3
351G3	634	602	152	458	761	252	332	284	398	151	125	103	283	29	226	287	81	36	4	356	453	128	57	6
526G4	601	484	146	423	874	302	345	219	402	129	138	109	327	24	181	306	53	58	3	301	509	88	97	5
538G4	602	494	146	434	879	296	336	194	436	139	137	116	375	22	276	242	46	33	5	459	402	76	55	8
661G5	536	513	139	413	805	271	337	275	372	130	120	103	279	28	141	302	63	27	3	263	563	118	50	6
551G4	591	470	130	388	826	277	335	291	336	114	110	96	220	28	253	233	85	17	3	428	394	144	29	5
453G3	796	572	145	449	785	253	323	132	373	131	177	128	467	17	511	184	78	21	2	642	231	98	26	3
624G5	589	540	146	441	817	270	331	237	412	140	109	93	198	22	308	213	62	4	2	523	362	105	7	3
325G3	499	468	143	419	895	306	341	302	387	120	93	87	134	26	250	172	37	38	2	501	345	74	76	4
104G2	460	519	148	434	836	285	341	302	386	128	127	109	317	33	193	214	48	1	4	420	465	104	2	9
570G4	291	525	155	450	857	295	344	168	391	126	133	108	322	18	118	143	22	7	1	406	491	76	24	3
401G3	587	496	149	444	895	300	336	226	409	127	131	112	340	25	295	235	47	9	1	503	400	80	15	2
360G3	325	549	136	415	756	248	328	254	411	150	108	95	219	24	125	166	20	11	3	384	511	62	34	9
445G3	554	483	140	426	882	290	329	335	423	134	118	102	271	34	222	255	60	15	2	401	460	108	27	4
538G4	661	508	152	451	888	299	337	186	455	143	154	124	425	23	279	277	58	42	5	421	419	88	64	8
655G5	551	488	134	406	832	275	330	219	372	124	123	105	295	23	241	257	41	11	1	438	466	74	20	2
624G5	582	545	149	445	817	273	335	234	399	135	115	97	231	23	301	215	62	3	1	517	369	107	5	2
445G3	466	449	130	393	875	290	331	310	410	131	110	98	238	30	161	244	47	11	3	345	524	101	24	6
351G3	519	609	154	462	759	253	333	256	394	152	124	109	328	28	167	229	76	45	2	322	441	146	87	4
661G5	379	544	147	440	809	270	334	255	380	130	115	99	249	25	163	137	52	24	3	431	361	137	63	8
345G3	521	515	137	418	812	266	328	389	386	133	108	97	214	38	234	213	58	11	5	449	409	111	21	10
274G2	513	551	145	427	775	263	340	288	386	137	128	104	283	30	228	238	36	8	3	444	464	70	16	6
538G4	667	524	156	458	874	298	341	190	445	139	142	119	403	23	349	246	38	31	3	524	369	57	46	4
548G4	367	554	141	433	782	255	326	248	377	133	120	103	281	26	110	196	31	26	4	300	534	84	71	11
397G3	399	498	130	398	799	261	327	219	437	153	141	113	348	25	196	126	54	21	2	491	316	135	53	5
310G3	578	527	152	435	825	288	349	223	373	124	131	106	305	24	359	161	36	21	1	621	279	62	36	2
351G3	618	578	147	437	756	254	336	276	391	144	125	106	307	29	234	264	84	33	3	379	427	136	53	5
526G4	466	467	142	410	878	304	346	190	399	127	137	113	358	21	142	228	49	45	2	305	489	105	97	4
551G4	586	464	129	385	830	278	335	296	339	114	110	97	222	29	260	223	75	24	4	443	381	128	41	7
649G5	494	472	143	415	879	303	345	204	383	120	117	98	244	20	97	262	56	74	5	197	530	113	150	10
551G4	544	466	129	386	828	277	334	249	335	113	110	97	225	24	360	112	64	6	2	661	206	118	11	4
239G2	456	551	156	468	849	283	333	377	405	132	110	97	222	37	192	229	30	3	2	421	502	66	7	4
269G2	395	521	146	443	850	280	330	265	402	131	100	88	167	23	184	173	34	2	2	466	438	86	5	5
281G3	430	544	146	437	803	268	334	203	367	126	124	105	296	21	228	165	32	1	4	531	384	74	2	9
512G3	525	486	140	409	842	288	342	206	371	124	123	100	262	21	211	238	49	25	2	402	453	93	48	4
377G3	605	534	145	445	833	272	326	263	368	121	126	107	311	28	358	189	36	17	5	592	312	60	28	8
411G3	553	465	140	408	877	301	343	248	389	123	138	112	349	28	240	224	68	19	2	434	405	123	34	4
495G3	570	534	148	431	807	277	343	214	382	132	127	107	320	23	294	189	53	30	4	515	332	93	53	7
551G4	594	468	131	390	833	280	336	297	343	114	109	99	236	29	270	214	89	18	3	455	360	150	30	5
676G5	801	510	144	422	827	282	341	463	398	136	102	93	195	43	320	328	102	43	8	400	409	127	54	10
631G5	606	442	142	400	905	321	355	194	384	118	111	99	245	19	317	227	35	21	6	522	375	58	35	10
563G4	385	536	139	433	808	259	321	221	390	133	105	92	191	20	127	203	43	11	1	329	527	112	29	3
526G4	425	493	149	438	888	302	340	147	409	128	128	108	314	16	281	72	52	19	1	662	169	122	45	2
198G2	312	462	123	372	805	266	331	634	395	138	107	95	211	60	143	133	28	5	3	458	426	90	16	10
253G2	393	564	149	446	791	264	334	209	395	137	118	102	264	21	136	172	37	39	9	346	438	94	99	23
383G3	425	652	170	510	782	261	333	215	409	157	135	104	300	22	213	158	50	2	2	500	372	118	5	5
306G3	558	561	149	450	802	266	331	166	372	129	199	132	499	22	285	227	34	10	2	510	407	61	18	4
473G3	468	471	134	414	879	285	324	262	392	124	113	99	238	26	131	159	53	118	7	280	340	113	252	15
453G3	412	575	146	455	791	254	321	144	366	129	185	127	491	18	170	187	43	8	4	413	454	104	19	10
453G3	476	587	149	464	790	254	321	136	361	129	191	127	467	17	254	173	39	7	3	534	363	82	15	6
445G3	681	448	130	400	893	290	325	323	423	134	113	98	241	32	342	258	68	9	4	502	379	100	13	6
649G5	425	489	145	427	873	297	340	182	379	120	115	95	215	17	155	161	47	59	3	364	379	111	139	7
290G3	568	532	129	405	761	242	319	374	409	149	104	95	216	36	327	193	40	5	3	576	340	70	9	5
551G4	559	475	133	392	825	280	339	290	330	113	105	95	205	28	246	247	49	14	3	440	442	88	25	5
526G4	541	483	147	421	872	304	349	223	399	127	138	112	348	25	196	246	56	42	1	361	455	104	78	2
445G3	561	467	135	405	867	289	333	304	407	130	130	107	317	32	276	210	62	9	4	492	374	111	16	7
563G4	348	520	137	424	815	263	323	225	396	134	107	97	224	22	142	159	35	10	2	407	457	101	29	6
661G5	582	500	135	404	808	270	334	259	369	128	119	103	275	27	197	298	57	25	5	338	512	98	43	9
631G5	568	456	147	408	895	322	360	185	374	117	115	101	263	19	298	205	37	24	4	525	361	65	42	7
453G3	375	573	146	446	778	255	327	130	358	127	200	129	476	17	172	169	24	9	1	458	451	64	24	3
430G3	616	544	160	461	847	294	347	246	401	130	130	106	304	26	266	275	41	31	3	432	446	67	50	5
453G3	430	583	148	456	782	254	325	179	356	124	173	126	452	22	250	144	28	5	3	581	335	65	12	7
649G5	529	493	148	435	882	300	340	198	385	121	117	101	256	20	116	275	60	74	4	219	520	113	140	8
411G3	580	485	146	425	876	301	344	259	394	124	123	103	278	27	260	252	59	7	2	449	434	102	12	3
676G5	797	501	140	420	838	279	333	392	408	137	108	94	205	37	254	401	94	44	4	319	503	118	55	5
411G3	451	471	142	413	877	301	344	248	390	124	119	104	284	26	135	241	61	12	2	300	534	135	27	4
469G3	463	529	147	435	822	278	338	201	385	129	112	100	241	20	218	183	47	12	3	471	395	102	26	6
500G3	579	634	178	507	800	281	351	253	355	126	115	101	264	26	310	210	35	21	3	536	363	60	36	5
548G4	413	544	138	424	779	254	325	210	380	134	122	102	279	21	131	224	34	21	3	318	542	82	51	7
548G4	509	561	142	433	772	253	328	231	378	136	127	101	279	23	154	279	44	27	5	303	548	86	53	10
570G4	416	505	149	442	875	295	337	164	410	131	131	105	298	17	223	143	39	9	2	535	344	94	22	5
655G5	613	483	131	401	830	271	327	215	377	125	123	106	300	23	289	278	33	12	1	470	454	54	20	2
526G4	483	486	148	429	883	305	345	188	410	129	136	110	337	21	124	262	45	50	2	257	542	93	104	4
655G5	388	481	132	404	840	274	327	185	372	124	119	107	303	20	259	81	40	7	1	667	209	103	18	3
631G5	614	435	139	394	906	320	353	163	384	118	110	97	233	16	432	121	39	17	5	703	197	64	28	8
563G4	403	603	156	471	781	259	331	232	379	135	111	92	188	21	153	187	55	7	1	381	464	136	17	2
676G5	603	508	145	420	827	285	345	344	418	142	109	97	219	33	193	309	64	34	3	321	512	106	56	5
526G4	489	496	148	429	865	298	345	277	402	130	129	104	290	29	195	227	43	23	1	399	464	88	47	2
624G5	394	542	146	441	814	269	331	231	419	142	111	94	208	22	226	109	56	2	1	573	277	142	5	3
351G3	528	607	154	454	748	254	339	297	388	149	130	112	338	33	234	206	63	24	1	444	390	119	45	2
661G5	599	527	143	417	791	271	343	307	372	130	113	99	254	30	255	249	71	21	3	425	416	119	35	5
445G3	616	511	146	422	826	286	346	346	427	143	108	95	208	33	194	307	71	41	3	315	498	115	67	5
649G5	915	510	151	437	857	296	346	265	384	126	108	98	238	26	245	207	64	394	5	268	226	70	431	5
538G4	813	480	141	416	867	294	339	263	441	141	119	105	293	28	401	306	73	29	4	493	376	90	36	5
655G5	532	472	128	386	818	271	332	294	368	126	123	106	294	31	273	211	38	9	1	513	397	71	17	2
411G3	577	485	144	423	872	297	340	271	404	130	120	105	290	28	200	296	66	12	3	347	513	114	21	5
453G3	427	599	150	465	776	250	323	220	381	138	161	122	430	27	256	129	25	14	3	599	302	59	33	7
631G5	902	461	146	406	881	317	360	276	377	119	108	97	224	27	634	203	50	12	3	704	225	55	13	3
551G4	926	436	120	360	826	275	333	405	339	118	105	93	195	38	528	271	109	14	4	570	293	118	15	4
570G4	497	520	152	450	865	292	338	233	419	135	120	100	256	23	305	147	38	6	1	614	296	76	12	2
548G4	309	548	139	420	766	254	331	244	369	132	137	108	326	26	86	185	21	15	2	278	599	68	49	6
351G3	597	605	152	451	745	251	337	259	374	141	124	103	266	27	227	272	72	23	3	379	456	121	39	5
655G5	543	490	130	396	808	265	328	276	353	124	121	104	270	29	221	283	31	8	0	407	521	57	15	0
624G5	444	527	144	427	810	273	337	213	393	137	106	96	211	21	227	163	52	1	1	512	367	117	2	2
445G3	507	467	136	405	867	291	336	345	411	131	121	103	271	36	250	196	48	9	4	492	387	95	18	8
661G5	456	557	148	435	781	266	340	258	365	129	118	107	297	28	157	228	47	21	3	344	500	103	46	7
649G5	569	500	147	426	852	294	345	230	379	126	118	103	268	24	169	193	46	158	3	297	339	81	278	5
453G3	419	572	141	436	762	247	323	145	371	136	169	120	433	17	263	102	49	2	3	628	243	117	5	7
538G4	853	530	153	449	847	289	341	248	430	140	143	115	362	28	333	390	64	59	7	391	457	75	69	8
676G5	593	590	165	482	817	280	342	353	426	145	107	99	229	35	219	252	62	55	5	369	425	105	93	8
548G4	359	540	136	413	765	252	329	219	359	132	125	108	314	24	121	188	31	16	3	337	524	86	45	8
411G3	468	525	158	454	865	301	348	263	390	124	122	107	305	28	211	207	45	2	3	452	442	96	4	6
526G4	524	506	151	425	840	298	355	216	385	128	132	108	317	23	260	201	37	25	1	495	384	71	48	2
631G5	783	492	154	423	860	313	364	248	373	122	101	95	206	23	560	158	45	15	5	716	202	57	19	6
551G4	554	501	134	392	782	267	342	275	329	122	116	102	253	28	276	214	51	10	3	499	386	92	18	5
570G4	363	547	159	467	854	291	340	209	416	134	128	104	279	22	186	146	23	7	1	513	402	63	19	3
563G4	387	584	150	454	777	257	330	206	378	136	100	88	163	18	152	190	39	5	1	392	491	101	13	3
